# Supplementary material for: Transcriptomic Analysis of Differential Gene Expression in Hevea brasiliensis Under Short-Term Cold Stress
Source: Plants (Basel). 2025 Sep 18;14(18):2900. doi: 10.3390/plants14182900 (PMC12473355; doi:10.3390/plants14182900)
Supplement: Supplementary file 1 [file plants-14-02900-s001.zip]

Archive with 12 entries (12 files):
- Supplementary figures.pdf
- Supplementary table S1. Highthroughput Sequencing quality summary .xlsx
- Supplementary table S10. 15C2h_vs_4C2h (GO terms).xlsx
- Supplementary table S3. Protein kinases (10C2h_vs_4C2h).xlsx
- Supplementary table S4. Transcription factors (10C2h_vs_4C2h).xlsx
- Supplementary table S5. Antioxidant enzymes function in Hevea .xlsx
- Supplementary table S6. DEG treated samples vs RT statistics.xlsx
- Supplementary table S7. DEG treated samples_vs_RT GO Enrichment.xlsx
- Supplementary table S8. Heatmap of all DEGs with FPKM value.xlsx
- Supplementary table S9. 10C2h_vs_4C2h (GO terms).xlsx
- Supplementatry table S2. KEGG Enrichment Results (10C2h_vs_4C2h).xlsx
- Volcano plots (Pairwise comparison of different cold treatments).pptx
