# Supplementary material for: Transcriptomic Analysis of Differential Gene Expression in Hevea brasiliensis Under Short-Term Cold Stress
Source: Plants (Basel). 2025 Sep 18;14(18):2900. doi: 10.3390/plants14182900 (PMC12473355; doi:10.3390/plants14182900)
Supplement: Supplementary file 1 [file plants-14-02900-s001.zip › Supplementary table S1. Highthroughput Sequencing quality summary .xlsx]

## Sheet: Suplementary table S5
Supplementary table S5. Highthroughput Sequencing quality summary
sample	Total_reads	Total_base	Read_length(bp)	Q20(%)	Q30(%)
10C1h_R1	53015398	7952309700	150	98.72	96.17
10C1h_R2	45853704	6878055600	150	98.72	96.17
10C1h_R3	49986412	7497961800	150	98.78	96.36
10C2h_R1	55090092	8263513800	150	98.76	96.27
10C2h_R2	51707926	7756188900	150	98.81	96.47
10C2h_R3	58415054	8762258100	150	98.7	96.06
10C4h_R1	49732372	7459855800	150	98.77	96.33
10C4h_R2	52317038	7847555700	150	98.64	95.93
10C4h_R3	56593650	8489047500	150	98.73	96.2
15C1h_R1	48718974	7307846100	150	98.77	96.35
15C1h_R2	57998234	8699735100	150	98.73	96.19
15C1h_R3	54133802	8120070300	150	98.74	96.25
15C2h_R1	45240236	6786035400	150	98.72	96.18
15C2h_R2	48045324	7206798600	150	98.75	96.24
15C2h_R3	44856674	6728501100	150	98.65	95.96
15C4h_R1	51186254	7677938100	150	98.79	96.36
15C4h_R2	48330556	7249583400	150	98.79	96.4
15C4h_R3	49599660	7439949000	150	98.83	96.51
4C1h_R1	61089788	9163468200	150	98.74	96.24
4C1h_R2	50492562	7573884300	150	98.73	96.2
4C1h_R3	67511686	10126752900	150	98.58	95.75
4C2h_R1	41334542	6200181300	150	98.68	96.08
4C2h_R2	50947180	7642077000	150	98.75	96.26
4C2h_R3	42733520	6410028000	150	98.8	96.42
4C4h_R1	52428112	7864216800	150	98.69	96.04
4C4h_R2	54394352	8159152800	150	98.76	96.31
4C4h_R3	50111792	7516768800	150	98.72	96.18
RT_R1	55008288	8251243200	150	98.67	96.05
RT_R2	46933480	7040022000	150	98.92	96.7
RT_R3	57348498	8602274700	150	98.75	96.22
