# Supplementary material for: Transcriptomic Analysis of Differential Gene Expression in Hevea brasiliensis Under Short-Term Cold Stress
Source: Plants (Basel). 2025 Sep 18;14(18):2900. doi: 10.3390/plants14182900 (PMC12473355; doi:10.3390/plants14182900)
Supplement: Supplementary file 1 [file plants-14-02900-s001.zip › Supplementary table S10. 15C2h_vs_4C2h (GO terms).xlsx]

## Sheet: 15C2h_vs_4C2hBP
15C2h_vs_4C2hBP
GO.ID	Term	Annotated	Significant	Expected	classicFisher	fdr_MF	DEG_ID
GO:0003700	DNA binding transcription factor activit...	571	24	4.89	9.5e-11	5.415e-08	gene-LOC110667739;gene-LOC110658634;gene-LOC110660360;gene-LOC110665422;gene-LOC110669546;gene-LOC110670429;gene-LOC110670454;gene-LOC110633526;gene-LOC110633735;gene-LOC110634457;gene-LOC110634426;gene-LOC110635940;gene-LOC110636743;gene-LOC110637492;gene-LOC110638004;gene-LOC110638018;gene-LOC110638020;gene-LOC110638658;gene-LOC110640523;gene-LOC110641584;gene-LOC110642253;gene-LOC110644576;gen…
GO:0140110	transcription regulator activity	610	24	5.22	3.6e-10	1.026e-07	gene-LOC110667739;gene-LOC110658634;gene-LOC110660360;gene-LOC110665422;gene-LOC110669546;gene-LOC110670429;gene-LOC110670454;gene-LOC110633526;gene-LOC110633735;gene-LOC110634457;gene-LOC110634426;gene-LOC110635940;gene-LOC110636743;gene-LOC110637492;gene-LOC110638004;gene-LOC110638018;gene-LOC110638020;gene-LOC110638658;gene-LOC110640523;gene-LOC110641584;gene-LOC110642253;gene-LOC110644576;gen…
GO:0043565	sequence-specific DNA binding	258	10	2.21	7.6e-05	0.01444	gene-LOC110670429;gene-LOC110633735;gene-LOC110635940;gene-LOC110638004;gene-LOC110638018;gene-LOC110638020;gene-LOC110638658;gene-LOC110640523;gene-LOC110646497;gene-LOC110652696
GO:0001871	pattern binding	116	6	0.99	0.00049	0.05586	gene-LOC110644621;gene-LOC110663210;gene-LOC110664258;gene-LOC110673594;gene-LOC110637516;gene-LOC110637523
GO:0030247	polysaccharide binding	116	6	0.99	0.00049	0.05586	gene-LOC110644621;gene-LOC110663210;gene-LOC110664258;gene-LOC110673594;gene-LOC110637516;gene-LOC110637523
GO:0030246	carbohydrate binding	238	8	2.04	0.00103	0.09785	gene-LOC110644621;gene-LOC110663210;gene-LOC110664258;gene-LOC110673594;gene-LOC110637516;gene-LOC110637523;gene-LOC110638670;gene-LOC110650654
GO:0004672	protein kinase activity	1902	25	16.29	0.0189	1	gene-LOC110637577;gene-LOC110644621;gene-LOC110653545;gene-LOC110657421;gene-LOC110660040;gene-LOC110661627;gene-LOC110661696;gene-LOC110663210;gene-LOC110664258;gene-LOC110665736;gene-LOC110671343;gene-LOC110673412;gene-LOC110673594;gene-LOC110636048;gene-LOC110637516;gene-LOC110637523;gene-LOC110638510;gene-LOC110638670;gene-LOC110638838;gene-LOC110639492;gene-LOC110642107;gene-LOC110649187;gen…
GO:0000155	phosphorelay sensor kinase activity	25	2	0.21	0.01921	1	gene-LOC110638510;gene-LOC110642107
GO:0004673	protein histidine kinase activity	25	2	0.21	0.01921	1	gene-LOC110638510;gene-LOC110642107
GO:0016775	phosphotransferase activity, nitrogenous...	25	2	0.21	0.01921	1	gene-LOC110638510;gene-LOC110642107
GO:0016758	transferase activity, transferring hexos...	399	8	3.42	0.02158	1	gene-LOC110646004;gene-LOC110646360;gene-LOC110658713;gene-LOC110661275;gene-LOC110635922;gene-LOC110639534;gene-LOC110642639;gene-LOC110643328
GO:0005516	calmodulin binding	30	2	0.26	0.02709	1	gene-LOC110641821;gene-LOC110648342
GO:0016740	transferase activity	3406	39	29.17	0.02819	1	gene-LOC110637577;gene-LOC110644621;gene-LOC110646004;gene-LOC110646360;gene-LOC110647760;gene-LOC110653545;gene-LOC110654118;gene-LOC110657421;gene-LOC110658371;gene-LOC110658713;gene-LOC110660040;gene-LOC110661275;gene-LOC110661627;gene-LOC110661696;gene-LOC110663210;gene-LOC110664258;gene-LOC110665281;gene-LOC110665736;gene-LOC110667220;gene-LOC110671343;gene-LOC110673412;gene-LOC110673594;gen…
GO:0016773	phosphotransferase activity, alcohol gro...	1992	25	17.06	0.03132	1	gene-LOC110637577;gene-LOC110644621;gene-LOC110653545;gene-LOC110657421;gene-LOC110660040;gene-LOC110661627;gene-LOC110661696;gene-LOC110663210;gene-LOC110664258;gene-LOC110665736;gene-LOC110671343;gene-LOC110673412;gene-LOC110673594;gene-LOC110636048;gene-LOC110637516;gene-LOC110637523;gene-LOC110638510;gene-LOC110638670;gene-LOC110638838;gene-LOC110639492;gene-LOC110642107;gene-LOC110649187;gen…
GO:0016301	kinase activity	1999	25	17.12	0.0325	1	gene-LOC110637577;gene-LOC110644621;gene-LOC110653545;gene-LOC110657421;gene-LOC110660040;gene-LOC110661627;gene-LOC110661696;gene-LOC110663210;gene-LOC110664258;gene-LOC110665736;gene-LOC110671343;gene-LOC110673412;gene-LOC110673594;gene-LOC110636048;gene-LOC110637516;gene-LOC110637523;gene-LOC110638510;gene-LOC110638670;gene-LOC110638838;gene-LOC110639492;gene-LOC110642107;gene-LOC110649187;gen…
GO:0016762	xyloglucan:xyloglucosyl transferase acti...	35	2	0.3	0.03604	1	gene-LOC110646004;gene-LOC110646360
GO:0003830	beta-1,4-mannosylglycoprotein 4-beta-N-a...	5	1	0.04	0.0421	1	gene-LOC110639534
GO:0008686	3,4-dihydroxy-2-butanone-4-phosphate syn...	5	1	0.04	0.0421	1	gene-LOC110667615
GO:0016772	transferase activity, transferring phosp...	2174	26	18.62	0.04707	1	gene-LOC110637577;gene-LOC110644621;gene-LOC110653545;gene-LOC110657421;gene-LOC110658371;gene-LOC110660040;gene-LOC110661627;gene-LOC110661696;gene-LOC110663210;gene-LOC110664258;gene-LOC110665736;gene-LOC110671343;gene-LOC110673412;gene-LOC110673594;gene-LOC110636048;gene-LOC110637516;gene-LOC110637523;gene-LOC110638510;gene-LOC110638670;gene-LOC110638838;gene-LOC110639492;gene-LOC110642107;gen…
GO:0004860	protein kinase inhibitor activity	6	1	0.05	0.05031	1	gene-LOC110664405
GO:0004861	cyclin-dependent protein serine/threonin...	6	1	0.05	0.05031	1	gene-LOC110664405
GO:0019210	kinase inhibitor activity	6	1	0.05	0.05031	1	gene-LOC110664405
GO:0030291	protein serine/threonine kinase inhibito...	6	1	0.05	0.05031	1	gene-LOC110664405
GO:0046527	glucosyltransferase activity	97	3	0.83	0.05066	1	gene-LOC110646004;gene-LOC110646360;gene-LOC110658713
GO:0016757	transferase activity, transferring glyco...	501	8	4.29	0.0664	1	gene-LOC110646004;gene-LOC110646360;gene-LOC110658713;gene-LOC110661275;gene-LOC110635922;gene-LOC110639534;gene-LOC110642639;gene-LOC110643328
GO:0016538	cyclin-dependent protein serine/threonin...	8	1	0.07	0.06651	1	gene-LOC110664405
GO:0004871	signal transducer activity	51	2	0.44	0.07074	1	gene-LOC110638510;gene-LOC110642107
GO:0004872	receptor activity	51	2	0.44	0.07074	1	gene-LOC110638510;gene-LOC110642107
GO:0038023	signaling receptor activity	51	2	0.44	0.07074	1	gene-LOC110638510;gene-LOC110642107
GO:0060089	molecular transducer activity	51	2	0.44	0.07074	1	gene-LOC110638510;gene-LOC110642107
GO:0003677	DNA binding	1263	16	10.82	0.07379	1	gene-LOC110672538;gene-LOC110639289;gene-LOC110660588;gene-LOC110670429;gene-LOC110633735;gene-LOC110634356;gene-LOC110635940;gene-LOC110638004;gene-LOC110638018;gene-LOC110638020;gene-LOC110638658;gene-LOC110640523;gene-LOC110642253;gene-LOC110646497;gene-LOC110651293;gene-LOC110652696
GO:0005515	protein binding	3270	35	28.01	0.08604	1	gene-LOC110661573;gene-LOC110662454;gene-LOC110645382;gene-LOC110654734;gene-LOC110655115;gene-LOC110656675;gene-LOC110657421;gene-LOC110661627;gene-LOC110661696;gene-LOC110662756;gene-LOC110664783;gene-LOC110665736;gene-LOC110668439;gene-LOC110671343;gene-LOC110673404;gene-LOC110632756;gene-LOC110635545;gene-LOC110636282;gene-LOC110638510;gene-LOC110638838;gene-LOC110639492;gene-LOC110641821;gen…
GO:0046912	transferase activity, transferring acyl ...	11	1	0.09	0.09031	1	gene-LOC110665281
GO:0019207	kinase regulator activity	12	1	0.1	0.0981	1	gene-LOC110664405
GO:0019887	protein kinase regulator activity	12	1	0.1	0.0981	1	gene-LOC110664405
GO:0005088	Ras guanyl-nucleotide exchange factor ac...	13	1	0.11	0.10583	1	gene-LOC110645942
GO:0005089	Rho guanyl-nucleotide exchange factor ac...	13	1	0.11	0.10583	1	gene-LOC110645942
GO:0017048	Rho GTPase binding	13	1	0.11	0.10583	1	gene-LOC110645942
GO:0003887	DNA-directed DNA polymerase activity	14	1	0.12	0.1135	1	gene-LOC110658371
GO:0016655	oxidoreductase activity, acting on NAD(P...	15	1	0.13	0.1211	1	gene-LOC110647565
GO:0034061	DNA polymerase activity	17	1	0.15	0.1361	1	gene-LOC110658371
GO:0140103	catalytic activity, acting on a glycopro...	19	1	0.16	0.15085	1	gene-LOC110639534
GO:0061630	ubiquitin protein ligase activity	20	1	0.17	0.15813	1	gene-LOC110647760
GO:0061659	ubiquitin-like protein ligase activity	20	1	0.17	0.15813	1	gene-LOC110647760
GO:0140096	catalytic activity, acting on a protein	2600	27	22.27	0.16209	1	gene-LOC110637577;gene-LOC110644621;gene-LOC110647760;gene-LOC110653545;gene-LOC110657421;gene-LOC110660040;gene-LOC110661627;gene-LOC110661696;gene-LOC110663210;gene-LOC110664258;gene-LOC110665736;gene-LOC110671343;gene-LOC110673412;gene-LOC110673594;gene-LOC110636048;gene-LOC110637516;gene-LOC110637523;gene-LOC110638510;gene-LOC110638670;gene-LOC110638838;gene-LOC110639492;gene-LOC110639534;gen…
GO:0008270	zinc ion binding	624	8	5.34	0.16692	1	gene-LOC110653633;gene-LOC110653675;gene-LOC110653740;gene-LOC110636095;gene-LOC110636748;gene-LOC110645200;gene-LOC110646497;gene-LOC110650697
GO:0005085	guanyl-nucleotide exchange factor activi...	22	1	0.19	0.17251	1	gene-LOC110645942
GO:0008146	sulfotransferase activity	26	1	0.22	0.20054	1	gene-LOC110645378
GO:0016782	transferase activity, transferring sulfu...	26	1	0.22	0.20054	1	gene-LOC110645378
GO:0019843	rRNA binding	28	1	0.24	0.2142	1	gene-LOC110663691
GO:0016651	oxidoreductase activity, acting on NAD(P...	31	1	0.27	0.23425	1	gene-LOC110647565
GO:0008194	UDP-glycosyltransferase activity	114	2	0.98	0.25546	1	gene-LOC110658713;gene-LOC110639534
GO:0017016	Ras GTPase binding	37	1	0.32	0.27285	1	gene-LOC110645942
GO:0031267	small GTPase binding	37	1	0.32	0.27285	1	gene-LOC110645942
GO:0016759	cellulose synthase activity	39	1	0.33	0.28528	1	gene-LOC110658713
GO:0016760	cellulose synthase (UDP-forming) activit...	39	1	0.33	0.28528	1	gene-LOC110658713
GO:0003743	translation initiation factor activity	40	1	0.34	0.29141	1	gene-LOC110633184
GO:0016836	hydro-lyase activity	40	1	0.34	0.29141	1	gene-LOC110648843
GO:0016614	oxidoreductase activity, acting on CH-OH...	126	2	1.08	0.29355	1	gene-LOC110659354;gene-LOC110642305
GO:0051020	GTPase binding	46	1	0.39	0.32715	1	gene-LOC110645942
GO:0008375	acetylglucosaminyltransferase activity	47	1	0.4	0.33293	1	gene-LOC110639534
GO:0046983	protein dimerization activity	446	5	3.82	0.33532	1	gene-LOC110636282;gene-LOC110643693;gene-LOC110644841;gene-LOC110650424;gene-LOC110652470
GO:0003779	actin binding	50	1	0.43	0.34997	1	gene-LOC110664783
GO:0032559	adenyl ribonucleotide binding	2582	24	22.11	0.36458	1	gene-LOC110661573;gene-LOC110662454;gene-LOC110644621;gene-LOC110645382;gene-LOC110657421;gene-LOC110661627;gene-LOC110661696;gene-LOC110663210;gene-LOC110664258;gene-LOC110665736;gene-LOC110671343;gene-LOC110673412;gene-LOC110673594;gene-LOC110636048;gene-LOC110637516;gene-LOC110637523;gene-LOC110638670;gene-LOC110638838;gene-LOC110644862;gene-LOC110646564;gene-LOC110648953;gene-LOC110649707;gen…
GO:0030554	adenyl nucleotide binding	2588	24	22.17	0.36914	1	gene-LOC110661573;gene-LOC110662454;gene-LOC110644621;gene-LOC110645382;gene-LOC110657421;gene-LOC110661627;gene-LOC110661696;gene-LOC110663210;gene-LOC110664258;gene-LOC110665736;gene-LOC110671343;gene-LOC110673412;gene-LOC110673594;gene-LOC110636048;gene-LOC110637516;gene-LOC110637523;gene-LOC110638670;gene-LOC110638838;gene-LOC110644862;gene-LOC110646564;gene-LOC110648953;gene-LOC110649707;gen…
GO:0051287	NAD binding	55	1	0.47	0.37742	1	gene-LOC110659354
GO:0043531	ADP binding	481	5	4.12	0.39493	1	gene-LOC110661573;gene-LOC110662454;gene-LOC110645382;gene-LOC110646564;gene-LOC110648953
GO:0035251	UDP-glucosyltransferase activity	61	1	0.52	0.40885	1	gene-LOC110658713
GO:0005509	calcium ion binding	279	3	2.39	0.42887	1	gene-LOC110669847;gene-LOC110663210;gene-LOC110640268
GO:0008135	translation factor activity, RNA binding	65	1	0.56	0.42892	1	gene-LOC110633184
GO:0005524	ATP binding	2101	19	17.99	0.43697	1	gene-LOC110644621;gene-LOC110657421;gene-LOC110661627;gene-LOC110661696;gene-LOC110663210;gene-LOC110664258;gene-LOC110665736;gene-LOC110671343;gene-LOC110673412;gene-LOC110673594;gene-LOC110636048;gene-LOC110637516;gene-LOC110637523;gene-LOC110638670;gene-LOC110638838;gene-LOC110644862;gene-LOC110649707;gene-LOC110650654;gene-LOC110652120
GO:0016830	carbon-carbon lyase activity	67	1	0.57	0.4387	1	gene-LOC110667615
GO:0140097	catalytic activity, acting on DNA	71	1	0.61	0.45776	1	gene-LOC110658371
GO:0019899	enzyme binding	72	1	0.62	0.46243	1	gene-LOC110645942
GO:0005216	ion channel activity	79	1	0.68	0.49399	1	gene-LOC110666186
GO:0022838	substrate-specific channel activity	79	1	0.68	0.49399	1	gene-LOC110666186
GO:0046914	transition metal ion binding	1133	10	9.7	0.50819	1	gene-LOC110653633;gene-LOC110653675;gene-LOC110653740;gene-LOC110663528;gene-LOC110636095;gene-LOC110636748;gene-LOC110645200;gene-LOC110646497;gene-LOC110648249;gene-LOC110650697
GO:0030170	pyridoxal phosphate binding	86	1	0.74	0.5237	1	gene-LOC110656120
GO:0070279	vitamin B6 binding	86	1	0.74	0.5237	1	gene-LOC110656120
GO:0016829	lyase activity	206	2	1.76	0.52894	1	gene-LOC110667615;gene-LOC110648843
GO:0045735	nutrient reservoir activity	92	1	0.79	0.54779	1	gene-LOC110664938
GO:0036094	small molecule binding	3193	27	27.35	0.56398	1	gene-LOC110661573;gene-LOC110662454;gene-LOC110644621;gene-LOC110645382;gene-LOC110656120;gene-LOC110657421;gene-LOC110659354;gene-LOC110661627;gene-LOC110661696;gene-LOC110663210;gene-LOC110664258;gene-LOC110665736;gene-LOC110671343;gene-LOC110673412;gene-LOC110673594;gene-LOC110636048;gene-LOC110637516;gene-LOC110637523;gene-LOC110638670;gene-LOC110638838;gene-LOC110642305;gene-LOC110644862;gen…
GO:0015238	drug transmembrane transporter activity	97	1	0.83	0.56694	1	gene-LOC110655794
GO:0090484	drug transporter activity	97	1	0.83	0.56694	1	gene-LOC110655794
GO:0000166	nucleotide binding	3092	26	26.48	0.57619	1	gene-LOC110661573;gene-LOC110662454;gene-LOC110644621;gene-LOC110645382;gene-LOC110657421;gene-LOC110659354;gene-LOC110661627;gene-LOC110661696;gene-LOC110663210;gene-LOC110664258;gene-LOC110665736;gene-LOC110671343;gene-LOC110673412;gene-LOC110673594;gene-LOC110636048;gene-LOC110637516;gene-LOC110637523;gene-LOC110638670;gene-LOC110638838;gene-LOC110642305;gene-LOC110644862;gene-LOC110646564;gen…
GO:1901265	nucleoside phosphate binding	3092	26	26.48	0.57619	1	gene-LOC110661573;gene-LOC110662454;gene-LOC110644621;gene-LOC110645382;gene-LOC110657421;gene-LOC110659354;gene-LOC110661627;gene-LOC110661696;gene-LOC110663210;gene-LOC110664258;gene-LOC110665736;gene-LOC110671343;gene-LOC110673412;gene-LOC110673594;gene-LOC110636048;gene-LOC110637516;gene-LOC110637523;gene-LOC110638670;gene-LOC110638838;gene-LOC110642305;gene-LOC110644862;gene-LOC110646564;gen…
GO:0019842	vitamin binding	100	1	0.86	0.57804	1	gene-LOC110656120
GO:0032555	purine ribonucleotide binding	2862	24	24.51	0.58075	1	gene-LOC110661573;gene-LOC110662454;gene-LOC110644621;gene-LOC110645382;gene-LOC110657421;gene-LOC110661627;gene-LOC110661696;gene-LOC110663210;gene-LOC110664258;gene-LOC110665736;gene-LOC110671343;gene-LOC110673412;gene-LOC110673594;gene-LOC110636048;gene-LOC110637516;gene-LOC110637523;gene-LOC110638670;gene-LOC110638838;gene-LOC110644862;gene-LOC110646564;gene-LOC110648953;gene-LOC110649707;gen…
GO:0016835	carbon-oxygen lyase activity	102	1	0.87	0.58528	1	gene-LOC110648843
GO:0017076	purine nucleotide binding	2878	24	24.65	0.59265	1	gene-LOC110661573;gene-LOC110662454;gene-LOC110644621;gene-LOC110645382;gene-LOC110657421;gene-LOC110661627;gene-LOC110661696;gene-LOC110663210;gene-LOC110664258;gene-LOC110665736;gene-LOC110671343;gene-LOC110673412;gene-LOC110673594;gene-LOC110636048;gene-LOC110637516;gene-LOC110637523;gene-LOC110638670;gene-LOC110638838;gene-LOC110644862;gene-LOC110646564;gene-LOC110648953;gene-LOC110649707;gen…
GO:0032553	ribonucleotide binding	2878	24	24.65	0.59265	1	gene-LOC110661573;gene-LOC110662454;gene-LOC110644621;gene-LOC110645382;gene-LOC110657421;gene-LOC110661627;gene-LOC110661696;gene-LOC110663210;gene-LOC110664258;gene-LOC110665736;gene-LOC110671343;gene-LOC110673412;gene-LOC110673594;gene-LOC110636048;gene-LOC110637516;gene-LOC110637523;gene-LOC110638670;gene-LOC110638838;gene-LOC110644862;gene-LOC110646564;gene-LOC110648953;gene-LOC110649707;gen…
GO:0004674	protein serine/threonine kinase activity	107	1	0.92	0.60285	1	gene-LOC110673594
GO:0097367	carbohydrate derivative binding	2895	24	24.79	0.60517	1	gene-LOC110661573;gene-LOC110662454;gene-LOC110644621;gene-LOC110645382;gene-LOC110657421;gene-LOC110661627;gene-LOC110661696;gene-LOC110663210;gene-LOC110664258;gene-LOC110665736;gene-LOC110671343;gene-LOC110673412;gene-LOC110673594;gene-LOC110636048;gene-LOC110637516;gene-LOC110637523;gene-LOC110638670;gene-LOC110638838;gene-LOC110644862;gene-LOC110646564;gene-LOC110648953;gene-LOC110649707;gen…
GO:0097159	organic cyclic compound binding	5960	50	51.05	0.60534	1	gene-HebrCp068;gene-LOC110661573;gene-LOC110662454;gene-LOC110663691;gene-LOC110672538;gene-LOC110639289;gene-LOC110644621;gene-LOC110645382;gene-LOC110656120;gene-LOC110657421;gene-LOC110659354;gene-LOC110660588;gene-LOC110661627;gene-LOC110661696;gene-LOC110663210;gene-LOC110663528;gene-LOC110664258;gene-LOC110665736;gene-LOC110670429;gene-LOC110670691;gene-LOC110671343;gene-LOC110673412;gene-L…
GO:1901363	heterocyclic compound binding	5960	50	51.05	0.60534	1	gene-HebrCp068;gene-LOC110661573;gene-LOC110662454;gene-LOC110663691;gene-LOC110672538;gene-LOC110639289;gene-LOC110644621;gene-LOC110645382;gene-LOC110656120;gene-LOC110657421;gene-LOC110659354;gene-LOC110660588;gene-LOC110661627;gene-LOC110661696;gene-LOC110663210;gene-LOC110663528;gene-LOC110664258;gene-LOC110665736;gene-LOC110670429;gene-LOC110670691;gene-LOC110671343;gene-LOC110673412;gene-L…
GO:0016616	oxidoreductase activity, acting on the C...	110	1	0.94	0.61303	1	gene-LOC110659354
GO:0016746	transferase activity, transferring acyl ...	241	2	2.06	0.61437	1	gene-LOC110665281;gene-LOC110667220
GO:0043168	anion binding	3159	26	27.06	0.62397	1	gene-LOC110661573;gene-LOC110662454;gene-LOC110644621;gene-LOC110645382;gene-LOC110656120;gene-LOC110657421;gene-LOC110661627;gene-LOC110661696;gene-LOC110663210;gene-LOC110664258;gene-LOC110665736;gene-LOC110671343;gene-LOC110673412;gene-LOC110673594;gene-LOC110636048;gene-LOC110637516;gene-LOC110637523;gene-LOC110638670;gene-LOC110638838;gene-LOC110642305;gene-LOC110644862;gene-LOC110646564;gen…
GO:0050660	flavin adenine dinucleotide binding	117	1	1	0.6358	1	gene-LOC110642305
GO:0098772	molecular function regulator	253	2	2.17	0.64082	1	gene-LOC110664405;gene-LOC110645942
GO:0016779	nucleotidyltransferase activity	124	1	1.06	0.65724	1	gene-LOC110658371
GO:0046906	tetrapyrrole binding	522	4	4.47	0.65797	1	gene-HebrCp068;gene-LOC110663528;gene-LOC110670691;gene-LOC110648249
GO:0005488	binding	9898	83	84.77	0.65803	1	gene-HebrCp068;gene-LOC110661573;gene-LOC110662454;gene-LOC110663691;gene-LOC110669847;gene-LOC110672538;gene-LOC110639289;gene-LOC110644621;gene-LOC110645382;gene-LOC110653633;gene-LOC110653675;gene-LOC110653740;gene-LOC110654734;gene-LOC110655115;gene-LOC110656120;gene-LOC110656675;gene-LOC110657421;gene-LOC110659354;gene-LOC110660588;gene-LOC110661627;gene-LOC110661696;gene-LOC110662756;gene-L…
GO:0048037	cofactor binding	397	3	3.4	0.66484	1	gene-LOC110656120;gene-LOC110659354;gene-LOC110642305
GO:0035639	purine ribonucleoside triphosphate bindi...	2381	19	20.39	0.66772	1	gene-LOC110644621;gene-LOC110657421;gene-LOC110661627;gene-LOC110661696;gene-LOC110663210;gene-LOC110664258;gene-LOC110665736;gene-LOC110671343;gene-LOC110673412;gene-LOC110673594;gene-LOC110636048;gene-LOC110637516;gene-LOC110637523;gene-LOC110638670;gene-LOC110638838;gene-LOC110644862;gene-LOC110649707;gene-LOC110650654;gene-LOC110652120
GO:0004842	ubiquitin-protein transferase activity	128	1	1.1	0.66892	1	gene-LOC110647760
GO:0015267	channel activity	128	1	1.1	0.66892	1	gene-LOC110666186
GO:0019787	ubiquitin-like protein transferase activ...	128	1	1.1	0.66892	1	gene-LOC110647760
GO:0022803	passive transmembrane transporter activi...	128	1	1.1	0.66892	1	gene-LOC110666186
GO:0004857	enzyme inhibitor activity	138	1	1.18	0.69643	1	gene-LOC110664405
GO:0050662	coenzyme binding	284	2	2.43	0.70258	1	gene-LOC110659354;gene-LOC110642305
GO:0003676	nucleic acid binding	2430	19	20.81	0.70306	1	gene-LOC110663691;gene-LOC110672538;gene-LOC110639289;gene-LOC110660588;gene-LOC110670429;gene-LOC110633184;gene-LOC110633735;gene-LOC110634356;gene-LOC110635940;gene-LOC110638004;gene-LOC110638018;gene-LOC110638020;gene-LOC110638658;gene-LOC110640523;gene-LOC110642253;gene-LOC110646497;gene-LOC110651293;gene-LOC110652696;XLOC_035816
GO:0004553	hydrolase activity, hydrolyzing O-glycos...	431	3	3.69	0.71825	1	gene-LOC110646004;gene-LOC110646360;gene-LOC110638893
GO:0015297	antiporter activity	149	1	1.28	0.72407	1	gene-LOC110655794
GO:0015291	secondary active transmembrane transport...	150	1	1.28	0.72646	1	gene-LOC110655794
GO:0004601	peroxidase activity	153	1	1.31	0.73349	1	gene-LOC110670691
GO:0008092	cytoskeletal protein binding	153	1	1.31	0.73349	1	gene-LOC110664783
GO:0016684	oxidoreductase activity, acting on perox...	156	1	1.34	0.74035	1	gene-LOC110670691
GO:0016209	antioxidant activity	162	1	1.39	0.75354	1	gene-LOC110670691
GO:0004523	RNA-DNA hybrid ribonuclease activity	166	1	1.42	0.76196	1	XLOC_035816
GO:0016798	hydrolase activity, acting on glycosyl b...	465	3	3.98	0.76489	1	gene-LOC110646004;gene-LOC110646360;gene-LOC110638893
GO:0043167	ion binding	4845	38	41.5	0.77052	1	gene-LOC110661573;gene-LOC110662454;gene-LOC110669847;gene-LOC110644621;gene-LOC110645382;gene-LOC110653633;gene-LOC110653675;gene-LOC110653740;gene-LOC110656120;gene-LOC110657421;gene-LOC110661627;gene-LOC110661696;gene-LOC110663210;gene-LOC110663528;gene-LOC110664258;gene-LOC110665736;gene-LOC110671343;gene-LOC110673412;gene-LOC110673594;gene-LOC110636048;gene-LOC110636095;gene-LOC110636748;gen…
GO:0046872	metal ion binding	1784	13	15.28	0.77116	1	gene-LOC110669847;gene-LOC110653633;gene-LOC110653675;gene-LOC110653740;gene-LOC110663210;gene-LOC110663528;gene-LOC110636095;gene-LOC110636748;gene-LOC110640268;gene-LOC110645200;gene-LOC110646497;gene-LOC110648249;gene-LOC110650697
GO:0043169	cation binding	1790	13	15.33	0.77528	1	gene-LOC110669847;gene-LOC110653633;gene-LOC110653675;gene-LOC110653740;gene-LOC110663210;gene-LOC110663528;gene-LOC110636095;gene-LOC110636748;gene-LOC110640268;gene-LOC110645200;gene-LOC110646497;gene-LOC110648249;gene-LOC110650697
GO:0016891	endoribonuclease activity, producing 5'-...	177	1	1.52	0.78367	1	XLOC_035816
GO:0016893	endonuclease activity, active with eithe...	177	1	1.52	0.78367	1	XLOC_035816
GO:0004521	endoribonuclease activity	183	1	1.57	0.79467	1	XLOC_035816
GO:0016747	transferase activity, transferring acyl ...	185	1	1.58	0.79821	1	gene-LOC110667220
GO:0004540	ribonuclease activity	196	1	1.68	0.81664	1	XLOC_035816
GO:0004519	endonuclease activity	201	1	1.72	0.82445	1	XLOC_035816
GO:0020037	heme binding	518	3	4.44	0.825	1	gene-LOC110663528;gene-LOC110670691;gene-LOC110648249
GO:0016887	ATPase activity	203	1	1.74	0.82749	1	gene-LOC110644862
GO:0003723	RNA binding	383	2	3.28	0.84357	1	gene-LOC110663691;gene-LOC110633184
GO:0030234	enzyme regulator activity	221	1	1.89	0.85254	1	gene-LOC110664405
GO:0005506	iron ion binding	408	2	3.49	0.86803	1	gene-LOC110663528;gene-LOC110648249
GO:0022804	active transmembrane transporter activit...	235	1	2.01	0.8695	1	gene-LOC110655794
GO:0016705	oxidoreductase activity, acting on paire...	417	2	3.57	0.87595	1	gene-LOC110663528;gene-LOC110648249
GO:0004518	nuclease activity	261	1	2.24	0.89602	1	XLOC_035816
GO:0008168	methyltransferase activity	270	1	2.31	0.90389	1	gene-LOC110654118
GO:0003824	catalytic activity	8197	63	70.2	0.90702	1	gene-LOC110656743;gene-LOC110670989;gene-LOC110637577;gene-LOC110644621;gene-LOC110646004;gene-LOC110646360;gene-LOC110647760;gene-LOC110653545;gene-LOC110654118;gene-LOC110657421;gene-LOC110657837;gene-LOC110658371;gene-LOC110658713;gene-LOC110659354;gene-LOC110660040;gene-LOC110661028;gene-LOC110661275;gene-LOC110661627;gene-LOC110661696;gene-LOC110663210;gene-LOC110663528;gene-LOC110664258;gen…
GO:0016741	transferase activity, transferring one-c...	281	1	2.41	0.91271	1	gene-LOC110654118
GO:0015075	ion transmembrane transporter activity	342	1	2.93	0.94888	1	gene-LOC110666186
GO:0022891	substrate-specific transmembrane transpo...	357	1	3.06	0.9552	1	gene-LOC110666186
GO:0140098	catalytic activity, acting on RNA	363	1	3.11	0.95751	1	XLOC_035816
GO:0022892	substrate-specific transporter activity	392	1	3.36	0.96709	1	gene-LOC110666186
GO:0022857	transmembrane transporter activity	802	3	6.87	0.97074	1	gene-LOC110655794;gene-LOC110666186;gene-LOC110668495
GO:0005215	transporter activity	844	3	7.23	0.97805	1	gene-LOC110655794;gene-LOC110666186;gene-LOC110668495
GO:0016491	oxidoreductase activity	1575	7	13.49	0.98506	1	gene-LOC110659354;gene-LOC110663528;gene-LOC110670691;gene-LOC110637460;gene-LOC110642305;gene-LOC110647565;gene-LOC110648249
GO:0017111	nucleoside-triphosphatase activity	568	1	4.86	0.99309	1	gene-LOC110644862
GO:0016462	pyrophosphatase activity	595	1	5.1	0.99457	1	gene-LOC110644862
GO:0016818	hydrolase activity, acting on acid anhyd...	602	1	5.16	0.9949	1	gene-LOC110644862
GO:0016817	hydrolase activity, acting on acid anhyd...	604	1	5.17	0.99499	1	gene-LOC110644862
GO:0016788	hydrolase activity, acting on ester bond...	605	1	5.18	0.99503	1	XLOC_035816
GO:0016787	hydrolase activity	2410	9	20.64	0.99933	1	gene-LOC110670989;gene-LOC110646004;gene-LOC110646360;gene-LOC110657837;gene-LOC110638893;gene-LOC110644862;gene-LOC110645988;gene-LOC110649204;XLOC_035816
GO:0003674	molecular_function	15996	137	137	1	1	gene-HebrCp068;gene-LOC110656743;gene-LOC110661573;gene-LOC110662454;gene-LOC110663691;gene-LOC110667739;gene-LOC110669847;gene-LOC110670989;gene-LOC110672538;gene-LOC110637577;gene-LOC110639289;gene-LOC110644621;gene-LOC110645382;gene-LOC110646004;gene-LOC110646360;gene-LOC110647760;gene-LOC110653545;gene-LOC110653633;gene-LOC110653675;gene-LOC110653740;gene-LOC110654118;gene-LOC110654734;gene-L…
GO:0000049	tRNA binding	10	0	0.09	1	1
GO:0000062	fatty-acyl-CoA binding	8	0	0.07	1	1
GO:0000287	magnesium ion binding	100	0	0.86	1	1
GO:0000774	adenyl-nucleotide exchange factor activi...	6	0	0.05	1	1
GO:0000988	transcription factor activity, protein b...	39	0	0.33	1	1
GO:0000989	transcription factor activity, transcrip...	39	0	0.33	1	1
GO:0001882	nucleoside binding	281	0	2.41	1	1
GO:0001883	purine nucleoside binding	281	0	2.41	1	1
GO:0002161	aminoacyl-tRNA editing activity	7	0	0.06	1	1
GO:0003678	DNA helicase activity	19	0	0.16	1	1
GO:0003682	chromatin binding	31	0	0.27	1	1
GO:0003684	damaged DNA binding	15	0	0.13	1	1
GO:0003690	double-stranded DNA binding	77	0	0.66	1	1
GO:0003697	single-stranded DNA binding	17	0	0.15	1	1
GO:0003712	transcription cofactor activity	39	0	0.33	1	1
GO:0003713	transcription coactivator activity	8	0	0.07	1	1
GO:0003714	transcription corepressor activity	7	0	0.06	1	1
GO:0003729	mRNA binding	7	0	0.06	1	1
GO:0003735	structural constituent of ribosome	365	0	3.13	1	1
GO:0003746	translation elongation factor activity	18	0	0.15	1	1
GO:0003747	translation release factor activity	7	0	0.06	1	1
GO:0003755	peptidyl-prolyl cis-trans isomerase acti...	41	0	0.35	1	1
GO:0003774	motor activity	97	0	0.83	1	1
GO:0003777	microtubule motor activity	80	0	0.69	1	1
GO:0003843	1,3-beta-D-glucan synthase activity	8	0	0.07	1	1
GO:0003849	3-deoxy-7-phosphoheptulonate synthase ac...	7	0	0.06	1	1
GO:0003854	3-beta-hydroxy-delta5-steroid dehydrogen...	10	0	0.09	1	1
GO:0003855	3-dehydroquinate dehydratase activity	11	0	0.09	1	1
GO:0003857	3-hydroxyacyl-CoA dehydrogenase activity	6	0	0.05	1	1
GO:0003860	3-hydroxyisobutyryl-CoA hydrolase activi...	9	0	0.08	1	1
GO:0003872	6-phosphofructokinase activity	13	0	0.11	1	1
GO:0003883	CTP synthase activity	6	0	0.05	1	1
GO:0003899	DNA-directed 5'-3' RNA polymerase activi...	45	0	0.39	1	1
GO:0003905	alkylbase DNA N-glycosylase activity	14	0	0.12	1	1
GO:0003916	DNA topoisomerase activity	13	0	0.11	1	1
GO:0003918	DNA topoisomerase type II (ATP-hydrolyzi...	7	0	0.06	1	1
GO:0003924	GTPase activity	228	0	1.95	1	1
GO:0003950	NAD+ ADP-ribosyltransferase activity	8	0	0.07	1	1
GO:0003951	NAD+ kinase activity	5	0	0.04	1	1
GO:0003954	NADH dehydrogenase activity	10	0	0.09	1	1
GO:0003968	RNA-directed 5'-3' RNA polymerase activi...	10	0	0.09	1	1
GO:0003989	acetyl-CoA carboxylase activity	5	0	0.04	1	1
GO:0003993	acid phosphatase activity	20	0	0.17	1	1
GO:0003997	acyl-CoA oxidase activity	8	0	0.07	1	1
GO:0004003	ATP-dependent DNA helicase activity	10	0	0.09	1	1
GO:0004014	adenosylmethionine decarboxylase activit...	8	0	0.07	1	1
GO:0004045	aminoacyl-tRNA hydrolase activity	6	0	0.05	1	1
GO:0004061	arylformamidase activity	12	0	0.1	1	1
GO:0004089	carbonate dehydratase activity	9	0	0.08	1	1
GO:0004096	catalase activity	6	0	0.05	1	1
GO:0004097	catechol oxidase activity	5	0	0.04	1	1
GO:0004129	cytochrome-c oxidase activity	5	0	0.04	1	1
GO:0004143	diacylglycerol kinase activity	7	0	0.06	1	1
GO:0004144	diacylglycerol O-acyltransferase activit...	15	0	0.13	1	1
GO:0004175	endopeptidase activity	235	0	2.01	1	1
GO:0004176	ATP-dependent peptidase activity	5	0	0.04	1	1
GO:0004177	aminopeptidase activity	8	0	0.07	1	1
GO:0004180	carboxypeptidase activity	61	0	0.52	1	1
GO:0004185	serine-type carboxypeptidase activity	57	0	0.49	1	1
GO:0004190	aspartic-type endopeptidase activity	18	0	0.15	1	1
GO:0004222	metalloendopeptidase activity	59	0	0.51	1	1
GO:0004252	serine-type endopeptidase activity	120	0	1.03	1	1
GO:0004298	threonine-type endopeptidase activity	34	0	0.29	1	1
GO:0004332	fructose-bisphosphate aldolase activity	9	0	0.08	1	1
GO:0004345	glucose-6-phosphate dehydrogenase activi...	7	0	0.06	1	1
GO:0004347	glucose-6-phosphate isomerase activity	5	0	0.04	1	1
GO:0004356	glutamate-ammonia ligase activity	9	0	0.08	1	1
GO:0004367	glycerol-3-phosphate dehydrogenase [NAD+...	6	0	0.05	1	1
GO:0004386	helicase activity	53	0	0.45	1	1
GO:0004392	heme oxygenase (decyclizing) activity	5	0	0.04	1	1
GO:0004402	histone acetyltransferase activity	11	0	0.09	1	1
GO:0004420	hydroxymethylglutaryl-CoA reductase (NAD...	6	0	0.05	1	1
GO:0004427	inorganic diphosphatase activity	17	0	0.15	1	1
GO:0004435	phosphatidylinositol phospholipase C act...	9	0	0.08	1	1
GO:0004470	malic enzyme activity	9	0	0.08	1	1
GO:0004471	malate dehydrogenase (decarboxylating) (...	9	0	0.08	1	1
GO:0004478	methionine adenosyltransferase activity	7	0	0.06	1	1
GO:0004497	monooxygenase activity	48	0	0.41	1	1
GO:0004499	N,N-dimethylaniline monooxygenase activi...	23	0	0.2	1	1
GO:0004506	squalene monooxygenase activity	14	0	0.12	1	1
GO:0004525	ribonuclease III activity	11	0	0.09	1	1
GO:0004527	exonuclease activity	27	0	0.23	1	1
GO:0004556	alpha-amylase activity	9	0	0.08	1	1
GO:0004559	alpha-mannosidase activity	11	0	0.09	1	1
GO:0004568	chitinase activity	22	0	0.19	1	1
GO:0004571	mannosyl-oligosaccharide 1,2-alpha-manno...	5	0	0.04	1	1
GO:0004576	oligosaccharyl transferase activity	9	0	0.08	1	1
GO:0004579	dolichyl-diphosphooligosaccharide-protei...	5	0	0.04	1	1
GO:0004602	glutathione peroxidase activity	9	0	0.08	1	1
GO:0004611	phosphoenolpyruvate carboxykinase activi...	9	0	0.08	1	1
GO:0004616	phosphogluconate dehydrogenase (decarbox...	5	0	0.04	1	1
GO:0004618	phosphoglycerate kinase activity	6	0	0.05	1	1
GO:0004619	phosphoglycerate mutase activity	5	0	0.04	1	1
GO:0004620	phospholipase activity	10	0	0.09	1	1
GO:0004629	phospholipase C activity	9	0	0.08	1	1
GO:0004650	polygalacturonase activity	71	0	0.61	1	1
GO:0004652	polynucleotide adenylyltransferase activ...	5	0	0.04	1	1
GO:0004659	prenyltransferase activity	6	0	0.05	1	1
GO:0004664	prephenate dehydratase activity	8	0	0.07	1	1
GO:0004721	phosphoprotein phosphatase activity	26	0	0.22	1	1
GO:0004743	pyruvate kinase activity	18	0	0.15	1	1
GO:0004751	ribose-5-phosphate isomerase activity	7	0	0.06	1	1
GO:0004764	shikimate 3-dehydrogenase (NADP+) activi...	11	0	0.09	1	1
GO:0004807	triose-phosphate isomerase activity	5	0	0.04	1	1
GO:0004809	tRNA (guanine-N2-)-methyltransferase act...	6	0	0.05	1	1
GO:0004812	aminoacyl-tRNA ligase activity	63	0	0.54	1	1
GO:0004843	thiol-dependent ubiquitin-specific prote...	13	0	0.11	1	1
GO:0004866	endopeptidase inhibitor activity	20	0	0.17	1	1
GO:0004867	serine-type endopeptidase inhibitor acti...	6	0	0.05	1	1
GO:0004869	cysteine-type endopeptidase inhibitor ac...	12	0	0.1	1	1
GO:0004888	transmembrane signaling receptor activit...	26	0	0.22	1	1
GO:0004970	ionotropic glutamate receptor activity	26	0	0.22	1	1
GO:0005048	signal sequence binding	15	0	0.13	1	1
GO:0005086	ARF guanyl-nucleotide exchange factor ac...	9	0	0.08	1	1
GO:0005092	GDP-dissociation inhibitor activity	15	0	0.13	1	1
GO:0005094	Rho GDP-dissociation inhibitor activity	8	0	0.07	1	1
GO:0005096	GTPase activator activity	28	0	0.24	1	1
GO:0005102	receptor binding	10	0	0.09	1	1
GO:0005198	structural molecule activity	388	0	3.32	1	1
GO:0005230	extracellular ligand-gated ion channel a...	26	0	0.22	1	1
GO:0005244	voltage-gated ion channel activity	10	0	0.09	1	1
GO:0005247	voltage-gated chloride channel activity	10	0	0.09	1	1
GO:0005253	anion channel activity	10	0	0.09	1	1
GO:0005254	chloride channel activity	10	0	0.09	1	1
GO:0005319	lipid transporter activity	12	0	0.1	1	1
GO:0005337	nucleoside transmembrane transporter act...	7	0	0.06	1	1
GO:0005338	nucleotide-sugar transmembrane transport...	8	0	0.07	1	1
GO:0005375	copper ion transmembrane transporter act...	10	0	0.09	1	1
GO:0005487	nucleocytoplasmic transporter activity	12	0	0.1	1	1
GO:0005507	copper ion binding	83	0	0.71	1	1
GO:0005525	GTP binding	281	0	2.41	1	1
GO:0005543	phospholipid binding	48	0	0.41	1	1
GO:0005544	calcium-dependent phospholipid binding	14	0	0.12	1	1
GO:0008017	microtubule binding	91	0	0.78	1	1
GO:0008026	ATP-dependent helicase activity	13	0	0.11	1	1
GO:0008047	enzyme activator activity	37	0	0.32	1	1
GO:0008061	chitin binding	14	0	0.12	1	1
GO:0008066	glutamate receptor activity	26	0	0.22	1	1
GO:0008079	translation termination factor activity	7	0	0.06	1	1
GO:0008080	N-acetyltransferase activity	13	0	0.11	1	1
GO:0008081	phosphoric diester hydrolase activity	23	0	0.2	1	1
GO:0008083	growth factor activity	10	0	0.09	1	1
GO:0008094	DNA-dependent ATPase activity	18	0	0.15	1	1
GO:0008097	5S rRNA binding	5	0	0.04	1	1
GO:0008107	galactoside 2-alpha-L-fucosyltransferase...	8	0	0.07	1	1
GO:0008113	peptide-methionine (S)-S-oxide reductase...	6	0	0.05	1	1
GO:0008131	primary amine oxidase activity	10	0	0.09	1	1
GO:0008134	transcription factor binding	6	0	0.05	1	1
GO:0008137	NADH dehydrogenase (ubiquinone) activity	10	0	0.09	1	1
GO:0008138	protein tyrosine/serine/threonine phosph...	22	0	0.19	1	1
GO:0008170	N-methyltransferase activity	22	0	0.19	1	1
GO:0008171	O-methyltransferase activity	60	0	0.51	1	1
GO:0008173	RNA methyltransferase activity	23	0	0.2	1	1
GO:0008175	tRNA methyltransferase activity	10	0	0.09	1	1
GO:0008192	RNA guanylyltransferase activity	7	0	0.06	1	1
GO:0008199	ferric iron binding	6	0	0.05	1	1
GO:0008233	peptidase activity	466	0	3.99	1	1
GO:0008234	cysteine-type peptidase activity	109	0	0.93	1	1
GO:0008236	serine-type peptidase activity	211	0	1.81	1	1
GO:0008237	metallopeptidase activity	70	0	0.6	1	1
GO:0008238	exopeptidase activity	75	0	0.64	1	1
GO:0008276	protein methyltransferase activity	18	0	0.15	1	1
GO:0008289	lipid binding	92	0	0.79	1	1
GO:0008308	voltage-gated anion channel activity	10	0	0.09	1	1
GO:0008312	7S RNA binding	11	0	0.09	1	1
GO:0008318	protein prenyltransferase activity	6	0	0.05	1	1
GO:0008324	cation transmembrane transporter activit...	231	0	1.98	1	1
GO:0008373	sialyltransferase activity	7	0	0.06	1	1
GO:0008374	O-acyltransferase activity	38	0	0.33	1	1
GO:0008378	galactosyltransferase activity	33	0	0.28	1	1
GO:0008408	3'-5' exonuclease activity	21	0	0.18	1	1
GO:0008417	fucosyltransferase activity	11	0	0.09	1	1
GO:0008443	phosphofructokinase activity	14	0	0.12	1	1
GO:0008483	transaminase activity	12	0	0.1	1	1
GO:0008509	anion transmembrane transporter activity	42	0	0.36	1	1
GO:0008519	ammonium transmembrane transporter activ...	14	0	0.12	1	1
GO:0008536	Ran GTPase binding	24	0	0.21	1	1
GO:0008565	protein transporter activity	23	0	0.2	1	1
GO:0008641	ubiquitin-like modifier activating enzym...	16	0	0.14	1	1
GO:0008661	1-deoxy-D-xylulose-5-phosphate synthase ...	10	0	0.09	1	1
GO:0008725	DNA-3-methyladenine glycosylase activity	13	0	0.11	1	1
GO:0008757	S-adenosylmethionine-dependent methyltra...	32	0	0.27	1	1
GO:0008964	phosphoenolpyruvate carboxylase activity	5	0	0.04	1	1
GO:0009001	serine O-acetyltransferase activity	6	0	0.05	1	1
GO:0009055	electron transfer activity	177	0	1.52	1	1
GO:0009678	hydrogen-translocating pyrophosphatase a...	9	0	0.08	1	1
GO:0009982	pseudouridine synthase activity	19	0	0.16	1	1
GO:0010181	FMN binding	16	0	0.14	1	1
GO:0010277	chlorophyllide a oxygenase [overall] act...	9	0	0.08	1	1
GO:0010333	terpene synthase activity	54	0	0.46	1	1
GO:0015002	heme-copper terminal oxidase activity	6	0	0.05	1	1
GO:0015018	galactosylgalactosylxylosylprotein 3-bet...	5	0	0.04	1	1
GO:0015020	glucuronosyltransferase activity	5	0	0.04	1	1
GO:0015035	protein disulfide oxidoreductase activit...	57	0	0.49	1	1
GO:0015036	disulfide oxidoreductase activity	57	0	0.49	1	1
GO:0015077	monovalent inorganic cation transmembran...	136	0	1.16	1	1
GO:0015078	hydrogen ion transmembrane transporter a...	107	0	0.92	1	1
GO:0015079	potassium ion transmembrane transporter ...	29	0	0.25	1	1
GO:0015095	magnesium ion transmembrane transporter ...	11	0	0.09	1	1
GO:0015098	molybdate ion transmembrane transporter ...	9	0	0.08	1	1
GO:0015103	inorganic anion transmembrane transporte...	39	0	0.33	1	1
GO:0015108	chloride transmembrane transporter activ...	10	0	0.09	1	1
GO:0015116	sulfate transmembrane transporter activi...	20	0	0.17	1	1
GO:0015165	pyrimidine nucleotide-sugar transmembran...	8	0	0.07	1	1
GO:0015197	peptide transporter activity	23	0	0.2	1	1
GO:0015276	ligand-gated ion channel activity	26	0	0.22	1	1
GO:0015298	solute:cation antiporter activity	49	0	0.42	1	1
GO:0015299	solute:proton antiporter activity	49	0	0.42	1	1
GO:0015399	primary active transmembrane transporter...	85	0	0.73	1	1
GO:0015405	P-P-bond-hydrolysis-driven transmembrane...	85	0	0.73	1	1
GO:0015631	tubulin binding	103	0	0.88	1	1
GO:0015923	mannosidase activity	11	0	0.09	1	1
GO:0015924	mannosyl-oligosaccharide mannosidase act...	5	0	0.04	1	1
GO:0015932	nucleobase-containing compound transmemb...	18	0	0.15	1	1
GO:0016157	sucrose synthase activity	11	0	0.09	1	1
GO:0016160	amylase activity	19	0	0.16	1	1
GO:0016161	beta-amylase activity	10	0	0.09	1	1
GO:0016211	ammonia ligase activity	9	0	0.08	1	1
GO:0016229	steroid dehydrogenase activity	10	0	0.09	1	1
GO:0016278	lysine N-methyltransferase activity	16	0	0.14	1	1
GO:0016279	protein-lysine N-methyltransferase activ...	16	0	0.14	1	1
GO:0016289	CoA hydrolase activity	9	0	0.08	1	1
GO:0016298	lipase activity	12	0	0.1	1	1
GO:0016307	phosphatidylinositol phosphate kinase ac...	19	0	0.16	1	1
GO:0016407	acetyltransferase activity	19	0	0.16	1	1
GO:0016410	N-acyltransferase activity	17	0	0.15	1	1
GO:0016411	acylglycerol O-acyltransferase activity	15	0	0.13	1	1
GO:0016412	serine O-acyltransferase activity	6	0	0.05	1	1
GO:0016413	O-acetyltransferase activity	6	0	0.05	1	1
GO:0016421	CoA carboxylase activity	5	0	0.04	1	1
GO:0016423	tRNA (guanine) methyltransferase activit...	9	0	0.08	1	1
GO:0016615	malate dehydrogenase activity	9	0	0.08	1	1
GO:0016620	oxidoreductase activity, acting on the a...	22	0	0.19	1	1
GO:0016624	oxidoreductase activity, acting on the a...	10	0	0.09	1	1
GO:0016627	oxidoreductase activity, acting on the C...	39	0	0.33	1	1
GO:0016628	oxidoreductase activity, acting on the C...	7	0	0.06	1	1
GO:0016634	oxidoreductase activity, acting on the C...	9	0	0.08	1	1
GO:0016638	oxidoreductase activity, acting on the C...	16	0	0.14	1	1
GO:0016641	oxidoreductase activity, acting on the C...	10	0	0.09	1	1
GO:0016645	oxidoreductase activity, acting on the C...	22	0	0.19	1	1
GO:0016646	oxidoreductase activity, acting on the C...	10	0	0.09	1	1
GO:0016667	oxidoreductase activity, acting on a sul...	73	0	0.63	1	1
GO:0016671	oxidoreductase activity, acting on a sul...	12	0	0.1	1	1
GO:0016675	oxidoreductase activity, acting on a hem...	5	0	0.04	1	1
GO:0016676	oxidoreductase activity, acting on a hem...	5	0	0.04	1	1
GO:0016679	oxidoreductase activity, acting on diphe...	13	0	0.11	1	1
GO:0016682	oxidoreductase activity, acting on diphe...	8	0	0.07	1	1
GO:0016701	oxidoreductase activity, acting on singl...	58	0	0.5	1	1
GO:0016702	oxidoreductase activity, acting on singl...	44	0	0.38	1	1
GO:0016703	oxidoreductase activity, acting on singl...	11	0	0.09	1	1
GO:0016709	oxidoreductase activity, acting on paire...	37	0	0.32	1	1
GO:0016717	oxidoreductase activity, acting on paire...	15	0	0.13	1	1
GO:0016725	oxidoreductase activity, acting on CH or...	7	0	0.06	1	1
GO:0016742	hydroxymethyl-, formyl- and related tran...	8	0	0.07	1	1
GO:0016744	transferase activity, transferring aldeh...	10	0	0.09	1	1
GO:0016755	transferase activity, transferring amino...	8	0	0.07	1	1
GO:0016763	transferase activity, transferring pento...	13	0	0.11	1	1
GO:0016765	transferase activity, transferring alkyl...	46	0	0.39	1	1
GO:0016769	transferase activity, transferring nitro...	12	0	0.1	1	1
GO:0016774	phosphotransferase activity, carboxyl gr...	6	0	0.05	1	1
GO:0016778	diphosphotransferase activity	6	0	0.05	1	1
GO:0016780	phosphotransferase activity, for other s...	10	0	0.09	1	1
GO:0016790	thiolester hydrolase activity	18	0	0.15	1	1
GO:0016791	phosphatase activity	59	0	0.51	1	1
GO:0016799	hydrolase activity, hydrolyzing N-glycos...	21	0	0.18	1	1
GO:0016810	hydrolase activity, acting on carbon-nit...	27	0	0.23	1	1
GO:0016811	hydrolase activity, acting on carbon-nit...	18	0	0.15	1	1
GO:0016814	hydrolase activity, acting on carbon-nit...	7	0	0.06	1	1
GO:0016820	hydrolase activity, acting on acid anhyd...	76	0	0.65	1	1
GO:0016831	carboxy-lyase activity	50	0	0.43	1	1
GO:0016832	aldehyde-lyase activity	11	0	0.09	1	1
GO:0016838	carbon-oxygen lyase activity, acting on ...	57	0	0.49	1	1
GO:0016840	carbon-nitrogen lyase activity	13	0	0.11	1	1
GO:0016843	amine-lyase activity	10	0	0.09	1	1
GO:0016844	strictosidine synthase activity	10	0	0.09	1	1
GO:0016846	carbon-sulfur lyase activity	11	0	0.09	1	1
GO:0016853	isomerase activity	151	0	1.29	1	1
GO:0016854	racemase and epimerase activity	7	0	0.06	1	1
GO:0016859	cis-trans isomerase activity	41	0	0.35	1	1
GO:0016860	intramolecular oxidoreductase activity	24	0	0.21	1	1
GO:0016861	intramolecular oxidoreductase activity, ...	21	0	0.18	1	1
GO:0016866	intramolecular transferase activity	33	0	0.28	1	1
GO:0016868	intramolecular transferase activity, pho...	14	0	0.12	1	1
GO:0016872	intramolecular lyase activity	9	0	0.08	1	1
GO:0016874	ligase activity	65	0	0.56	1	1
GO:0016877	ligase activity, forming carbon-sulfur b...	16	0	0.14	1	1
GO:0016879	ligase activity, forming carbon-nitrogen...	37	0	0.32	1	1
GO:0016880	acid-ammonia (or amide) ligase activity	9	0	0.08	1	1
GO:0016881	acid-amino acid ligase activity	6	0	0.05	1	1
GO:0016884	carbon-nitrogen ligase activity, with gl...	7	0	0.06	1	1
GO:0016885	ligase activity, forming carbon-carbon b...	5	0	0.04	1	1
GO:0016892	endoribonuclease activity, producing 3'-...	5	0	0.04	1	1
GO:0016894	endonuclease activity, active with eithe...	5	0	0.04	1	1
GO:0016903	oxidoreductase activity, acting on the a...	32	0	0.27	1	1
GO:0017025	TBP-class protein binding	5	0	0.04	1	1
GO:0017056	structural constituent of nuclear pore	5	0	0.04	1	1
GO:0017171	serine hydrolase activity	211	0	1.81	1	1
GO:0018024	histone-lysine N-methyltransferase activ...	16	0	0.14	1	1
GO:0019001	guanyl nucleotide binding	291	0	2.49	1	1
GO:0019104	DNA N-glycosylase activity	15	0	0.13	1	1
GO:0019139	cytokinin dehydrogenase activity	12	0	0.1	1	1
GO:0019200	carbohydrate kinase activity	14	0	0.12	1	1
GO:0019205	nucleobase-containing compound kinase ac...	6	0	0.05	1	1
GO:0019208	phosphatase regulator activity	17	0	0.15	1	1
GO:0019239	deaminase activity	10	0	0.09	1	1
GO:0019783	ubiquitin-like protein-specific protease...	51	0	0.44	1	1
GO:0019829	cation-transporting ATPase activity	13	0	0.11	1	1
GO:0019888	protein phosphatase regulator activity	15	0	0.13	1	1
GO:0019900	kinase binding	10	0	0.09	1	1
GO:0019901	protein kinase binding	10	0	0.09	1	1
GO:0022824	transmitter-gated ion channel activity	26	0	0.22	1	1
GO:0022832	voltage-gated channel activity	10	0	0.09	1	1
GO:0022834	ligand-gated channel activity	26	0	0.22	1	1
GO:0022835	transmitter-gated channel activity	26	0	0.22	1	1
GO:0022836	gated channel activity	36	0	0.31	1	1
GO:0022853	active ion transmembrane transporter act...	13	0	0.11	1	1
GO:0022890	inorganic cation transmembrane transport...	196	0	1.68	1	1
GO:0030145	manganese ion binding	9	0	0.08	1	1
GO:0030151	molybdenum ion binding	5	0	0.04	1	1
GO:0030414	peptidase inhibitor activity	20	0	0.17	1	1
GO:0030545	receptor regulator activity	10	0	0.09	1	1
GO:0030594	neurotransmitter receptor activity	26	0	0.22	1	1
GO:0030597	RNA glycosylase activity	5	0	0.04	1	1
GO:0030598	rRNA N-glycosylase activity	5	0	0.04	1	1
GO:0030599	pectinesterase activity	80	0	0.69	1	1
GO:0030695	GTPase regulator activity	43	0	0.37	1	1
GO:0030955	potassium ion binding	18	0	0.15	1	1
GO:0030976	thiamine pyrophosphate binding	10	0	0.09	1	1
GO:0030983	mismatched DNA binding	13	0	0.11	1	1
GO:0031072	heat shock protein binding	11	0	0.09	1	1
GO:0031127	alpha-(1,2)-fucosyltransferase activity	8	0	0.07	1	1
GO:0031406	carboxylic acid binding	5	0	0.04	1	1
GO:0031420	alkali metal ion binding	18	0	0.15	1	1
GO:0031625	ubiquitin protein ligase binding	16	0	0.14	1	1
GO:0031683	G-protein beta/gamma-subunit complex bin...	10	0	0.09	1	1
GO:0032296	double-stranded RNA-specific ribonucleas...	11	0	0.09	1	1
GO:0032403	protein complex binding	10	0	0.09	1	1
GO:0032549	ribonucleoside binding	281	0	2.41	1	1
GO:0032550	purine ribonucleoside binding	281	0	2.41	1	1
GO:0032561	guanyl ribonucleotide binding	281	0	2.41	1	1
GO:0032977	membrane insertase activity	6	0	0.05	1	1
GO:0033218	amide binding	17	0	0.15	1	1
GO:0033743	peptide-methionine (R)-S-oxide reductase...	5	0	0.04	1	1
GO:0033764	steroid dehydrogenase activity, acting o...	10	0	0.09	1	1
GO:0033926	glycopeptide alpha-N-acetylgalactosamini...	13	0	0.11	1	1
GO:0034062	5'-3' RNA polymerase activity	55	0	0.47	1	1
GO:0034212	peptide N-acetyltransferase activity	11	0	0.09	1	1
GO:0035091	phosphatidylinositol binding	12	0	0.1	1	1
GO:0036459	thiol-dependent ubiquitinyl hydrolase ac...	51	0	0.44	1	1
GO:0042054	histone methyltransferase activity	16	0	0.14	1	1
GO:0042277	peptide binding	15	0	0.13	1	1
GO:0042393	histone binding	14	0	0.12	1	1
GO:0042578	phosphoric ester hydrolase activity	91	0	0.78	1	1
GO:0042623	ATPase activity, coupled	102	0	0.87	1	1
GO:0042625	ATPase coupled ion transmembrane transpo...	13	0	0.11	1	1
GO:0042626	ATPase activity, coupled to transmembran...	76	0	0.65	1	1
GO:0042802	identical protein binding	6	0	0.05	1	1
GO:0042803	protein homodimerization activity	6	0	0.05	1	1
GO:0043015	gamma-tubulin binding	9	0	0.08	1	1
GO:0043021	ribonucleoprotein complex binding	15	0	0.13	1	1
GO:0043022	ribosome binding	11	0	0.09	1	1
GO:0043177	organic acid binding	5	0	0.04	1	1
GO:0043492	ATPase activity, coupled to movement of ...	76	0	0.65	1	1
GO:0043733	DNA-3-methylbase glycosylase activity	13	0	0.11	1	1
GO:0044389	ubiquitin-like protein ligase binding	16	0	0.14	1	1
GO:0044769	ATPase activity, coupled to transmembran...	13	0	0.11	1	1
GO:0044877	macromolecular complex binding	29	0	0.25	1	1
GO:0045156	electron transporter, transferring elect...	5	0	0.04	1	1
GO:0045300	acyl-[acyl-carrier-protein] desaturase a...	6	0	0.05	1	1
GO:0046873	metal ion transmembrane transporter acti...	89	0	0.76	1	1
GO:0046915	transition metal ion transmembrane trans...	14	0	0.12	1	1
GO:0046923	ER retention sequence binding	11	0	0.09	1	1
GO:0046933	proton-transporting ATP synthase activit...	9	0	0.08	1	1
GO:0047429	nucleoside-triphosphate diphosphatase ac...	8	0	0.07	1	1
GO:0048018	receptor ligand activity	10	0	0.09	1	1
GO:0048038	quinone binding	12	0	0.1	1	1
GO:0050136	NADH dehydrogenase (quinone) activity	10	0	0.09	1	1
GO:0050661	NADP binding	50	0	0.43	1	1
GO:0050664	oxidoreductase activity, acting on NAD(P...	9	0	0.08	1	1
GO:0051082	unfolded protein binding	40	0	0.34	1	1
GO:0051087	chaperone binding	22	0	0.19	1	1
GO:0051213	dioxygenase activity	44	0	0.38	1	1
GO:0051536	iron-sulfur cluster binding	77	0	0.66	1	1
GO:0051537	2 iron, 2 sulfur cluster binding	16	0	0.14	1	1
GO:0051539	4 iron, 4 sulfur cluster binding	8	0	0.07	1	1
GO:0051540	metal cluster binding	77	0	0.66	1	1
GO:0052689	carboxylic ester hydrolase activity	99	0	0.85	1	1
GO:0060589	nucleoside-triphosphatase regulator acti...	55	0	0.47	1	1
GO:0060590	ATPase regulator activity	12	0	0.1	1	1
GO:0061134	peptidase regulator activity	20	0	0.17	1	1
GO:0061135	endopeptidase regulator activity	20	0	0.17	1	1
GO:0061505	DNA topoisomerase II activity	7	0	0.06	1	1
GO:0061608	nuclear import signal receptor activity	10	0	0.09	1	1
GO:0061733	peptide-lysine-N-acetyltransferase activ...	11	0	0.09	1	1
GO:0070001	aspartic-type peptidase activity	18	0	0.15	1	1
GO:0070003	threonine-type peptidase activity	34	0	0.29	1	1
GO:0070008	serine-type exopeptidase activity	63	0	0.54	1	1
GO:0070011	peptidase activity, acting on L-amino ac...	450	0	3.85	1	1
GO:0070035	purine NTP-dependent helicase activity	13	0	0.11	1	1
GO:0070566	adenylyltransferase activity	9	0	0.08	1	1
GO:0070568	guanylyltransferase activity	7	0	0.06	1	1
GO:0070569	uridylyltransferase activity	8	0	0.07	1	1
GO:0071949	FAD binding	17	0	0.15	1	1
GO:0072509	divalent inorganic cation transmembrane ...	11	0	0.09	1	1
GO:0097747	RNA polymerase activity	55	0	0.47	1	1
GO:0099600	transmembrane receptor activity	26	0	0.22	1	1
GO:0101005	ubiquitinyl hydrolase activity	51	0	0.44	1	1
GO:0120013	intermembrane lipid transfer activity	9	0	0.08	1	1
GO:0140101	catalytic activity, acting on a tRNA	93	0	0.8	1	1
GO:0140102	catalytic activity, acting on a rRNA	7	0	0.06	1	1
GO:1901505	carbohydrate derivative transmembrane tr...	18	0	0.15	1	1
GO:1901567	fatty acid derivative binding	8	0	0.07	1	1
GO:1901681	sulfur compound binding	20	0	0.17	1	1
GO:1901682	sulfur compound transmembrane transporte...	20	0	0.17	1	1
GO:2001070	starch binding	10	0	0.09	1	1

## Sheet: 15C2h_vs_4C2hCC
15C2h_vs_4C2hCC
GO.ID	Term	Annotated	Significant	Expected	classicFisher	fdr_CC	DEG_ID
GO:0000786	nucleosome	75	3	0.43	0.0085	0.5782	gene-LOC110639289;gene-LOC110634356;gene-LOC110651293
GO:0032993	protein-DNA complex	76	3	0.44	0.0088	0.5782	gene-LOC110639289;gene-LOC110634356;gene-LOC110651293
GO:0044815	DNA packaging complex	76	3	0.44	0.0088	0.5782	gene-LOC110639289;gene-LOC110634356;gene-LOC110651293
GO:0000785	chromatin	79	3	0.46	0.0098	0.5782	gene-LOC110639289;gene-LOC110634356;gene-LOC110651293
GO:0048046	apoplast	35	2	0.2	0.0168	0.6254	gene-LOC110646004;gene-LOC110646360
GO:0005618	cell wall	37	2	0.21	0.0186	0.6254	gene-LOC110646004;gene-LOC110646360
GO:0030312	external encapsulating structure	37	2	0.21	0.0186	0.6254	gene-LOC110646004;gene-LOC110646360
GO:0044427	chromosomal part	105	3	0.6	0.0212	0.6254	gene-LOC110639289;gene-LOC110634356;gene-LOC110651293
GO:0005694	chromosome	120	3	0.69	0.03	0.751266666666667	gene-LOC110639289;gene-LOC110634356;gene-LOC110651293
GO:0005778	peroxisomal membrane	10	1	0.06	0.0562	0.751266666666667	gene-LOC110669563
GO:0005779	integral component of peroxisomal membra...	10	1	0.06	0.0562	0.751266666666667	gene-LOC110669563
GO:0009507	chloroplast	10	1	0.06	0.0562	0.751266666666667	gene-LOC110644886
GO:0009536	plastid	10	1	0.06	0.0562	0.751266666666667	gene-LOC110644886
GO:0031231	intrinsic component of peroxisomal membr...	10	1	0.06	0.0562	0.751266666666667	gene-LOC110669563
GO:0031903	microbody membrane	10	1	0.06	0.0562	0.751266666666667	gene-LOC110669563
GO:0044438	microbody part	10	1	0.06	0.0562	0.751266666666667	gene-LOC110669563
GO:0044439	peroxisomal part	10	1	0.06	0.0562	0.751266666666667	gene-LOC110669563
GO:0005576	extracellular region	68	2	0.39	0.0573	0.751266666666667	gene-LOC110646004;gene-LOC110646360
GO:0031300	intrinsic component of organelle membran...	13	1	0.07	0.0725	0.8555	gene-LOC110669563
GO:0031301	integral component of organelle membrane	13	1	0.07	0.0725	0.8555	gene-LOC110669563
GO:0031225	anchored component of membrane	17	1	0.1	0.0937	1	gene-LOC110633064
GO:0071944	cell periphery	91	2	0.52	0.0953	1	gene-LOC110646004;gene-LOC110646360
GO:0005777	peroxisome	21	1	0.12	0.1145	1	gene-LOC110669563
GO:0042579	microbody	21	1	0.12	0.1145	1	gene-LOC110669563
GO:0044422	organelle part	460	4	2.65	0.2687	1	gene-LOC110639289;gene-LOC110669563;gene-LOC110634356;gene-LOC110651293
GO:0044446	intracellular organelle part	460	4	2.65	0.2687	1	gene-LOC110639289;gene-LOC110669563;gene-LOC110634356;gene-LOC110651293
GO:0098805	whole membrane	66	1	0.38	0.3193	1	gene-LOC110669563
GO:0009521	photosystem	70	1	0.4	0.3352	1	gene-HebrCp068
GO:0034357	photosynthetic membrane	72	1	0.41	0.343	1	gene-HebrCp068
GO:0009579	thylakoid	77	1	0.44	0.3621	1	gene-HebrCp068
GO:0044436	thylakoid part	77	1	0.44	0.3621	1	gene-HebrCp068
GO:0098588	bounding membrane of organelle	80	1	0.46	0.3732	1	gene-LOC110669563
GO:0016020	membrane	2093	13	12.06	0.4264	1	gene-HebrCp068;gene-LOC110655794;gene-LOC110658713;gene-LOC110666186;gene-LOC110668495;gene-LOC110669563;gene-LOC110673594;gene-LOC110633064;gene-LOC110637904;gene-LOC110639499;gene-LOC110639534;gene-LOC110644862;gene-LOC110649639
GO:0031090	organelle membrane	116	1	0.67	0.4938	1	gene-LOC110669563
GO:0043228	non-membrane-bounded organelle	549	3	3.16	0.6329	1	gene-LOC110639289;gene-LOC110634356;gene-LOC110651293
GO:0043232	intracellular non-membrane-bounded organ...	549	3	3.16	0.6329	1	gene-LOC110639289;gene-LOC110634356;gene-LOC110651293
GO:0005623	cell	1802	10	10.38	0.649	1	gene-HebrCp068;gene-LOC110663691;gene-LOC110639289;gene-LOC110646004;gene-LOC110646360;gene-LOC110664405;gene-LOC110669563;gene-LOC110634356;gene-LOC110644886;gene-LOC110651293
GO:0044464	cell part	1802	10	10.38	0.649	1	gene-HebrCp068;gene-LOC110663691;gene-LOC110639289;gene-LOC110646004;gene-LOC110646360;gene-LOC110664405;gene-LOC110669563;gene-LOC110634356;gene-LOC110644886;gene-LOC110651293
GO:0098796	membrane protein complex	199	1	1.15	0.6933	1	gene-HebrCp068
GO:0031224	intrinsic component of membrane	982	5	5.66	0.706	1	gene-LOC110669563;gene-LOC110673594;gene-LOC110633064;gene-LOC110637904;gene-LOC110649639
GO:0044425	membrane part	1183	6	6.81	0.724	1	gene-HebrCp068;gene-LOC110669563;gene-LOC110673594;gene-LOC110633064;gene-LOC110637904;gene-LOC110649639
GO:0043226	organelle	1337	6	7.7	0.8412	1	gene-LOC110639289;gene-LOC110664405;gene-LOC110669563;gene-LOC110634356;gene-LOC110644886;gene-LOC110651293
GO:0043229	intracellular organelle	1337	6	7.7	0.8412	1	gene-LOC110639289;gene-LOC110664405;gene-LOC110669563;gene-LOC110634356;gene-LOC110644886;gene-LOC110651293
GO:0016021	integral component of membrane	965	4	5.56	0.8472	1	gene-LOC110669563;gene-LOC110673594;gene-LOC110637904;gene-LOC110649639
GO:0005622	intracellular	1745	8	10.05	0.8685	1	gene-HebrCp068;gene-LOC110663691;gene-LOC110639289;gene-LOC110664405;gene-LOC110669563;gene-LOC110634356;gene-LOC110644886;gene-LOC110651293
GO:0032991	macromolecular complex	1028	4	5.92	0.8843	1	gene-HebrCp068;gene-LOC110639289;gene-LOC110634356;gene-LOC110651293
GO:0043231	intracellular membrane-bounded organelle	838	3	4.83	0.8929	1	gene-LOC110664405;gene-LOC110669563;gene-LOC110644886
GO:0043227	membrane-bounded organelle	843	3	4.86	0.8955	1	gene-LOC110664405;gene-LOC110669563;gene-LOC110644886
GO:0044424	intracellular part	1684	7	9.7	0.9215	1	gene-HebrCp068;gene-LOC110639289;gene-LOC110664405;gene-LOC110669563;gene-LOC110634356;gene-LOC110644886;gene-LOC110651293
GO:0044444	cytoplasmic part	677	2	3.9	0.9231	1	gene-LOC110669563;gene-LOC110644886
GO:0043234	protein complex	481	1	2.77	0.9492	1	gene-HebrCp068
GO:0005737	cytoplasm	767	2	4.42	0.9542	1	gene-LOC110669563;gene-LOC110644886
GO:0005634	nucleus	598	1	3.44	0.977	1	gene-LOC110664405
GO:0005575	cellular_component	3646	21	21	1	1	gene-HebrCp068;gene-LOC110663691;gene-LOC110639289;gene-LOC110646004;gene-LOC110646360;gene-LOC110655794;gene-LOC110658713;gene-LOC110664405;gene-LOC110666186;gene-LOC110668495;gene-LOC110669563;gene-LOC110673594;gene-LOC110633064;gene-LOC110634356;gene-LOC110637904;gene-LOC110639499;gene-LOC110639534;gene-LOC110644862;gene-LOC110644886;gene-LOC110649639;gene-LOC110651293
GO:0000123	histone acetyltransferase complex	16	0	0.09	1	1
GO:0000139	Golgi membrane	12	0	0.07	1	1
GO:0000145	exocyst	34	0	0.2	1	1
GO:0000148	1,3-beta-D-glucan synthase complex	8	0	0.05	1	1
GO:0000151	ubiquitin ligase complex	8	0	0.05	1	1
GO:0000152	nuclear ubiquitin ligase complex	7	0	0.04	1	1
GO:0000159	protein phosphatase type 2A complex	12	0	0.07	1	1
GO:0000228	nuclear chromosome	14	0	0.08	1	1
GO:0000276	mitochondrial proton-transporting ATP sy...	11	0	0.06	1	1
GO:0000428	DNA-directed RNA polymerase complex	21	0	0.12	1	1
GO:0000439	core TFIIH complex	5	0	0.03	1	1
GO:0000502	proteasome complex	38	0	0.22	1	1
GO:0000775	chromosome, centromeric region	9	0	0.05	1	1
GO:0000793	condensed chromosome	6	0	0.03	1	1
GO:0000808	origin recognition complex	6	0	0.03	1	1
GO:0005635	nuclear envelope	14	0	0.08	1	1
GO:0005643	nuclear pore	14	0	0.08	1	1
GO:0005654	nucleoplasm	63	0	0.36	1	1
GO:0005667	transcription factor complex	25	0	0.14	1	1
GO:0005669	transcription factor TFIID complex	8	0	0.05	1	1
GO:0005672	transcription factor TFIIA complex	5	0	0.03	1	1
GO:0005680	anaphase-promoting complex	7	0	0.04	1	1
GO:0005681	spliceosomal complex	5	0	0.03	1	1
GO:0005730	nucleolus	6	0	0.03	1	1
GO:0005739	mitochondrion	85	0	0.49	1	1
GO:0005740	mitochondrial envelope	60	0	0.35	1	1
GO:0005741	mitochondrial outer membrane	19	0	0.11	1	1
GO:0005743	mitochondrial inner membrane	35	0	0.2	1	1
GO:0005746	mitochondrial respiratory chain	10	0	0.06	1	1
GO:0005750	mitochondrial respiratory chain complex ...	5	0	0.03	1	1
GO:0005753	mitochondrial proton-transporting ATP sy...	14	0	0.08	1	1
GO:0005759	mitochondrial matrix	9	0	0.05	1	1
GO:0005768	endosome	5	0	0.03	1	1
GO:0005773	vacuole	6	0	0.03	1	1
GO:0005774	vacuolar membrane	6	0	0.03	1	1
GO:0005783	endoplasmic reticulum	64	0	0.37	1	1
GO:0005787	signal peptidase complex	9	0	0.05	1	1
GO:0005789	endoplasmic reticulum membrane	45	0	0.26	1	1
GO:0005794	Golgi apparatus	49	0	0.28	1	1
GO:0005798	Golgi-associated vesicle	28	0	0.16	1	1
GO:0005811	lipid droplet	9	0	0.05	1	1
GO:0005839	proteasome core complex	34	0	0.2	1	1
GO:0005840	ribosome	361	0	2.08	1	1
GO:0005852	eukaryotic translation initiation factor...	7	0	0.04	1	1
GO:0005856	cytoskeleton	54	0	0.31	1	1
GO:0005875	microtubule associated complex	23	0	0.13	1	1
GO:0005885	Arp2/3 protein complex	8	0	0.05	1	1
GO:0005886	plasma membrane	20	0	0.12	1	1
GO:0005905	clathrin-coated pit	8	0	0.05	1	1
GO:0005938	cell cortex	34	0	0.2	1	1
GO:0008023	transcription elongation factor complex	6	0	0.03	1	1
GO:0008250	oligosaccharyltransferase complex	6	0	0.03	1	1
GO:0008287	protein serine/threonine phosphatase com...	13	0	0.07	1	1
GO:0009512	cytochrome b6f complex	5	0	0.03	1	1
GO:0009522	photosystem I	22	0	0.13	1	1
GO:0009523	photosystem II	44	0	0.25	1	1
GO:0009538	photosystem I reaction center	11	0	0.06	1	1
GO:0009539	photosystem II reaction center	7	0	0.04	1	1
GO:0009654	photosystem II oxygen evolving complex	25	0	0.14	1	1
GO:0012505	endomembrane system	137	0	0.79	1	1
GO:0012506	vesicle membrane	28	0	0.16	1	1
GO:0012507	ER to Golgi transport vesicle membrane	14	0	0.08	1	1
GO:0012510	trans-Golgi network transport vesicle me...	8	0	0.05	1	1
GO:0012511	monolayer-surrounded lipid storage body	9	0	0.05	1	1
GO:0015629	actin cytoskeleton	28	0	0.16	1	1
GO:0015630	microtubule cytoskeleton	25	0	0.14	1	1
GO:0015934	large ribosomal subunit	5	0	0.03	1	1
GO:0016272	prefoldin complex	7	0	0.04	1	1
GO:0016459	myosin complex	17	0	0.1	1	1
GO:0016469	proton-transporting two-sector ATPase co...	52	0	0.3	1	1
GO:0016471	vacuolar proton-transporting V-type ATPa...	6	0	0.03	1	1
GO:0016591	DNA-directed RNA polymerase II, holoenzy...	18	0	0.1	1	1
GO:0016592	mediator complex	18	0	0.1	1	1
GO:0017119	Golgi transport complex	8	0	0.05	1	1
GO:0019773	proteasome core complex, alpha-subunit c...	16	0	0.09	1	1
GO:0019866	organelle inner membrane	35	0	0.2	1	1
GO:0019867	outer membrane	25	0	0.14	1	1
GO:0019898	extrinsic component of membrane	20	0	0.12	1	1
GO:0030117	membrane coat	42	0	0.24	1	1
GO:0030118	clathrin coat	12	0	0.07	1	1
GO:0030119	AP-type membrane coat adaptor complex	5	0	0.03	1	1
GO:0030120	vesicle coat	28	0	0.16	1	1
GO:0030125	clathrin vesicle coat	8	0	0.05	1	1
GO:0030126	COPI vesicle coat	6	0	0.03	1	1
GO:0030127	COPII vesicle coat	14	0	0.08	1	1
GO:0030130	clathrin coat of trans-Golgi network ves...	8	0	0.05	1	1
GO:0030132	clathrin coat of coated pit	8	0	0.05	1	1
GO:0030133	transport vesicle	22	0	0.13	1	1
GO:0030134	COPII-coated ER to Golgi transport vesic...	14	0	0.08	1	1
GO:0030135	coated vesicle	28	0	0.16	1	1
GO:0030136	clathrin-coated vesicle	8	0	0.05	1	1
GO:0030137	COPI-coated vesicle	6	0	0.03	1	1
GO:0030140	trans-Golgi network transport vesicle	8	0	0.05	1	1
GO:0030176	integral component of endoplasmic reticu...	9	0	0.05	1	1
GO:0030286	dynein complex	19	0	0.11	1	1
GO:0030529	intracellular ribonucleoprotein complex	396	0	2.28	1	1
GO:0030532	small nuclear ribonucleoprotein complex	8	0	0.05	1	1
GO:0030658	transport vesicle membrane	22	0	0.13	1	1
GO:0030659	cytoplasmic vesicle membrane	28	0	0.16	1	1
GO:0030660	Golgi-associated vesicle membrane	28	0	0.16	1	1
GO:0030662	coated vesicle membrane	28	0	0.16	1	1
GO:0030663	COPI-coated vesicle membrane	6	0	0.03	1	1
GO:0030665	clathrin-coated vesicle membrane	8	0	0.05	1	1
GO:0030684	preribosome	10	0	0.06	1	1
GO:0030880	RNA polymerase complex	29	0	0.17	1	1
GO:0030904	retromer complex	5	0	0.03	1	1
GO:0030906	retromer, cargo-selective complex	5	0	0.03	1	1
GO:0031012	extracellular matrix	23	0	0.13	1	1
GO:0031227	intrinsic component of endoplasmic retic...	9	0	0.05	1	1
GO:0031248	protein acetyltransferase complex	18	0	0.1	1	1
GO:0031410	cytoplasmic vesicle	33	0	0.19	1	1
GO:0031461	cullin-RING ubiquitin ligase complex	7	0	0.04	1	1
GO:0031966	mitochondrial membrane	55	0	0.32	1	1
GO:0031967	organelle envelope	74	0	0.43	1	1
GO:0031968	organelle outer membrane	19	0	0.11	1	1
GO:0031974	membrane-enclosed lumen	96	0	0.55	1	1
GO:0031975	envelope	74	0	0.43	1	1
GO:0031981	nuclear lumen	84	0	0.48	1	1
GO:0031982	vesicle	33	0	0.19	1	1
GO:0031984	organelle subcompartment	58	0	0.33	1	1
GO:0032040	small-subunit processome	7	0	0.04	1	1
GO:0033176	proton-transporting V-type ATPase comple...	16	0	0.09	1	1
GO:0033177	proton-transporting two-sector ATPase co...	34	0	0.2	1	1
GO:0033178	proton-transporting two-sector ATPase co...	13	0	0.07	1	1
GO:0033179	proton-transporting V-type ATPase, V0 do...	8	0	0.05	1	1
GO:0033588	Elongator holoenzyme complex	5	0	0.03	1	1
GO:0042175	nuclear outer membrane-endoplasmic retic...	45	0	0.26	1	1
GO:0042651	thylakoid membrane	28	0	0.16	1	1
GO:0042765	GPI-anchor transamidase complex	5	0	0.03	1	1
GO:0043233	organelle lumen	96	0	0.55	1	1
GO:0044391	ribosomal subunit	5	0	0.03	1	1
GO:0044421	extracellular region part	23	0	0.13	1	1
GO:0044428	nuclear part	127	0	0.73	1	1
GO:0044429	mitochondrial part	69	0	0.4	1	1
GO:0044430	cytoskeletal part	53	0	0.31	1	1
GO:0044431	Golgi apparatus part	49	0	0.28	1	1
GO:0044432	endoplasmic reticulum part	45	0	0.26	1	1
GO:0044433	cytoplasmic vesicle part	33	0	0.19	1	1
GO:0044437	vacuolar part	6	0	0.03	1	1
GO:0044440	endosomal part	5	0	0.03	1	1
GO:0044448	cell cortex part	34	0	0.2	1	1
GO:0044451	nucleoplasm part	63	0	0.36	1	1
GO:0044454	nuclear chromosome part	13	0	0.07	1	1
GO:0044455	mitochondrial membrane part	29	0	0.17	1	1
GO:0044459	plasma membrane part	19	0	0.11	1	1
GO:0044798	nuclear transcription factor complex	13	0	0.07	1	1
GO:0045259	proton-transporting ATP synthase complex	22	0	0.13	1	1
GO:0045261	proton-transporting ATP synthase complex...	7	0	0.04	1	1
GO:0045263	proton-transporting ATP synthase complex...	15	0	0.09	1	1
GO:0045275	respiratory chain complex III	5	0	0.03	1	1
GO:0048475	coated membrane	42	0	0.24	1	1
GO:0048500	signal recognition particle	11	0	0.06	1	1
GO:0055029	nuclear DNA-directed RNA polymerase comp...	21	0	0.12	1	1
GO:0061695	transferase complex, transferring phosph...	33	0	0.19	1	1
GO:0070013	intracellular organelle lumen	96	0	0.55	1	1
GO:0070069	cytochrome complex	12	0	0.07	1	1
GO:0070461	SAGA-type complex	11	0	0.06	1	1
GO:0070469	respiratory chain	12	0	0.07	1	1
GO:0090575	RNA polymerase II transcription factor c...	13	0	0.07	1	1
GO:0097525	spliceosomal snRNP complex	8	0	0.05	1	1
GO:0097708	intracellular vesicle	33	0	0.19	1	1
GO:0098589	membrane region	8	0	0.05	1	1
GO:0098687	chromosomal region	13	0	0.07	1	1
GO:0098791	Golgi subcompartment	13	0	0.07	1	1
GO:0098797	plasma membrane protein complex	9	0	0.05	1	1
GO:0098798	mitochondrial protein complex	29	0	0.17	1	1
GO:0098800	inner mitochondrial membrane protein com...	27	0	0.16	1	1
GO:0098803	respiratory chain complex	10	0	0.06	1	1
GO:0098827	endoplasmic reticulum subcompartment	45	0	0.26	1	1
GO:0099023	tethering complex	46	0	0.26	1	1
GO:0099568	cytoplasmic region	34	0	0.2	1	1
GO:1902493	acetyltransferase complex	18	0	0.1	1	1
GO:1902494	catalytic complex	207	0	1.19	1	1
GO:1902495	transmembrane transporter complex	6	0	0.03	1	1
GO:1903293	phosphatase complex	13	0	0.07	1	1
GO:1904949	ATPase complex	5	0	0.03	1	1
GO:1905368	peptidase complex	50	0	0.29	1	1
GO:1905369	endopeptidase complex	38	0	0.22	1	1
GO:1990204	oxidoreductase complex	33	0	0.19	1	1
GO:1990234	transferase complex	76	0	0.44	1	1
GO:1990351	transporter complex	6	0	0.03	1	1
GO:1990904	ribonucleoprotein complex	396	0	2.28	1	1

## Sheet: 15C2h_vs_4C2hMF
15C2h_vs_4C2hMF
GO.ID	Term	Annotated	Significant	Expected	classicFisher	fdr_MF	DEG_ID
GO:0003700	DNA binding transcription factor activit...	571	24	4.89	9.5e-11	5.415e-08	gene-LOC110667739;gene-LOC110658634;gene-LOC110660360;gene-LOC110665422;gene-LOC110669546;gene-LOC110670429;gene-LOC110670454;gene-LOC110633526;gene-LOC110633735;gene-LOC110634457;gene-LOC110634426;gene-LOC110635940;gene-LOC110636743;gene-LOC110637492;gene-LOC110638004;gene-LOC110638018;gene-LOC110638020;gene-LOC110638658;gene-LOC110640523;gene-LOC110641584;gene-LOC110642253;gene-LOC110644576;gen…
GO:0140110	transcription regulator activity	610	24	5.22	3.6e-10	1.026e-07	gene-LOC110667739;gene-LOC110658634;gene-LOC110660360;gene-LOC110665422;gene-LOC110669546;gene-LOC110670429;gene-LOC110670454;gene-LOC110633526;gene-LOC110633735;gene-LOC110634457;gene-LOC110634426;gene-LOC110635940;gene-LOC110636743;gene-LOC110637492;gene-LOC110638004;gene-LOC110638018;gene-LOC110638020;gene-LOC110638658;gene-LOC110640523;gene-LOC110641584;gene-LOC110642253;gene-LOC110644576;gen…
GO:0043565	sequence-specific DNA binding	258	10	2.21	7.6e-05	0.01444	gene-LOC110670429;gene-LOC110633735;gene-LOC110635940;gene-LOC110638004;gene-LOC110638018;gene-LOC110638020;gene-LOC110638658;gene-LOC110640523;gene-LOC110646497;gene-LOC110652696
GO:0001871	pattern binding	116	6	0.99	0.00049	0.05586	gene-LOC110644621;gene-LOC110663210;gene-LOC110664258;gene-LOC110673594;gene-LOC110637516;gene-LOC110637523
GO:0030247	polysaccharide binding	116	6	0.99	0.00049	0.05586	gene-LOC110644621;gene-LOC110663210;gene-LOC110664258;gene-LOC110673594;gene-LOC110637516;gene-LOC110637523
GO:0030246	carbohydrate binding	238	8	2.04	0.00103	0.09785	gene-LOC110644621;gene-LOC110663210;gene-LOC110664258;gene-LOC110673594;gene-LOC110637516;gene-LOC110637523;gene-LOC110638670;gene-LOC110650654
GO:0004672	protein kinase activity	1902	25	16.29	0.0189	1	gene-LOC110637577;gene-LOC110644621;gene-LOC110653545;gene-LOC110657421;gene-LOC110660040;gene-LOC110661627;gene-LOC110661696;gene-LOC110663210;gene-LOC110664258;gene-LOC110665736;gene-LOC110671343;gene-LOC110673412;gene-LOC110673594;gene-LOC110636048;gene-LOC110637516;gene-LOC110637523;gene-LOC110638510;gene-LOC110638670;gene-LOC110638838;gene-LOC110639492;gene-LOC110642107;gene-LOC110649187;gen…
GO:0000155	phosphorelay sensor kinase activity	25	2	0.21	0.01921	1	gene-LOC110638510;gene-LOC110642107
GO:0004673	protein histidine kinase activity	25	2	0.21	0.01921	1	gene-LOC110638510;gene-LOC110642107
GO:0016775	phosphotransferase activity, nitrogenous...	25	2	0.21	0.01921	1	gene-LOC110638510;gene-LOC110642107
GO:0016758	transferase activity, transferring hexos...	399	8	3.42	0.02158	1	gene-LOC110646004;gene-LOC110646360;gene-LOC110658713;gene-LOC110661275;gene-LOC110635922;gene-LOC110639534;gene-LOC110642639;gene-LOC110643328
GO:0005516	calmodulin binding	30	2	0.26	0.02709	1	gene-LOC110641821;gene-LOC110648342
GO:0016740	transferase activity	3406	39	29.17	0.02819	1	gene-LOC110637577;gene-LOC110644621;gene-LOC110646004;gene-LOC110646360;gene-LOC110647760;gene-LOC110653545;gene-LOC110654118;gene-LOC110657421;gene-LOC110658371;gene-LOC110658713;gene-LOC110660040;gene-LOC110661275;gene-LOC110661627;gene-LOC110661696;gene-LOC110663210;gene-LOC110664258;gene-LOC110665281;gene-LOC110665736;gene-LOC110667220;gene-LOC110671343;gene-LOC110673412;gene-LOC110673594;gen…
GO:0016773	phosphotransferase activity, alcohol gro...	1992	25	17.06	0.03132	1	gene-LOC110637577;gene-LOC110644621;gene-LOC110653545;gene-LOC110657421;gene-LOC110660040;gene-LOC110661627;gene-LOC110661696;gene-LOC110663210;gene-LOC110664258;gene-LOC110665736;gene-LOC110671343;gene-LOC110673412;gene-LOC110673594;gene-LOC110636048;gene-LOC110637516;gene-LOC110637523;gene-LOC110638510;gene-LOC110638670;gene-LOC110638838;gene-LOC110639492;gene-LOC110642107;gene-LOC110649187;gen…
GO:0016301	kinase activity	1999	25	17.12	0.0325	1	gene-LOC110637577;gene-LOC110644621;gene-LOC110653545;gene-LOC110657421;gene-LOC110660040;gene-LOC110661627;gene-LOC110661696;gene-LOC110663210;gene-LOC110664258;gene-LOC110665736;gene-LOC110671343;gene-LOC110673412;gene-LOC110673594;gene-LOC110636048;gene-LOC110637516;gene-LOC110637523;gene-LOC110638510;gene-LOC110638670;gene-LOC110638838;gene-LOC110639492;gene-LOC110642107;gene-LOC110649187;gen…
GO:0016762	xyloglucan:xyloglucosyl transferase acti...	35	2	0.3	0.03604	1	gene-LOC110646004;gene-LOC110646360
GO:0003830	beta-1,4-mannosylglycoprotein 4-beta-N-a...	5	1	0.04	0.0421	1	gene-LOC110639534
GO:0008686	3,4-dihydroxy-2-butanone-4-phosphate syn...	5	1	0.04	0.0421	1	gene-LOC110667615
GO:0016772	transferase activity, transferring phosp...	2174	26	18.62	0.04707	1	gene-LOC110637577;gene-LOC110644621;gene-LOC110653545;gene-LOC110657421;gene-LOC110658371;gene-LOC110660040;gene-LOC110661627;gene-LOC110661696;gene-LOC110663210;gene-LOC110664258;gene-LOC110665736;gene-LOC110671343;gene-LOC110673412;gene-LOC110673594;gene-LOC110636048;gene-LOC110637516;gene-LOC110637523;gene-LOC110638510;gene-LOC110638670;gene-LOC110638838;gene-LOC110639492;gene-LOC110642107;gen…
GO:0004860	protein kinase inhibitor activity	6	1	0.05	0.05031	1	gene-LOC110664405
GO:0004861	cyclin-dependent protein serine/threonin...	6	1	0.05	0.05031	1	gene-LOC110664405
GO:0019210	kinase inhibitor activity	6	1	0.05	0.05031	1	gene-LOC110664405
GO:0030291	protein serine/threonine kinase inhibito...	6	1	0.05	0.05031	1	gene-LOC110664405
GO:0046527	glucosyltransferase activity	97	3	0.83	0.05066	1	gene-LOC110646004;gene-LOC110646360;gene-LOC110658713
GO:0016757	transferase activity, transferring glyco...	501	8	4.29	0.0664	1	gene-LOC110646004;gene-LOC110646360;gene-LOC110658713;gene-LOC110661275;gene-LOC110635922;gene-LOC110639534;gene-LOC110642639;gene-LOC110643328
GO:0016538	cyclin-dependent protein serine/threonin...	8	1	0.07	0.06651	1	gene-LOC110664405
GO:0004871	signal transducer activity	51	2	0.44	0.07074	1	gene-LOC110638510;gene-LOC110642107
GO:0004872	receptor activity	51	2	0.44	0.07074	1	gene-LOC110638510;gene-LOC110642107
GO:0038023	signaling receptor activity	51	2	0.44	0.07074	1	gene-LOC110638510;gene-LOC110642107
GO:0060089	molecular transducer activity	51	2	0.44	0.07074	1	gene-LOC110638510;gene-LOC110642107
GO:0003677	DNA binding	1263	16	10.82	0.07379	1	gene-LOC110672538;gene-LOC110639289;gene-LOC110660588;gene-LOC110670429;gene-LOC110633735;gene-LOC110634356;gene-LOC110635940;gene-LOC110638004;gene-LOC110638018;gene-LOC110638020;gene-LOC110638658;gene-LOC110640523;gene-LOC110642253;gene-LOC110646497;gene-LOC110651293;gene-LOC110652696
GO:0005515	protein binding	3270	35	28.01	0.08604	1	gene-LOC110661573;gene-LOC110662454;gene-LOC110645382;gene-LOC110654734;gene-LOC110655115;gene-LOC110656675;gene-LOC110657421;gene-LOC110661627;gene-LOC110661696;gene-LOC110662756;gene-LOC110664783;gene-LOC110665736;gene-LOC110668439;gene-LOC110671343;gene-LOC110673404;gene-LOC110632756;gene-LOC110635545;gene-LOC110636282;gene-LOC110638510;gene-LOC110638838;gene-LOC110639492;gene-LOC110641821;gen…
GO:0046912	transferase activity, transferring acyl ...	11	1	0.09	0.09031	1	gene-LOC110665281
GO:0019207	kinase regulator activity	12	1	0.1	0.0981	1	gene-LOC110664405
GO:0019887	protein kinase regulator activity	12	1	0.1	0.0981	1	gene-LOC110664405
GO:0005088	Ras guanyl-nucleotide exchange factor ac...	13	1	0.11	0.10583	1	gene-LOC110645942
GO:0005089	Rho guanyl-nucleotide exchange factor ac...	13	1	0.11	0.10583	1	gene-LOC110645942
GO:0017048	Rho GTPase binding	13	1	0.11	0.10583	1	gene-LOC110645942
GO:0003887	DNA-directed DNA polymerase activity	14	1	0.12	0.1135	1	gene-LOC110658371
GO:0016655	oxidoreductase activity, acting on NAD(P...	15	1	0.13	0.1211	1	gene-LOC110647565
GO:0034061	DNA polymerase activity	17	1	0.15	0.1361	1	gene-LOC110658371
GO:0140103	catalytic activity, acting on a glycopro...	19	1	0.16	0.15085	1	gene-LOC110639534
GO:0061630	ubiquitin protein ligase activity	20	1	0.17	0.15813	1	gene-LOC110647760
GO:0061659	ubiquitin-like protein ligase activity	20	1	0.17	0.15813	1	gene-LOC110647760
GO:0140096	catalytic activity, acting on a protein	2600	27	22.27	0.16209	1	gene-LOC110637577;gene-LOC110644621;gene-LOC110647760;gene-LOC110653545;gene-LOC110657421;gene-LOC110660040;gene-LOC110661627;gene-LOC110661696;gene-LOC110663210;gene-LOC110664258;gene-LOC110665736;gene-LOC110671343;gene-LOC110673412;gene-LOC110673594;gene-LOC110636048;gene-LOC110637516;gene-LOC110637523;gene-LOC110638510;gene-LOC110638670;gene-LOC110638838;gene-LOC110639492;gene-LOC110639534;gen…
GO:0008270	zinc ion binding	624	8	5.34	0.16692	1	gene-LOC110653633;gene-LOC110653675;gene-LOC110653740;gene-LOC110636095;gene-LOC110636748;gene-LOC110645200;gene-LOC110646497;gene-LOC110650697
GO:0005085	guanyl-nucleotide exchange factor activi...	22	1	0.19	0.17251	1	gene-LOC110645942
GO:0008146	sulfotransferase activity	26	1	0.22	0.20054	1	gene-LOC110645378
GO:0016782	transferase activity, transferring sulfu...	26	1	0.22	0.20054	1	gene-LOC110645378
GO:0019843	rRNA binding	28	1	0.24	0.2142	1	gene-LOC110663691
GO:0016651	oxidoreductase activity, acting on NAD(P...	31	1	0.27	0.23425	1	gene-LOC110647565
GO:0008194	UDP-glycosyltransferase activity	114	2	0.98	0.25546	1	gene-LOC110658713;gene-LOC110639534
GO:0017016	Ras GTPase binding	37	1	0.32	0.27285	1	gene-LOC110645942
GO:0031267	small GTPase binding	37	1	0.32	0.27285	1	gene-LOC110645942
GO:0016759	cellulose synthase activity	39	1	0.33	0.28528	1	gene-LOC110658713
GO:0016760	cellulose synthase (UDP-forming) activit...	39	1	0.33	0.28528	1	gene-LOC110658713
GO:0003743	translation initiation factor activity	40	1	0.34	0.29141	1	gene-LOC110633184
GO:0016836	hydro-lyase activity	40	1	0.34	0.29141	1	gene-LOC110648843
GO:0016614	oxidoreductase activity, acting on CH-OH...	126	2	1.08	0.29355	1	gene-LOC110659354;gene-LOC110642305
GO:0051020	GTPase binding	46	1	0.39	0.32715	1	gene-LOC110645942
GO:0008375	acetylglucosaminyltransferase activity	47	1	0.4	0.33293	1	gene-LOC110639534
GO:0046983	protein dimerization activity	446	5	3.82	0.33532	1	gene-LOC110636282;gene-LOC110643693;gene-LOC110644841;gene-LOC110650424;gene-LOC110652470
GO:0003779	actin binding	50	1	0.43	0.34997	1	gene-LOC110664783
GO:0032559	adenyl ribonucleotide binding	2582	24	22.11	0.36458	1	gene-LOC110661573;gene-LOC110662454;gene-LOC110644621;gene-LOC110645382;gene-LOC110657421;gene-LOC110661627;gene-LOC110661696;gene-LOC110663210;gene-LOC110664258;gene-LOC110665736;gene-LOC110671343;gene-LOC110673412;gene-LOC110673594;gene-LOC110636048;gene-LOC110637516;gene-LOC110637523;gene-LOC110638670;gene-LOC110638838;gene-LOC110644862;gene-LOC110646564;gene-LOC110648953;gene-LOC110649707;gen…
GO:0030554	adenyl nucleotide binding	2588	24	22.17	0.36914	1	gene-LOC110661573;gene-LOC110662454;gene-LOC110644621;gene-LOC110645382;gene-LOC110657421;gene-LOC110661627;gene-LOC110661696;gene-LOC110663210;gene-LOC110664258;gene-LOC110665736;gene-LOC110671343;gene-LOC110673412;gene-LOC110673594;gene-LOC110636048;gene-LOC110637516;gene-LOC110637523;gene-LOC110638670;gene-LOC110638838;gene-LOC110644862;gene-LOC110646564;gene-LOC110648953;gene-LOC110649707;gen…
GO:0051287	NAD binding	55	1	0.47	0.37742	1	gene-LOC110659354
GO:0043531	ADP binding	481	5	4.12	0.39493	1	gene-LOC110661573;gene-LOC110662454;gene-LOC110645382;gene-LOC110646564;gene-LOC110648953
GO:0035251	UDP-glucosyltransferase activity	61	1	0.52	0.40885	1	gene-LOC110658713
GO:0005509	calcium ion binding	279	3	2.39	0.42887	1	gene-LOC110669847;gene-LOC110663210;gene-LOC110640268
GO:0008135	translation factor activity, RNA binding	65	1	0.56	0.42892	1	gene-LOC110633184
GO:0005524	ATP binding	2101	19	17.99	0.43697	1	gene-LOC110644621;gene-LOC110657421;gene-LOC110661627;gene-LOC110661696;gene-LOC110663210;gene-LOC110664258;gene-LOC110665736;gene-LOC110671343;gene-LOC110673412;gene-LOC110673594;gene-LOC110636048;gene-LOC110637516;gene-LOC110637523;gene-LOC110638670;gene-LOC110638838;gene-LOC110644862;gene-LOC110649707;gene-LOC110650654;gene-LOC110652120
GO:0016830	carbon-carbon lyase activity	67	1	0.57	0.4387	1	gene-LOC110667615
GO:0140097	catalytic activity, acting on DNA	71	1	0.61	0.45776	1	gene-LOC110658371
GO:0019899	enzyme binding	72	1	0.62	0.46243	1	gene-LOC110645942
GO:0005216	ion channel activity	79	1	0.68	0.49399	1	gene-LOC110666186
GO:0022838	substrate-specific channel activity	79	1	0.68	0.49399	1	gene-LOC110666186
GO:0046914	transition metal ion binding	1133	10	9.7	0.50819	1	gene-LOC110653633;gene-LOC110653675;gene-LOC110653740;gene-LOC110663528;gene-LOC110636095;gene-LOC110636748;gene-LOC110645200;gene-LOC110646497;gene-LOC110648249;gene-LOC110650697
GO:0030170	pyridoxal phosphate binding	86	1	0.74	0.5237	1	gene-LOC110656120
GO:0070279	vitamin B6 binding	86	1	0.74	0.5237	1	gene-LOC110656120
GO:0016829	lyase activity	206	2	1.76	0.52894	1	gene-LOC110667615;gene-LOC110648843
GO:0045735	nutrient reservoir activity	92	1	0.79	0.54779	1	gene-LOC110664938
GO:0036094	small molecule binding	3193	27	27.35	0.56398	1	gene-LOC110661573;gene-LOC110662454;gene-LOC110644621;gene-LOC110645382;gene-LOC110656120;gene-LOC110657421;gene-LOC110659354;gene-LOC110661627;gene-LOC110661696;gene-LOC110663210;gene-LOC110664258;gene-LOC110665736;gene-LOC110671343;gene-LOC110673412;gene-LOC110673594;gene-LOC110636048;gene-LOC110637516;gene-LOC110637523;gene-LOC110638670;gene-LOC110638838;gene-LOC110642305;gene-LOC110644862;gen…
GO:0015238	drug transmembrane transporter activity	97	1	0.83	0.56694	1	gene-LOC110655794
GO:0090484	drug transporter activity	97	1	0.83	0.56694	1	gene-LOC110655794
GO:0000166	nucleotide binding	3092	26	26.48	0.57619	1	gene-LOC110661573;gene-LOC110662454;gene-LOC110644621;gene-LOC110645382;gene-LOC110657421;gene-LOC110659354;gene-LOC110661627;gene-LOC110661696;gene-LOC110663210;gene-LOC110664258;gene-LOC110665736;gene-LOC110671343;gene-LOC110673412;gene-LOC110673594;gene-LOC110636048;gene-LOC110637516;gene-LOC110637523;gene-LOC110638670;gene-LOC110638838;gene-LOC110642305;gene-LOC110644862;gene-LOC110646564;gen…
GO:1901265	nucleoside phosphate binding	3092	26	26.48	0.57619	1	gene-LOC110661573;gene-LOC110662454;gene-LOC110644621;gene-LOC110645382;gene-LOC110657421;gene-LOC110659354;gene-LOC110661627;gene-LOC110661696;gene-LOC110663210;gene-LOC110664258;gene-LOC110665736;gene-LOC110671343;gene-LOC110673412;gene-LOC110673594;gene-LOC110636048;gene-LOC110637516;gene-LOC110637523;gene-LOC110638670;gene-LOC110638838;gene-LOC110642305;gene-LOC110644862;gene-LOC110646564;gen…
GO:0019842	vitamin binding	100	1	0.86	0.57804	1	gene-LOC110656120
GO:0032555	purine ribonucleotide binding	2862	24	24.51	0.58075	1	gene-LOC110661573;gene-LOC110662454;gene-LOC110644621;gene-LOC110645382;gene-LOC110657421;gene-LOC110661627;gene-LOC110661696;gene-LOC110663210;gene-LOC110664258;gene-LOC110665736;gene-LOC110671343;gene-LOC110673412;gene-LOC110673594;gene-LOC110636048;gene-LOC110637516;gene-LOC110637523;gene-LOC110638670;gene-LOC110638838;gene-LOC110644862;gene-LOC110646564;gene-LOC110648953;gene-LOC110649707;gen…
GO:0016835	carbon-oxygen lyase activity	102	1	0.87	0.58528	1	gene-LOC110648843
GO:0017076	purine nucleotide binding	2878	24	24.65	0.59265	1	gene-LOC110661573;gene-LOC110662454;gene-LOC110644621;gene-LOC110645382;gene-LOC110657421;gene-LOC110661627;gene-LOC110661696;gene-LOC110663210;gene-LOC110664258;gene-LOC110665736;gene-LOC110671343;gene-LOC110673412;gene-LOC110673594;gene-LOC110636048;gene-LOC110637516;gene-LOC110637523;gene-LOC110638670;gene-LOC110638838;gene-LOC110644862;gene-LOC110646564;gene-LOC110648953;gene-LOC110649707;gen…
GO:0032553	ribonucleotide binding	2878	24	24.65	0.59265	1	gene-LOC110661573;gene-LOC110662454;gene-LOC110644621;gene-LOC110645382;gene-LOC110657421;gene-LOC110661627;gene-LOC110661696;gene-LOC110663210;gene-LOC110664258;gene-LOC110665736;gene-LOC110671343;gene-LOC110673412;gene-LOC110673594;gene-LOC110636048;gene-LOC110637516;gene-LOC110637523;gene-LOC110638670;gene-LOC110638838;gene-LOC110644862;gene-LOC110646564;gene-LOC110648953;gene-LOC110649707;gen…
GO:0004674	protein serine/threonine kinase activity	107	1	0.92	0.60285	1	gene-LOC110673594
GO:0097367	carbohydrate derivative binding	2895	24	24.79	0.60517	1	gene-LOC110661573;gene-LOC110662454;gene-LOC110644621;gene-LOC110645382;gene-LOC110657421;gene-LOC110661627;gene-LOC110661696;gene-LOC110663210;gene-LOC110664258;gene-LOC110665736;gene-LOC110671343;gene-LOC110673412;gene-LOC110673594;gene-LOC110636048;gene-LOC110637516;gene-LOC110637523;gene-LOC110638670;gene-LOC110638838;gene-LOC110644862;gene-LOC110646564;gene-LOC110648953;gene-LOC110649707;gen…
GO:0097159	organic cyclic compound binding	5960	50	51.05	0.60534	1	gene-HebrCp068;gene-LOC110661573;gene-LOC110662454;gene-LOC110663691;gene-LOC110672538;gene-LOC110639289;gene-LOC110644621;gene-LOC110645382;gene-LOC110656120;gene-LOC110657421;gene-LOC110659354;gene-LOC110660588;gene-LOC110661627;gene-LOC110661696;gene-LOC110663210;gene-LOC110663528;gene-LOC110664258;gene-LOC110665736;gene-LOC110670429;gene-LOC110670691;gene-LOC110671343;gene-LOC110673412;gene-L…
GO:1901363	heterocyclic compound binding	5960	50	51.05	0.60534	1	gene-HebrCp068;gene-LOC110661573;gene-LOC110662454;gene-LOC110663691;gene-LOC110672538;gene-LOC110639289;gene-LOC110644621;gene-LOC110645382;gene-LOC110656120;gene-LOC110657421;gene-LOC110659354;gene-LOC110660588;gene-LOC110661627;gene-LOC110661696;gene-LOC110663210;gene-LOC110663528;gene-LOC110664258;gene-LOC110665736;gene-LOC110670429;gene-LOC110670691;gene-LOC110671343;gene-LOC110673412;gene-L…
GO:0016616	oxidoreductase activity, acting on the C...	110	1	0.94	0.61303	1	gene-LOC110659354
GO:0016746	transferase activity, transferring acyl ...	241	2	2.06	0.61437	1	gene-LOC110665281;gene-LOC110667220
GO:0043168	anion binding	3159	26	27.06	0.62397	1	gene-LOC110661573;gene-LOC110662454;gene-LOC110644621;gene-LOC110645382;gene-LOC110656120;gene-LOC110657421;gene-LOC110661627;gene-LOC110661696;gene-LOC110663210;gene-LOC110664258;gene-LOC110665736;gene-LOC110671343;gene-LOC110673412;gene-LOC110673594;gene-LOC110636048;gene-LOC110637516;gene-LOC110637523;gene-LOC110638670;gene-LOC110638838;gene-LOC110642305;gene-LOC110644862;gene-LOC110646564;gen…
GO:0050660	flavin adenine dinucleotide binding	117	1	1	0.6358	1	gene-LOC110642305
GO:0098772	molecular function regulator	253	2	2.17	0.64082	1	gene-LOC110664405;gene-LOC110645942
GO:0016779	nucleotidyltransferase activity	124	1	1.06	0.65724	1	gene-LOC110658371
GO:0046906	tetrapyrrole binding	522	4	4.47	0.65797	1	gene-HebrCp068;gene-LOC110663528;gene-LOC110670691;gene-LOC110648249
GO:0005488	binding	9898	83	84.77	0.65803	1	gene-HebrCp068;gene-LOC110661573;gene-LOC110662454;gene-LOC110663691;gene-LOC110669847;gene-LOC110672538;gene-LOC110639289;gene-LOC110644621;gene-LOC110645382;gene-LOC110653633;gene-LOC110653675;gene-LOC110653740;gene-LOC110654734;gene-LOC110655115;gene-LOC110656120;gene-LOC110656675;gene-LOC110657421;gene-LOC110659354;gene-LOC110660588;gene-LOC110661627;gene-LOC110661696;gene-LOC110662756;gene-L…
GO:0048037	cofactor binding	397	3	3.4	0.66484	1	gene-LOC110656120;gene-LOC110659354;gene-LOC110642305
GO:0035639	purine ribonucleoside triphosphate bindi...	2381	19	20.39	0.66772	1	gene-LOC110644621;gene-LOC110657421;gene-LOC110661627;gene-LOC110661696;gene-LOC110663210;gene-LOC110664258;gene-LOC110665736;gene-LOC110671343;gene-LOC110673412;gene-LOC110673594;gene-LOC110636048;gene-LOC110637516;gene-LOC110637523;gene-LOC110638670;gene-LOC110638838;gene-LOC110644862;gene-LOC110649707;gene-LOC110650654;gene-LOC110652120
GO:0004842	ubiquitin-protein transferase activity	128	1	1.1	0.66892	1	gene-LOC110647760
GO:0015267	channel activity	128	1	1.1	0.66892	1	gene-LOC110666186
GO:0019787	ubiquitin-like protein transferase activ...	128	1	1.1	0.66892	1	gene-LOC110647760
GO:0022803	passive transmembrane transporter activi...	128	1	1.1	0.66892	1	gene-LOC110666186
GO:0004857	enzyme inhibitor activity	138	1	1.18	0.69643	1	gene-LOC110664405
GO:0050662	coenzyme binding	284	2	2.43	0.70258	1	gene-LOC110659354;gene-LOC110642305
GO:0003676	nucleic acid binding	2430	19	20.81	0.70306	1	gene-LOC110663691;gene-LOC110672538;gene-LOC110639289;gene-LOC110660588;gene-LOC110670429;gene-LOC110633184;gene-LOC110633735;gene-LOC110634356;gene-LOC110635940;gene-LOC110638004;gene-LOC110638018;gene-LOC110638020;gene-LOC110638658;gene-LOC110640523;gene-LOC110642253;gene-LOC110646497;gene-LOC110651293;gene-LOC110652696;XLOC_035816
GO:0004553	hydrolase activity, hydrolyzing O-glycos...	431	3	3.69	0.71825	1	gene-LOC110646004;gene-LOC110646360;gene-LOC110638893
GO:0015297	antiporter activity	149	1	1.28	0.72407	1	gene-LOC110655794
GO:0015291	secondary active transmembrane transport...	150	1	1.28	0.72646	1	gene-LOC110655794
GO:0004601	peroxidase activity	153	1	1.31	0.73349	1	gene-LOC110670691
GO:0008092	cytoskeletal protein binding	153	1	1.31	0.73349	1	gene-LOC110664783
GO:0016684	oxidoreductase activity, acting on perox...	156	1	1.34	0.74035	1	gene-LOC110670691
GO:0016209	antioxidant activity	162	1	1.39	0.75354	1	gene-LOC110670691
GO:0004523	RNA-DNA hybrid ribonuclease activity	166	1	1.42	0.76196	1	XLOC_035816
GO:0016798	hydrolase activity, acting on glycosyl b...	465	3	3.98	0.76489	1	gene-LOC110646004;gene-LOC110646360;gene-LOC110638893
GO:0043167	ion binding	4845	38	41.5	0.77052	1	gene-LOC110661573;gene-LOC110662454;gene-LOC110669847;gene-LOC110644621;gene-LOC110645382;gene-LOC110653633;gene-LOC110653675;gene-LOC110653740;gene-LOC110656120;gene-LOC110657421;gene-LOC110661627;gene-LOC110661696;gene-LOC110663210;gene-LOC110663528;gene-LOC110664258;gene-LOC110665736;gene-LOC110671343;gene-LOC110673412;gene-LOC110673594;gene-LOC110636048;gene-LOC110636095;gene-LOC110636748;gen…
GO:0046872	metal ion binding	1784	13	15.28	0.77116	1	gene-LOC110669847;gene-LOC110653633;gene-LOC110653675;gene-LOC110653740;gene-LOC110663210;gene-LOC110663528;gene-LOC110636095;gene-LOC110636748;gene-LOC110640268;gene-LOC110645200;gene-LOC110646497;gene-LOC110648249;gene-LOC110650697
GO:0043169	cation binding	1790	13	15.33	0.77528	1	gene-LOC110669847;gene-LOC110653633;gene-LOC110653675;gene-LOC110653740;gene-LOC110663210;gene-LOC110663528;gene-LOC110636095;gene-LOC110636748;gene-LOC110640268;gene-LOC110645200;gene-LOC110646497;gene-LOC110648249;gene-LOC110650697
GO:0016891	endoribonuclease activity, producing 5'-...	177	1	1.52	0.78367	1	XLOC_035816
GO:0016893	endonuclease activity, active with eithe...	177	1	1.52	0.78367	1	XLOC_035816
GO:0004521	endoribonuclease activity	183	1	1.57	0.79467	1	XLOC_035816
GO:0016747	transferase activity, transferring acyl ...	185	1	1.58	0.79821	1	gene-LOC110667220
GO:0004540	ribonuclease activity	196	1	1.68	0.81664	1	XLOC_035816
GO:0004519	endonuclease activity	201	1	1.72	0.82445	1	XLOC_035816
GO:0020037	heme binding	518	3	4.44	0.825	1	gene-LOC110663528;gene-LOC110670691;gene-LOC110648249
GO:0016887	ATPase activity	203	1	1.74	0.82749	1	gene-LOC110644862
GO:0003723	RNA binding	383	2	3.28	0.84357	1	gene-LOC110663691;gene-LOC110633184
GO:0030234	enzyme regulator activity	221	1	1.89	0.85254	1	gene-LOC110664405
GO:0005506	iron ion binding	408	2	3.49	0.86803	1	gene-LOC110663528;gene-LOC110648249
GO:0022804	active transmembrane transporter activit...	235	1	2.01	0.8695	1	gene-LOC110655794
GO:0016705	oxidoreductase activity, acting on paire...	417	2	3.57	0.87595	1	gene-LOC110663528;gene-LOC110648249
GO:0004518	nuclease activity	261	1	2.24	0.89602	1	XLOC_035816
GO:0008168	methyltransferase activity	270	1	2.31	0.90389	1	gene-LOC110654118
GO:0003824	catalytic activity	8197	63	70.2	0.90702	1	gene-LOC110656743;gene-LOC110670989;gene-LOC110637577;gene-LOC110644621;gene-LOC110646004;gene-LOC110646360;gene-LOC110647760;gene-LOC110653545;gene-LOC110654118;gene-LOC110657421;gene-LOC110657837;gene-LOC110658371;gene-LOC110658713;gene-LOC110659354;gene-LOC110660040;gene-LOC110661028;gene-LOC110661275;gene-LOC110661627;gene-LOC110661696;gene-LOC110663210;gene-LOC110663528;gene-LOC110664258;gen…
GO:0016741	transferase activity, transferring one-c...	281	1	2.41	0.91271	1	gene-LOC110654118
GO:0015075	ion transmembrane transporter activity	342	1	2.93	0.94888	1	gene-LOC110666186
GO:0022891	substrate-specific transmembrane transpo...	357	1	3.06	0.9552	1	gene-LOC110666186
GO:0140098	catalytic activity, acting on RNA	363	1	3.11	0.95751	1	XLOC_035816
GO:0022892	substrate-specific transporter activity	392	1	3.36	0.96709	1	gene-LOC110666186
GO:0022857	transmembrane transporter activity	802	3	6.87	0.97074	1	gene-LOC110655794;gene-LOC110666186;gene-LOC110668495
GO:0005215	transporter activity	844	3	7.23	0.97805	1	gene-LOC110655794;gene-LOC110666186;gene-LOC110668495
GO:0016491	oxidoreductase activity	1575	7	13.49	0.98506	1	gene-LOC110659354;gene-LOC110663528;gene-LOC110670691;gene-LOC110637460;gene-LOC110642305;gene-LOC110647565;gene-LOC110648249
GO:0017111	nucleoside-triphosphatase activity	568	1	4.86	0.99309	1	gene-LOC110644862
GO:0016462	pyrophosphatase activity	595	1	5.1	0.99457	1	gene-LOC110644862
GO:0016818	hydrolase activity, acting on acid anhyd...	602	1	5.16	0.9949	1	gene-LOC110644862
GO:0016817	hydrolase activity, acting on acid anhyd...	604	1	5.17	0.99499	1	gene-LOC110644862
GO:0016788	hydrolase activity, acting on ester bond...	605	1	5.18	0.99503	1	XLOC_035816
GO:0016787	hydrolase activity	2410	9	20.64	0.99933	1	gene-LOC110670989;gene-LOC110646004;gene-LOC110646360;gene-LOC110657837;gene-LOC110638893;gene-LOC110644862;gene-LOC110645988;gene-LOC110649204;XLOC_035816
GO:0003674	molecular_function	15996	137	137	1	1	gene-HebrCp068;gene-LOC110656743;gene-LOC110661573;gene-LOC110662454;gene-LOC110663691;gene-LOC110667739;gene-LOC110669847;gene-LOC110670989;gene-LOC110672538;gene-LOC110637577;gene-LOC110639289;gene-LOC110644621;gene-LOC110645382;gene-LOC110646004;gene-LOC110646360;gene-LOC110647760;gene-LOC110653545;gene-LOC110653633;gene-LOC110653675;gene-LOC110653740;gene-LOC110654118;gene-LOC110654734;gene-L…
GO:0000049	tRNA binding	10	0	0.09	1	1
GO:0000062	fatty-acyl-CoA binding	8	0	0.07	1	1
GO:0000287	magnesium ion binding	100	0	0.86	1	1
GO:0000774	adenyl-nucleotide exchange factor activi...	6	0	0.05	1	1
GO:0000988	transcription factor activity, protein b...	39	0	0.33	1	1
GO:0000989	transcription factor activity, transcrip...	39	0	0.33	1	1
GO:0001882	nucleoside binding	281	0	2.41	1	1
GO:0001883	purine nucleoside binding	281	0	2.41	1	1
GO:0002161	aminoacyl-tRNA editing activity	7	0	0.06	1	1
GO:0003678	DNA helicase activity	19	0	0.16	1	1
GO:0003682	chromatin binding	31	0	0.27	1	1
GO:0003684	damaged DNA binding	15	0	0.13	1	1
GO:0003690	double-stranded DNA binding	77	0	0.66	1	1
GO:0003697	single-stranded DNA binding	17	0	0.15	1	1
GO:0003712	transcription cofactor activity	39	0	0.33	1	1
GO:0003713	transcription coactivator activity	8	0	0.07	1	1
GO:0003714	transcription corepressor activity	7	0	0.06	1	1
GO:0003729	mRNA binding	7	0	0.06	1	1
GO:0003735	structural constituent of ribosome	365	0	3.13	1	1
GO:0003746	translation elongation factor activity	18	0	0.15	1	1
GO:0003747	translation release factor activity	7	0	0.06	1	1
GO:0003755	peptidyl-prolyl cis-trans isomerase acti...	41	0	0.35	1	1
GO:0003774	motor activity	97	0	0.83	1	1
GO:0003777	microtubule motor activity	80	0	0.69	1	1
GO:0003843	1,3-beta-D-glucan synthase activity	8	0	0.07	1	1
GO:0003849	3-deoxy-7-phosphoheptulonate synthase ac...	7	0	0.06	1	1
GO:0003854	3-beta-hydroxy-delta5-steroid dehydrogen...	10	0	0.09	1	1
GO:0003855	3-dehydroquinate dehydratase activity	11	0	0.09	1	1
GO:0003857	3-hydroxyacyl-CoA dehydrogenase activity	6	0	0.05	1	1
GO:0003860	3-hydroxyisobutyryl-CoA hydrolase activi...	9	0	0.08	1	1
GO:0003872	6-phosphofructokinase activity	13	0	0.11	1	1
GO:0003883	CTP synthase activity	6	0	0.05	1	1
GO:0003899	DNA-directed 5'-3' RNA polymerase activi...	45	0	0.39	1	1
GO:0003905	alkylbase DNA N-glycosylase activity	14	0	0.12	1	1
GO:0003916	DNA topoisomerase activity	13	0	0.11	1	1
GO:0003918	DNA topoisomerase type II (ATP-hydrolyzi...	7	0	0.06	1	1
GO:0003924	GTPase activity	228	0	1.95	1	1
GO:0003950	NAD+ ADP-ribosyltransferase activity	8	0	0.07	1	1
GO:0003951	NAD+ kinase activity	5	0	0.04	1	1
GO:0003954	NADH dehydrogenase activity	10	0	0.09	1	1
GO:0003968	RNA-directed 5'-3' RNA polymerase activi...	10	0	0.09	1	1
GO:0003989	acetyl-CoA carboxylase activity	5	0	0.04	1	1
GO:0003993	acid phosphatase activity	20	0	0.17	1	1
GO:0003997	acyl-CoA oxidase activity	8	0	0.07	1	1
GO:0004003	ATP-dependent DNA helicase activity	10	0	0.09	1	1
GO:0004014	adenosylmethionine decarboxylase activit...	8	0	0.07	1	1
GO:0004045	aminoacyl-tRNA hydrolase activity	6	0	0.05	1	1
GO:0004061	arylformamidase activity	12	0	0.1	1	1
GO:0004089	carbonate dehydratase activity	9	0	0.08	1	1
GO:0004096	catalase activity	6	0	0.05	1	1
GO:0004097	catechol oxidase activity	5	0	0.04	1	1
GO:0004129	cytochrome-c oxidase activity	5	0	0.04	1	1
GO:0004143	diacylglycerol kinase activity	7	0	0.06	1	1
GO:0004144	diacylglycerol O-acyltransferase activit...	15	0	0.13	1	1
GO:0004175	endopeptidase activity	235	0	2.01	1	1
GO:0004176	ATP-dependent peptidase activity	5	0	0.04	1	1
GO:0004177	aminopeptidase activity	8	0	0.07	1	1
GO:0004180	carboxypeptidase activity	61	0	0.52	1	1
GO:0004185	serine-type carboxypeptidase activity	57	0	0.49	1	1
GO:0004190	aspartic-type endopeptidase activity	18	0	0.15	1	1
GO:0004222	metalloendopeptidase activity	59	0	0.51	1	1
GO:0004252	serine-type endopeptidase activity	120	0	1.03	1	1
GO:0004298	threonine-type endopeptidase activity	34	0	0.29	1	1
GO:0004332	fructose-bisphosphate aldolase activity	9	0	0.08	1	1
GO:0004345	glucose-6-phosphate dehydrogenase activi...	7	0	0.06	1	1
GO:0004347	glucose-6-phosphate isomerase activity	5	0	0.04	1	1
GO:0004356	glutamate-ammonia ligase activity	9	0	0.08	1	1
GO:0004367	glycerol-3-phosphate dehydrogenase [NAD+...	6	0	0.05	1	1
GO:0004386	helicase activity	53	0	0.45	1	1
GO:0004392	heme oxygenase (decyclizing) activity	5	0	0.04	1	1
GO:0004402	histone acetyltransferase activity	11	0	0.09	1	1
GO:0004420	hydroxymethylglutaryl-CoA reductase (NAD...	6	0	0.05	1	1
GO:0004427	inorganic diphosphatase activity	17	0	0.15	1	1
GO:0004435	phosphatidylinositol phospholipase C act...	9	0	0.08	1	1
GO:0004470	malic enzyme activity	9	0	0.08	1	1
GO:0004471	malate dehydrogenase (decarboxylating) (...	9	0	0.08	1	1
GO:0004478	methionine adenosyltransferase activity	7	0	0.06	1	1
GO:0004497	monooxygenase activity	48	0	0.41	1	1
GO:0004499	N,N-dimethylaniline monooxygenase activi...	23	0	0.2	1	1
GO:0004506	squalene monooxygenase activity	14	0	0.12	1	1
GO:0004525	ribonuclease III activity	11	0	0.09	1	1
GO:0004527	exonuclease activity	27	0	0.23	1	1
GO:0004556	alpha-amylase activity	9	0	0.08	1	1
GO:0004559	alpha-mannosidase activity	11	0	0.09	1	1
GO:0004568	chitinase activity	22	0	0.19	1	1
GO:0004571	mannosyl-oligosaccharide 1,2-alpha-manno...	5	0	0.04	1	1
GO:0004576	oligosaccharyl transferase activity	9	0	0.08	1	1
GO:0004579	dolichyl-diphosphooligosaccharide-protei...	5	0	0.04	1	1
GO:0004602	glutathione peroxidase activity	9	0	0.08	1	1
GO:0004611	phosphoenolpyruvate carboxykinase activi...	9	0	0.08	1	1
GO:0004616	phosphogluconate dehydrogenase (decarbox...	5	0	0.04	1	1
GO:0004618	phosphoglycerate kinase activity	6	0	0.05	1	1
GO:0004619	phosphoglycerate mutase activity	5	0	0.04	1	1
GO:0004620	phospholipase activity	10	0	0.09	1	1
GO:0004629	phospholipase C activity	9	0	0.08	1	1
GO:0004650	polygalacturonase activity	71	0	0.61	1	1
GO:0004652	polynucleotide adenylyltransferase activ...	5	0	0.04	1	1
GO:0004659	prenyltransferase activity	6	0	0.05	1	1
GO:0004664	prephenate dehydratase activity	8	0	0.07	1	1
GO:0004721	phosphoprotein phosphatase activity	26	0	0.22	1	1
GO:0004743	pyruvate kinase activity	18	0	0.15	1	1
GO:0004751	ribose-5-phosphate isomerase activity	7	0	0.06	1	1
GO:0004764	shikimate 3-dehydrogenase (NADP+) activi...	11	0	0.09	1	1
GO:0004807	triose-phosphate isomerase activity	5	0	0.04	1	1
GO:0004809	tRNA (guanine-N2-)-methyltransferase act...	6	0	0.05	1	1
GO:0004812	aminoacyl-tRNA ligase activity	63	0	0.54	1	1
GO:0004843	thiol-dependent ubiquitin-specific prote...	13	0	0.11	1	1
GO:0004866	endopeptidase inhibitor activity	20	0	0.17	1	1
GO:0004867	serine-type endopeptidase inhibitor acti...	6	0	0.05	1	1
GO:0004869	cysteine-type endopeptidase inhibitor ac...	12	0	0.1	1	1
GO:0004888	transmembrane signaling receptor activit...	26	0	0.22	1	1
GO:0004970	ionotropic glutamate receptor activity	26	0	0.22	1	1
GO:0005048	signal sequence binding	15	0	0.13	1	1
GO:0005086	ARF guanyl-nucleotide exchange factor ac...	9	0	0.08	1	1
GO:0005092	GDP-dissociation inhibitor activity	15	0	0.13	1	1
GO:0005094	Rho GDP-dissociation inhibitor activity	8	0	0.07	1	1
GO:0005096	GTPase activator activity	28	0	0.24	1	1
GO:0005102	receptor binding	10	0	0.09	1	1
GO:0005198	structural molecule activity	388	0	3.32	1	1
GO:0005230	extracellular ligand-gated ion channel a...	26	0	0.22	1	1
GO:0005244	voltage-gated ion channel activity	10	0	0.09	1	1
GO:0005247	voltage-gated chloride channel activity	10	0	0.09	1	1
GO:0005253	anion channel activity	10	0	0.09	1	1
GO:0005254	chloride channel activity	10	0	0.09	1	1
GO:0005319	lipid transporter activity	12	0	0.1	1	1
GO:0005337	nucleoside transmembrane transporter act...	7	0	0.06	1	1
GO:0005338	nucleotide-sugar transmembrane transport...	8	0	0.07	1	1
GO:0005375	copper ion transmembrane transporter act...	10	0	0.09	1	1
GO:0005487	nucleocytoplasmic transporter activity	12	0	0.1	1	1
GO:0005507	copper ion binding	83	0	0.71	1	1
GO:0005525	GTP binding	281	0	2.41	1	1
GO:0005543	phospholipid binding	48	0	0.41	1	1
GO:0005544	calcium-dependent phospholipid binding	14	0	0.12	1	1
GO:0008017	microtubule binding	91	0	0.78	1	1
GO:0008026	ATP-dependent helicase activity	13	0	0.11	1	1
GO:0008047	enzyme activator activity	37	0	0.32	1	1
GO:0008061	chitin binding	14	0	0.12	1	1
GO:0008066	glutamate receptor activity	26	0	0.22	1	1
GO:0008079	translation termination factor activity	7	0	0.06	1	1
GO:0008080	N-acetyltransferase activity	13	0	0.11	1	1
GO:0008081	phosphoric diester hydrolase activity	23	0	0.2	1	1
GO:0008083	growth factor activity	10	0	0.09	1	1
GO:0008094	DNA-dependent ATPase activity	18	0	0.15	1	1
GO:0008097	5S rRNA binding	5	0	0.04	1	1
GO:0008107	galactoside 2-alpha-L-fucosyltransferase...	8	0	0.07	1	1
GO:0008113	peptide-methionine (S)-S-oxide reductase...	6	0	0.05	1	1
GO:0008131	primary amine oxidase activity	10	0	0.09	1	1
GO:0008134	transcription factor binding	6	0	0.05	1	1
GO:0008137	NADH dehydrogenase (ubiquinone) activity	10	0	0.09	1	1
GO:0008138	protein tyrosine/serine/threonine phosph...	22	0	0.19	1	1
GO:0008170	N-methyltransferase activity	22	0	0.19	1	1
GO:0008171	O-methyltransferase activity	60	0	0.51	1	1
GO:0008173	RNA methyltransferase activity	23	0	0.2	1	1
GO:0008175	tRNA methyltransferase activity	10	0	0.09	1	1
GO:0008192	RNA guanylyltransferase activity	7	0	0.06	1	1
GO:0008199	ferric iron binding	6	0	0.05	1	1
GO:0008233	peptidase activity	466	0	3.99	1	1
GO:0008234	cysteine-type peptidase activity	109	0	0.93	1	1
GO:0008236	serine-type peptidase activity	211	0	1.81	1	1
GO:0008237	metallopeptidase activity	70	0	0.6	1	1
GO:0008238	exopeptidase activity	75	0	0.64	1	1
GO:0008276	protein methyltransferase activity	18	0	0.15	1	1
GO:0008289	lipid binding	92	0	0.79	1	1
GO:0008308	voltage-gated anion channel activity	10	0	0.09	1	1
GO:0008312	7S RNA binding	11	0	0.09	1	1
GO:0008318	protein prenyltransferase activity	6	0	0.05	1	1
GO:0008324	cation transmembrane transporter activit...	231	0	1.98	1	1
GO:0008373	sialyltransferase activity	7	0	0.06	1	1
GO:0008374	O-acyltransferase activity	38	0	0.33	1	1
GO:0008378	galactosyltransferase activity	33	0	0.28	1	1
GO:0008408	3'-5' exonuclease activity	21	0	0.18	1	1
GO:0008417	fucosyltransferase activity	11	0	0.09	1	1
GO:0008443	phosphofructokinase activity	14	0	0.12	1	1
GO:0008483	transaminase activity	12	0	0.1	1	1
GO:0008509	anion transmembrane transporter activity	42	0	0.36	1	1
GO:0008519	ammonium transmembrane transporter activ...	14	0	0.12	1	1
GO:0008536	Ran GTPase binding	24	0	0.21	1	1
GO:0008565	protein transporter activity	23	0	0.2	1	1
GO:0008641	ubiquitin-like modifier activating enzym...	16	0	0.14	1	1
GO:0008661	1-deoxy-D-xylulose-5-phosphate synthase ...	10	0	0.09	1	1
GO:0008725	DNA-3-methyladenine glycosylase activity	13	0	0.11	1	1
GO:0008757	S-adenosylmethionine-dependent methyltra...	32	0	0.27	1	1
GO:0008964	phosphoenolpyruvate carboxylase activity	5	0	0.04	1	1
GO:0009001	serine O-acetyltransferase activity	6	0	0.05	1	1
GO:0009055	electron transfer activity	177	0	1.52	1	1
GO:0009678	hydrogen-translocating pyrophosphatase a...	9	0	0.08	1	1
GO:0009982	pseudouridine synthase activity	19	0	0.16	1	1
GO:0010181	FMN binding	16	0	0.14	1	1
GO:0010277	chlorophyllide a oxygenase [overall] act...	9	0	0.08	1	1
GO:0010333	terpene synthase activity	54	0	0.46	1	1
GO:0015002	heme-copper terminal oxidase activity	6	0	0.05	1	1
GO:0015018	galactosylgalactosylxylosylprotein 3-bet...	5	0	0.04	1	1
GO:0015020	glucuronosyltransferase activity	5	0	0.04	1	1
GO:0015035	protein disulfide oxidoreductase activit...	57	0	0.49	1	1
GO:0015036	disulfide oxidoreductase activity	57	0	0.49	1	1
GO:0015077	monovalent inorganic cation transmembran...	136	0	1.16	1	1
GO:0015078	hydrogen ion transmembrane transporter a...	107	0	0.92	1	1
GO:0015079	potassium ion transmembrane transporter ...	29	0	0.25	1	1
GO:0015095	magnesium ion transmembrane transporter ...	11	0	0.09	1	1
GO:0015098	molybdate ion transmembrane transporter ...	9	0	0.08	1	1
GO:0015103	inorganic anion transmembrane transporte...	39	0	0.33	1	1
GO:0015108	chloride transmembrane transporter activ...	10	0	0.09	1	1
GO:0015116	sulfate transmembrane transporter activi...	20	0	0.17	1	1
GO:0015165	pyrimidine nucleotide-sugar transmembran...	8	0	0.07	1	1
GO:0015197	peptide transporter activity	23	0	0.2	1	1
GO:0015276	ligand-gated ion channel activity	26	0	0.22	1	1
GO:0015298	solute:cation antiporter activity	49	0	0.42	1	1
GO:0015299	solute:proton antiporter activity	49	0	0.42	1	1
GO:0015399	primary active transmembrane transporter...	85	0	0.73	1	1
GO:0015405	P-P-bond-hydrolysis-driven transmembrane...	85	0	0.73	1	1
GO:0015631	tubulin binding	103	0	0.88	1	1
GO:0015923	mannosidase activity	11	0	0.09	1	1
GO:0015924	mannosyl-oligosaccharide mannosidase act...	5	0	0.04	1	1
GO:0015932	nucleobase-containing compound transmemb...	18	0	0.15	1	1
GO:0016157	sucrose synthase activity	11	0	0.09	1	1
GO:0016160	amylase activity	19	0	0.16	1	1
GO:0016161	beta-amylase activity	10	0	0.09	1	1
GO:0016211	ammonia ligase activity	9	0	0.08	1	1
GO:0016229	steroid dehydrogenase activity	10	0	0.09	1	1
GO:0016278	lysine N-methyltransferase activity	16	0	0.14	1	1
GO:0016279	protein-lysine N-methyltransferase activ...	16	0	0.14	1	1
GO:0016289	CoA hydrolase activity	9	0	0.08	1	1
GO:0016298	lipase activity	12	0	0.1	1	1
GO:0016307	phosphatidylinositol phosphate kinase ac...	19	0	0.16	1	1
GO:0016407	acetyltransferase activity	19	0	0.16	1	1
GO:0016410	N-acyltransferase activity	17	0	0.15	1	1
GO:0016411	acylglycerol O-acyltransferase activity	15	0	0.13	1	1
GO:0016412	serine O-acyltransferase activity	6	0	0.05	1	1
GO:0016413	O-acetyltransferase activity	6	0	0.05	1	1
GO:0016421	CoA carboxylase activity	5	0	0.04	1	1
GO:0016423	tRNA (guanine) methyltransferase activit...	9	0	0.08	1	1
GO:0016615	malate dehydrogenase activity	9	0	0.08	1	1
GO:0016620	oxidoreductase activity, acting on the a...	22	0	0.19	1	1
GO:0016624	oxidoreductase activity, acting on the a...	10	0	0.09	1	1
GO:0016627	oxidoreductase activity, acting on the C...	39	0	0.33	1	1
GO:0016628	oxidoreductase activity, acting on the C...	7	0	0.06	1	1
GO:0016634	oxidoreductase activity, acting on the C...	9	0	0.08	1	1
GO:0016638	oxidoreductase activity, acting on the C...	16	0	0.14	1	1
GO:0016641	oxidoreductase activity, acting on the C...	10	0	0.09	1	1
GO:0016645	oxidoreductase activity, acting on the C...	22	0	0.19	1	1
GO:0016646	oxidoreductase activity, acting on the C...	10	0	0.09	1	1
GO:0016667	oxidoreductase activity, acting on a sul...	73	0	0.63	1	1
GO:0016671	oxidoreductase activity, acting on a sul...	12	0	0.1	1	1
GO:0016675	oxidoreductase activity, acting on a hem...	5	0	0.04	1	1
GO:0016676	oxidoreductase activity, acting on a hem...	5	0	0.04	1	1
GO:0016679	oxidoreductase activity, acting on diphe...	13	0	0.11	1	1
GO:0016682	oxidoreductase activity, acting on diphe...	8	0	0.07	1	1
GO:0016701	oxidoreductase activity, acting on singl...	58	0	0.5	1	1
GO:0016702	oxidoreductase activity, acting on singl...	44	0	0.38	1	1
GO:0016703	oxidoreductase activity, acting on singl...	11	0	0.09	1	1
GO:0016709	oxidoreductase activity, acting on paire...	37	0	0.32	1	1
GO:0016717	oxidoreductase activity, acting on paire...	15	0	0.13	1	1
GO:0016725	oxidoreductase activity, acting on CH or...	7	0	0.06	1	1
GO:0016742	hydroxymethyl-, formyl- and related tran...	8	0	0.07	1	1
GO:0016744	transferase activity, transferring aldeh...	10	0	0.09	1	1
GO:0016755	transferase activity, transferring amino...	8	0	0.07	1	1
GO:0016763	transferase activity, transferring pento...	13	0	0.11	1	1
GO:0016765	transferase activity, transferring alkyl...	46	0	0.39	1	1
GO:0016769	transferase activity, transferring nitro...	12	0	0.1	1	1
GO:0016774	phosphotransferase activity, carboxyl gr...	6	0	0.05	1	1
GO:0016778	diphosphotransferase activity	6	0	0.05	1	1
GO:0016780	phosphotransferase activity, for other s...	10	0	0.09	1	1
GO:0016790	thiolester hydrolase activity	18	0	0.15	1	1
GO:0016791	phosphatase activity	59	0	0.51	1	1
GO:0016799	hydrolase activity, hydrolyzing N-glycos...	21	0	0.18	1	1
GO:0016810	hydrolase activity, acting on carbon-nit...	27	0	0.23	1	1
GO:0016811	hydrolase activity, acting on carbon-nit...	18	0	0.15	1	1
GO:0016814	hydrolase activity, acting on carbon-nit...	7	0	0.06	1	1
GO:0016820	hydrolase activity, acting on acid anhyd...	76	0	0.65	1	1
GO:0016831	carboxy-lyase activity	50	0	0.43	1	1
GO:0016832	aldehyde-lyase activity	11	0	0.09	1	1
GO:0016838	carbon-oxygen lyase activity, acting on ...	57	0	0.49	1	1
GO:0016840	carbon-nitrogen lyase activity	13	0	0.11	1	1
GO:0016843	amine-lyase activity	10	0	0.09	1	1
GO:0016844	strictosidine synthase activity	10	0	0.09	1	1
GO:0016846	carbon-sulfur lyase activity	11	0	0.09	1	1
GO:0016853	isomerase activity	151	0	1.29	1	1
GO:0016854	racemase and epimerase activity	7	0	0.06	1	1
GO:0016859	cis-trans isomerase activity	41	0	0.35	1	1
GO:0016860	intramolecular oxidoreductase activity	24	0	0.21	1	1
GO:0016861	intramolecular oxidoreductase activity, ...	21	0	0.18	1	1
GO:0016866	intramolecular transferase activity	33	0	0.28	1	1
GO:0016868	intramolecular transferase activity, pho...	14	0	0.12	1	1
GO:0016872	intramolecular lyase activity	9	0	0.08	1	1
GO:0016874	ligase activity	65	0	0.56	1	1
GO:0016877	ligase activity, forming carbon-sulfur b...	16	0	0.14	1	1
GO:0016879	ligase activity, forming carbon-nitrogen...	37	0	0.32	1	1
GO:0016880	acid-ammonia (or amide) ligase activity	9	0	0.08	1	1
GO:0016881	acid-amino acid ligase activity	6	0	0.05	1	1
GO:0016884	carbon-nitrogen ligase activity, with gl...	7	0	0.06	1	1
GO:0016885	ligase activity, forming carbon-carbon b...	5	0	0.04	1	1
GO:0016892	endoribonuclease activity, producing 3'-...	5	0	0.04	1	1
GO:0016894	endonuclease activity, active with eithe...	5	0	0.04	1	1
GO:0016903	oxidoreductase activity, acting on the a...	32	0	0.27	1	1
GO:0017025	TBP-class protein binding	5	0	0.04	1	1
GO:0017056	structural constituent of nuclear pore	5	0	0.04	1	1
GO:0017171	serine hydrolase activity	211	0	1.81	1	1
GO:0018024	histone-lysine N-methyltransferase activ...	16	0	0.14	1	1
GO:0019001	guanyl nucleotide binding	291	0	2.49	1	1
GO:0019104	DNA N-glycosylase activity	15	0	0.13	1	1
GO:0019139	cytokinin dehydrogenase activity	12	0	0.1	1	1
GO:0019200	carbohydrate kinase activity	14	0	0.12	1	1
GO:0019205	nucleobase-containing compound kinase ac...	6	0	0.05	1	1
GO:0019208	phosphatase regulator activity	17	0	0.15	1	1
GO:0019239	deaminase activity	10	0	0.09	1	1
GO:0019783	ubiquitin-like protein-specific protease...	51	0	0.44	1	1
GO:0019829	cation-transporting ATPase activity	13	0	0.11	1	1
GO:0019888	protein phosphatase regulator activity	15	0	0.13	1	1
GO:0019900	kinase binding	10	0	0.09	1	1
GO:0019901	protein kinase binding	10	0	0.09	1	1
GO:0022824	transmitter-gated ion channel activity	26	0	0.22	1	1
GO:0022832	voltage-gated channel activity	10	0	0.09	1	1
GO:0022834	ligand-gated channel activity	26	0	0.22	1	1
GO:0022835	transmitter-gated channel activity	26	0	0.22	1	1
GO:0022836	gated channel activity	36	0	0.31	1	1
GO:0022853	active ion transmembrane transporter act...	13	0	0.11	1	1
GO:0022890	inorganic cation transmembrane transport...	196	0	1.68	1	1
GO:0030145	manganese ion binding	9	0	0.08	1	1
GO:0030151	molybdenum ion binding	5	0	0.04	1	1
GO:0030414	peptidase inhibitor activity	20	0	0.17	1	1
GO:0030545	receptor regulator activity	10	0	0.09	1	1
GO:0030594	neurotransmitter receptor activity	26	0	0.22	1	1
GO:0030597	RNA glycosylase activity	5	0	0.04	1	1
GO:0030598	rRNA N-glycosylase activity	5	0	0.04	1	1
GO:0030599	pectinesterase activity	80	0	0.69	1	1
GO:0030695	GTPase regulator activity	43	0	0.37	1	1
GO:0030955	potassium ion binding	18	0	0.15	1	1
GO:0030976	thiamine pyrophosphate binding	10	0	0.09	1	1
GO:0030983	mismatched DNA binding	13	0	0.11	1	1
GO:0031072	heat shock protein binding	11	0	0.09	1	1
GO:0031127	alpha-(1,2)-fucosyltransferase activity	8	0	0.07	1	1
GO:0031406	carboxylic acid binding	5	0	0.04	1	1
GO:0031420	alkali metal ion binding	18	0	0.15	1	1
GO:0031625	ubiquitin protein ligase binding	16	0	0.14	1	1
GO:0031683	G-protein beta/gamma-subunit complex bin...	10	0	0.09	1	1
GO:0032296	double-stranded RNA-specific ribonucleas...	11	0	0.09	1	1
GO:0032403	protein complex binding	10	0	0.09	1	1
GO:0032549	ribonucleoside binding	281	0	2.41	1	1
GO:0032550	purine ribonucleoside binding	281	0	2.41	1	1
GO:0032561	guanyl ribonucleotide binding	281	0	2.41	1	1
GO:0032977	membrane insertase activity	6	0	0.05	1	1
GO:0033218	amide binding	17	0	0.15	1	1
GO:0033743	peptide-methionine (R)-S-oxide reductase...	5	0	0.04	1	1
GO:0033764	steroid dehydrogenase activity, acting o...	10	0	0.09	1	1
GO:0033926	glycopeptide alpha-N-acetylgalactosamini...	13	0	0.11	1	1
GO:0034062	5'-3' RNA polymerase activity	55	0	0.47	1	1
GO:0034212	peptide N-acetyltransferase activity	11	0	0.09	1	1
GO:0035091	phosphatidylinositol binding	12	0	0.1	1	1
GO:0036459	thiol-dependent ubiquitinyl hydrolase ac...	51	0	0.44	1	1
GO:0042054	histone methyltransferase activity	16	0	0.14	1	1
GO:0042277	peptide binding	15	0	0.13	1	1
GO:0042393	histone binding	14	0	0.12	1	1
GO:0042578	phosphoric ester hydrolase activity	91	0	0.78	1	1
GO:0042623	ATPase activity, coupled	102	0	0.87	1	1
GO:0042625	ATPase coupled ion transmembrane transpo...	13	0	0.11	1	1
GO:0042626	ATPase activity, coupled to transmembran...	76	0	0.65	1	1
GO:0042802	identical protein binding	6	0	0.05	1	1
GO:0042803	protein homodimerization activity	6	0	0.05	1	1
GO:0043015	gamma-tubulin binding	9	0	0.08	1	1
GO:0043021	ribonucleoprotein complex binding	15	0	0.13	1	1
GO:0043022	ribosome binding	11	0	0.09	1	1
GO:0043177	organic acid binding	5	0	0.04	1	1
GO:0043492	ATPase activity, coupled to movement of ...	76	0	0.65	1	1
GO:0043733	DNA-3-methylbase glycosylase activity	13	0	0.11	1	1
GO:0044389	ubiquitin-like protein ligase binding	16	0	0.14	1	1
GO:0044769	ATPase activity, coupled to transmembran...	13	0	0.11	1	1
GO:0044877	macromolecular complex binding	29	0	0.25	1	1
GO:0045156	electron transporter, transferring elect...	5	0	0.04	1	1
GO:0045300	acyl-[acyl-carrier-protein] desaturase a...	6	0	0.05	1	1
GO:0046873	metal ion transmembrane transporter acti...	89	0	0.76	1	1
GO:0046915	transition metal ion transmembrane trans...	14	0	0.12	1	1
GO:0046923	ER retention sequence binding	11	0	0.09	1	1
GO:0046933	proton-transporting ATP synthase activit...	9	0	0.08	1	1
GO:0047429	nucleoside-triphosphate diphosphatase ac...	8	0	0.07	1	1
GO:0048018	receptor ligand activity	10	0	0.09	1	1
GO:0048038	quinone binding	12	0	0.1	1	1
GO:0050136	NADH dehydrogenase (quinone) activity	10	0	0.09	1	1
GO:0050661	NADP binding	50	0	0.43	1	1
GO:0050664	oxidoreductase activity, acting on NAD(P...	9	0	0.08	1	1
GO:0051082	unfolded protein binding	40	0	0.34	1	1
GO:0051087	chaperone binding	22	0	0.19	1	1
GO:0051213	dioxygenase activity	44	0	0.38	1	1
GO:0051536	iron-sulfur cluster binding	77	0	0.66	1	1
GO:0051537	2 iron, 2 sulfur cluster binding	16	0	0.14	1	1
GO:0051539	4 iron, 4 sulfur cluster binding	8	0	0.07	1	1
GO:0051540	metal cluster binding	77	0	0.66	1	1
GO:0052689	carboxylic ester hydrolase activity	99	0	0.85	1	1
GO:0060589	nucleoside-triphosphatase regulator acti...	55	0	0.47	1	1
GO:0060590	ATPase regulator activity	12	0	0.1	1	1
GO:0061134	peptidase regulator activity	20	0	0.17	1	1
GO:0061135	endopeptidase regulator activity	20	0	0.17	1	1
GO:0061505	DNA topoisomerase II activity	7	0	0.06	1	1
GO:0061608	nuclear import signal receptor activity	10	0	0.09	1	1
GO:0061733	peptide-lysine-N-acetyltransferase activ...	11	0	0.09	1	1
GO:0070001	aspartic-type peptidase activity	18	0	0.15	1	1
GO:0070003	threonine-type peptidase activity	34	0	0.29	1	1
GO:0070008	serine-type exopeptidase activity	63	0	0.54	1	1
GO:0070011	peptidase activity, acting on L-amino ac...	450	0	3.85	1	1
GO:0070035	purine NTP-dependent helicase activity	13	0	0.11	1	1
GO:0070566	adenylyltransferase activity	9	0	0.08	1	1
GO:0070568	guanylyltransferase activity	7	0	0.06	1	1
GO:0070569	uridylyltransferase activity	8	0	0.07	1	1
GO:0071949	FAD binding	17	0	0.15	1	1
GO:0072509	divalent inorganic cation transmembrane ...	11	0	0.09	1	1
GO:0097747	RNA polymerase activity	55	0	0.47	1	1
GO:0099600	transmembrane receptor activity	26	0	0.22	1	1
GO:0101005	ubiquitinyl hydrolase activity	51	0	0.44	1	1
GO:0120013	intermembrane lipid transfer activity	9	0	0.08	1	1
GO:0140101	catalytic activity, acting on a tRNA	93	0	0.8	1	1
GO:0140102	catalytic activity, acting on a rRNA	7	0	0.06	1	1
GO:1901505	carbohydrate derivative transmembrane tr...	18	0	0.15	1	1
GO:1901567	fatty acid derivative binding	8	0	0.07	1	1
GO:1901681	sulfur compound binding	20	0	0.17	1	1
GO:1901682	sulfur compound transmembrane transporte...	20	0	0.17	1	1
GO:2001070	starch binding	10	0	0.09	1	1
