# Supplementary material for: Transcriptomic Analysis of Differential Gene Expression in Hevea brasiliensis Under Short-Term Cold Stress
Source: Plants (Basel). 2025 Sep 18;14(18):2900. doi: 10.3390/plants14182900 (PMC12473355; doi:10.3390/plants14182900)
Supplement: Supplementary file 1 [file plants-14-02900-s001.zip › Supplementary table S3. Protein kinases (10C2h_vs_4C2h).xlsx]

## Sheet: Sheet1
Supplementary table 2. Protein kinases
gene_ID	baseMean	log2FoldChange	lfcSE	stat	pvalue	padj	swiss_prot_annottation	DUF106	GO_BP	GO_CC	GO_MF	KO_ID	KO_name	ko_ID:ko_name	nr_annotation	TrEMBL_annotation	KOG_ID	KOG_description	KOG_cluster_code	KOG_cluster_description
gene-LOC110672043	6.69312669467217	2.74395550861808	0.892355723272989	3.07495703457112	0.00210532880365909	0.0250548029020359	Receptor kinase-like protein Xa21 OS=Oryza sativa subsp. indica OX=39946 GN=XA21 PE=1 SV=1	LRR_8	protein phosphorylation(GO:0006468)		protein binding(GO:0005515)| protein kinase activity(GO:0004672)	NA	NA	NA	LRR receptor-like serine/threonine-protein kinase EFR [Hevea brasiliensis]	Uncharacterized protein OS=Manihot esculenta OX=3983 GN=MANES_10G068500 PE=4 SV=1	NA	NA	NA	NA
gene-LOC110672043	6.69312669467217	2.74395550861808	0.892355723272989	3.07495703457112	0.00210532880365909	0.0250548029020359	Receptor kinase-like protein Xa21 OS=Oryza sativa subsp. indica OX=39946 GN=XA21 PE=1 SV=1	LRR_8	protein phosphorylation(GO:0006468)		protein binding(GO:0005515)| protein kinase activity(GO:0004672)	NA	NA	NA	LRR receptor-like serine/threonine-protein kinase EFR [Hevea brasiliensis]	Uncharacterized protein OS=Manihot esculenta OX=3983 GN=MANES_10G068500 PE=4 SV=1	NA	NA	NA	NA
gene-LOC110672043	6.69312669467217	2.74395550861808	0.892355723272989	3.07495703457112	0.00210532880365909	0.0250548029020359	Receptor kinase-like protein Xa21 OS=Oryza sativa subsp. indica OX=39946 GN=XA21 PE=1 SV=1	Pkinase_Tyr	protein phosphorylation(GO:0006468)		protein binding(GO:0005515)| protein kinase activity(GO:0004672)	NA	NA	NA	LRR receptor-like serine/threonine-protein kinase EFR [Hevea brasiliensis]	Uncharacterized protein OS=Manihot esculenta OX=3983 GN=MANES_10G068500 PE=4 SV=1	NA	NA	NA	NA
gene-LOC110670324	432.672710001379	1.72392362601473	0.393487307522182	4.38114163547078	1.18059093535905e-05	0.000403771979314849	Receptor kinase-like protein Xa21 OS=Oryza sativa subsp. indica OX=39946 GN=XA21 PE=1 SV=1	LRR_1	protein phosphorylation(GO:0006468)		protein binding(GO:0005515)| protein kinase activity(GO:0004672)| ATP binding(GO:0005524)	NA	NA	NA	putative receptor-like protein kinase At3g47110 [Hevea brasiliensis]	Uncharacterized protein OS=Vitis vinifera OX=29760 GN=VIT_09s0018g01440 PE=4 SV=1	NA	NA	NA	NA
gene-LOC110670324	432.672710001379	1.72392362601473	0.393487307522182	4.38114163547078	1.18059093535905e-05	0.000403771979314849	Receptor kinase-like protein Xa21 OS=Oryza sativa subsp. indica OX=39946 GN=XA21 PE=1 SV=1	Pkinase	protein phosphorylation(GO:0006468)		protein binding(GO:0005515)| protein kinase activity(GO:0004672)| ATP binding(GO:0005524)	NA	NA	NA	putative receptor-like protein kinase At3g47110 [Hevea brasiliensis]	Uncharacterized protein OS=Vitis vinifera OX=29760 GN=VIT_09s0018g01440 PE=4 SV=1	NA	NA	NA	NA
gene-LOC110670324	432.672710001379	1.72392362601473	0.393487307522182	4.38114163547078	1.18059093535905e-05	0.000403771979314849	Receptor kinase-like protein Xa21 OS=Oryza sativa subsp. indica OX=39946 GN=XA21 PE=1 SV=1	LRR_8	protein phosphorylation(GO:0006468)		protein binding(GO:0005515)| protein kinase activity(GO:0004672)| ATP binding(GO:0005524)	NA	NA	NA	putative receptor-like protein kinase At3g47110 [Hevea brasiliensis]	Uncharacterized protein OS=Vitis vinifera OX=29760 GN=VIT_09s0018g01440 PE=4 SV=1	NA	NA	NA	NA
gene-LOC110670351	246.760735769963	1.62383409459355	0.381752683081469	4.25362850494232	2.10334141411501e-05	0.000649394248119965	Receptor kinase-like protein Xa21 OS=Oryza sativa subsp. indica OX=39946 GN=XA21 PE=1 SV=1	LRRNT_2	protein phosphorylation(GO:0006468)		protein binding(GO:0005515)| protein kinase activity(GO:0004672)| ATP binding(GO:0005524)	NA	NA	NA	probable LRR receptor-like serine/threonine-protein kinase At3g47570 [Hevea brasiliensis]	Uncharacterized protein OS=Vitis vinifera OX=29760 GN=VIT_09s0018g01440 PE=4 SV=1	NA	NA	NA	NA
gene-LOC110670351	246.760735769963	1.62383409459355	0.381752683081469	4.25362850494232	2.10334141411501e-05	0.000649394248119965	Receptor kinase-like protein Xa21 OS=Oryza sativa subsp. indica OX=39946 GN=XA21 PE=1 SV=1	LRR_8	protein phosphorylation(GO:0006468)		protein binding(GO:0005515)| protein kinase activity(GO:0004672)| ATP binding(GO:0005524)	NA	NA	NA	probable LRR receptor-like serine/threonine-protein kinase At3g47570 [Hevea brasiliensis]	Uncharacterized protein OS=Vitis vinifera OX=29760 GN=VIT_09s0018g01440 PE=4 SV=1	NA	NA	NA	NA
gene-LOC110670351	246.760735769963	1.62383409459355	0.381752683081469	4.25362850494232	2.10334141411501e-05	0.000649394248119965	Receptor kinase-like protein Xa21 OS=Oryza sativa subsp. indica OX=39946 GN=XA21 PE=1 SV=1	Pkinase	protein phosphorylation(GO:0006468)		protein binding(GO:0005515)| protein kinase activity(GO:0004672)| ATP binding(GO:0005524)	NA	NA	NA	probable LRR receptor-like serine/threonine-protein kinase At3g47570 [Hevea brasiliensis]	Uncharacterized protein OS=Vitis vinifera OX=29760 GN=VIT_09s0018g01440 PE=4 SV=1	NA	NA	NA	NA
gene-LOC110670351	246.760735769963	1.62383409459355	0.381752683081469	4.25362850494232	2.10334141411501e-05	0.000649394248119965	Receptor kinase-like protein Xa21 OS=Oryza sativa subsp. indica OX=39946 GN=XA21 PE=1 SV=1	LRR_1	protein phosphorylation(GO:0006468)		protein binding(GO:0005515)| protein kinase activity(GO:0004672)| ATP binding(GO:0005524)	NA	NA	NA	probable LRR receptor-like serine/threonine-protein kinase At3g47570 [Hevea brasiliensis]	Uncharacterized protein OS=Vitis vinifera OX=29760 GN=VIT_09s0018g01440 PE=4 SV=1	NA	NA	NA	NA
gene-LOC110670351	246.760735769963	1.62383409459355	0.381752683081469	4.25362850494232	2.10334141411501e-05	0.000649394248119965	Receptor kinase-like protein Xa21 OS=Oryza sativa subsp. indica OX=39946 GN=XA21 PE=1 SV=1	LRR_1	protein phosphorylation(GO:0006468)		protein binding(GO:0005515)| protein kinase activity(GO:0004672)| ATP binding(GO:0005524)	NA	NA	NA	probable LRR receptor-like serine/threonine-protein kinase At3g47570 [Hevea brasiliensis]	Uncharacterized protein OS=Vitis vinifera OX=29760 GN=VIT_09s0018g01440 PE=4 SV=1	NA	NA	NA	NA
gene-LOC110670328	502.416649345313	1.57770842793557	0.317624302389089	4.96721572017142	6.79210199244992e-07	3.5194067629975e-05	Receptor kinase-like protein Xa21 OS=Oryza sativa subsp. indica OX=39946 GN=XA21 PE=1 SV=1	LRRNT_2	protein phosphorylation(GO:0006468)		protein binding(GO:0005515)| protein kinase activity(GO:0004672)| ATP binding(GO:0005524)	NA	NA	NA	receptor kinase-like protein Xa21 [Hevea brasiliensis]	Uncharacterized protein OS=Vitis vinifera OX=29760 GN=VIT_09s0018g01440 PE=4 SV=1	NA	NA	NA	NA
gene-LOC110670328	502.416649345313	1.57770842793557	0.317624302389089	4.96721572017142	6.79210199244992e-07	3.5194067629975e-05	Receptor kinase-like protein Xa21 OS=Oryza sativa subsp. indica OX=39946 GN=XA21 PE=1 SV=1	Pkinase	protein phosphorylation(GO:0006468)		protein binding(GO:0005515)| protein kinase activity(GO:0004672)| ATP binding(GO:0005524)	NA	NA	NA	receptor kinase-like protein Xa21 [Hevea brasiliensis]	Uncharacterized protein OS=Vitis vinifera OX=29760 GN=VIT_09s0018g01440 PE=4 SV=1	NA	NA	NA	NA
gene-LOC110670328	502.416649345313	1.57770842793557	0.317624302389089	4.96721572017142	6.79210199244992e-07	3.5194067629975e-05	Receptor kinase-like protein Xa21 OS=Oryza sativa subsp. indica OX=39946 GN=XA21 PE=1 SV=1	LRR_8	protein phosphorylation(GO:0006468)		protein binding(GO:0005515)| protein kinase activity(GO:0004672)| ATP binding(GO:0005524)	NA	NA	NA	receptor kinase-like protein Xa21 [Hevea brasiliensis]	Uncharacterized protein OS=Vitis vinifera OX=29760 GN=VIT_09s0018g01440 PE=4 SV=1	NA	NA	NA	NA
gene-LOC110670328	502.416649345313	1.57770842793557	0.317624302389089	4.96721572017142	6.79210199244992e-07	3.5194067629975e-05	Receptor kinase-like protein Xa21 OS=Oryza sativa subsp. indica OX=39946 GN=XA21 PE=1 SV=1	LRR_8	protein phosphorylation(GO:0006468)		protein binding(GO:0005515)| protein kinase activity(GO:0004672)| ATP binding(GO:0005524)	NA	NA	NA	receptor kinase-like protein Xa21 [Hevea brasiliensis]	Uncharacterized protein OS=Vitis vinifera OX=29760 GN=VIT_09s0018g01440 PE=4 SV=1	NA	NA	NA	NA
gene-LOC110670328	502.416649345313	1.57770842793557	0.317624302389089	4.96721572017142	6.79210199244992e-07	3.5194067629975e-05	Receptor kinase-like protein Xa21 OS=Oryza sativa subsp. indica OX=39946 GN=XA21 PE=1 SV=1	LRR_8	protein phosphorylation(GO:0006468)		protein binding(GO:0005515)| protein kinase activity(GO:0004672)| ATP binding(GO:0005524)	NA	NA	NA	receptor kinase-like protein Xa21 [Hevea brasiliensis]	Uncharacterized protein OS=Vitis vinifera OX=29760 GN=VIT_09s0018g01440 PE=4 SV=1	NA	NA	NA	NA
gene-LOC110670328	502.416649345313	1.57770842793557	0.317624302389089	4.96721572017142	6.79210199244992e-07	3.5194067629975e-05	Receptor kinase-like protein Xa21 OS=Oryza sativa subsp. indica OX=39946 GN=XA21 PE=1 SV=1	LRR_1	protein phosphorylation(GO:0006468)		protein binding(GO:0005515)| protein kinase activity(GO:0004672)| ATP binding(GO:0005524)	NA	NA	NA	receptor kinase-like protein Xa21 [Hevea brasiliensis]	Uncharacterized protein OS=Vitis vinifera OX=29760 GN=VIT_09s0018g01440 PE=4 SV=1	NA	NA	NA	NA
gene-LOC110670325	998.751418215052	1.55737825585324	0.342322502746764	4.54944750449352	5.37869496581105e-06	0.000209359298335902	Receptor kinase-like protein Xa21 OS=Oryza sativa subsp. indica OX=39946 GN=XA21 PE=1 SV=1	LRR_8	protein phosphorylation(GO:0006468)		protein kinase activity(GO:0004672)| ATP binding(GO:0005524)| protein binding(GO:0005515)	NA	NA	NA	receptor kinase-like protein Xa21 [Hevea brasiliensis]	Uncharacterized protein OS=Vitis vinifera OX=29760 GN=VIT_09s0018g01440 PE=4 SV=1	NA	NA	NA	NA
gene-LOC110670325	998.751418215052	1.55737825585324	0.342322502746764	4.54944750449352	5.37869496581105e-06	0.000209359298335902	Receptor kinase-like protein Xa21 OS=Oryza sativa subsp. indica OX=39946 GN=XA21 PE=1 SV=1	LRRNT_2	protein phosphorylation(GO:0006468)		protein kinase activity(GO:0004672)| ATP binding(GO:0005524)| protein binding(GO:0005515)	NA	NA	NA	receptor kinase-like protein Xa21 [Hevea brasiliensis]	Uncharacterized protein OS=Vitis vinifera OX=29760 GN=VIT_09s0018g01440 PE=4 SV=1	NA	NA	NA	NA
gene-LOC110670325	998.751418215052	1.55737825585324	0.342322502746764	4.54944750449352	5.37869496581105e-06	0.000209359298335902	Receptor kinase-like protein Xa21 OS=Oryza sativa subsp. indica OX=39946 GN=XA21 PE=1 SV=1	LRR_8	protein phosphorylation(GO:0006468)		protein kinase activity(GO:0004672)| ATP binding(GO:0005524)| protein binding(GO:0005515)	NA	NA	NA	receptor kinase-like protein Xa21 [Hevea brasiliensis]	Uncharacterized protein OS=Vitis vinifera OX=29760 GN=VIT_09s0018g01440 PE=4 SV=1	NA	NA	NA	NA
gene-LOC110670325	998.751418215052	1.55737825585324	0.342322502746764	4.54944750449352	5.37869496581105e-06	0.000209359298335902	Receptor kinase-like protein Xa21 OS=Oryza sativa subsp. indica OX=39946 GN=XA21 PE=1 SV=1	Pkinase	protein phosphorylation(GO:0006468)		protein kinase activity(GO:0004672)| ATP binding(GO:0005524)| protein binding(GO:0005515)	NA	NA	NA	receptor kinase-like protein Xa21 [Hevea brasiliensis]	Uncharacterized protein OS=Vitis vinifera OX=29760 GN=VIT_09s0018g01440 PE=4 SV=1	NA	NA	NA	NA
gene-LOC110670325	998.751418215052	1.55737825585324	0.342322502746764	4.54944750449352	5.37869496581105e-06	0.000209359298335902	Receptor kinase-like protein Xa21 OS=Oryza sativa subsp. indica OX=39946 GN=XA21 PE=1 SV=1	LRR_1	protein phosphorylation(GO:0006468)		protein kinase activity(GO:0004672)| ATP binding(GO:0005524)| protein binding(GO:0005515)	NA	NA	NA	receptor kinase-like protein Xa21 [Hevea brasiliensis]	Uncharacterized protein OS=Vitis vinifera OX=29760 GN=VIT_09s0018g01440 PE=4 SV=1	NA	NA	NA	NA
gene-LOC110670890	35.8040093791673	1.31561980766477	0.416510589072117	3.15867073294737	0.00158490444181888	0.0203215825998863	Probable L-type lectin-domain containing receptor kinase VII.2 OS=Arabidopsis thaliana OX=3702 GN=LECRK72 PE=3 SV=2	Lectin_legB	protein phosphorylation(GO:0006468)		protein kinase activity(GO:0004672)| carbohydrate binding(GO:0030246)| ATP binding(GO:0005524)	NA	NA	NA	probable L-type lectin-domain containing receptor kinase VII.2 [Hevea brasiliensis]	Uncharacterized protein OS=Manihot esculenta OX=3983 GN=MANES_S001300 PE=4 SV=1	NA	NA	NA	NA
gene-LOC110670890	35.8040093791673	1.31561980766477	0.416510589072117	3.15867073294737	0.00158490444181888	0.0203215825998863	Probable L-type lectin-domain containing receptor kinase VII.2 OS=Arabidopsis thaliana OX=3702 GN=LECRK72 PE=3 SV=2	Pkinase	protein phosphorylation(GO:0006468)		protein kinase activity(GO:0004672)| carbohydrate binding(GO:0030246)| ATP binding(GO:0005524)	NA	NA	NA	probable L-type lectin-domain containing receptor kinase VII.2 [Hevea brasiliensis]	Uncharacterized protein OS=Manihot esculenta OX=3983 GN=MANES_S001300 PE=4 SV=1	NA	NA	NA	NA
gene-LOC110649187	297.015785639307	-1.06483	0.256903948573616	-4.14486	3.40028446547892e-05	0.000974357317015666	Probable inactive receptor kinase At1g27190 OS=Arabidopsis thaliana OX=3702 GN=At1g27190 PE=1 SV=1	Pkinase_Tyr	protein phosphorylation(GO:0006468)		protein kinase activity(GO:0004672)	NA	NA	NA	probable inactive receptor kinase At1g27190 [Hevea brasiliensis]	Uncharacterized protein OS=Manihot esculenta OX=3983 GN=MANES_05G093900 PE=4 SV=1	NA	NA	NA	NA
gene-LOC110649187	297.015785639307	-1.06483	0.256903948573616	-4.14486	3.40028446547892e-05	0.000974357317015666	Probable inactive receptor kinase At1g27190 OS=Arabidopsis thaliana OX=3702 GN=At1g27190 PE=1 SV=1	LRRNT_2	protein phosphorylation(GO:0006468)		protein kinase activity(GO:0004672)	NA	NA	NA	probable inactive receptor kinase At1g27190 [Hevea brasiliensis]	Uncharacterized protein OS=Manihot esculenta OX=3983 GN=MANES_05G093900 PE=4 SV=1	NA	NA	NA	NA
gene-LOC110657421	675.570610217554	-2.14359	0.339942410188596	-6.30575	2.86792460907224e-10	3.72101837373912e-08	Probable inactive receptor kinase At5g67200 OS=Arabidopsis thaliana OX=3702 GN=At5g67200 PE=1 SV=1	LRR_8	protein phosphorylation(GO:0006468)		protein kinase activity(GO:0004672)| ATP binding(GO:0005524)| protein binding(GO:0005515)	NA	NA	NA	probable inactive receptor kinase At5g67200 [Hevea brasiliensis]	Uncharacterized protein OS=Manihot esculenta OX=3983 GN=MANES_12G107100 PE=4 SV=1	NA	NA	NA	NA
gene-LOC110657421	675.570610217554	-2.14359	0.339942410188596	-6.30575	2.86792460907224e-10	3.72101837373912e-08	Probable inactive receptor kinase At5g67200 OS=Arabidopsis thaliana OX=3702 GN=At5g67200 PE=1 SV=1	Pkinase	protein phosphorylation(GO:0006468)		protein kinase activity(GO:0004672)| ATP binding(GO:0005524)| protein binding(GO:0005515)	NA	NA	NA	probable inactive receptor kinase At5g67200 [Hevea brasiliensis]	Uncharacterized protein OS=Manihot esculenta OX=3983 GN=MANES_12G107100 PE=4 SV=1	NA	NA	NA	NA
gene-LOC110656144	11.957001220148	-2.77378	0.741985452827366	-3.73832	0.000185255882865093	0.00387780175810313	L-type lectin-domain containing receptor kinase V.9 OS=Arabidopsis thaliana OX=3702 GN=LECRK59 PE=2 SV=1	Lectin_legB	protein phosphorylation(GO:0006468)		carbohydrate binding(GO:0030246)| protein kinase activity(GO:0004672)| ATP binding(GO:0005524)	K04733	interleukin-1 receptor-associated kinase 4	ko04064:NF-kappa B signaling pathway|ko04620:Toll-like receptor signaling pathway|ko04722:Neurotrophin signaling pathway|ko05133:Pertussis|ko05140:Leishmaniasis|ko05142:Chagas disease (American trypanosomiasis)|ko05145:Toxoplasmosis|ko05152:Tuberculosis|ko05162:Measles|ko05164:Influenza A	L-type lectin-domain containing receptor kinase V.9-like [Hevea brasiliensis]	Uncharacterized protein OS=Manihot esculenta OX=3983 GN=MANES_08G058800 PE=4 SV=1	NA	NA	NA	NA
gene-LOC110656144	11.957001220148	-2.77378	0.741985452827366	-3.73832	0.000185255882865093	0.00387780175810313	L-type lectin-domain containing receptor kinase V.9 OS=Arabidopsis thaliana OX=3702 GN=LECRK59 PE=2 SV=1	Pkinase	protein phosphorylation(GO:0006468)		carbohydrate binding(GO:0030246)| protein kinase activity(GO:0004672)| ATP binding(GO:0005524)	K04733	interleukin-1 receptor-associated kinase 4	ko04064:NF-kappa B signaling pathway|ko04620:Toll-like receptor signaling pathway|ko04722:Neurotrophin signaling pathway|ko05133:Pertussis|ko05140:Leishmaniasis|ko05142:Chagas disease (American trypanosomiasis)|ko05145:Toxoplasmosis|ko05152:Tuberculosis|ko05162:Measles|ko05164:Influenza A	L-type lectin-domain containing receptor kinase V.9-like [Hevea brasiliensis]	Uncharacterized protein OS=Manihot esculenta OX=3983 GN=MANES_08G058800 PE=4 SV=1	NA	NA	NA	NA
gene-LOC110638670	20.1060991125004	-4.10867	0.582598253473416	-7.05232	1.75956601168821e-12	3.6878698921896e-10	L-type lectin-domain containing receptor kinase IX.1 OS=Arabidopsis thaliana OX=3702 GN=LECRK91 PE=1 SV=1	Pkinase	protein phosphorylation(GO:0006468)		ATP binding(GO:0005524)| protein kinase activity(GO:0004672)| carbohydrate binding(GO:0030246)	K04733	interleukin-1 receptor-associated kinase 4	ko04064:NF-kappa B signaling pathway|ko04620:Toll-like receptor signaling pathway|ko04722:Neurotrophin signaling pathway|ko05133:Pertussis|ko05140:Leishmaniasis|ko05142:Chagas disease (American trypanosomiasis)|ko05145:Toxoplasmosis|ko05152:Tuberculosis|ko05162:Measles|ko05164:Influenza A	L-type lectin-domain containing receptor kinase IX.1-like [Hevea brasiliensis]	Uncharacterized protein OS=Manihot esculenta OX=3983 GN=MANES_10G094800 PE=4 SV=1	NA	NA	NA	NA
gene-LOC110638670	20.1060991125004	-4.10867	0.582598253473416	-7.05232	1.75956601168821e-12	3.6878698921896e-10	L-type lectin-domain containing receptor kinase IX.1 OS=Arabidopsis thaliana OX=3702 GN=LECRK91 PE=1 SV=1	Lectin_legB	protein phosphorylation(GO:0006468)		ATP binding(GO:0005524)| protein kinase activity(GO:0004672)| carbohydrate binding(GO:0030246)	K04733	interleukin-1 receptor-associated kinase 4	ko04064:NF-kappa B signaling pathway|ko04620:Toll-like receptor signaling pathway|ko04722:Neurotrophin signaling pathway|ko05133:Pertussis|ko05140:Leishmaniasis|ko05142:Chagas disease (American trypanosomiasis)|ko05145:Toxoplasmosis|ko05152:Tuberculosis|ko05162:Measles|ko05164:Influenza A	L-type lectin-domain containing receptor kinase IX.1-like [Hevea brasiliensis]	Uncharacterized protein OS=Manihot esculenta OX=3983 GN=MANES_10G094800 PE=4 SV=1	NA	NA	NA	NA
gene-LOC110640332	13.6391499045204	1.88119073198755	0.644936344660277	2.91686264475988	0.00353571437640013	0.0369931895202492	Wall-associated receptor kinase-like 8 OS=Arabidopsis thaliana OX=3702 GN=WAKL8 PE=2 SV=1	GUB_WAK_bind	protein phosphorylation(GO:0006468)	integral component of membrane(GO:0016021)	polysaccharide binding(GO:0030247)| protein serine/threonine kinase activity(GO:0004674)| ATP binding(GO:0005524)| protein kinase activity(GO:0004672)	NA	NA	NA	wall-associated receptor kinase-like 8 [Hevea brasiliensis]	Uncharacterized protein OS=Manihot esculenta OX=3983 GN=MANES_11G069600 PE=4 SV=1	NA	NA	NA	NA
gene-LOC110640332	13.6391499045204	1.88119073198755	0.644936344660277	2.91686264475988	0.00353571437640013	0.0369931895202492	Wall-associated receptor kinase-like 8 OS=Arabidopsis thaliana OX=3702 GN=WAKL8 PE=2 SV=1	Pkinase	protein phosphorylation(GO:0006468)	integral component of membrane(GO:0016021)	polysaccharide binding(GO:0030247)| protein serine/threonine kinase activity(GO:0004674)| ATP binding(GO:0005524)| protein kinase activity(GO:0004672)	NA	NA	NA	wall-associated receptor kinase-like 8 [Hevea brasiliensis]	Uncharacterized protein OS=Manihot esculenta OX=3983 GN=MANES_11G069600 PE=4 SV=1	NA	NA	NA	NA
gene-LOC110640332	13.6391499045204	1.88119073198755	0.644936344660277	2.91686264475988	0.00353571437640013	0.0369931895202492	Wall-associated receptor kinase-like 8 OS=Arabidopsis thaliana OX=3702 GN=WAKL8 PE=2 SV=1	WAK	protein phosphorylation(GO:0006468)	integral component of membrane(GO:0016021)	polysaccharide binding(GO:0030247)| protein serine/threonine kinase activity(GO:0004674)| ATP binding(GO:0005524)| protein kinase activity(GO:0004672)	NA	NA	NA	wall-associated receptor kinase-like 8 [Hevea brasiliensis]	Uncharacterized protein OS=Manihot esculenta OX=3983 GN=MANES_11G069600 PE=4 SV=1	NA	NA	NA	NA
gene-LOC110672663	43.052917377066	-1.06143	0.350528492969907	-3.02808	0.00246113638453597	0.0279897693648706	Wall-associated receptor kinase-like 8 OS=Arabidopsis thaliana OX=3702 GN=WAKL8 PE=2 SV=1	EGF_CA	protein phosphorylation(GO:0006468)	integral component of membrane(GO:0016021)	protein kinase activity(GO:0004672)| ATP binding(GO:0005524)| calcium ion binding(GO:0005509)| protein serine/threonine kinase activity(GO:0004674)| polysaccharide binding(GO:0030247)	NA	NA	NA	wall-associated receptor kinase-like 8 [Hevea brasiliensis]	Uncharacterized protein OS=Manihot esculenta OX=3983 GN=MANES_11G069600 PE=4 SV=1	NA	NA	NA	NA
gene-LOC110672663	43.052917377066	-1.06143	0.350528492969907	-3.02808	0.00246113638453597	0.0279897693648706	Wall-associated receptor kinase-like 8 OS=Arabidopsis thaliana OX=3702 GN=WAKL8 PE=2 SV=1	WAK	protein phosphorylation(GO:0006468)	integral component of membrane(GO:0016021)	protein kinase activity(GO:0004672)| ATP binding(GO:0005524)| calcium ion binding(GO:0005509)| protein serine/threonine kinase activity(GO:0004674)| polysaccharide binding(GO:0030247)	NA	NA	NA	wall-associated receptor kinase-like 8 [Hevea brasiliensis]	Uncharacterized protein OS=Manihot esculenta OX=3983 GN=MANES_11G069600 PE=4 SV=1	NA	NA	NA	NA
gene-LOC110672663	43.052917377066	-1.06143	0.350528492969907	-3.02808	0.00246113638453597	0.0279897693648706	Wall-associated receptor kinase-like 8 OS=Arabidopsis thaliana OX=3702 GN=WAKL8 PE=2 SV=1	Pkinase	protein phosphorylation(GO:0006468)	integral component of membrane(GO:0016021)	protein kinase activity(GO:0004672)| ATP binding(GO:0005524)| calcium ion binding(GO:0005509)| protein serine/threonine kinase activity(GO:0004674)| polysaccharide binding(GO:0030247)	NA	NA	NA	wall-associated receptor kinase-like 8 [Hevea brasiliensis]	Uncharacterized protein OS=Manihot esculenta OX=3983 GN=MANES_11G069600 PE=4 SV=1	NA	NA	NA	NA
gene-LOC110672663	43.052917377066	-1.06143	0.350528492969907	-3.02808	0.00246113638453597	0.0279897693648706	Wall-associated receptor kinase-like 8 OS=Arabidopsis thaliana OX=3702 GN=WAKL8 PE=2 SV=1	GUB_WAK_bind	protein phosphorylation(GO:0006468)	integral component of membrane(GO:0016021)	protein kinase activity(GO:0004672)| ATP binding(GO:0005524)| calcium ion binding(GO:0005509)| protein serine/threonine kinase activity(GO:0004674)| polysaccharide binding(GO:0030247)	NA	NA	NA	wall-associated receptor kinase-like 8 [Hevea brasiliensis]	Uncharacterized protein OS=Manihot esculenta OX=3983 GN=MANES_11G069600 PE=4 SV=1	NA	NA	NA	NA
gene-LOC110663210	89.3641766175867	-3.04649	0.421234472088274	-7.23229	4.74920779638577e-13	1.17636437962598e-10	Wall-associated receptor kinase 2 OS=Arabidopsis thaliana OX=3702 GN=WAK2 PE=1 SV=1	GUB_WAK_bind	protein phosphorylation(GO:0006468)		protein kinase activity(GO:0004672)| ATP binding(GO:0005524)| calcium ion binding(GO:0005509)| polysaccharide binding(GO:0030247)	NA	NA	NA	wall-associated receptor kinase-like 5 isoform X1 [Hevea brasiliensis]	Uncharacterized protein OS=Vitis vinifera OX=29760 GN=VIT_18s0089g01150 PE=4 SV=1	NA	NA	NA	NA
gene-LOC110663210	89.3641766175867	-3.04649	0.421234472088274	-7.23229	4.74920779638577e-13	1.17636437962598e-10	Wall-associated receptor kinase 2 OS=Arabidopsis thaliana OX=3702 GN=WAK2 PE=1 SV=1	Pkinase	protein phosphorylation(GO:0006468)		protein kinase activity(GO:0004672)| ATP binding(GO:0005524)| calcium ion binding(GO:0005509)| polysaccharide binding(GO:0030247)	NA	NA	NA	wall-associated receptor kinase-like 5 isoform X1 [Hevea brasiliensis]	Uncharacterized protein OS=Vitis vinifera OX=29760 GN=VIT_18s0089g01150 PE=4 SV=1	NA	NA	NA	NA
gene-LOC110663210	89.3641766175867	-3.04649	0.421234472088274	-7.23229	4.74920779638577e-13	1.17636437962598e-10	Wall-associated receptor kinase 2 OS=Arabidopsis thaliana OX=3702 GN=WAK2 PE=1 SV=1	EGF_CA	protein phosphorylation(GO:0006468)		protein kinase activity(GO:0004672)| ATP binding(GO:0005524)| calcium ion binding(GO:0005509)| polysaccharide binding(GO:0030247)	NA	NA	NA	wall-associated receptor kinase-like 5 isoform X1 [Hevea brasiliensis]	Uncharacterized protein OS=Vitis vinifera OX=29760 GN=VIT_18s0089g01150 PE=4 SV=1	NA	NA	NA	NA
gene-LOC110673594	241.155781599994	-4.19843	0.415479173876573	-10.105	5.2484703456607e-24	8.17161840103439e-21	Wall-associated receptor kinase 2 OS=Arabidopsis thaliana OX=3702 GN=WAK2 PE=1 SV=1	GUB_WAK_bind	protein phosphorylation(GO:0006468)	integral component of membrane(GO:0016021)	protein serine/threonine kinase activity(GO:0004674)| polysaccharide binding(GO:0030247)| protein kinase activity(GO:0004672)| ATP binding(GO:0005524)	NA	NA	NA	wall-associated receptor kinase 2-like [Hevea brasiliensis]	Kinase, putative OS=Ricinus communis OX=3988 GN=RCOM_0737170 PE=4 SV=1	NA	NA	NA	NA
gene-LOC110673594	241.155781599994	-4.19843	0.415479173876573	-10.105	5.2484703456607e-24	8.17161840103439e-21	Wall-associated receptor kinase 2 OS=Arabidopsis thaliana OX=3702 GN=WAK2 PE=1 SV=1	WAK	protein phosphorylation(GO:0006468)	integral component of membrane(GO:0016021)	protein serine/threonine kinase activity(GO:0004674)| polysaccharide binding(GO:0030247)| protein kinase activity(GO:0004672)| ATP binding(GO:0005524)	NA	NA	NA	wall-associated receptor kinase 2-like [Hevea brasiliensis]	Kinase, putative OS=Ricinus communis OX=3988 GN=RCOM_0737170 PE=4 SV=1	NA	NA	NA	NA
gene-LOC110673594	241.155781599994	-4.19843	0.415479173876573	-10.105	5.2484703456607e-24	8.17161840103439e-21	Wall-associated receptor kinase 2 OS=Arabidopsis thaliana OX=3702 GN=WAK2 PE=1 SV=1	Pkinase	protein phosphorylation(GO:0006468)	integral component of membrane(GO:0016021)	protein serine/threonine kinase activity(GO:0004674)| polysaccharide binding(GO:0030247)| protein kinase activity(GO:0004672)| ATP binding(GO:0005524)	NA	NA	NA	wall-associated receptor kinase 2-like [Hevea brasiliensis]	Kinase, putative OS=Ricinus communis OX=3988 GN=RCOM_0737170 PE=4 SV=1	NA	NA	NA	NA
gene-LOC110643036	59.0540247261841	-1.115	0.313609116260278	-3.55537	0.000377440682300275	0.00669967456486959	Calcium-dependent protein kinase 20 OS=Arabidopsis thaliana OX=3702 GN=CPK20 PE=3 SV=1	EF-hand_7	protein phosphorylation(GO:0006468)		ATP binding(GO:0005524)| calcium ion binding(GO:0005509)| protein kinase activity(GO:0004672)	K13412	calcium-dependent protein kinase	ko04626:Plant-pathogen interaction|ko05145:Toxoplasmosis	calcium-dependent protein kinase 20-like [Hevea brasiliensis]	Uncharacterized protein OS=Jatropha curcas OX=180498 GN=JCGZ_08714 PE=4 SV=1	KOG0032	Ca2+/calmodulin-dependent protein kinase, EF-Hand protein superfamily	[T]	Signal transduction mechanisms
gene-LOC110643036	59.0540247261841	-1.115	0.313609116260278	-3.55537	0.000377440682300275	0.00669967456486959	Calcium-dependent protein kinase 20 OS=Arabidopsis thaliana OX=3702 GN=CPK20 PE=3 SV=1	Pkinase	protein phosphorylation(GO:0006468)		ATP binding(GO:0005524)| calcium ion binding(GO:0005509)| protein kinase activity(GO:0004672)	K13412	calcium-dependent protein kinase	ko04626:Plant-pathogen interaction|ko05145:Toxoplasmosis	calcium-dependent protein kinase 20-like [Hevea brasiliensis]	Uncharacterized protein OS=Jatropha curcas OX=180498 GN=JCGZ_08714 PE=4 SV=1	KOG0032	Ca2+/calmodulin-dependent protein kinase, EF-Hand protein superfamily	[T]	Signal transduction mechanisms
gene-LOC110643036	59.0540247261841	-1.115	0.313609116260278	-3.55537	0.000377440682300275	0.00669967456486959	Calcium-dependent protein kinase 20 OS=Arabidopsis thaliana OX=3702 GN=CPK20 PE=3 SV=1	EF-hand_7	protein phosphorylation(GO:0006468)		ATP binding(GO:0005524)| calcium ion binding(GO:0005509)| protein kinase activity(GO:0004672)	K13412	calcium-dependent protein kinase	ko04626:Plant-pathogen interaction|ko05145:Toxoplasmosis	calcium-dependent protein kinase 20-like [Hevea brasiliensis]	Uncharacterized protein OS=Jatropha curcas OX=180498 GN=JCGZ_08714 PE=4 SV=1	KOG0032	Ca2+/calmodulin-dependent protein kinase, EF-Hand protein superfamily	[T]	Signal transduction mechanisms
