# Supplementary material for: Transcriptomic Analysis of Differential Gene Expression in Hevea brasiliensis Under Short-Term Cold Stress
Source: Plants (Basel). 2025 Sep 18;14(18):2900. doi: 10.3390/plants14182900 (PMC12473355; doi:10.3390/plants14182900)
Supplement: Supplementary file 1 [file plants-14-02900-s001.zip › Supplementary table S4. Transcription factors (10C2h_vs_4C2h).xlsx]

## Sheet: TFs
Supplementary table 2. Transcription factors
gene_ID	baseMean	log2FoldChange	lfcSE	stat	pvalue	padj	swiss_prot_annottation	DUF106	GO_BP	GO_CC	GO_MF	KO_ID	KO_name	ko_ID:ko_name	nr_annotation	TrEMBL_annotation	KOG_ID	KOG_description	KOG_cluster_code	KOG_cluster_description
gene-LOC110631454	1634.46	1.7082	0.274797	6.21625	5.09189e-10	6.25881e-08	RING-H2 finger protein ATL2 OS=Arabidopsis thaliana OX=3702 GN=ATL2 PE=2 SV=2	zf-RING_2	NA	NA	NA	NA	NA	NA	RING-H2 finger protein ATL2-like [Hevea brasiliensis]	Uncharacterized protein OS=Manihot esculenta OX=3983 GN=MANES_15G010700 PE=4 SV=1	KOG0800	FOG: Predicted E3 ubiquitin ligase	[O]	Posttranslational modification, protein turnover, chaperones
gene-LOC110632757	19.897	2.76584	0.675053	4.09722	4.18139e-05	0.00115371	Probable E3 ubiquitin-protein ligase RHC1A OS=Arabidopsis thaliana OX=3702 GN=RHC1A PE=2 SV=1	zf-RING_2	NA	NA	NA	NA	NA	NA	E3 ubiquitin-protein ligase RNF126-like [Hevea brasiliensis]	Uncharacterized protein OS=Manihot esculenta OX=3983 GN=MANES_18G113400 PE=4 SV=1	KOG0800	FOG: Predicted E3 ubiquitin ligase	[O]	Posttranslational modification, protein turnover, chaperones
gene-LOC110633102	358.876	1.4666	0.363464	4.03506	5.45881e-05	0.00142785	RING-H2 finger protein ATL2 OS=Arabidopsis thaliana OX=3702 GN=ATL2 PE=2 SV=2	zf-RING_2	NA	NA	NA	NA	NA	NA	RING-H2 finger protein ATL2-like [Hevea brasiliensis]	Uncharacterized protein OS=Manihot esculenta OX=3983 GN=MANES_03G198400 PE=4 SV=1	KOG0800	FOG: Predicted E3 ubiquitin ligase	[O]	Posttranslational modification, protein turnover, chaperones
gene-LOC110633451	140.5	-1.4327	0.484432	-2.95748	0.00310169	0.0333485	Probable E3 ubiquitin-protein ligase EDA40 OS=Arabidopsis thaliana OX=3702 GN=EDA40 PE=2 SV=1	zf-RING_2	NA	NA	NA	NA	NA	NA	uncharacterized protein LOC110633451 isoform X1 [Hevea brasiliensis]	Uncharacterized protein OS=Manihot esculenta OX=3983 GN=MANES_08G015100 PE=4 SV=1	NA	NA	NA	NA
gene-LOC110634592	36.8335	-1.29228	0.390029	-3.3133	0.000922036	0.0134046	RING-H2 finger protein ATL60 OS=Arabidopsis thaliana OX=3702 GN=ATL60 PE=2 SV=1	zf-RING_2	NA	NA	NA	NA	NA	NA	RING-H2 finger protein ATL3-like isoform X1 [Hevea brasiliensis]	Uncharacterized protein OS=Manihot esculenta OX=3983 GN=MANES_11G011900 PE=4 SV=1	KOG0800	FOG: Predicted E3 ubiquitin ligase	[O]	Posttranslational modification, protein turnover, chaperones
gene-LOC110635180	1462.46	2.46066	0.282649	8.7057	3.1561e-18	1.61237e-15	E3 ubiquitin-protein ligase RDUF1 OS=Arabidopsis thaliana OX=3702 GN=RDUF1 PE=1 SV=1	zf-RING_2			ubiquitin protein ligase activity(GO:0061630)	NA	NA	NA	E3 ubiquitin-protein ligase RDUF1-like [Hevea brasiliensis]	Uncharacterized protein OS=Manihot esculenta OX=3983 GN=MANES_02G130000 PE=4 SV=1	KOG0800	FOG: Predicted E3 ubiquitin ligase	[O]	Posttranslational modification, protein turnover, chaperones
gene-LOC110635915	22.243	-1.253	0.448614	-2.79305	0.0052213	0.0489016	Probable E3 ubiquitin-protein ligase XERICO OS=Arabidopsis thaliana OX=3702 GN=XERICO PE=1 SV=1	zf-RING_2	NA	NA	NA	K16281	RING-H2 zinc finger protein RHA1	NA:NA	E3 ubiquitin-protein ligase RHA1B-like [Hevea brasiliensis]	Uncharacterized protein OS=Manihot esculenta OX=3983 GN=MANES_05G031700 PE=4 SV=1	KOG0800	FOG: Predicted E3 ubiquitin ligase	[O]	Posttranslational modification, protein turnover, chaperones
gene-LOC110636933	1517.11	2.49835	0.268684	9.29849	1.42453e-20	1.08317e-17	E3 ubiquitin-protein ligase RDUF2 OS=Arabidopsis thaliana OX=3702 GN=DURF2 PE=1 SV=1	zf-RING_2			ubiquitin protein ligase activity(GO:0061630)	NA	NA	NA	E3 ubiquitin-protein ligase RDUF1-like [Hevea brasiliensis]	Uncharacterized protein OS=Manihot esculenta OX=3983 GN=MANES_02G130000 PE=4 SV=1	KOG0800	FOG: Predicted E3 ubiquitin ligase	[O]	Posttranslational modification, protein turnover, chaperones
gene-LOC110647720	34.2309	-1.92791	0.373586	-5.16055	2.46222e-07	1.45578e-05	RING-H2 finger protein ATL66 OS=Arabidopsis thaliana OX=3702 GN=ATL66 PE=2 SV=1	zf-RING_2	NA	NA	NA	NA	NA	NA	RING-H2 finger protein ATL66-like [Hevea brasiliensis]	Uncharacterized protein OS=Manihot esculenta OX=3983 GN=MANES_10G010400 PE=4 SV=1	KOG0800	FOG: Predicted E3 ubiquitin ligase	[O]	Posttranslational modification, protein turnover, chaperones
gene-LOC110647865	93.9614	-1.12617	0.358814	-3.13858	0.00169769	0.0214315	E3 ubiquitin-protein ligase RHA2A OS=Arabidopsis thaliana OX=3702 GN=RHA2A PE=1 SV=1	zf-RING_2	NA	NA	NA	K16282	E3 ubiquitin-protein ligase RHA2	NA:NA	E3 ubiquitin-protein ligase RHA2A-like [Hevea brasiliensis]	Uncharacterized protein OS=Manihot esculenta OX=3983 GN=MANES_06G063700 PE=4 SV=1	KOG0800	FOG: Predicted E3 ubiquitin ligase	[O]	Posttranslational modification, protein turnover, chaperones
gene-LOC110648125	186.506	1.41113	0.28371	4.97387	6.56303e-07	3.41695e-05	E3 ubiquitin-protein ligase RING1 OS=Arabidopsis thaliana OX=3702 GN=ATL55 PE=1 SV=1	zf-RING_2	NA	NA	NA	NA	NA	NA	RING-H2 finger protein ATL54-like [Hevea brasiliensis]	Uncharacterized protein OS=Manihot esculenta OX=3983 GN=MANES_12G129600 PE=4 SV=1	KOG0800	FOG: Predicted E3 ubiquitin ligase	[O]	Posttranslational modification, protein turnover, chaperones
gene-LOC110656108	164.818	-2.68203	0.269233	-9.96175	2.24081e-23	3.18546e-20	E3 ubiquitin-protein ligase RHA1B OS=Arabidopsis thaliana OX=3702 GN=RHA1B PE=2 SV=1	zf-RING_2	NA	NA	NA	K16281	RING-H2 zinc finger protein RHA1	NA:NA	E3 ubiquitin-protein ligase RHA1B-like [Hevea brasiliensis]	Uncharacterized protein OS=Manihot esculenta OX=3983 GN=MANES_01G058900 PE=4 SV=1	KOG0800	FOG: Predicted E3 ubiquitin ligase	[O]	Posttranslational modification, protein turnover, chaperones
gene-LOC110657737	214.432	1.41884	0.25643	5.53304	3.1473e-08	2.36561e-06	RING-H2 finger protein ATL73 OS=Arabidopsis thaliana OX=3702 GN=ATL73 PE=2 SV=1	zf-RING_2	NA	NA	NA	NA	NA	NA	RING-H2 finger protein ATL74-like [Hevea brasiliensis]	Uncharacterized protein OS=Jatropha curcas OX=180498 GN=JCGZ_03507 PE=4 SV=1	KOG0800	FOG: Predicted E3 ubiquitin ligase	[O]	Posttranslational modification, protein turnover, chaperones
gene-LOC110658035	530.076	1.10022	0.234549	4.69081	2.72131e-06	0.000116766	E3 ubiquitin-protein ligase ATL6 OS=Arabidopsis thaliana OX=3702 GN=ATL6 PE=1 SV=2	zf-RING_2	NA	NA	NA	K10664	E3 ubiquitin-protein ligase ATL6/9/15/31/42/55	NA:NA	E3 ubiquitin-protein ligase ATL31-like [Hevea brasiliensis]	Uncharacterized protein OS=Manihot esculenta OX=3983 GN=MANES_09G164200 PE=4 SV=1	KOG0800	FOG: Predicted E3 ubiquitin ligase	[O]	Posttranslational modification, protein turnover, chaperones
gene-LOC110665159	61.9742	-1.29701	0.262273	-4.94526	7.60427e-07	3.88483e-05	Probable E3 ubiquitin-protein ligase XERICO OS=Arabidopsis thaliana OX=3702 GN=XERICO PE=1 SV=1	zf-RING_2	NA	NA	NA	K16285	RING/U-box domain-containing protein	NA:NA	probable E3 ubiquitin-protein ligase XERICO [Hevea brasiliensis]	RING-H2 finger protein ATL3J, putative OS=Ricinus communis OX=3988 GN=RCOM_1277260 PE=4 SV=1	KOG0800	FOG: Predicted E3 ubiquitin ligase	[O]	Posttranslational modification, protein turnover, chaperones
gene-LOC110665382	10.9117	2.72476	0.659189	4.1335	3.57278e-05	0.00100924	RING-H2 finger protein ATL1 OS=Arabidopsis thaliana OX=3702 GN=ATL1 PE=2 SV=1	zf-RING_2	NA	NA	NA	NA	NA	NA	RING-H2 finger protein ATL39-like [Hevea brasiliensis]	Uncharacterized protein OS=Manihot esculenta OX=3983 GN=MANES_04G030200 PE=4 SV=1	KOG0800	FOG: Predicted E3 ubiquitin ligase	[O]	Posttranslational modification, protein turnover, chaperones
gene-LOC110666404	150.953	1.2954	0.277245	4.6724	2.97696e-06	0.000125593	E3 ubiquitin-protein ligase ATL9 OS=Arabidopsis thaliana OX=3702 GN=ATL9 PE=1 SV=1	zf-RING_2	NA	NA	NA	NA	NA	NA	RING-H2 finger protein ATL8-like [Hevea brasiliensis]	Uncharacterized protein OS=Manihot esculenta OX=3983 GN=MANES_07G090300 PE=4 SV=1	KOG0800	FOG: Predicted E3 ubiquitin ligase	[O]	Posttranslational modification, protein turnover, chaperones
gene-LOC110669763	635.174	-2.82177	0.322305	-8.75496	2.04173e-18	1.13147e-15	RING-H2 finger protein ATL8 OS=Arabidopsis thaliana OX=3702 GN=ATL8 PE=2 SV=2	zf-RING_2	NA	NA	NA	NA	NA	NA	RING-H2 finger protein ATL80-like [Hevea brasiliensis]	Uncharacterized protein OS=Manihot esculenta OX=3983 GN=MANES_02G115400 PE=4 SV=1	KOG0800	FOG: Predicted E3 ubiquitin ligase	[O]	Posttranslational modification, protein turnover, chaperones
gene-LOC110673094	43.2104	-1.38193	0.366558	-3.77003	0.000163231	0.00350887	RING-H2 finger protein ATL60 OS=Arabidopsis thaliana OX=3702 GN=ATL60 PE=2 SV=1	zf-RING_2	NA	NA	NA	NA	NA	NA	RING-H2 finger protein ATL3-like [Hevea brasiliensis]	Uncharacterized protein OS=Manihot esculenta OX=3983 GN=MANES_11G011900 PE=4 SV=1	KOG0800	FOG: Predicted E3 ubiquitin ligase	[O]	Posttranslational modification, protein turnover, chaperones
gene-LOC110642402	781.202	-1.16018	0.193439	-5.99763	2.0022e-09	2.04575e-07	B-box zinc finger protein 25 OS=Arabidopsis thaliana OX=3702 GN=BBX25 PE=1 SV=2	zf-B_box			zinc ion binding(GO:0008270)	NA	NA	NA	B-box zinc finger protein 25-like isoform X1 [Hevea brasiliensis]	Uncharacterized protein OS=Manihot esculenta OX=3983 GN=MANES_11G122000 PE=4 SV=1	NA	NA	NA	NA
gene-LOC110646075	657.586	-1.27136	0.13282	-9.57205	1.04809e-21	1.10544e-18	B-box zinc finger protein 19 OS=Arabidopsis thaliana OX=3702 GN=BBX19 PE=1 SV=1	zf-B_box			zinc ion binding(GO:0008270)	NA	NA	NA	B-box zinc finger protein 19-like isoform X1 [Hevea brasiliensis]	Uncharacterized protein OS=Manihot esculenta OX=3983 GN=MANES_11G082100 PE=4 SV=1	NA	NA	NA	NA
gene-LOC110661183	15.7548	-2.56908	0.515621	-4.98249	6.27704e-07	3.29562e-05	Putative zinc finger protein CONSTANS-LIKE 11 OS=Arabidopsis thaliana OX=3702 GN=COL11 PE=1 SV=2	zf-B_box			zinc ion binding(GO:0008270)	NA	NA	NA	putative zinc finger protein CONSTANS-LIKE 11 [Hevea brasiliensis]	Uncharacterized protein OS=Manihot esculenta OX=3983 GN=MANES_S039400 PE=4 SV=1	NA	NA	NA	NA
gene-LOC110670331	30.5649	-2.09655	0.460262	-4.55511	5.23574e-06	0.000204281	B-box domain protein 31 OS=Arabidopsis thaliana OX=3702 GN=MIP1B PE=2 SV=1	zf-B_box			zinc ion binding(GO:0008270)	NA	NA	NA	B-box domain protein 30-like [Hevea brasiliensis]	Uncharacterized protein OS=Manihot esculenta OX=3983 GN=MANES_13G073800 PE=4 SV=1	NA	NA	NA	NA
gene-LOC110670815	1341.13	-1.34252	0.222692	-6.0286	1.65388e-09	1.71668e-07	Zinc finger protein CONSTANS-LIKE 2 OS=Arabidopsis thaliana OX=3702 GN=COL2 PE=1 SV=1	zf-B_box			zinc ion binding(GO:0008270)| protein binding(GO:0005515)	NA	NA	NA	zinc finger protein CONSTANS-LIKE 2-like [Hevea brasiliensis]	Uncharacterized protein OS=Manihot esculenta OX=3983 GN=MANES_02G062700 PE=4 SV=1	KOG1601	GATA-4/5/6 transcription factors	[K]	Transcription
gene-LOC110673477	1743.91	-1.76927	0.188826	-9.36985	7.26329e-21	5.93701e-18	B-box zinc finger protein 19 OS=Arabidopsis thaliana OX=3702 GN=BBX19 PE=1 SV=1	zf-B_box			zinc ion binding(GO:0008270)	NA	NA	NA	B-box zinc finger protein 19-like isoform X1 [Hevea brasiliensis]	Uncharacterized protein OS=Manihot esculenta OX=3983 GN=MANES_15G067100 PE=4 SV=1	NA	NA	NA	NA
gene-LOC110640751	86.9008	1.5098	0.446791	3.3792	0.000726983	0.0111804	Zinc finger protein MAGPIE OS=Arabidopsis thaliana OX=3702 GN=MGP PE=1 SV=1	zf-C2H2			nucleic acid binding(GO:0003676)	NA	NA	NA	protein indeterminate-domain 2-like [Hevea brasiliensis]	Uncharacterized protein OS=Manihot esculenta OX=3983 GN=MANES_05G065500 PE=4 SV=1	KOG1721	FOG: Zn-finger	[R]	General function prediction only
gene-LOC110651654	617.344	1.1235	0.299853	3.74682	0.00017909	0.00377777	Zinc finger protein ZAT10 OS=Arabidopsis thaliana OX=3702 GN=ZAT10 PE=2 SV=1	zf-C2H2_6	NA	NA	NA	NA	NA	NA	zinc finger protein ZAT10-like isoform X1 [Hevea brasiliensis]	Uncharacterized protein OS=Manihot esculenta OX=3983 GN=MANES_07G061700 PE=4 SV=1	KOG1721	FOG: Zn-finger	[R]	General function prediction only
gene-LOC110641976	221.572	1.05789	0.172632	6.128	8.89933e-10	9.96481e-08	E3 ubiquitin-protein ligase RMA3 OS=Arabidopsis thaliana OX=3702 GN=RMA3 PE=1 SV=1	zf-C3HC4			metal ion binding(GO:0046872)	K10666	E3 ubiquitin-protein ligase RNF5	ko04141:Protein processing in endoplasmic reticulum	E3 ubiquitin-protein ligase RMA3-like isoform X1 [Hevea brasiliensis]	Uncharacterized protein OS=Manihot esculenta OX=3983 GN=MANES_03G111400 PE=4 SV=1	KOG0823	Predicted E3 ubiquitin ligase	[O]	Posttranslational modification, protein turnover, chaperones
gene-LOC110638489	554.093	-1.2536	0.203299	-6.16628	6.9914e-10	8.04898e-08	Probable BOI-related E3 ubiquitin-protein ligase 3 OS=Arabidopsis thaliana OX=3702 GN=BRG3 PE=1 SV=1	zf-C3HC4_3	NA	NA	NA	K19042	E3 ubiquitin-protein ligase BOI and related proteins	NA:NA	probable BOI-related E3 ubiquitin-protein ligase 2 [Hevea brasiliensis]	Uncharacterized protein OS=Manihot esculenta OX=3983 GN=MANES_14G016800 PE=4 SV=1	KOG1100	Predicted E3 ubiquitin ligase	[O]	Posttranslational modification, protein turnover, chaperones
gene-LOC110647990	218.764	-2.04313	0.221787	-9.21213	3.19729e-20	2.37588e-17	Probable BOI-related E3 ubiquitin-protein ligase 2 OS=Arabidopsis thaliana OX=3702 GN=BRG2 PE=1 SV=1	zf-C3HC4_3	NA	NA	NA	K19042	E3 ubiquitin-protein ligase BOI and related proteins	NA:NA	probable BOI-related E3 ubiquitin-protein ligase 2 [Hevea brasiliensis]	Uncharacterized protein OS=Manihot esculenta OX=3983 GN=MANES_11G096100 PE=4 SV=1	KOG1100	Predicted E3 ubiquitin ligase	[O]	Posttranslational modification, protein turnover, chaperones
gene-LOC110662008	480.145	-1.03278	0.174614	-5.91466	3.32572e-09	3.18879e-07	Probable BOI-related E3 ubiquitin-protein ligase 3 OS=Arabidopsis thaliana OX=3702 GN=BRG3 PE=1 SV=1	zf-C3HC4_3	NA	NA	NA	K19042	E3 ubiquitin-protein ligase BOI and related proteins	NA:NA	probable BOI-related E3 ubiquitin-protein ligase 3 [Hevea brasiliensis]	Uncharacterized protein OS=Manihot esculenta OX=3983 GN=MANES_06G172200 PE=4 SV=1	KOG1100	Predicted E3 ubiquitin ligase	[O]	Posttranslational modification, protein turnover, chaperones
gene-LOC110666022	1407.31	1.06948	0.219294	4.87693	1.07752e-06	5.23486e-05		zf-C3HC4_3	NA	NA	NA	NA	NA	NA	uncharacterized protein LOC110666022 [Hevea brasiliensis]	Uncharacterized protein OS=Manihot esculenta OX=3983 GN=MANES_06G072500 PE=4 SV=1	NA	NA	NA	NA
gene-LOC110648988	16509.1	3.12979	0.317464	9.85875	6.28277e-23	8.21686e-20	Zinc finger CCCH domain-containing protein 29 OS=Arabidopsis thaliana OX=3702 GN=At2g40140 PE=1 SV=1	zf-CCCH			metal ion binding(GO:0046872)	NA	NA	NA	zinc finger CCCH domain-containing protein 29-like [Hevea brasiliensis]	Uncharacterized protein OS=Manihot esculenta OX=3983 GN=MANES_07G130600 PE=4 SV=1	KOG1595	CCCH-type Zn-finger protein	[R]	General function prediction only
gene-LOC110653675	58.7376	1.32616	0.301654	4.39628	1.10123e-05	0.000380612	E3 ubiquitin ligase PQT3-like OS=Arabidopsis thaliana OX=3702 GN=At5g47430 PE=1 SV=1	zf-CCHC_2			zinc ion binding(GO:0008270)	K10624	E3 ubiquitin-protein ligase RBBP6	NA:NA	E3 ubiquitin ligase PQT3-like [Hevea brasiliensis]	Uncharacterized protein OS=Manihot esculenta OX=3983 GN=MANES_16G090800 PE=4 SV=1	KOG0314	Predicted E3 ubiquitin ligase	[O]	Posttranslational modification, protein turnover, chaperones
gene-LOC110653740	389.38	1.11542	0.311107	3.58533	0.000336654	0.00612535	E3 ubiquitin ligase PQT3-like OS=Arabidopsis thaliana OX=3702 GN=At5g47430 PE=1 SV=1	zf-CCHC_2			zinc ion binding(GO:0008270)	K10624	E3 ubiquitin-protein ligase RBBP6	NA:NA	E3 ubiquitin ligase PQT3-like isoform X1 [Hevea brasiliensis]	Uncharacterized protein OS=Manihot esculenta OX=3983 GN=MANES_16G090800 PE=4 SV=1	KOG0314	Predicted E3 ubiquitin ligase	[O]	Posttranslational modification, protein turnover, chaperones
gene-LOC110656450	46.9833	1.0763	0.350044	3.07476	0.00210672	0.0250548	E3 ubiquitin ligase PQT3-like OS=Arabidopsis thaliana OX=3702 GN=At5g47430 PE=1 SV=1	zf-CCHC_2	NA	NA	NA	K10624	E3 ubiquitin-protein ligase RBBP6	NA:NA	E3 ubiquitin ligase PQT3-like [Hevea brasiliensis]	Uncharacterized protein OS=Manihot esculenta OX=3983 GN=MANES_16G090800 PE=4 SV=1	KOG0314	Predicted E3 ubiquitin ligase	[O]	Posttranslational modification, protein turnover, chaperones
gene-LOC110654207	15.3629	-1.49694	0.479473	-3.12205	0.00179596	0.0223613		zf-CCHC_4	NA	NA	NA	K06630	14-3-3 protein epsilon	ko04011:MAPK signaling pathway - yeast|ko04110:Cell cycle|ko04114:Oocyte meiosis|ko04151:PI3K-Akt signaling pathway|ko04390:Hippo signaling pathway|ko04391:Hippo signaling pathway - fly|ko04722:Neurotrophin signaling pathway|ko05169:Epstein-Barr virus infection|ko05203:Viral carcinogenesis	uncharacterized protein LOC110654207 [Hevea brasiliensis]	Uncharacterized protein OS=Vitis vinifera OX=29760 GN=VIT_00s0199g00140 PE=3 SV=1	NA	NA	NA	NA
gene-LOC110640150	18.6243	1.4424	0.446048	3.23373	0.00122187	0.0166441	Dof zinc finger protein DOF3.6 OS=Arabidopsis thaliana OX=3702 GN=DOF3.6 PE=1 SV=2	zf-Dof	regulation of transcription, DNA-templated(GO:0006355)		DNA binding(GO:0003677)	NA	NA	NA	dof zinc finger protein DOF5.1-like [Hevea brasiliensis]	Uncharacterized protein OS=Jatropha curcas OX=180498 GN=JCGZ_09056 PE=4 SV=1	NA	NA	NA	NA
gene-LOC110640281	852.144	-1.19035	0.123511	-9.63762	5.54594e-22	6.25277e-19	Cyclic dof factor 2 OS=Arabidopsis thaliana OX=3702 GN=CDF2 PE=1 SV=2	zf-Dof	regulation of transcription, DNA-templated(GO:0006355)		DNA binding(GO:0003677)	NA	NA	NA	cyclic dof factor 1-like [Hevea brasiliensis]	Uncharacterized protein OS=Manihot esculenta OX=3983 GN=MANES_01G092100 PE=4 SV=1	NA	NA	NA	NA
gene-LOC110657299	22.8361	-1.1782	0.355853	-3.3109	0.00092995	0.013492	Dof zinc finger protein DOF5.7 OS=Arabidopsis thaliana OX=3702 GN=DOF5.7 PE=2 SV=1	zf-Dof	regulation of transcription, DNA-templated(GO:0006355)		DNA binding(GO:0003677)	NA	NA	NA	dof zinc finger protein DOF5.7-like [Hevea brasiliensis]	Uncharacterized protein OS=Manihot esculenta OX=3983 GN=MANES_12G124100 PE=4 SV=1	NA	NA	NA	NA
gene-LOC110673150	189.421	-1.14074	0.254316	-4.4855	7.27423e-06	0.000268744	Cyclic dof factor 2 OS=Arabidopsis thaliana OX=3702 GN=CDF2 PE=1 SV=2	zf-Dof	regulation of transcription, DNA-templated(GO:0006355)		DNA binding(GO:0003677)	NA	NA	NA	cyclic dof factor 1-like [Hevea brasiliensis]	Uncharacterized protein OS=Manihot esculenta OX=3983 GN=MANES_05G103100 PE=4 SV=1	NA	NA	NA	NA
gene-LOC110635856	660.639	-1.92628	0.300401	-6.41235	1.43297e-10	1.99372e-08	FCS-Like Zinc finger 3 OS=Arabidopsis thaliana OX=3702 GN=FLZ3 PE=1 SV=1	zf-FLZ	NA	NA	NA	NA	NA	NA	uncharacterized protein LOC110635856 [Hevea brasiliensis]	Ethphon-induced protein OS=Hevea brasiliensis OX=3981 GN=EtIe PE=2 SV=1	NA	NA	NA	NA
gene-LOC110663928	787.421	-1.42065	0.1973	-7.20048	6.00012e-13	1.43197e-10	FCS-Like Zinc finger 3 OS=Arabidopsis thaliana OX=3702 GN=FLZ3 PE=1 SV=1	zf-FLZ	NA	NA	NA	NA	NA	NA	uncharacterized protein LOC110663928 [Hevea brasiliensis]	Ethphon-induced protein OS=Hevea brasiliensis OX=3981 GN=EtIe PE=2 SV=1	NA	NA	NA	NA
gene-LOC110650697	47.9559	2.33541	0.30737	7.59804	3.00655e-14	8.62299e-12		zf-GRF			zinc ion binding(GO:0008270)	NA	NA	NA	uncharacterized protein LOC110650697 isoform X1 [Hevea brasiliensis]	Uncharacterized protein OS=Manihot esculenta OX=3983 GN=MANES_03G029200 PE=4 SV=1	NA	NA	NA	NA
gene-LOC110643256	30.3992	1.99836	0.706399	2.82894	0.00467029	0.0452981	Zinc-finger homeodomain protein 4 OS=Arabidopsis thaliana OX=3702 GN=ZHD4 PE=1 SV=1	ZF-HD_dimer	NA	NA	NA	NA	NA	NA	zinc-finger homeodomain protein 5-like [Hevea brasiliensis]	Uncharacterized protein OS=Manihot esculenta OX=3983 GN=MANES_08G140700 PE=4 SV=1	NA	NA	NA	NA
gene-LOC110668158	11.6358	2.94141	0.874377	3.36401	0.000768186	0.0116593	Zinc-finger homeodomain protein 1 OS=Oryza sativa subsp. indica OX=39946 GN=ZHD1 PE=3 SV=1	ZF-HD_dimer	NA	NA	NA	NA	NA	NA	zinc-finger homeodomain protein 1-like [Hevea brasiliensis]	Uncharacterized protein OS=Manihot esculenta OX=3983 GN=MANES_08G140700 PE=4 SV=1	NA	NA	NA	NA
gene-LOC110656360	904.242	-1.42193	0.304125	-4.67548	2.93261e-06	0.000124042	F-box protein At1g67340 OS=Arabidopsis thaliana OX=3702 GN=At1g67340 PE=1 SV=1	zf-MYND	NA	NA	NA	NA	NA	NA	F-box protein At5g50450-like [Hevea brasiliensis]	Uncharacterized protein OS=Manihot esculenta OX=3983 GN=MANES_14G051300 PE=4 SV=1	NA	NA	NA	NA
gene-LOC110648923	46.9732	-1.02693	0.33569	-3.05916	0.00221955	0.026079	Zinc finger protein 5 OS=Arabidopsis thaliana OX=3702 GN=ZFP5 PE=1 SV=1	NA	NA	NA	NA	K10773	endonuclease III	ko03410:Base excision repair	zinc finger protein GIS-like [Hevea brasiliensis]	Uncharacterized protein OS=Jatropha curcas OX=180498 GN=JCGZ_11523 PE=4 SV=1	NA	NA	NA	NA
gene-LOC110666805	50.664	-1.30143	0.362069	-3.59442	0.000325115	0.00599208	Zinc finger protein GIS3 OS=Arabidopsis thaliana OX=3702 GN=GIS3 PE=1 SV=1	NA	NA	NA	NA	NA	NA	NA	zinc finger protein GIS3-like, partial [Hevea brasiliensis]	Uncharacterized protein OS=Jatropha curcas OX=180498 GN=JCGZ_18362 PE=4 SV=1	NA	NA	NA	NA
gene-LOC110645200	151.244	1.23762	0.216148	5.72577	1.02966e-08	8.69913e-07	Zinc finger AN1 domain-containing stress-associated protein 12 OS=Arabidopsis thaliana OX=3702 GN=SAP12 PE=2 SV=2	zf-AN1			zinc ion binding(GO:0008270)	NA	NA	NA	zinc finger AN1 domain-containing stress-associated protein 12 [Hevea brasiliensis]	Uncharacterized protein OS=Manihot esculenta OX=3983 GN=MANES_15G180600 PE=4 SV=1	KOG3183	Predicted Zn-finger protein	[R]	General function prediction only
gene-LOC110645200	151.244	1.23762	0.216148	5.72577	1.02966e-08	8.69913e-07	Zinc finger AN1 domain-containing stress-associated protein 12 OS=Arabidopsis thaliana OX=3702 GN=SAP12 PE=2 SV=2	zf-AN1			zinc ion binding(GO:0008270)	NA	NA	NA	zinc finger AN1 domain-containing stress-associated protein 12 [Hevea brasiliensis]	Uncharacterized protein OS=Manihot esculenta OX=3983 GN=MANES_15G180600 PE=4 SV=1	KOG3183	Predicted Zn-finger protein	[R]	General function prediction only
gene-LOC110648969	905.369	-1.46159	0.188006	-7.77419	7.59323e-15	2.38719e-12		Myb_DNA-bind_4	NA	NA	NA	NA	NA	NA	uncharacterized protein LOC110648969 [Hevea brasiliensis]	Uncharacterized protein OS=Manihot esculenta OX=3983 GN=MANES_02G179000 PE=4 SV=1	NA	NA	NA	NA
gene-LOC110669387	562.526	-1.91918	0.168473	-11.3916	4.60261e-30	1.50487e-26		Myb_DNA-bind_4	NA	NA	NA	NA	NA	NA	uncharacterized protein LOC110669387 [Hevea brasiliensis]	Uncharacterized protein OS=Manihot esculenta OX=3983 GN=MANES_02G179000 PE=4 SV=1	NA	NA	NA	NA
gene-LOC110643715	424.225	1.01017	0.255828	3.94862	7.86016e-05	0.00192795	Transcription factor MYB88 OS=Arabidopsis thaliana OX=3702 GN=MYB88 PE=1 SV=1	Myb_DNA-bind_6	NA	NA	NA	K09422	transcription factor MYB, plant	NA:NA	transcription factor MYB124-like isoform X1 [Hevea brasiliensis]	Uncharacterized protein OS=Manihot esculenta OX=3983 GN=MANES_05G098700 PE=4 SV=1	KOG0048	Transcription factor, Myb superfamily	[K]	Transcription
gene-LOC110635226	82.616	2.02657	0.239463	8.46299	2.60617e-17	1.16728e-14	Transcription factor BOA OS=Arabidopsis thaliana OX=3702 GN=BOA PE=2 SV=1	Myb_DNA-binding	NA	NA	NA	NA	NA	NA	transcription factor BOA-like [Hevea brasiliensis]	Uncharacterized protein OS=Manihot esculenta OX=3983 GN=MANES_02G129800 PE=4 SV=1	NA	NA	NA	NA
gene-LOC110635637	6.41956	3.94537	1.3782	2.8627	0.00420049	0.0418532	Transcription factor MYB82 OS=Arabidopsis thaliana OX=3702 GN=MYB82 PE=1 SV=1	Myb_DNA-binding	NA	NA	NA	K09422	transcription factor MYB, plant	NA:NA	transcription factor MYB82-like isoform X1 [Hevea brasiliensis]	MYB family protein OS=Jatropha curcas OX=180498 GN=JCGZ_17039 PE=4 SV=1	KOG0048	Transcription factor, Myb superfamily	[K]	Transcription
gene-LOC110635637	6.41956	3.94537	1.3782	2.8627	0.00420049	0.0418532	Transcription factor MYB82 OS=Arabidopsis thaliana OX=3702 GN=MYB82 PE=1 SV=1	Myb_DNA-binding	NA	NA	NA	K09422	transcription factor MYB, plant	NA:NA	transcription factor MYB82-like isoform X1 [Hevea brasiliensis]	MYB family protein OS=Jatropha curcas OX=180498 GN=JCGZ_17039 PE=4 SV=1	KOG0048	Transcription factor, Myb superfamily	[K]	Transcription
gene-LOC110636596	307.701	-1.57927	0.26769	-5.89962	3.6433e-09	3.47326e-07	Transcription factor CPC OS=Arabidopsis thaliana OX=3702 GN=CPC PE=1 SV=1	Myb_DNA-binding	NA	NA	NA	NA	NA	NA	MYB-like transcription factor ETC1 [Hevea brasiliensis]	Triptychon and cpc, putative OS=Ricinus communis OX=3988 GN=RCOM_0905720 PE=4 SV=1	NA	NA	NA	NA
gene-LOC110636886	327.154	-1.30596	0.355881	-3.66965	0.000242881	0.00477897	Protein RADIALIS-like 1 OS=Arabidopsis thaliana OX=3702 GN=RL1 PE=2 SV=1	Myb_DNA-binding	NA	NA	NA	NA	NA	NA	protein RADIALIS-like 1 [Hevea brasiliensis]	DNA binding protein, putative OS=Ricinus communis OX=3988 GN=RCOM_1675480 PE=4 SV=1	KOG0724	Zuotin and related molecular chaperones (DnaJ superfamily), contains DNA-binding domains	[O]	Posttranslational modification, protein turnover, chaperones
gene-LOC110637608	7591.2	-1.12982	0.264972	-4.26393	2.00861e-05	0.000625462	Protein REVEILLE 1 OS=Arabidopsis thaliana OX=3702 GN=RVE1 PE=2 SV=1	Myb_DNA-binding	NA	NA	NA	NA	NA	NA	protein REVEILLE 1-like isoform X1 [Hevea brasiliensis]	Uncharacterized protein OS=Jatropha curcas OX=180498 GN=JCGZ_10504 PE=4 SV=1	KOG0724	Zuotin and related molecular chaperones (DnaJ superfamily), contains DNA-binding domains	[O]	Posttranslational modification, protein turnover, chaperones
gene-LOC110641251	14.3068	-1.99712	0.671975	-2.97201	0.00295856	0.0322014	Transcription factor CSA OS=Oryza sativa subsp. japonica OX=39947 GN=CSA PE=2 SV=2	Myb_DNA-binding	NA	NA	NA	NA	NA	NA	transcription factor MYB56-like [Hevea brasiliensis]	Uncharacterized protein OS=Manihot esculenta OX=3983 GN=MANES_09G136100 PE=4 SV=1	KOG0048	Transcription factor, Myb superfamily	[K]	Transcription
gene-LOC110641251	14.3068	-1.99712	0.671975	-2.97201	0.00295856	0.0322014	Transcription factor CSA OS=Oryza sativa subsp. japonica OX=39947 GN=CSA PE=2 SV=2	Myb_DNA-binding	NA	NA	NA	NA	NA	NA	transcription factor MYB56-like [Hevea brasiliensis]	Uncharacterized protein OS=Manihot esculenta OX=3983 GN=MANES_09G136100 PE=4 SV=1	KOG0048	Transcription factor, Myb superfamily	[K]	Transcription
gene-LOC110644556	17.8411	3.55697	0.877288	4.0545	5.02418e-05	0.00133989	Transcription factor MYB41 OS=Arabidopsis thaliana OX=3702 GN=MYB17 PE=1 SV=1	Myb_DNA-binding	NA	NA	NA	K09422	transcription factor MYB, plant	NA:NA	transcription factor MYB41-like [Hevea brasiliensis]	Uncharacterized protein OS=Manihot esculenta OX=3983 GN=MANES_01G259600 PE=3 SV=1	KOG0048	Transcription factor, Myb superfamily	[K]	Transcription
gene-LOC110644556	17.8411	3.55697	0.877288	4.0545	5.02418e-05	0.00133989	Transcription factor MYB41 OS=Arabidopsis thaliana OX=3702 GN=MYB17 PE=1 SV=1	Myb_DNA-binding	NA	NA	NA	K09422	transcription factor MYB, plant	NA:NA	transcription factor MYB41-like [Hevea brasiliensis]	Uncharacterized protein OS=Manihot esculenta OX=3983 GN=MANES_01G259600 PE=3 SV=1	KOG0048	Transcription factor, Myb superfamily	[K]	Transcription
gene-LOC110645597	769.582	-1.06513	0.29641	-3.59344	0.000326335	0.00600441	Transcription factor HHO6 OS=Arabidopsis thaliana OX=3702 GN=HHO6 PE=2 SV=1	Myb_DNA-binding	NA	NA	NA	NA	NA	NA	transcription factor HHO6-like [Hevea brasiliensis]	Uncharacterized protein OS=Manihot esculenta OX=3983 GN=MANES_17G094500 PE=4 SV=1	NA	NA	NA	NA
gene-LOC110650159	71.5531	-1.00287	0.314802	-3.18571	0.001444	0.0189085	Transcription factor RADIALIS OS=Antirrhinum majus OX=4151 GN=RAD PE=1 SV=1	Myb_DNA-binding	NA	NA	NA	NA	NA	NA	protein RADIALIS-like 3 [Hevea brasiliensis]	Transcription factor, putative OS=Ricinus communis OX=3988 GN=RCOM_1675610 PE=4 SV=1	KOG0724	Zuotin and related molecular chaperones (DnaJ superfamily), contains DNA-binding domains	[O]	Posttranslational modification, protein turnover, chaperones
gene-LOC110650913	22.8677	4.34336	1.22618	3.54218	0.000396833	0.00696824		Myb_DNA-binding	NA	NA	NA	NA	NA	NA	telomere repeat-binding protein 6-like [Hevea brasiliensis]	Uncharacterized protein OS=Manihot esculenta OX=3983 GN=MANES_11G021500 PE=4 SV=1	NA	NA	NA	NA
gene-LOC110653378	607.447	-1.9486	0.337617	-5.77161	7.85156e-09	6.90093e-07	Transcription factor MYB61 OS=Arabidopsis thaliana OX=3702 GN=MYB61 PE=2 SV=1	Myb_DNA-binding	NA	NA	NA	NA	NA	NA	transcription factor MYB61-like [Hevea brasiliensis]	Uncharacterized protein OS=Manihot esculenta OX=3983 GN=MANES_05G007400 PE=4 SV=1	KOG0048	Transcription factor, Myb superfamily	[K]	Transcription
gene-LOC110653378	607.447	-1.9486	0.337617	-5.77161	7.85156e-09	6.90093e-07	Transcription factor MYB61 OS=Arabidopsis thaliana OX=3702 GN=MYB61 PE=2 SV=1	Myb_DNA-binding	NA	NA	NA	NA	NA	NA	transcription factor MYB61-like [Hevea brasiliensis]	Uncharacterized protein OS=Manihot esculenta OX=3983 GN=MANES_05G007400 PE=4 SV=1	KOG0048	Transcription factor, Myb superfamily	[K]	Transcription
gene-LOC110655017	2237.96	-1.0617	0.17494	-6.06891	1.28785e-09	1.40358e-07	Protein REVEILLE 8 OS=Arabidopsis thaliana OX=3702 GN=RVE8 PE=2 SV=1	Myb_DNA-binding	NA	NA	NA	NA	NA	NA	protein REVEILLE 8-like [Hevea brasiliensis]	Uncharacterized protein OS=Manihot esculenta OX=3983 GN=MANES_09G079800 PE=4 SV=1	KOG0724	Zuotin and related molecular chaperones (DnaJ superfamily), contains DNA-binding domains	[O]	Posttranslational modification, protein turnover, chaperones
gene-LOC110655751	81.5448	-2.88831	0.654524	-4.41283	1.02028e-05	0.00035526	Transcription factor CSA OS=Oryza sativa subsp. japonica OX=39947 GN=CSA PE=2 SV=2	Myb_DNA-binding	NA	NA	NA	NA	NA	NA	transcription factor MYB30-like [Hevea brasiliensis]	Uncharacterized protein OS=Manihot esculenta OX=3983 GN=MANES_09G136100 PE=4 SV=1	KOG0048	Transcription factor, Myb superfamily	[K]	Transcription
gene-LOC110655751	81.5448	-2.88831	0.654524	-4.41283	1.02028e-05	0.00035526	Transcription factor CSA OS=Oryza sativa subsp. japonica OX=39947 GN=CSA PE=2 SV=2	Myb_DNA-binding	NA	NA	NA	NA	NA	NA	transcription factor MYB30-like [Hevea brasiliensis]	Uncharacterized protein OS=Manihot esculenta OX=3983 GN=MANES_09G136100 PE=4 SV=1	KOG0048	Transcription factor, Myb superfamily	[K]	Transcription
gene-LOC110661674	15079.5	-1.40185	0.145528	-9.63285	5.80976e-22	6.33187e-19	Protein LHY OS=Arabidopsis thaliana OX=3702 GN=LHY PE=1 SV=2	Myb_DNA-binding	NA	NA	NA	K12133	MYB-related transcription factor LHY	ko04712:Circadian rhythm - plant	protein LHY-like isoform X1 [Hevea brasiliensis]	Uncharacterized protein OS=Manihot esculenta OX=3983 GN=MANES_05G015600 PE=4 SV=1	KOG0724	Zuotin and related molecular chaperones (DnaJ superfamily), contains DNA-binding domains	[O]	Posttranslational modification, protein turnover, chaperones
gene-LOC110672610	12849.9	-1.26619	0.133913	-9.45525	3.22254e-21	2.84768e-18	Protein LHY OS=Arabidopsis thaliana OX=3702 GN=LHY PE=1 SV=2	Myb_DNA-binding	NA	NA	NA	K12133	MYB-related transcription factor LHY	ko04712:Circadian rhythm - plant	protein LHY-like isoform X1 [Hevea brasiliensis]	Uncharacterized protein OS=Manihot esculenta OX=3983 GN=MANES_01G239000 PE=4 SV=1	KOG0724	Zuotin and related molecular chaperones (DnaJ superfamily), contains DNA-binding domains	[O]	Posttranslational modification, protein turnover, chaperones
gene-LOC110673859	51.031	1.31326	0.36763	3.57224	0.000353934	0.00637238	Transcription factor MYB35 OS=Arabidopsis thaliana OX=3702 GN=MYB35 PE=2 SV=1	Myb_DNA-binding	NA	NA	NA	K09422	transcription factor MYB, plant	NA:NA	transcription factor MYB35-like isoform X1 [Hevea brasiliensis]	Uncharacterized protein OS=Manihot esculenta OX=3983 GN=MANES_17G023900 PE=4 SV=1	KOG0048	Transcription factor, Myb superfamily	[K]	Transcription
gene-LOC110673859	51.031	1.31326	0.36763	3.57224	0.000353934	0.00637238	Transcription factor MYB35 OS=Arabidopsis thaliana OX=3702 GN=MYB35 PE=2 SV=1	Myb_DNA-binding	NA	NA	NA	K09422	transcription factor MYB, plant	NA:NA	transcription factor MYB35-like isoform X1 [Hevea brasiliensis]	Uncharacterized protein OS=Manihot esculenta OX=3983 GN=MANES_17G023900 PE=4 SV=1	KOG0048	Transcription factor, Myb superfamily	[K]	Transcription
gene-LOC110633776	1824.48	1.08254	0.203917	5.30872	1.104e-07	7.0916e-06	Ethylene-responsive transcription factor RAP2-4 OS=Arabidopsis thaliana OX=3702 GN=RAP2-4 PE=1 SV=1	AP2/ERF	regulation of transcription, DNA-templated(GO:0006355)		DNA-binding transcription factor activity(GO:0003700)	K09286	EREBP-like factor	NA:NA	ethylene-responsive transcription factor RAP2-13-like [Hevea brasiliensis]	Uncharacterized protein OS=Manihot esculenta OX=3983 GN=MANES_18G069000 PE=4 SV=1	NA	NA	NA	NA
gene-LOC110636142	110.331	-1.75869	0.555202	-3.16767	0.00153667	0.0198432	Dehydration-responsive element-binding protein 3 OS=Arabidopsis thaliana OX=3702 GN=DREB3 PE=2 SV=1	AP2/DREB	regulation of transcription, DNA-templated(GO:0006355)		DNA-binding transcription factor activity(GO:0003700)	K09286	EREBP-like factor	NA:NA	dehydration-responsive element-binding protein 3-like [Hevea brasiliensis]	Uncharacterized protein OS=Manihot esculenta OX=3983 GN=MANES_03G058500 PE=4 SV=1	NA	NA	NA	NA
gene-LOC110636350	271.927	2.62331	0.594582	4.41203	1.02406e-05	0.000355819	Dehydration-responsive element-binding protein 3 OS=Arabidopsis thaliana OX=3702 GN=DREB3 PE=2 SV=1	AP2/DREB	regulation of transcription, DNA-templated(GO:0006355)		DNA-binding transcription factor activity(GO:0003700)	K09286	EREBP-like factor	NA:NA	ethylene-responsive transcription factor TINY-like [Hevea brasiliensis]	Uncharacterized protein OS=Manihot esculenta OX=3983 GN=MANES_16G111000 PE=4 SV=1	NA	NA	NA	NA
gene-LOC110637035	58.5149	3.11693	0.536923	5.80518	6.42952e-09	5.77526e-07	Ethylene-responsive transcription factor ERF061 OS=Arabidopsis thaliana OX=3702 GN=ERF061 PE=2 SV=1	AP2/ERF	regulation of transcription, DNA-templated(GO:0006355)		DNA-binding transcription factor activity(GO:0003700)	NA	NA	NA	ethylene-responsive transcription factor ERF061 [Hevea brasiliensis]	AP2/ERF domain-containing transcription factor OS=Vernicia montana OX=316732 PE=2 SV=1	NA	NA	NA	NA
gene-LOC110641584	653.881	7.91973	0.695144	11.3929	4.53468e-30	1.50487e-26	Dehydration-responsive element-binding protein 1D OS=Arabidopsis thaliana OX=3702 GN=DREB1D PE=2 SV=1	AP2/DREB	regulation of transcription, DNA-templated(GO:0006355)		DNA-binding transcription factor activity(GO:0003700)	NA	NA	NA	dehydration-responsive element-binding protein 1A-like [Hevea brasiliensis]	C-repeat-binding factor 1 OS=Hevea brasiliensis OX=3981 GN=CBF1 PE=2 SV=1	NA	NA	NA	NA
gene-LOC110641764	191.487	-4.11744	0.703304	-5.85442	4.78664e-09	4.43354e-07	Ethylene-responsive transcription factor 1B OS=Arabidopsis thaliana OX=3702 GN=ERF1B PE=1 SV=2	AP2/ERF	regulation of transcription, DNA-templated(GO:0006355)		DNA-binding transcription factor activity(GO:0003700)	NA	NA	NA	ethylene-responsive transcription factor 1B-like [Hevea brasiliensis]	Uncharacterized protein OS=Manihot esculenta OX=3983 GN=MANES_03G165100 PE=4 SV=1	NA	NA	NA	NA
gene-LOC110642253	1549.96	-2.3989	0.357201	-6.71583	1.87003e-11	3.15167e-09	AP2/ERF and B3 domain-containing transcription factor RAV1 OS=Arabidopsis thaliana OX=3702 GN=RAV1 PE=1 SV=1	AP2/ERF	regulation of transcription, DNA-templated(GO:0006355)		DNA-binding transcription factor activity(GO:0003700)| DNA binding(GO:0003677)	K09287	RAV-like factor	NA:NA	AP2/ERF and B3 domain-containing transcription factor RAV1-like [Hevea brasiliensis]	Uncharacterized protein OS=Manihot esculenta OX=3983 GN=MANES_14G098000 PE=4 SV=1	NA	NA	NA	NA
gene-LOC110644576	91.626	3.38746	0.518638	6.53146	6.5133e-11	9.84837e-09	Ethylene-responsive transcription factor ERF017 OS=Arabidopsis thaliana OX=3702 GN=ERF017 PE=2 SV=1	AP2/ERF	regulation of transcription, DNA-templated(GO:0006355)		DNA-binding transcription factor activity(GO:0003700)	NA	NA	NA	ethylene-responsive transcription factor ERF017-like [Hevea brasiliensis]	Uncharacterized protein OS=Manihot esculenta OX=3983 GN=MANES_03G044100 PE=4 SV=1	NA	NA	NA	NA
gene-LOC110645566	149.337	3.00506	0.318798	9.4262	4.25214e-21	3.56482e-18	Dehydration-responsive element-binding protein 2A OS=Arabidopsis thaliana OX=3702 GN=DREB2A PE=1 SV=1	AP2/DREB	regulation of transcription, DNA-templated(GO:0006355)		DNA-binding transcription factor activity(GO:0003700)	NA	NA	NA	dehydration-responsive element-binding protein 2C-like [Hevea brasiliensis]	Uncharacterized protein OS=Manihot esculenta OX=3983 GN=MANES_07G135300 PE=4 SV=1	NA	NA	NA	NA
gene-LOC110647848	201.357	-3.58784	0.37589	-9.5449	1.36235e-21	1.39198e-18	Ethylene-responsive transcription factor 1B OS=Arabidopsis thaliana OX=3702 GN=ERF1B PE=1 SV=2	AP2/ERF	regulation of transcription, DNA-templated(GO:0006355)		DNA-binding transcription factor activity(GO:0003700)	K14516	ethylene-responsive transcription factor 1	ko04075:Plant hormone signal transduction	ethylene-responsive transcription factor 1B-like [Hevea brasiliensis]	Uncharacterized protein OS=Manihot esculenta OX=3983 GN=MANES_13G033200 PE=4 SV=1	NA	NA	NA	NA
gene-LOC110652978	43.3668	4.15573	0.673162	6.17344	6.68179e-10	7.77456e-08	Ethylene-responsive transcription factor ERF109 OS=Arabidopsis thaliana OX=3702 GN=ERF109 PE=1 SV=1	AP2/ERF	regulation of transcription, DNA-templated(GO:0006355)		DNA-binding transcription factor activity(GO:0003700)	NA	NA	NA	ethylene-responsive transcription factor ERF109-like [Hevea brasiliensis]	Uncharacterized protein OS=Manihot esculenta OX=3983 GN=MANES_10G056300 PE=4 SV=1	NA	NA	NA	NA
gene-LOC110660360	44.7507	2.02026	0.504324	4.00587	6.17893e-05	0.00158204	Ethylene-responsive transcription factor ERN1 OS=Medicago truncatula OX=3880 GN=ERN1 PE=2 SV=1	AP2/ERF	regulation of transcription, DNA-templated(GO:0006355)		DNA-binding transcription factor activity(GO:0003700)	NA	NA	NA	uncharacterized protein LOC110660360 [Hevea brasiliensis]	Uncharacterized protein OS=Manihot esculenta OX=3983 GN=MANES_13G041400 PE=4 SV=1	NA	NA	NA	NA
gene-LOC110663813	95.3482	1.79782	0.327762	5.48516	4.13103e-08	2.98824e-06	Ethylene-responsive transcription factor ERF017 OS=Arabidopsis thaliana OX=3702 GN=ERF017 PE=2 SV=1	AP2/ERF	regulation of transcription, DNA-templated(GO:0006355)		DNA-binding transcription factor activity(GO:0003700)	NA	NA	NA	LOW QUALITY PROTEIN: ethylene-responsive transcription factor ERF017-like [Hevea brasiliensis]	Uncharacterized protein OS=Jatropha curcas OX=180498 GN=JCGZ_07518 PE=4 SV=1	NA	NA	NA	NA
gene-LOC110665422	4773.3	1.74479	0.351217	4.96784	6.77031e-07	3.51369e-05	Ethylene-responsive transcription factor 4 OS=Nicotiana sylvestris OX=4096 GN=ERF4 PE=2 SV=1	AP2/ERF	regulation of transcription, DNA-templated(GO:0006355)		DNA-binding transcription factor activity(GO:0003700)	K09286	EREBP-like factor	NA:NA	ethylene-responsive transcription factor 9-like [Hevea brasiliensis]	AP2/ERF super family protein OS=Hevea brasiliensis OX=3981 GN=ERF1 PE=2 SV=1	NA	NA	NA	NA
gene-LOC110666287	632.652	2.10639	0.362798	5.80596	6.39972e-09	5.76433e-07	Ethylene-responsive transcription factor 4 OS=Arabidopsis thaliana OX=3702 GN=ERF4 PE=1 SV=1	AP2/ERF	regulation of transcription, DNA-templated(GO:0006355)		DNA-binding transcription factor activity(GO:0003700)	K09286	EREBP-like factor	NA:NA	ethylene-responsive transcription factor 5 [Hevea brasiliensis]	Ethylene-responsive transcription factor 5 OS=Hevea brasiliensis OX=3981 PE=2 SV=1	NA	NA	NA	NA
gene-LOC110667096	91.9727	2.22669	0.624489	3.56562	0.000363002	0.0065034	Ethylene-responsive transcription factor ERF109 OS=Arabidopsis thaliana OX=3702 GN=ERF109 PE=1 SV=1	AP2/ERF	regulation of transcription, DNA-templated(GO:0006355)		DNA-binding transcription factor activity(GO:0003700)	NA	NA	NA	ethylene-responsive transcription factor ERF109-like [Hevea brasiliensis]	Uncharacterized protein OS=Manihot esculenta OX=3983 GN=MANES_10G056300 PE=4 SV=1	NA	NA	NA	NA
gene-LOC110669546	3767.22	1.05473	0.341926	3.08468	0.00203771	0.0244211	Ethylene-responsive transcription factor 5 OS=Nicotiana tabacum OX=4097 GN=ERF5 PE=2 SV=1	AP2/ERF	regulation of transcription, DNA-templated(GO:0006355)		DNA-binding transcription factor activity(GO:0003700)	K09286	EREBP-like factor	NA:NA	ethylene-responsive transcription factor ERF105-like [Hevea brasiliensis]	AP2/ERF super family protein OS=Hevea brasiliensis OX=3981 GN=ERF4 PE=2 SV=1	NA	NA	NA	NA
gene-LOC110669561	1405.63	-1.94266	0.182528	-10.6431	1.87752e-26	3.61103e-23	Ethylene-responsive transcription factor ERF106 OS=Arabidopsis thaliana OX=3702 GN=ERF106 PE=2 SV=1	AP2/ERF	regulation of transcription, DNA-templated(GO:0006355)		DNA-binding transcription factor activity(GO:0003700)	NA	NA	NA	ethylene-responsive transcription factor ERF106-like [Hevea brasiliensis]	Uncharacterized protein OS=Manihot esculenta OX=3983 GN=MANES_14G038900 PE=4 SV=1	NA	NA	NA	NA
gene-LOC110673933	3209.21	-2.47753	0.488576	-5.07093	3.9588e-07	2.22019e-05	Ethylene-responsive transcription factor RAP2-3 OS=Arabidopsis thaliana OX=3702 GN=RAP2-3 PE=1 SV=2	AP2/ERF	regulation of transcription, DNA-templated(GO:0006355)		DNA-binding transcription factor activity(GO:0003700)	K09286	EREBP-like factor	NA:NA	ethylene-responsive transcription factor RAP2-3-like [Hevea brasiliensis]	Ethylene-responsive transcription factor 3 OS=Hevea brasiliensis OX=3981 PE=2 SV=1	NA	NA	NA	NA
gene-LOC110642253	1549.96	-2.3989	0.357201	-6.71583	1.87003e-11	3.15167e-09	AP2/ERF and B3 domain-containing transcription factor RAV1 OS=Arabidopsis thaliana OX=3702 GN=RAV1 PE=1 SV=1	AP2/ERF	regulation of transcription, DNA-templated(GO:0006355)		DNA-binding transcription factor activity(GO:0003700)| DNA binding(GO:0003677)	K09287	RAV-like factor	NA:NA	AP2/ERF and B3 domain-containing transcription factor RAV1-like [Hevea brasiliensis]	Uncharacterized protein OS=Manihot esculenta OX=3983 GN=MANES_14G098000 PE=4 SV=1	NA	NA	NA	NA
gene-LOC110633735	547.78	2.49384	0.503694	4.9511	7.37951e-07	3.79372e-05	WRKY transcription factor WRKY24 OS=Oryza sativa subsp. japonica OX=39947 GN=WRKY24 PE=2 SV=1	WRKY	regulation of transcription, DNA-templated(GO:0006355)		sequence-specific DNA binding(GO:0043565)| DNA-binding transcription factor activity(GO:0003700)	K13424	WRKY transcription factor 33	ko04626:Plant-pathogen interaction	probable WRKY transcription factor 33 [Hevea brasiliensis]	Uncharacterized protein OS=Manihot esculenta OX=3983 GN=MANES_09G112700 PE=4 SV=1	NA	NA	NA	NA
gene-LOC110635940	127.192	1.99096	0.391964	5.07946	3.78516e-07	2.14117e-05	Probable WRKY transcription factor 53 OS=Arabidopsis thaliana OX=3702 GN=WRKY53 PE=1 SV=1	WRKY	regulation of transcription, DNA-templated(GO:0006355)		DNA-binding transcription factor activity(GO:0003700)| sequence-specific DNA binding(GO:0043565)	NA	NA	NA	probable WRKY transcription factor 46 [Hevea brasiliensis]	WRKY transcription factor 15 OS=Manihot esculenta OX=3983 GN=MANES_05G030900 PE=2 SV=1	NA	NA	NA	NA
gene-LOC110638004	84.373	1.36697	0.256685	5.32546	1.00695e-07	6.54538e-06	WRKY transcription factor 22 OS=Arabidopsis thaliana OX=3702 GN=WRKY22 PE=2 SV=1	WRKY	regulation of transcription, DNA-templated(GO:0006355)		sequence-specific DNA binding(GO:0043565)| DNA-binding transcription factor activity(GO:0003700)	K13425	WRKY transcription factor 22	ko04626:Plant-pathogen interaction	WRKY transcription factor 22-like [Hevea brasiliensis]	WRKY transcription factor 30 OS=Manihot esculenta OX=3983 GN=MANES_01G252400 PE=2 SV=1	NA	NA	NA	NA
gene-LOC110638018	321.312	2.90495	0.363155	7.99921	1.25218e-15	4.49905e-13	Probable WRKY transcription factor 53 OS=Arabidopsis thaliana OX=3702 GN=WRKY53 PE=1 SV=1	WRKY	regulation of transcription, DNA-templated(GO:0006355)		DNA-binding transcription factor activity(GO:0003700)| sequence-specific DNA binding(GO:0043565)	NA	NA	NA	probable WRKY transcription factor 53 [Hevea brasiliensis]	WRKY transcription factor 15 OS=Manihot esculenta OX=3983 GN=MANES_05G030900 PE=2 SV=1	NA	NA	NA	NA
gene-LOC110638020	336.75	2.78178	0.325815	8.5379	1.36688e-17	6.29459e-15	Probable WRKY transcription factor 53 OS=Arabidopsis thaliana OX=3702 GN=WRKY53 PE=1 SV=1	WRKY	regulation of transcription, DNA-templated(GO:0006355)		sequence-specific DNA binding(GO:0043565)| DNA-binding transcription factor activity(GO:0003700)	NA	NA	NA	probable WRKY transcription factor 53 [Hevea brasiliensis]	WRKY transcription factor 15 OS=Manihot esculenta OX=3983 GN=MANES_05G030900 PE=2 SV=1	NA	NA	NA	NA
gene-LOC110638658	2805.22	1.54714	0.363092	4.26101	2.03504e-05	0.000632486	Probable WRKY transcription factor 40 OS=Arabidopsis thaliana OX=3702 GN=WRKY40 PE=1 SV=1	WRKY	regulation of transcription, DNA-templated(GO:0006355)		DNA-binding transcription factor activity(GO:0003700)| sequence-specific DNA binding(GO:0043565)	NA	NA	NA	probable WRKY transcription factor 40 [Hevea brasiliensis]	WRKY transcription factor 11 OS=Manihot esculenta OX=3983 GN=MANES_03G009500 PE=2 SV=1	NA	NA	NA	NA
gene-LOC110640523	3076.25	1.45412	0.3007	4.83579	1.32616e-06	6.27499e-05	WRKY transcription factor WRKY24 OS=Oryza sativa subsp. japonica OX=39947 GN=WRKY24 PE=2 SV=1	WRKY	regulation of transcription, DNA-templated(GO:0006355)		DNA-binding transcription factor activity(GO:0003700)| sequence-specific DNA binding(GO:0043565)	K13424	WRKY transcription factor 33	ko04626:Plant-pathogen interaction	WRKY transcription factor WRKY24-like [Hevea brasiliensis]	WRKY transcription factor 77 OS=Manihot esculenta OX=3983 GN=MANES_18G098700 PE=2 SV=1	NA	NA	NA	NA
gene-LOC110653266	612.768	1.89008	0.37696	5.014	5.33095e-07	2.88577e-05	Probable WRKY transcription factor 40 OS=Arabidopsis thaliana OX=3702 GN=WRKY40 PE=1 SV=1	WRKY	regulation of transcription, DNA-templated(GO:0006355)		DNA-binding transcription factor activity(GO:0003700)| sequence-specific DNA binding(GO:0043565)	NA	NA	NA	probable WRKY transcription factor 60 [Hevea brasiliensis]	WRKY super family protein OS=Hevea brasiliensis OX=3981 GN=WRKY5 PE=4 SV=1	NA	NA	NA	NA
gene-LOC110670429	409.153	3.27148	0.375407	8.7145	2.92053e-18	1.54015e-15	Probable WRKY transcription factor 46 OS=Arabidopsis thaliana OX=3702 GN=WRKY46 PE=1 SV=1	WRKY	regulation of transcription, DNA-templated(GO:0006355)		sequence-specific DNA binding(GO:0043565)| DNA-binding transcription factor activity(GO:0003700)	NA	NA	NA	probable WRKY transcription factor 46 [Hevea brasiliensis]	WRKY transcription factor 6 OS=Populus tomentosa OX=118781 PE=2 SV=1	NA	NA	NA	NA
gene-LOC110649512	599.363	1.49924	0.39006	3.84361	0.000121237	0.002772	Probable WRKY transcription factor 40 OS=Arabidopsis thaliana OX=3702 GN=WRKY40 PE=1 SV=1	NA	NA	NA	NA	NA	NA	NA	WRKY transcription factor 18-like [Hevea brasiliensis]	Uncharacterized protein OS=Manihot esculenta OX=3983 GN=MANES_16G128900 PE=4 SV=1	NA	NA	NA	NA
gene-LOC110637846	22.6862	-2.31719	0.822418	-2.81753	0.0048395	0.0464024	Transcription factor bHLH75 OS=Arabidopsis thaliana OX=3702 GN=BHLH75 PE=2 SV=1	HLH			protein dimerization activity(GO:0046983)	NA	NA	NA	transcription factor bHLH75-like [Hevea brasiliensis]	Uncharacterized protein OS=Manihot esculenta OX=3983 GN=MANES_02G068800 PE=4 SV=1	NA	NA	NA	NA
gene-LOC110643693	2098.65	-2.75541	0.307944	-8.94777	3.6275e-19	2.32559e-16	Transcription factor bHLH130 OS=Arabidopsis thaliana OX=3702 GN=BHLH130 PE=1 SV=1	HLH			protein dimerization activity(GO:0046983)	NA	NA	NA	transcription factor bHLH130-like isoform X1 [Hevea brasiliensis]	Uncharacterized protein OS=Manihot esculenta OX=3983 GN=MANES_07G003800 PE=4 SV=1	NA	NA	NA	NA
gene-LOC110644841	1130.49	-2.0674	0.207177	-9.97888	1.88586e-23	2.80272e-20	Transcription factor bHLH128 OS=Arabidopsis thaliana OX=3702 GN=BHLH128 PE=1 SV=1	HLH			protein dimerization activity(GO:0046983)	NA	NA	NA	transcription factor bHLH128-like [Hevea brasiliensis]	Uncharacterized protein OS=Manihot esculenta OX=3983 GN=MANES_11G113400 PE=4 SV=1	NA	NA	NA	NA
gene-LOC110646008	38.0622	-2.19489	0.409762	-5.3565	8.48509e-08	5.60462e-06	Transcription factor bHLH25 OS=Arabidopsis thaliana OX=3702 GN=BHLH25 PE=2 SV=2	HLH			protein dimerization activity(GO:0046983)	NA	NA	NA	transcription factor bHLH18-like [Hevea brasiliensis]	Uncharacterized protein OS=Manihot esculenta OX=3983 GN=MANES_13G105700 PE=4 SV=1	NA	NA	NA	NA
gene-LOC110650424	2212.41	1.55192	0.17392	8.92315	4.53212e-19	2.84966e-16	Transcription factor MYC2 OS=Arabidopsis thaliana OX=3702 GN=MYC2 PE=1 SV=2	HLH			protein dimerization activity(GO:0046983)	K13422	transcription factor MYC2	ko04075:Plant hormone signal transduction	transcription factor MYC2-like [Hevea brasiliensis]	MYC2-like protein 2a OS=Hevea brasiliensis OX=3981 GN=MYC2a PE=2 SV=1	NA	NA	NA	NA
gene-LOC110650958	194.016	-1.77716	0.362219	-4.90631	9.28063e-07	4.59061e-05	Transcription factor bHLH162 OS=Arabidopsis thaliana OX=3702 GN=BHLH162 PE=1 SV=1	HLH			protein dimerization activity(GO:0046983)	NA	NA	NA	transcription factor bHLH162-like isoform X1 [Hevea brasiliensis]	Uncharacterized protein OS=Manihot esculenta OX=3983 GN=MANES_14G067000 PE=4 SV=1	NA	NA	NA	NA
gene-LOC110652470	915.189	-2.7097	0.232328	-11.6632	1.96455e-31	9.17615e-28	Transcription factor bHLH128 OS=Arabidopsis thaliana OX=3702 GN=BHLH128 PE=1 SV=1	HLH			protein dimerization activity(GO:0046983)	NA	NA	NA	transcription factor bHLH128-like isoform X1 [Hevea brasiliensis]	Uncharacterized protein OS=Manihot esculenta OX=3983 GN=MANES_11G113400 PE=4 SV=1	NA	NA	NA	NA
gene-LOC110652595	156.236	-1.31765	0.439633	-2.99716	0.00272508	0.0302441	Transcription factor bHLH62 OS=Arabidopsis thaliana OX=3702 GN=BHLH62 PE=2 SV=1	HLH			protein dimerization activity(GO:0046983)	NA	NA	NA	transcription factor bHLH78-like [Hevea brasiliensis]	Uncharacterized protein OS=Manihot esculenta OX=3983 GN=MANES_12G051000 PE=4 SV=1	NA	NA	NA	NA
gene-LOC110661118	222.652	-1.28917	0.359497	-3.58604	0.000335738	0.00611656	Transcription factor bHLH75 OS=Arabidopsis thaliana OX=3702 GN=BHLH75 PE=2 SV=1	HLH			protein dimerization activity(GO:0046983)	NA	NA	NA	transcription factor bHLH75-like [Hevea brasiliensis]	Uncharacterized protein OS=Manihot esculenta OX=3983 GN=MANES_02G068800 PE=4 SV=1	NA	NA	NA	NA
gene-LOC110661936	13.0993819544234	-5.58935	2.00920522313752	-2.78187	0.00540467069484742	0.0499957945069913	Transcription factor BEE 3 OS=Arabidopsis thaliana OX=3702 GN=BEE3 PE=2 SV=1	HLH			protein dimerization activity(GO:0046983)	NA	NA	NA	transcription factor BEE 3-like [Hevea brasiliensis]	Uncharacterized protein OS=Populus trichocarpa OX=3694 GN=POPTR_012G055700v3 PE=4 SV=1	NA	NA	NA	NA
gene-LOC110636953	6671.98	1.08536	0.274928	3.94779	7.88753e-05	0.00193176	Scarecrow-like protein 14 OS=Arabidopsis thaliana OX=3702 GN=SCL14 PE=2 SV=2	GRAS	NA	NA	NA	NA	NA	NA	scarecrow-like protein 14 [Hevea brasiliensis]	Uncharacterized protein OS=Manihot esculenta OX=3983 GN=MANES_02G130900 PE=3 SV=1	NA	NA	NA	NA
gene-LOC110643137	59.9465	1.9888	0.582819	3.41238	0.000643993	0.0101752	Chitin-inducible gibberellin-responsive protein 1 OS=Oryza sativa subsp. japonica OX=39947 GN=CIGR1 PE=2 SV=1	GRAS	NA	NA	NA	NA	NA	NA	scarecrow-like protein 21 isoform X1 [Hevea brasiliensis]	Uncharacterized protein OS=Manihot esculenta OX=3983 GN=MANES_15G078300 PE=3 SV=1	NA	NA	NA	NA
gene-LOC110645100	27.558	3.49068	0.586711	5.94957	2.68853e-09	2.65571e-07	Scarecrow-like protein 14 OS=Arabidopsis thaliana OX=3702 GN=SCL14 PE=2 SV=2	GRAS	NA	NA	NA	NA	NA	NA	scarecrow-like protein 33 [Hevea brasiliensis]	Uncharacterized protein OS=Manihot esculenta OX=3983 GN=MANES_02G130800 PE=3 SV=1	NA	NA	NA	NA
gene-LOC110645775	193.006	2.03623	0.404059	5.03944	4.66904e-07	2.57435e-05	Chitin-inducible gibberellin-responsive protein 1 OS=Oryza sativa subsp. japonica OX=39947 GN=CIGR1 PE=2 SV=1	GRAS	NA	NA	NA	NA	NA	NA	chitin-inducible gibberellin-responsive protein 1-like [Hevea brasiliensis]	GRAS17 protein OS=Jatropha curcas OX=180498 GN=GRAS17 PE=2 SV=1	NA	NA	NA	NA
gene-LOC110631753	366.123	-1.40094	0.36538	-3.8342	0.000125976	0.00285441	Putative GATA transcription factor 22 OS=Arabidopsis thaliana OX=3702 GN=GATA22 PE=1 SV=1	GATA	regulation of transcription, DNA-templated(GO:0006355)		sequence-specific DNA binding(GO:0043565)| zinc ion binding(GO:0008270)	NA	NA	NA	putative GATA transcription factor 22 [Hevea brasiliensis]	Uncharacterized protein OS=Manihot esculenta OX=3983 GN=MANES_16G080400 PE=4 SV=1	KOG1601	GATA-4/5/6 transcription factors	[K]	Transcription
gene-LOC110637455	13.1836	-1.54407	0.491213	-3.14338	0.00167007	0.0212304	GATA transcription factor 9 OS=Arabidopsis thaliana OX=3702 GN=GATA9 PE=2 SV=1	GATA	regulation of transcription, DNA-templated(GO:0006355)		zinc ion binding(GO:0008270)| sequence-specific DNA binding(GO:0043565)	NA	NA	NA	GATA transcription factor 9-like [Hevea brasiliensis]	GATA transcription factor OS=Manihot esculenta OX=3983 GN=MANES_04G132800 PE=3 SV=1	KOG1601	GATA-4/5/6 transcription factors	[K]	Transcription
gene-LOC110646497	587.364	2.28674	0.427409	5.35024	8.78383e-08	5.76699e-06	GATA transcription factor 5 OS=Arabidopsis thaliana OX=3702 GN=GATA5 PE=2 SV=1	GATA	regulation of transcription, DNA-templated(GO:0006355)		sequence-specific DNA binding(GO:0043565)| zinc ion binding(GO:0008270)	NA	NA	NA	GATA transcription factor 5-like [Hevea brasiliensis]	GATA transcription factor OS=Manihot esculenta OX=3983 GN=MANES_04G084400 PE=3 SV=1	KOG1601	GATA-4/5/6 transcription factors	[K]	Transcription
gene-LOC110669878	128.92	-1.15918	0.369234	-3.13943	0.00169277	0.0213859	Putative GATA transcription factor 22 OS=Arabidopsis thaliana OX=3702 GN=GATA22 PE=1 SV=1	GATA	regulation of transcription, DNA-templated(GO:0006355)		zinc ion binding(GO:0008270)| sequence-specific DNA binding(GO:0043565)	NA	NA	NA	putative GATA transcription factor 22 [Hevea brasiliensis]	Uncharacterized protein OS=Manihot esculenta OX=3983 GN=MANES_16G080400 PE=4 SV=1	KOG1601	GATA-4/5/6 transcription factors	[K]	Transcription
gene-LOC110668030	68.9235	-3.52462	0.474348	-7.43045	1.08229e-13	2.90054e-11		GATA-N	positive regulation of transcription, DNA-templated(GO:0045893)	nucleus(GO:0005634)	zinc ion binding(GO:0008270)| DNA binding(GO:0003677)	NA	NA	NA	uncharacterized protein LOC110668030 isoform X1 [Hevea brasiliensis]	Uncharacterized protein OS=Manihot esculenta OX=3983 GN=MANES_07G139500 PE=4 SV=1	NA	NA	NA	NA
