# Supplementary material for: Transcriptomic Analysis of Differential Gene Expression in Hevea brasiliensis Under Short-Term Cold Stress
Source: Plants (Basel). 2025 Sep 18;14(18):2900. doi: 10.3390/plants14182900 (PMC12473355; doi:10.3390/plants14182900)
Supplement: Supplementary file 1 [file plants-14-02900-s001.zip › Supplementary table S5. Antioxidant enzymes function in Hevea .xlsx]

## Sheet: Antioxidant
Supplementary table S3. Antioxidant enzymes function in Hevea
gene_ID	baseMean	log2FoldChange	lfcSE	stat	pvalue	padj	swiss_prot_annottation	DUF106	GO_BP	GO_CC	GO_MF	KO_ID	KO_name	ko_ID:ko_name	nr_annotation	TrEMBL_annotation	KOG_ID	KOG_description	KOG_cluster_code	KOG_cluster_description
gene-LOC110638723	5695.85	-1.36873	0.298816	-4.58049	4.63882e-06	0.000184067	Catalase isozyme 2 OS=Gossypium hirsutum OX=3635 GN=CAT2 PE=2 SV=1	Catalase	oxidation-reduction process(GO:0055114)		catalase activity(GO:0004096)| heme binding(GO:0020037)	K03781	catalase	ko00380:Tryptophan metabolism|ko00630:Glyoxylate and dicarboxylate metabolism|ko01200:Carbon metabolism|ko04011:MAPK signaling pathway - yeast|ko04068:FoxO signaling pathway|ko04146:Peroxisome|ko04211:Longevity regulating pathway|ko04212:Longevity regulating pathway - worm|ko04213:Longevity regulating pathway - multiple species|ko05014:Amyotrophic lateral sclerosis (ALS)	catalase isozyme 2-like [Hevea brasiliensis]	Catalase OS=Hevea brasiliensis OX=3981 GN=cat PE=2 SV=1	KOG0047	Catalase	[P]	Inorganic ion transport and metabolism
gene-LOC110660630	4239.18	-2.42499	0.321382	-7.54551	4.5052e-14	1.24832e-11	Catalase-2 OS=Arabidopsis thaliana OX=3702 GN=CAT2 PE=1 SV=3	Catalase	oxidation-reduction process(GO:0055114)		heme binding(GO:0020037)| catalase activity(GO:0004096)	K03781	catalase	ko00380:Tryptophan metabolism|ko00630:Glyoxylate and dicarboxylate metabolism|ko01200:Carbon metabolism|ko04011:MAPK signaling pathway - yeast|ko04068:FoxO signaling pathway|ko04146:Peroxisome|ko04211:Longevity regulating pathway|ko04212:Longevity regulating pathway - worm|ko04213:Longevity regulating pathway - multiple species|ko05014:Amyotrophic lateral sclerosis (ALS)	catalase-2 [Hevea brasiliensis]	Catalase OS=Jatropha curcas OX=180498 GN=JCGZ_22384 PE=3 SV=1	KOG0047	Catalase	[P]	Inorganic ion transport and metabolism
gene-LOC110652184	3302.84	-1.50761	0.307311	-4.9058	9.30455e-07	4.59549e-05	Peroxidase 12 OS=Arabidopsis thaliana OX=3702 GN=PER12 PE=1 SV=1	peroxidase	oxidation-reduction process(GO:0055114)| response to oxidative stress(GO:0006979)		heme binding(GO:0020037)| peroxidase activity(GO:0004601)	K00430	peroxidase	ko00940:Phenylpropanoid biosynthesis	peroxidase 12-like [Hevea brasiliensis]	Peroxidase OS=Manihot esculenta OX=3983 GN=MANES_02G182500 PE=3 SV=1	NA	NA	NA	NA
gene-LOC110652185	8717.25	-1.11306	0.332582	-3.34673	0.00081771	0.0122473	Peroxidase 12 OS=Arabidopsis thaliana OX=3702 GN=PER12 PE=1 SV=1	peroxidase	oxidation-reduction process(GO:0055114)| response to oxidative stress(GO:0006979)		peroxidase activity(GO:0004601)| heme binding(GO:0020037)	K00430	peroxidase	ko00940:Phenylpropanoid biosynthesis	peroxidase 12-like [Hevea brasiliensis]	Peroxidase OS=Manihot esculenta OX=3983 GN=MANES_02G182500 PE=3 SV=1	NA	NA	NA	NA
gene-LOC110670691	258.801	1.13107	0.280132	4.03762	5.39958e-05	0.00141689	Peroxidase 63 OS=Arabidopsis thaliana OX=3702 GN=PER63 PE=2 SV=1	peroxidase	oxidation-reduction process(GO:0055114)| response to oxidative stress(GO:0006979)		peroxidase activity(GO:0004601)| heme binding(GO:0020037)	K00430	peroxidase	ko00940:Phenylpropanoid biosynthesis	peroxidase 31-like [Hevea brasiliensis]	Peroxidase OS=Manihot esculenta OX=3983 GN=MANES_17G118100 PE=3 SV=1	NA	NA	NA	NA
