# Supplementary material for: Transcriptomic Analysis of Differential Gene Expression in Hevea brasiliensis Under Short-Term Cold Stress
Source: Plants (Basel). 2025 Sep 18;14(18):2900. doi: 10.3390/plants14182900 (PMC12473355; doi:10.3390/plants14182900)
Supplement: Supplementary file 1 [file plants-14-02900-s001.zip › Supplementary table S6. DEG treated samples vs RT statistics.xlsx]

## Sheet: DEG_number_stats
Supplementary table S6. DEG treated samples vs RT stats.xlsx
DEG list treated samples against RT
group	up_DEG_number	down_DEG_number	SUM
15C1h_vs_RT	188	90	278
15C2h_vs_RT	546	208	754
15C4h_vs_RT	1065	650	1715
10C1h_vs_RT	356	453	809
10C2h_vs_RT	720	953	1673
10C4h_vs_RT	2081	1867	3948
4C1h_vs_RT	236	10	246
4C2h_vs_RT	171	33	204
4C4h_vs_RT	189	78	267

## Sheet: DEG treated sample list vs RT
4C1h vs RT						4C2h vs RT						4C4h vs RT						10C1h vs RT						10C2h vs RT						10C4h vs RT						15C1h vs RT						15C2h vs RT						15C4h vs RT
UP regulated	log2FoldChange	pvalue	Down regulated	log2FoldChange	pvalue	UP regulated	log2FoldChange	pvalue	Down regulated	log2FoldChange	pvalue	UP regulated	log2FoldChange	pvalue	Down regulated	log2FoldChange	pvalue	UP regulated	log2FoldChange	pvalue	Down regulated	log2FoldChange	pvalue	UP regulated	log2FoldChange	pvalue	Down regulated	log2FoldChange	pvalue	UP regulated	log2FoldChange	pvalue	Down regulated	log2FoldChange	pvalue	UP regulated	log2FoldChange	pvalue	Down regulated	log2FoldChange	pvalue	UP regulated	log2FoldChange	pvalue	Down regulated	log2FoldChange	pvalue	UP regulated	log2FoldChange
gene-LOC110635263	9.87444	3.05153e-07	gene-LOC110632705	-1.32123	0.000123421	gene-LOC110667096	8.14811	9.58049e-10	gene-LOC110659813	-1.01265	8.1513e-10	gene-LOC110667096	9.01585	1.17647e-11	gene-LOC110650617	-1.01384	1.35444e-16	gene-LOC110657876	5.02007	9.61183e-06	gene-LOC110671297	-1.00004	3.00223e-05	gene-LOC110646181	9.9115	6.21059e-31	gene-LOC110661450	-1.00121	4.35764e-05	gene-LOC110646249	9.46565	6.82084e-11	gene-LOC110662573	-1.00155	7.22726e-07	XLOC_005623	7.38608	2.90225e-09	XLOC_029159	-1.01307	1.37401e-06	XLOC_046672	7.25081	6.83971e-09	XLOC_000622	-1.00101	0.0027037	XLOC_046672	7.40569
gene-LOC110654549	9.4242	1.22717e-12	gene-LOC110651540	-2.64886	7.97366e-05	XLOC_008816	7.8323	1.61177e-09	gene-LOC110666127	-1.02232	0.000221257	XLOC_008816	8.97731	3.9518e-12	gene-LOC110633589	-1.01837	6.24119e-07	XLOC_008816	9.43542	2.92858e-13	gene-LOC110631826	-1.00092	1.14346e-05	gene-LOC110652978	9.36901	9.12462e-13	gene-LOC110671387	-1.00138	6.72518e-06	gene-LOC110657876	9.41504	4.1769e-17	gene-LOC110664769	-1.00174	2.40925e-07	XLOC_034007	6.05741	9.06339e-06	gene-LOC110636596	-1.0141	0.000124242	gene-LOC110646181	6.93805	6.67275e-16	XLOC_000308	-1.0083	0.00211363	XLOC_005623	6.66853
XLOC_040779	9.22415	2.39692e-05	gene-LOC110646230	-4.75073	0.000380812	gene-LOC110636748	7.15112	1.79924e-14	XLOC_024239	-1.03711	8.79144e-05	gene-LOC110636748	7.93569	1.61172e-17	XLOC_038328	-1.02486	4.28985e-05	XLOC_032887	9.03536	7.07284e-12	gene-LOC110650044	-1.00154	0.000161286	XLOC_032887	9.275	1.90297e-12	gene-LOC110655012	-1.00161	1.04741e-11	gene-LOC110659902	9.34888	6.58183e-09	gene-LOC110671516	-1.00176	2.19973e-09	gene-LOC110646181	6.05064	2.04461e-12	gene-LOC110671343	-1.10248	6.37179e-06	XLOC_005623	6.85732	3.6915e-08	gene-LOC110649413	-1.01037	7.30148e-06	XLOC_038446	5.88245
gene-LOC110662110	9.06585	2.86471e-05	gene-LOC110648469	-4.77395	1.27994e-05	XLOC_032887	7.02052	1.24631e-07	XLOC_024221	-1.03781	0.00035687	gene-LOC110646181	7.3391	1.23333e-17	gene-LOC110643473	-1.02634	1.67818e-05	XLOC_034007	8.5358	3.0842e-10	gene-LOC110644862	-1.00534	0.00266258	gene-LOC110646249	8.80864	1.29686e-09	gene-LOC110641117	-1.00204	3.23747e-08	gene-LOC110645974	9.30629	1.74854e-35	gene-LOC110646343	-1.00194	3.90906e-06	XLOC_046672	5.99675	2.07966e-06	XLOC_038328	-1.11292	9.05571e-06	gene-LOC110641584	6.71692	1.05856e-19	gene-LOC110655041	-1.0111	5.40179e-06	gene-LOC110641584	5.83791
gene-LOC110632043	8.89002	2.57464e-05	gene-LOC110636623	-19.4721	5.67001e-05	gene-LOC110638197	7.00958	3.31371e-22	gene-LOC110637454	-1.04005	5.15506e-05	gene-LOC110653675	7.33482	4.05459e-12	gene-LOC110648950	-1.04305	0.000464775	gene-LOC110667096	8.36665	3.24155e-10	gene-LOC110637175	-1.00601	5.07051e-06	gene-LOC110646175	8.60921	2.89295e-17	gene-LOC110657357	-1.00231	0.00204345	gene-LOC110634627	9.25166	1.14323e-11	XLOC_030311	-1.00353	0.00546968	XLOC_008816	5.73089	1.37295e-05	gene-LOC110642321	-1.11335	1.54231e-05	gene-LOC110667096	6.37318	2.17344e-06	gene-LOC110639086	-1.01269	4.18163e-06	XLOC_028543	5.78084
gene-LOC110635906	8.20366	1.61972e-08	gene-LOC110647914	-20.1921	7.55832e-06	gene-LOC110656449	7.00868	4.29423e-08	gene-LOC110655947	-1.04795	4.24266e-09	gene-LOC110656449	7.28622	1.17386e-08	gene-LOC110637454	-1.05237	4.00278e-05	gene-LOC110665230	7.1737	1.92035e-08	gene-LOC110634743	-1.00691	0.000932849	gene-LOC110641584	8.5437	5.46904e-31	gene-LOC110632176	-1.00249	0.000196272	gene-LOC110653412	8.91551	4.83038e-11	gene-LOC110656562	-1.00398	6.25534e-07	XLOC_032887	5.71871	2.03183e-05	gene-LOC110645597	-1.11822	0.000164082	gene-LOC110646175	5.87184	9.96225e-09	gene-LOC110633831	-1.0136	9.75342e-08	XLOC_005304	5.68892
gene-LOC110665169	7.85564	3.65972e-07	gene-LOC110669337	-24.7623	4.7838e-08	XLOC_002540	6.84635	2.13907e-06	XLOC_038499	-1.05275	5.39409e-06	gene-LOC110652978	6.84863	2.2433e-07	gene-LOC110662063	-1.05275	4.55653e-06	gene-LOC110653675	7.136	1.53916e-11	gene-LOC110648920	-1.00874	3.29874e-05	XLOC_039033	8.4806	3.21068e-12	gene-LOC110658094	-1.00277	2.72248e-06	gene-LOC110671395	8.86522	5.02647e-13	gene-LOC110655041	-1.00416	5.80314e-06	gene-LOC110673074	5.53002	3.42819e-05	gene-LOC110665494	-1.12872	0.000194247	gene-LOC110652978	5.47341	4.75106e-05	gene-LOC110666127	-1.01383	0.00022148	gene-LOC110657319	5.23176
gene-LOC110633167	7.83684	0.000298731	gene-LOC110669331	-26.5735	6.30215e-05	XLOC_034007	6.81231	5.63641e-07	gene-LOC110637288	-1.06496	2.3608e-08	XLOC_032887	6.84471	2.55263e-07	gene-LOC110671526	-1.06987	2.4363e-07	gene-LOC110656449	7.00191	4.34984e-08	gene-LOC110664708	-1.01063	0.000126835	XLOC_034007	8.33195	8.06773e-10	gene-LOC110661052	-1.00308	6.58602e-08	gene-LOC110657859	8.85704	2.10526e-10	gene-LOC110654280	-1.00445	3.44681e-24	gene-LOC110667096	4.7605	0.000550227	gene-LOC110657912	-1.13063	0.00054854	gene-LOC110633991	5.2828	0.00108671	gene-LOC110637108	-1.01557	0.000215587	XLOC_039033	5.22767
gene-LOC110657245	7.48509	1.08211e-12	gene-LOC110670581	-28.3359	2.11416e-05	gene-LOC110636105	6.61689	3.13277e-19	gene-LOC110651615	-1.0728	9.81612e-05	XLOC_002540	6.70612	3.42562e-06	gene-LOC110661984	-1.11207	0.000248766	gene-LOC110646181	6.81112	2.22609e-15	gene-LOC110669387	-1.01099	1.69291e-09	gene-LOC110665230	8.23755	9.921e-11	gene-LOC110646763	-1.0033	4.0789e-06	gene-LOC110660686	8.76699	3.49653e-11	gene-LOC110662363	-1.00484	1.0855e-20	gene-LOC110633603	4.68034	1.52429e-26	gene-LOC110647601	-1.13122	0.000156989	XLOC_034007	5.20994	0.000152408	gene-LOC110661010	-1.01771	1.05672e-05	gene-LOC110659902	4.97939
gene-LOC110638467	7.32432	4.90558e-07	gene-LOC110670174	-34.2877	1.39543e-16	gene-LOC110653675	6.61112	4.52181e-10	XLOC_038328	-1.07428	2.98116e-05	gene-LOC110636141	6.64346	6.13376e-20	XLOC_007242	-1.11411	7.68091e-05	XLOC_005623	6.77408	5.38044e-08	gene-LOC110662190	-1.01119	0.00150261	gene-LOC110657876	8.21137	2.34551e-13	gene-LOC110639622	-1.00345	0.00345574	gene-LOC110655471	8.63769	1.62756e-11	gene-LOC110646170	-1.00579	2.73558e-07	gene-LOC110653370	4.60154	1.16826e-36	gene-LOC110643100	-1.13336	3.14074e-06	XLOC_039033	5.02633	5.20245e-05	gene-LOC110670966	-1.01777	2.54549e-11	gene-LOC110668890	4.95067
gene-LOC110638197	7.3095	4.65545e-24				gene-LOC110636141	6.56508	1.69442e-19	gene-LOC110650584	-1.11279	0.000396456	gene-LOC110638467	6.53871	7.91269e-06	XLOC_013217	-1.12246	7.96251e-11	XLOC_002540	6.71373	3.33817e-06	gene-LOC110671982	-1.01509	0.000126082	gene-LOC110639333	8.12276	6.24678e-09	gene-LOC110664955	-1.00418	3.63853e-05	XLOC_039033	8.62249	1.38776e-12	gene-LOC110663982	-1.00583	1.52738e-10	gene-LOC110645974	4.60062	9.91886e-10	gene-LOC110668779	-1.14288	3.27571e-05	gene-LOC110645974	4.92309	6.03194e-11	gene-LOC110633352	-1.01862	0.000146199	gene-LOC110654399	4.84846
gene-LOC110662623	7.09053	0.000221204				XLOC_039033	6.49207	1.16873e-07	gene-LOC110658588	-1.1191	1.73844e-08	gene-LOC110635217	6.53419	7.84951e-07	XLOC_038499	-1.17829	3.24475e-07	gene-LOC110636748	6.64657	1.10234e-12	gene-LOC110663773	-1.01774	0.00321231	gene-LOC110656449	8.00066	3.52461e-10	gene-LOC110657689	-1.00431	0.000305746	XLOC_026736	8.58994	1.74147e-09	XLOC_018825	-1.00585	5.45104e-13	gene-LOC110672255	4.59265	6.26955e-27	gene-LOC110639995	-1.15546	6.87059e-10	gene-LOC110671484	4.652	0.00129601	XLOC_007065	-1.02089	1.91275e-06	gene-LOC110633991	4.78401
gene-LOC110640336	7.07839	4.07832e-05				gene-LOC110654243	6.10855	1.09799e-20	gene-LOC110645624	-1.12781	3.88528e-09	gene-LOC110657876	6.49807	7.54275e-09	gene-LOC110645624	-1.1822	6.05806e-10	gene-LOC110638197	6.59408	8.18861e-20	gene-LOC110658942	-1.01896	1.25268e-05	gene-LOC110653675	7.93728	5.74104e-14	XLOC_024736	-1.00457	0.00291081	XLOC_046672	8.58319	5.23892e-12	gene-LOC110673669	-1.0073	0.0100229	gene-LOC110644576	4.25006	2.57154e-12	gene-LOC110659265	-1.16062	0.000141626	gene-LOC110668890	4.64295	2.31828e-09	gene-LOC110665730	-1.02169	6.80145e-07	gene-LOC110651023	4.67873
gene-LOC110645798	7.05858	1.34744e-10				gene-LOC110638196	6.05345	3.25013e-26	gene-LOC110660024	-1.13182	0.000171209	gene-LOC110636105	6.44558	2.50614e-18	gene-LOC110650618	-1.19144	9.04155e-10	gene-LOC110633603	6.57314	8.17323e-51	gene-LOC110659910	-1.0197	0.000189747	gene-LOC110636705	7.85557	7.46714e-28	gene-LOC110638597	-1.00479	3.08484e-06	gene-LOC110639333	8.48961	1.2315e-09	XLOC_007377	-1.0073	0.00108128	gene-LOC110645984	4.19208	1.41779e-22	gene-LOC110665865	-1.17058	4.21138e-06	XLOC_008816	4.60072	0.000698326	gene-LOC110636102	-1.02351	0.00173793	gene-LOC110668150	4.67703
gene-LOC110666874	7.05103	9.20899e-07				XLOC_011935	5.95943	1.73091e-06	gene-LOC110668737	-1.1542	8.80202e-06	gene-LOC110639333	6.3836	6.00605e-06	gene-LOC110652005	-1.20799	7.40267e-15	XLOC_011935	6.53656	1.19338e-07	XLOC_009125	-1.02101	0.00333612	gene-LOC110636748	7.79751	5.75062e-17	XLOC_013166	-1.00507	0.00172807	gene-LOC110665230	8.47221	2.85845e-11	gene-LOC110664754	-1.00736	0.00226173	gene-LOC110636105	4.15066	2.46243e-08	gene-LOC110661118	-1.18952	0.000900632	gene-LOC110641706	4.5893	0.0012822	gene-LOC110657299	-1.02798	0.00284927	gene-LOC110667096	4.67434
gene-LOC110656160	6.99782	1.06289e-06				gene-LOC110651023	5.94246	2.11824e-05	gene-LOC110648132	-1.23982	6.43988e-05	gene-LOC110665230	6.16473	1.52729e-06	XLOC_024328	-1.21407	5.79926e-20	gene-LOC110654243	6.49879	2.68417e-23	gene-LOC110656486	-1.02405	0.000428222	gene-LOC110645974	7.67881	1.14316e-24	gene-LOC110663007	-1.00543	2.35207e-06	gene-LOC110645884	8.45247	7.25209e-10	gene-LOC110656149	-1.0075	0.000375261	gene-LOC110653675	4.03951	0.000194082	gene-LOC110637108	-1.21433	9.70515e-06	gene-LOC110654399	4.50241	4.32609e-38	gene-LOC110672185	-1.0281	0.00329814	gene-LOC110641706	4.60672
XLOC_042703	6.70506	1.06927e-06				gene-LOC110639991	5.92798	3.84638e-15	XLOC_013166	-1.25691	0.000202439	XLOC_039033	6.1605	5.10262e-07	gene-LOC110651584	-1.23183	3.70769e-09	gene-LOC110636105	6.42203	3.33349e-18	gene-LOC110652858	-1.02461	5.05865e-06	gene-LOC110665382	7.56237	4.66421e-09	gene-LOC110670132	-1.00547	1.93446e-05	gene-LOC110635217	8.4402	1.20599e-10	gene-LOC110646809	-1.00791	3.7836e-07	gene-LOC110646175	3.84317	0.000224819	XLOC_028318	-1.21822	0.000377941	gene-LOC110633603	4.42876	6.53264e-24	gene-LOC110642321	-1.03241	6.13536e-05	gene-LOC110665093	4.56266
gene-LOC110672570	6.49262	2.70713e-06				gene-LOC110673074	5.85306	1.1448e-05	gene-LOC110656486	-1.28647	1.55822e-05	gene-LOC110646175	6.14868	1.85072e-09	gene-LOC110638876	-1.23706	7.85075e-06	XLOC_039033	6.4125	1.64332e-07	XLOC_024239	-1.02544	8.50822e-05	gene-LOC110654243	7.47605	1.90839e-30	gene-LOC110670255	-1.00602	1.55582e-06	gene-LOC110636748	8.39309	1.98122e-19	gene-LOC110668549	-1.00853	0.00217402	gene-LOC110648988	3.8311	2.45798e-33	gene-LOC110665160	-1.21935	0.000924212	gene-LOC110644576	4.41668	3.50001e-13	gene-LOC110651354	-1.03483	8.08539e-05	gene-LOC110663480	4.55978
gene-LOC110648524	6.23324	1.3538e-12				XLOC_038072	5.75307	6.17436e-05	XLOC_001424	-1.32616	1.67165e-05	gene-LOC110653741	6.14062	2.81296e-05	XLOC_027111	-1.24472	1.01018e-05	gene-LOC110665382	6.39087	9.11814e-07	gene-LOC110646407	-1.02565	3.59627e-10	XLOC_046672	7.42283	2.77166e-09	gene-LOC110670805	-1.00619	0.00291578	XLOC_005623	8.35428	1.79534e-11	gene-LOC110632323	-1.00949	1.60656e-08	gene-LOC110644987	3.69372	1.34159e-09	gene-LOC110642639	-1.22352	3.6625e-05	gene-LOC110671395	4.35101	0.000865216	gene-LOC110653377	-1.03555	0.00364285	gene-LOC110651731	4.5093
gene-LOC110655284	6.09742	0.00033686				gene-LOC110653741	5.6359	0.000136547	gene-LOC110651583	-1.33842	7.74366e-17	XLOC_011935	6.03106	1.19424e-06	gene-LOC110658588	-1.25503	2.44776e-10	XLOC_005739	6.27575	5.31403e-05	gene-LOC110649238	-1.02654	2.3551e-06	XLOC_011935	7.35543	1.99297e-09	XLOC_044100	-1.00761	0.00085824	XLOC_034007	8.35357	7.31636e-10	XLOC_022433	-1.00958	0.00252332	gene-LOC110639764	3.68313	1.10701e-09	gene-LOC110662008	-1.26324	3.28762e-13	gene-LOC110638197	4.26994	6.25477e-09	gene-LOC110637454	-1.03722	5.28229e-05	gene-LOC110647814	4.39432
gene-LOC110647167	6.03107	0.000143828				gene-LOC110657876	5.5165	1.07753e-06	XLOC_046791	-1.35192	0.000278533	gene-LOC110639991	6.02181	1.32558e-15	gene-LOC110672922	-1.2574	0.00023131	gene-LOC110673074	5.99412	6.69777e-06	gene-LOC110658737	-1.02664	0.00101457	gene-LOC110653412	7.33691	7.04104e-08	gene-LOC110664194	-1.00809	3.48321e-08	gene-LOC110633991	8.18626	2.49134e-07	gene-LOC110649405	-1.00972	0.00141949	gene-LOC110643291	3.60531	3.15885e-07	gene-LOC110632753	-1.27566	0.000200658	gene-LOC110665382	4.20296	0.00216251	gene-LOC110669389	-1.04179	1.04113e-07	gene-LOC110644994	4.3356
gene-LOC110661280	6.01135	9.89024e-07				gene-LOC110649021	5.46263	9.78866e-05	gene-LOC110653474	-1.46335	4.4611e-07	gene-LOC110646249	5.95446	5.16344e-05	gene-LOC110651678	-1.27683	7.13422e-07	gene-LOC110646175	5.96585	5.62271e-09	gene-LOC110672663	-1.02726	0.00319467	gene-LOC110633603	7.2204	5.77946e-61	gene-LOC110652602	-1.00887	0.0050673	XLOC_011935	8.08948	3.715e-11	gene-LOC110660883	-1.01038	3.85834e-06	gene-LOC110651534	3.55744	2.69959e-24	gene-LOC110656029	-1.29663	5.12455e-08	gene-LOC110646409	4.11397	7.89569e-12	gene-LOC110637213	-1.04278	9.20804e-06	gene-LOC110637068	4.29988
gene-LOC110637255	5.95424	1.35702e-05				gene-LOC110646181	5.41314	3.66023e-10	gene-LOC110673176	-1.49964	2.64599e-05	XLOC_034007	5.92947	1.42818e-05	gene-LOC110655947	-1.28294	8.5447e-13	gene-LOC110636141	5.9092	4.55186e-16	gene-LOC110650618	-1.02914	7.65543e-08	gene-LOC110659902	7.18152	9.00658e-06	gene-LOC110636910	-1.00912	4.49663e-06	gene-LOC110656330	8.07866	1.01014e-07	gene-LOC110664945	-1.0104	7.05916e-08	gene-LOC110665422	3.53943	3.09867e-23	gene-LOC110640607	-1.38575	0.000314142	gene-LOC110672255	4.07261	1.65012e-21	XLOC_020084	-1.05391	5.82815e-05	gene-LOC110673898	4.23713
XLOC_005739	5.91762	0.000139095				XLOC_046672	5.2274	4.87773e-05	XLOC_041227	-1.65323	1.24076e-05	gene-LOC110635216	5.90861	8.43444e-05	gene-LOC110637288	-1.3088	8.76325e-12	XLOC_046672	5.81175	4.60887e-06	gene-LOC110655831	-1.03328	0.000161212	XLOC_002540	7.16949	6.37846e-07	gene-LOC110662196	-1.01063	0.000468453	gene-LOC110656449	8.07043	2.47851e-10	gene-LOC110638508	-1.01076	1.07616e-05	gene-LOC110632447	3.50389	3.55088e-11	gene-LOC110637454	-1.42469	3.19059e-08	gene-LOC110634657	4.05829	3.59644e-06	gene-LOC110649914	-1.05549	1.87097e-05	XLOC_029302	4.22494
XLOC_031076	5.71846	0.000408103				gene-LOC110665230	5.21498	5.66095e-05	gene-LOC110653657	-1.77543	8.13234e-06	gene-LOC110653743	5.88811	0.000481875	gene-LOC110673094	-1.31301	0.000157922	gene-LOC110672255	5.74664	3.14579e-41	gene-LOC110654999	-1.03361	2.46264e-05	gene-LOC110643208	7.14813	6.13207e-08	gene-LOC110659428	-1.01251	5.20241e-13	gene-LOC110665382	8.06686	3.87813e-10	gene-LOC110652889	-1.01184	7.79092e-07	gene-LOC110636141	3.48557	2.13282e-06	gene-LOC110653111	-1.4248	8.71776e-05	gene-LOC110644987	4.05024	2.74184e-11	XLOC_037699	-1.05637	0.00291129	gene-LOC110650194	4.21064
gene-LOC110673074	5.64766	2.23583e-05				gene-LOC110652978	5.21328	0.000118903	gene-LOC110660180	-1.84115	6.5744e-05	gene-LOC110653679	5.6798	7.6997e-05	gene-LOC110642739	-1.32691	0.000354046	gene-LOC110665422	5.68633	2.1529e-57	gene-LOC110649739	-1.03411	7.43101e-08	gene-LOC110671395	7.09468	9.12301e-09	gene-LOC110654040	-1.01259	4.2284e-12	gene-LOC110651023	8.05561	4.86563e-09	gene-LOC110644161	-1.01197	6.53859e-07	gene-LOC110634195	3.47601	2.24771e-16	XLOC_035816	-1.42854	2.66086e-06	gene-LOC110647814	4.00669	1.81144e-10	XLOC_015340	-1.05785	0.000218461	XLOC_020629	4.20969
gene-LOC110636987	5.59608	2.52251e-06				gene-LOC110653871	5.12195	0.000185077	gene-LOC110638633	-1.88168	0.000119079	gene-LOC110644050	5.6059	1.67505e-06	gene-LOC110666216	-1.35485	9.99898e-10	gene-LOC110656450	5.42238	1.21e-15	gene-LOC110643763	-1.03558	0.00191475	gene-LOC110672255	7.05924	2.51353e-61	gene-LOC110672605	-1.01369	9.67582e-06	gene-LOC110654243	7.96856	2.14046e-34	XLOC_018160	-1.01197	0.0103049	gene-LOC110636705	3.36109	3.01662e-06	gene-LOC110639463	-1.47952	2.90767e-06	gene-LOC110654366	3.9939	0.000315068	gene-LOC110647965	-1.06071	0.000106267	gene-LOC110665773	4.14463
gene-LOC110632423	5.58707	7.99028e-06				XLOC_030987	5.08137	2.68431e-10	XLOC_031435	-1.95601	3.10622e-05	gene-LOC110673074	5.58311	2.89029e-05	gene-LOC110659813	-1.36258	2.32338e-16	gene-LOC110645974	5.32978	1.29826e-12	gene-LOC110663735	-1.03697	0.000190134	XLOC_005623	7.04676	1.49981e-08	gene-LOC110671365	-1.01463	1.25052e-06	gene-LOC110643208	7.93424	1.66211e-09	gene-LOC110647347	-1.01217	4.50364e-06	XLOC_011928	3.34579	1.77784e-14	gene-LOC110646531	-1.4938	0.000390345	gene-LOC110640712	3.9633	0.00247242	gene-LOC110639492	-1.0614	1.21345e-08	XLOC_033296	4.03451
gene-LOC110665593	5.5305	1.43991e-05				gene-LOC110646914	5.0034	0.000384097	XLOC_018523	-5.34573	0.000197158	gene-LOC110668150	5.56452	3.70364e-05	gene-LOC110653474	-1.3651	2.39365e-06	gene-LOC110639333	5.31543	0.000199403	gene-LOC110655041	-1.03717	2.95198e-06	gene-LOC110655471	6.99831	5.75613e-08	gene-LOC110635416	-1.0154	1.55981e-12	gene-LOC110636705	7.90232	3.63525e-28	gene-LOC110666512	-1.01246	1.56547e-05	gene-LOC110636308	3.33108	1.06099e-11	gene-LOC110668030	-1.499	0.000380155	gene-LOC110637904	3.90847	1.71676e-22	gene-LOC110631687	-1.06234	0.0023814	gene-LOC110645981	4.01857
gene-LOC110673284	5.40674	1.27776e-06				gene-LOC110642601	4.90516	0.000392798	gene-LOC110658355	-6.67463	0.000285837	gene-LOC110645270	5.53218	2.94421e-05	gene-LOC110666127	-1.37907	1.1373e-06	gene-LOC110652978	5.20351	0.000116458	XLOC_005107	-1.03749	0.0019585	gene-LOC110636105	6.97383	3.222e-21	gene-LOC110635084	-1.01558	0.000196597	gene-LOC110668150	7.85103	3.00643e-09	gene-LOC110660090	-1.01297	0.00484283	gene-LOC110657236	3.2789	5.5069e-28	gene-LOC110656111	-1.52045	1.24123e-07	gene-LOC110651731	3.82247	0.00141945	XLOC_020893	-1.06447	8.1003e-05	gene-LOC110660701	4.01647
gene-LOC110658593	5.37483	1.25533e-05				gene-LOC110656450	4.90132	6.30099e-13	gene-LOC110646230	-6.89716	4.31768e-05	gene-LOC110633603	5.33931	4.45551e-34	gene-LOC110662131	-1.38679	3.0524e-07	gene-LOC110653678	5.1985	2.14197e-22	gene-LOC110666395	-1.03847	0.000384767	gene-LOC110634627	6.79614	7.41476e-07	gene-LOC110637508	-1.01749	1.86337e-08	gene-LOC110645100	7.76855	8.34088e-18	gene-LOC110655666	-1.01344	2.21325e-14	gene-LOC110638658	3.25974	4.94878e-19	gene-LOC110647990	-1.53469	1.2419e-12	gene-LOC110654913	3.81889	0.00257929	gene-LOC110643328	-1.06704	0.00124566	XLOC_046079	3.97664
gene-LOC110643283	5.16837	2.01761e-09				gene-LOC110665382	4.83761	0.000314333	XLOC_018539	-7.45659	1.51536e-07	gene-LOC110654243	5.31277	6.44484e-16	gene-LOC110669120	-1.39294	7.63296e-24	gene-LOC110634627	5.1788	0.000218115	gene-LOC110634007	-1.03859	0.000152353	XLOC_026736	6.74022	2.65548e-06	gene-LOC110658031	-1.01779	0.000500472	gene-LOC110649021	7.7385	1.70777e-08	gene-LOC110651342	-1.01358	8.41169e-06	gene-LOC110654399	3.22046	5.85744e-20	gene-LOC110658634	-1.54764	2.65847e-05	gene-LOC110632447	3.7816	8.641e-13	gene-LOC110660008	-1.07417	4.92911e-10	gene-LOC110665119	3.97297
XLOC_038072	5.08906	0.000416047				gene-LOC110653678	4.80378	3.39024e-19	gene-LOC110665573	-17.959	9.37172e-05	XLOC_046672	5.18546	5.34225e-05	XLOC_035368	-1.39327	0.000228768	XLOC_011928	5.15144	2.24721e-32	gene-LOC110668940	-1.03913	0.00252902	gene-LOC110651023	6.63321	1.66706e-06	XLOC_031901	-1.01962	4.14728e-06	gene-LOC110653675	7.70661	3.04959e-13	XLOC_013645	-1.0136	0.00985579	gene-LOC110641584	3.10068	4.33338e-05	gene-LOC110670331	-1.61893	0.000203085	gene-LOC110656120	3.74304	6.89222e-10	gene-LOC110656756	-1.07418	6.7717e-05	gene-LOC110653537	3.97246
gene-LOC110643747	5.03722	7.45465e-07				XLOC_005623	4.77025	0.000152829				gene-LOC110653678	5.1849	2.76493e-22	gene-LOC110638605	-1.40076	6.50395e-13	gene-LOC110653412	5.03083	0.000317764	gene-LOC110673150	-1.04224	3.5283e-05	gene-LOC110635217	6.62134	5.36118e-07	gene-LOC110655585	-1.01962	0.00317473	gene-LOC110669339	7.66171	4.00209e-21	gene-LOC110659963	-1.01411	0.00168716	gene-LOC110642577	3.0741	3.74084e-11	gene-LOC110656108	-1.65727	7.01516e-11	gene-LOC110650460	3.70791	0.000225704	gene-LOC110632283	-1.0792	1.62594e-07	gene-LOC110655159	3.97054
gene-LOC110651641	4.99024	0.000142189				gene-LOC110644244	4.69693	5.65239e-05				gene-LOC110635405	5.12832	0.000475027	XLOC_031146	-1.41275	1.46707e-10	XLOC_030987	4.99918	5.02305e-10	gene-LOC110648969	-1.04365	3.19914e-08	gene-LOC110649021	6.46037	2.88849e-06	gene-LOC110645242	-1.0205	0.00232013	gene-LOC110635216	7.65912	2.5975e-07	XLOC_000206	-1.01544	0.00380999	gene-LOC110646409	3.04759	4.76748e-07	gene-LOC110662303	-1.6975	0.000258958	gene-LOC110652407	3.6659	2.05239e-06	XLOC_036957	-1.08175	0.00251793	gene-LOC110647708	3.9302
gene-LOC110667096	4.95574	0.000287708				gene-LOC110652407	4.65701	1.02006e-09				gene-LOC110656450	5.07142	8.2376e-14	gene-LOC110659271	-1.42937	9.47975e-05	gene-LOC110648630	4.97086	0.00259868	gene-LOC110634152	-1.04502	1.18603e-06	gene-LOC110670969	6.4512	2.9816e-44	gene-LOC110639123	-1.02238	1.09626e-06	gene-LOC110672255	7.65559	8.36024e-72	XLOC_039028	-1.01547	0.00209076	gene-LOC110653266	2.97694	2.43513e-14	gene-LOC110666193	-1.70162	0.000267258	gene-LOC110652696	3.64589	1.36729e-08	gene-LOC110666475	-1.08651	0.00348066	gene-LOC110643812	3.90846
gene-LOC110653871	4.91855	0.00032032				gene-LOC110644050	4.52779	0.00013063				gene-LOC110660138	5.03699	0.000268969	gene-LOC110663775	-1.45714	5.6485e-05	gene-LOC110639991	4.94361	6.82258e-11	gene-LOC110668136	-1.04597	0.000489944	XLOC_011927	6.39105	8.18252e-05	gene-LOC110665148	-1.02241	4.3735e-08	gene-LOC110670969	7.59608	9.11231e-61	XLOC_010982	-1.01629	0.000351164	gene-LOC110634457	2.95517	1.54795e-16	gene-LOC110669763	-1.72008	6.64359e-08	gene-LOC110653675	3.63255	0.000942285	gene-LOC110668385	-1.08894	0.00255063	gene-LOC110644576	3.89545
gene-LOC110650061	4.85615	4.94041e-05				gene-LOC110633603	4.46271	2.98386e-24				gene-LOC110649021	5.00257	0.000389869	gene-LOC110672724	-1.47855	3.41855e-07	gene-LOC110646249	4.93062	0.000962224	gene-LOC110647771	-1.04829	3.62997e-12	gene-LOC110638197	6.37123	1.36387e-18	gene-LOC110672940	-1.02246	0.00043365	XLOC_005739	7.56747	1.05007e-06	gene-LOC110645049	-1.0167	3.88659e-05	gene-LOC110653281	2.92619	5.33136e-05	gene-LOC110665736	-1.82213	1.02394e-05	gene-LOC110658593	3.61282	0.00364328	gene-LOC110669632	-1.09016	0.000340542	gene-LOC110633603	3.82887
gene-LOC110661869	4.81741	2.90936e-06				gene-LOC110665422	4.38726	7.68925e-35				XLOC_030987	4.92668	9.11065e-10	gene-LOC110657887	-1.48504	1.40933e-05	gene-LOC110648988	4.91958	7.48407e-54	gene-LOC110637608	-1.05098	7.24723e-05	gene-LOC110652407	6.35252	3.86241e-17	gene-LOC110660586	-1.02331	3.67892e-10	gene-LOC110669356	7.53399	5.60678e-07	gene-LOC110654241	-1.01729	0.000729136	gene-LOC110653434	2.8754	0.000651076	gene-LOC110641222	-1.84691	0.000693968	gene-LOC110651466	3.59846	0.0037284	gene-LOC110644675	-1.09311	0.00371525	gene-LOC110669339	3.82736
gene-LOC110665791	4.79246	1.31034e-07				gene-LOC110646175	4.36313	2.60842e-05				XLOC_011925	4.87222	2.79235e-07	gene-LOC110635454	-1.49304	7.27994e-06	gene-LOC110668124	4.90684	0.00296461	gene-LOC110650980	-1.052	0.00125865	gene-LOC110645884	6.34938	4.51243e-06	gene-LOC110661673	-1.02384	0.000511507	gene-LOC110649846	7.5239	5.1195e-08	gene-LOC110668240	-1.01836	9.66035e-08	gene-LOC110638197	2.86221	0.000144693	gene-LOC110646293	-1.85346	0.000172366	gene-LOC110636748	3.58986	0.000197309	gene-LOC110646773	-1.09498	0.000636786	gene-LOC110642178	3.82512
gene-LOC110660781	4.79234	1.22888e-06				XLOC_011928	4.20078	5.30082e-22				gene-LOC110653871	4.77097	0.000512858	gene-LOC110673825	-1.50888	1.3285e-16	gene-LOC110643291	4.89985	1.59388e-12	gene-LOC110639610	-1.05412	5.28353e-10	gene-LOC110646914	6.33766	4.07376e-06	gene-LOC110636800	-1.02405	0.00283121	gene-LOC110633603	7.48953	1.85082e-65	XLOC_020014	-1.01889	0.000237868	gene-LOC110636761	2.8421	9.31179e-12	gene-LOC110642253	-1.91439	7.75545e-08	gene-LOC110647856	3.5445	7.55247e-11	gene-LOC110638876	-1.09778	7.01316e-05	gene-LOC110632097	3.82106
gene-LOC110636748	4.7516	4.59352e-07				gene-LOC110653740	4.02641	2.89768e-31				XLOC_011928	4.75658	8.02284e-28	gene-LOC110665080	-1.51031	0.00024118	XLOC_026952	4.81321	2.10249e-05	gene-LOC110659813	-1.05433	1.34611e-10	gene-LOC110665851	6.24674	0.000179754	gene-LOC110634424	-1.02481	0.000138599	gene-LOC110656328	7.4642	1.53453e-07	gene-LOC110635650	-1.01938	0.00128671	gene-LOC110639774	2.81793	4.21e-05	gene-LOC110668445	-1.91621	0.000145668	gene-LOC110633735	3.53961	3.81393e-12	XLOC_029990	-1.09892	0.00255636	gene-LOC110658191	3.81239
gene-LOC110636105	4.71651	1.9811e-10				gene-LOC110641128	3.93399	3.90972e-26				gene-LOC110658191	4.73774	0.000419213	gene-LOC110652858	-1.51629	1.09331e-10	gene-LOC110644576	4.78745	2.6989e-15	gene-LOC110658854	-1.05574	1.73287e-08	gene-LOC110668150	6.24587	2.91887e-06	gene-LOC110636689	-1.02654	0.00203881	gene-LOC110670999	7.4374	4.59067e-31	gene-LOC110640789	-1.0196	7.48268e-06	gene-LOC110636844	2.81548	1.36161e-12	XLOC_045255	-1.94631	0.000671995	gene-LOC110650654	3.52926	0.000715466	XLOC_031146	-1.10386	3.21668e-07	gene-LOC110650654	3.78374
gene-LOC110654243	4.6931	1.11649e-12				XLOC_036472	3.83062	1.1988e-06				gene-LOC110638197	4.67024	1.66953e-10	gene-LOC110669763	-1.52252	1.7231e-06	gene-LOC110644987	4.70935	6.90721e-15	gene-LOC110671525	-1.0571	1.40538e-07	gene-LOC110670999	6.23861	2.98706e-22	XLOC_008857	-1.0273	6.56988e-07	gene-LOC110669170	7.36216	6.12661e-12	gene-LOC110649334	-1.02009	0.00372273	gene-LOC110631454	2.813	4.61489e-24	gene-LOC110631686	-1.95532	0.000452199	gene-LOC110661798	3.50901	6.92463e-05	XLOC_044668	-1.10495	7.48891e-08	gene-LOC110655389	3.77768
gene-LOC110636141	4.66633	1.5799e-10				gene-LOC110668313	3.82276	0.000137918				gene-LOC110655471	4.63295	0.000544923	XLOC_024627	-1.58951	0.000528966	gene-LOC110653370	4.66602	1.20986e-37	gene-LOC110632452	-1.06138	0.000969694	gene-LOC110636141	6.22772	1.06527e-17	gene-LOC110644722	-1.02825	3.7443e-07	gene-LOC110668103	7.35005	2.27688e-05	gene-LOC110662876	-1.02011	7.37522e-05	gene-LOC110635180	2.78931	1.82803e-22	gene-LOC110639165	-2.029	6.32337e-10	gene-LOC110641050	3.4883	0.000568144	gene-LOC110669522	-1.1052	0.00267859	gene-LOC110669847	3.77158
gene-LOC110651734	4.66357	6.22479e-07				gene-LOC110653573	3.80708	1.53266e-08				gene-LOC110653573	4.42844	3.32484e-11	XLOC_005008	-1.60321	0.000150036	gene-LOC110645984	4.60002	6.99701e-27	gene-LOC110673429	-1.0657	7.69106e-05	gene-LOC110653743	6.22148	0.000215659	gene-LOC110649430	-1.02982	3.72274e-09	gene-LOC110646004	7.349	1.15037e-17	gene-LOC110672224	-1.021	6.49251e-05	gene-LOC110664056	2.72269	6.27022e-22	gene-LOC110653414	-2.03623	0.00035646	gene-LOC110644994	3.48711	7.55979e-08	gene-LOC110639311	-1.10526	0.00116191	gene-LOC110653160	3.73665
gene-LOC110632993	4.62927	1.5613e-07				XLOC_011925	3.71179	0.000116386				gene-LOC110653740	4.39734	4.0216e-37	XLOC_034544	-1.6048	8.10985e-05	gene-LOC110642577	4.5827	3.60343e-23	XLOC_028318	-1.06635	0.00171543	gene-LOC110657859	6.20509	1.06181e-05	gene-LOC110636174	-1.03055	1.2296e-11	gene-LOC110643291	7.33425	1.13952e-26	gene-LOC110636480	-1.0211	4.87464e-07	gene-LOC110667000	2.71591	3.81555e-08	gene-LOC110647227	-2.09816	0.000898892	gene-LOC110638658	3.48533	1.56375e-21	gene-LOC110665160	-1.1074	0.00272202	gene-LOC110664286	3.72265
gene-LOC110653675	4.57602	1.9909e-05				gene-LOC110637464	3.66011	0.00014853				gene-LOC110638196	4.25684	1.18658e-13	gene-LOC110669522	-1.64125	1.66531e-05	gene-LOC110644050	4.51258	0.000133812	gene-LOC110642022	-1.06881	1.40666e-05	gene-LOC110648630	6.15201	0.000193596	gene-LOC110635599	-1.03104	0.00188063	gene-LOC110645981	7.32787	9.65542e-09	gene-LOC110635471	-1.02219	0.00300582	gene-LOC110670552	2.68237	3.82861e-06	gene-LOC110651515	-2.15089	1.11252e-05	gene-LOC110673795	3.48359	0.00215203	gene-LOC110662446	-1.10838	0.00111808	gene-LOC110664941	3.71031
gene-LOC110650299	4.53201	6.02099e-05				gene-LOC110633184	3.56604	2.96541e-12				XLOC_026952	4.19612	0.000234482	gene-LOC110651583	-1.64917	2.64955e-24	gene-LOC110670969	4.51093	2.893e-22	gene-LOC110636387	-1.06992	0.000731051	gene-LOC110643188	6.14795	7.06392e-06	gene-LOC110633961	-1.03154	4.92662e-05	gene-LOC110653514	7.31467	2.34e-07	gene-LOC110632686	-1.023	1.13185e-05	gene-LOC110637326	2.61804	6.77524e-07	gene-LOC110655751	-2.15347	0.000729044	gene-LOC110646004	3.45998	6.26347e-05	gene-LOC110656253	-1.10844	0.00132341	gene-LOC110667615	3.68436
gene-LOC110650032	4.37448	2.10334e-05				gene-LOC110644299	3.56062	4.30403e-13				gene-LOC110665422	4.17838	9.29935e-32	gene-LOC110648684	-1.65513	4.15758e-05	gene-LOC110670999	4.41773	1.11484e-11	gene-LOC110657883	-1.07109	2.11269e-12	gene-LOC110665422	6.13205	1.85644e-66	gene-LOC110648324	-1.03241	7.63363e-06	gene-LOC110637356	7.29718	1.16489e-06	gene-LOC110642487	-1.02303	6.0352e-05	gene-LOC110633102	2.60193	2.5164e-12	gene-LOC110656194	-2.20432	8.42644e-05	gene-LOC110655159	3.45638	0.00151931	XLOC_013166	-1.10955	0.000787396	XLOC_016584	3.66965
XLOC_037096	4.29141	1.38563e-06				gene-LOC110654523	3.50142	2.86267e-14				gene-LOC110642577	3.96453	1.10769e-17	gene-LOC110673766	-1.66162	0.00033641	gene-LOC110655471	4.41201	0.00108224	gene-LOC110640560	-1.07433	1.55957e-09	gene-LOC110653741	6.0992	3.14822e-05	gene-LOC110642739	-1.03369	0.00314581	gene-LOC110661392	7.28836	3.01656e-07	XLOC_026876	-1.02323	0.00111341	gene-LOC110651602	2.53868	3.92998e-06	gene-LOC110655886	-2.22869	4.17101e-05	gene-LOC110643137	3.40745	6.85166e-08	XLOC_020328	-1.11271	0.00010668	gene-LOC110639857	3.64278
gene-LOC110660112	4.28395	1.78753e-06				gene-LOC110637547	3.408	2.07525e-22				gene-LOC110645974	3.87414	3.00411e-07	gene-LOC110641995	-1.79346	6.20356e-10	gene-LOC110636308	4.34142	4.74227e-19	gene-LOC110670553	-1.07478	8.5373e-05	XLOC_026952	6.06516	6.25801e-08	gene-LOC110662917	-1.03468	0.00011153	gene-LOC110644987	7.25846	1.3043e-33	gene-LOC110642119	-1.0235	1.6009e-06	gene-LOC110669546	2.52745	1.87142e-13	gene-LOC110647848	-2.23922	9.25665e-11	gene-LOC110653266	3.37504	5.08533e-18	gene-LOC110637029	-1.11284	0.0023661	gene-LOC110632193	3.63559
gene-LOC110660919	4.27667	1.27539e-10				gene-LOC110642577	3.39047	2.9236e-13				gene-LOC110652407	3.85408	5.30658e-07	XLOC_040369	-1.85591	0.000249538	gene-LOC110653740	4.33149	4.72461e-36	gene-LOC110650958	-1.07545	0.00276781	gene-LOC110643749	6.06477	1.95711e-05	gene-LOC110640631	-1.03471	0.0051753	gene-LOC110669171	7.24819	9.39809e-11	gene-LOC110653313	-1.02392	0.000353359	gene-LOC110636299	2.52482	4.09934e-19	gene-LOC110663764	-2.51712	0.000126448	gene-LOC110647708	3.3718	1.05388e-12	gene-LOC110637460	-1.11343	0.000325079	gene-LOC110636844	3.6179
gene-LOC110671349	4.24007	0.000316348				gene-LOC110636844	3.35895	2.28324e-17				gene-LOC110636705	3.71211	2.47548e-07	gene-LOC110673176	-1.86731	2.5972e-07	gene-LOC110650806	4.29647	2.91378e-21	gene-LOC110671406	-1.07699	1.41087e-10	gene-LOC110643291	6.04767	1.53151e-18	gene-LOC110642793	-1.0368	0.000665807	gene-LOC110665119	7.23105	8.48881e-08	gene-LOC110636910	-1.02551	3.16431e-06	XLOC_028549	2.46692	0.000353949	gene-LOC110655792	-2.5206	2.74389e-05	gene-LOC110667615	3.36622	2.43031e-18	gene-LOC110668779	-1.11578	5.64672e-05	gene-LOC110671414	3.60638
gene-LOC110644816	4.22739	1.72148e-08				gene-LOC110673404	3.35747	4.88501e-14				gene-LOC110637547	3.69271	4.87757e-26	XLOC_004223	-2.02176	3.56941e-05	gene-LOC110668313	4.27705	1.64591e-05	gene-LOC110664771	-1.07814	3.78417e-06	gene-LOC110656450	5.97762	8.44477e-19	gene-LOC110664596	-1.03816	4.55004e-06	gene-LOC110637277	7.14558	0.000558532	XLOC_019242	-1.02566	0.00145315	gene-LOC110636933	2.42163	5.54295e-19	gene-LOC110651540	-2.62031	0.000113075	gene-LOC110653526	3.35998	0.000730395	XLOC_042409	-1.11968	0.0022735	gene-LOC110635897	3.60408
gene-LOC110632863	4.16396	0.000103517				gene-LOC110673027	3.34022	1.98592e-29				gene-LOC110641873	3.65253	2.37771e-07	gene-LOC110668737	-2.04567	1.69847e-14	gene-LOC110639970	4.25509	1.03407e-05	XLOC_041533	-1.08158	0.000598125	gene-LOC110649846	5.96963	1.87063e-05	gene-LOC110660048	-1.03823	0.000101324	XLOC_033747	7.13145	0.000470399	gene-LOC110645683	-1.02611	0.000156106	gene-LOC110652686	2.40405	0.000348261	gene-LOC110655773	-2.70858	0.000481689	gene-LOC110636844	3.34498	2.99127e-17	gene-LOC110667955	-1.11999	0.00060898	gene-LOC110654001	3.6012
gene-LOC110637831	4.15909	3.73707e-07				gene-LOC110644987	3.33034	5.86057e-08				gene-LOC110673027	3.61113	4.03983e-34	gene-LOC110673814	-2.09968	0.000652215	gene-LOC110652407	4.20291	3.93785e-08	gene-LOC110650855	-1.08356	0.000248909	gene-LOC110644987	5.95803	4.1647e-23	gene-LOC110665160	-1.0389	0.00428202	gene-LOC110641706	7.12092	3.52446e-07	XLOC_002365	-1.02666	0.00793211	gene-LOC110633735	2.3923	2.81007e-06	gene-LOC110651891	-2.76883	1.40174e-06	gene-LOC110638641	3.24643	1.86668e-05	gene-LOC110668980	-1.12302	0.00145738	gene-LOC110669141	3.58961
gene-LOC110665419	4.13441	0.000162242				gene-LOC110645974	3.30896	1.38371e-05				gene-LOC110643291	3.50275	7.44484e-07	XLOC_034822	-2.1222	2.765e-05	gene-LOC110637904	4.19649	1.07801e-25	gene-LOC110632437	-1.08545	0.00178901	gene-LOC110653678	5.91034	1.0625e-28	gene-LOC110656938	-1.03908	0.0060023	XLOC_032782	7.09922	2.66354e-05	gene-LOC110660900	-1.02695	1.00446e-05	gene-LOC110649512	2.39147	2.3138e-09	gene-LOC110648266	-2.78336	0.000505217	gene-LOC110636705	3.24569	6.57551e-06	gene-LOC110651320	-1.12447	4.1695e-05	gene-LOC110632447	3.57882
gene-LOC110667067	4.08806	2.63881e-07				gene-LOC110641873	3.30663	3.38606e-06				gene-LOC110634426	3.3356	1.65467e-19	gene-LOC110650584	-2.12657	2.04244e-11	gene-LOC110639764	4.16183	5.29079e-12	gene-LOC110631598	-1.08643	2.41188e-05	XLOC_001570	5.87578	0.000414027	gene-LOC110641998	-1.03995	7.9719e-08	gene-LOC110644556	7.07512	2.86839e-12	gene-LOC110669262	-1.02745	0.00100474	gene-LOC110673749	2.37703	0.00030322	gene-LOC110671883	-2.92599	0.000230742	gene-LOC110649512	3.21189	8.94889e-16	XLOC_018702	-1.12531	0.00223633	gene-LOC110639602	3.56791
gene-LOC110649975	4.07943	3.12391e-07				gene-LOC110663054	3.3042	1.02792e-21				gene-LOC110668942	3.30408	5.71375e-07	XLOC_015842	-2.15729	0.000351168	gene-LOC110667000	4.11296	2.66177e-17	gene-LOC110667438	-1.08681	0.00129284	XLOC_005739	5.86508	0.00016043	gene-LOC110673107	-1.04033	0.000546898	XLOC_046079	7.03058	6.00765e-08	gene-LOC110666141	-1.02825	0.00579737	gene-LOC110668269	2.34515	5.14053e-08	gene-LOC110655280	-3.16435	0.000380682	gene-LOC110641553	3.2092	9.74273e-05	XLOC_038644	-1.12755	0.00198356	XLOC_024379	3.56731
gene-LOC110632061	4.06499	0.000187743				gene-LOC110652495	3.24931	1.6645e-14				gene-LOC110670969	3.28451	2.56037e-12	gene-LOC110671964	-3.3899	9.30748e-05	gene-LOC110673027	4.00018	1.74676e-41	gene-LOC110660803	-1.08783	1.88119e-05	gene-LOC110648619	5.83316	9.7424e-05	gene-LOC110642053	-1.04045	2.5153e-07	gene-LOC110637549	6.98955	1.48828e-07	gene-LOC110639106	-1.02899	0.00150431	XLOC_011926	2.34373	1.08154e-09	gene-LOC110648469	-3.52208	0.000803687	XLOC_005303	3.20837	0.00276603	XLOC_036992	-1.12797	0.00064326	gene-LOC110650913	3.562
gene-LOC110636483	4.04609	8.31336e-05				XLOC_042337	3.2206	3.47759e-05				gene-LOC110643267	3.2825	1.76455e-10	gene-LOC110673767	-4.69167	0.000250653	gene-LOC110640793	3.99413	2.07133e-26	gene-LOC110656911	-1.09205	2.09771e-10	gene-LOC110660686	5.78269	1.72006e-05	gene-LOC110651928	-1.0414	0.00209738	gene-LOC110669248	6.98095	2.81061e-07	gene-LOC110649501	-1.03044	1.70991e-12	XLOC_041972	2.33028	5.50468e-05	gene-LOC110645535	-3.58704	1.72904e-06	gene-LOC110667452	3.19475	0.000287549	gene-LOC110633022	-1.13783	0.00112722	gene-LOC110653266	3.53878
gene-LOC110659495	38.3266	5.10037e-09				gene-LOC110667000	3.11138	2.67466e-10				gene-LOC110641128	3.25771	2.50801e-18	gene-LOC110646230	-5.16979	0.000238664	gene-LOC110651534	3.97454	5.69502e-30	gene-LOC110659595	-1.09252	5.10414e-08	gene-LOC110635216	5.76701	0.000124893	gene-LOC110647019	-1.04232	0.0031064	gene-LOC110633677	6.91784	0.000573236	XLOC_008470	-1.03045	3.85933e-05	gene-LOC110645775	2.3139	2.61794e-08	gene-LOC110633512	-3.60699	0.000847895	gene-LOC110669339	3.19159	0.000149618	gene-LOC110645331	-1.13835	7.81959e-10	XLOC_027839	3.52948
gene-LOC110647335	35.0726	8.9076e-08				gene-LOC110666834	3.09678	1.76394e-11				gene-LOC110664236	3.21574	4.32698e-09	gene-LOC110659960	-7.0049	6.62947e-06	gene-LOC110653266	3.93923	4.80351e-24	gene-LOC110669120	-1.09448	1.4349e-15	XLOC_005304	5.76561	0.00244768	gene-LOC110633617	-1.04295	4.69213e-09	gene-LOC110638197	6.86278	2.34739e-21	gene-LOC110652339	-1.03059	0.000265206	gene-LOC110651206	2.29191	7.11507e-06	XLOC_008301	-3.69339	1.69267e-05	gene-LOC110636105	3.18605	2.36966e-05	gene-LOC110656029	-1.14857	1.42041e-06	gene-LOC110673740	3.52565
gene-LOC110635440	34.4024	1.55854e-07				gene-LOC110634457	3.08647	6.94475e-18				gene-LOC110663054	3.20672	1.49128e-20	gene-LOC110663638	-7.11305	4.23659e-05	gene-LOC110638196	3.92939	8.08234e-12	gene-LOC110651853	-1.0961	2.87693e-07	gene-LOC110653679	5.75016	6.14546e-05	XLOC_010212	-1.04514	0.000136282	gene-LOC110654451	6.85815	9.15711e-07	gene-LOC110672906	-1.03071	0.00716269	gene-LOC110652015	2.28397	1.03206e-09	gene-LOC110670731	-3.72223	0.000752768	gene-LOC110645984	3.18467	1.3704e-13	XLOC_008315	-1.15984	0.000577564	gene-LOC110667452	3.51941
gene-LOC110666206	33.5599	3.10345e-07				gene-LOC110636308	3.07932	4.12125e-10				gene-LOC110670999	3.13369	2.4221e-06	gene-LOC110656206	-7.41214	0.000560447	gene-LOC110652495	3.91104	2.01329e-20	gene-LOC110655659	-1.09614	4.32545e-05	XLOC_044883	5.72642	0.000159855	gene-LOC110661033	-1.046	1.60942e-07	gene-LOC110656407	6.85761	1.88613e-05	gene-LOC110632326	-1.03083	0.000233098	gene-LOC110654927	2.26799	0.000836205	gene-LOC110641764	-3.92794	1.36871e-08	gene-LOC110671414	3.17829	4.01073e-06	XLOC_007242	-1.17235	3.92513e-05	gene-LOC110666834	3.5085
gene-LOC110635448	32.1459	9.51395e-07				gene-LOC110672255	3.04956	1.03839e-12				gene-LOC110651534	3.11365	6.45497e-19	gene-LOC110651293	-8.42385	0.000576857	gene-LOC110669546	3.90496	5.64951e-30	gene-LOC110648921	-1.09626	1.0337e-07	gene-LOC110645984	5.72085	9.2048e-41	gene-LOC110670637	-1.04812	6.05926e-14	gene-LOC110656409	6.8559	7.66503e-05	XLOC_016241	-1.03101	3.98232e-09	gene-LOC110638018	2.26786	8.27937e-10	gene-LOC110661376	-4.41598	0.000587504	XLOC_041972	3.16931	2.33057e-08	gene-LOC110642153	-1.175	0.00250344	gene-LOC110652696	3.50635
gene-LOC110660651	30.5949	3.71495e-08				gene-LOC110636761	3.04853	2.64825e-13				gene-LOC110669339	3.09649	0.000234452	gene-LOC110633175	-17.8907	1.87423e-08	gene-LOC110654523	3.90228	1.87445e-17	gene-LOC110646272	-1.09636	0.000828708	gene-LOC110653370	5.6949	2.57528e-55	gene-LOC110665522	-1.04834	6.44984e-09	gene-LOC110643188	6.8537	4.85536e-07	gene-LOC110639770	-1.03174	0.0108537	XLOC_003081	2.21077	1.83662e-05	gene-LOC110653563	-5.37299	1.47798e-05	gene-LOC110673749	3.16895	9.30359e-07	gene-LOC110639165	-1.17862	0.000233384	gene-LOC110670999	3.49354
gene-LOC110669603	30.011	4.74166e-06				gene-LOC110634426	3.01327	3.61719e-16				gene-LOC110651523	3.0762	3.49267e-09	gene-LOC110636623	-18.8785	9.4847e-05	gene-LOC110672968	3.8997	1.67845e-10	gene-LOC110643423	-1.09698	0.000571588	gene-LOC110663480	5.69014	7.29946e-05	gene-LOC110670131	-1.04859	7.04829e-06	gene-LOC110661800	6.8271	1.49785e-12	XLOC_035583	-1.03187	0.00436297	gene-LOC110672968	2.19512	0.000671712	gene-LOC110633508	-7.31673	0.000831644	gene-LOC110653281	3.14506	1.39361e-05	XLOC_038328	-1.18275	4.90954e-06	gene-LOC110649512	3.48148
gene-LOC110634368	3.98455	0.000252707				gene-LOC110642343	20.0911	2.12468e-10				gene-LOC110658275	3.0614	4.84319e-09	gene-LOC110643791	-19.5858	1.99401e-10	gene-LOC110636761	3.70482	5.56811e-19	gene-LOC110666979	-1.09763	2.39994e-16	gene-LOC110648988	5.68514	2.60036e-71	XLOC_017246	-1.04878	0.00137443	gene-LOC110638661	6.79689	1.34235e-08	gene-LOC110645242	-1.03207	0.0020743	gene-LOC110636312	2.16379	4.08234e-05	gene-LOC110669679	-16.4023	0.000397913	XLOC_027839	3.13173	0.000155966	XLOC_033958	-1.18552	0.00197802	gene-LOC110647856	3.46297
gene-LOC110644007	3.97776	1.2607e-06				gene-LOC110639969	2.99944	2.41712e-25				gene-LOC110650158	3.04488	0.000387653	gene-LOC110647914	-19.6138	1.36699e-05	gene-LOC110639969	3.67677	2.91683e-37	gene-LOC110638038	-1.09764	9.14647e-09	XLOC_022079	5.65904	0.00499888	gene-LOC110639086	-1.04893	1.82835e-06	gene-LOC110657319	6.77687	9.06698e-06	XLOC_001031	-1.03244	0.00210435	gene-LOC110669141	2.14334	3.25374e-07	gene-LOC110661326	-16.7832	1.39776e-05	gene-LOC110670552	3.11751	6.92333e-08	gene-LOC110660024	-1.1859	8.13611e-05	XLOC_033108	3.45099
gene-LOC110655995	3.93936	0.00016405				gene-LOC110669141	2.99897	3.82917e-13				gene-LOC110659495	26.2247	6.4471e-05	gene-LOC110642934	-19.8508	1.06831e-08	XLOC_036472	3.6299	4.23834e-06	gene-LOC110660088	-1.09856	9.79211e-11	gene-LOC110669170	5.61425	1.87087e-07	gene-LOC110641902	-1.04934	0.00381748	gene-LOC110665773	6.77552	2.6783e-07	gene-LOC110665159	-1.03249	7.52659e-05	gene-LOC110643137	2.14048	0.000841537	gene-LOC110661521	-18.6891	1.8897e-08	gene-LOC110659506	3.11374	0.00188582	XLOC_036505	-1.1873	0.000378867	gene-LOC110670429	3.43328
gene-LOC110663777	3.8708	2.54716e-06				gene-LOC110640793	2.99707	1.80573e-15				gene-LOC110647335	25.2488	0.00011922	gene-LOC110631968	-23.0354	1.63008e-06	gene-LOC110634457	3.60673	6.13895e-24	gene-LOC110641866	-1.09881	4.32111e-08	gene-LOC110668103	5.61059	0.00134586	gene-LOC110640848	-1.04963	6.18063e-15	gene-LOC110637068	6.76626	1.43004e-07	gene-LOC110667329	-1.03311	0.000156912	gene-LOC110643730	2.12229	0.000172797	gene-LOC110636623	-19.0731	8.02505e-05	gene-LOC110648988	3.08009	4.04685e-22	gene-LOC110653606	-1.19348	2.3083e-05	gene-LOC110643137	3.42967
gene-LOC110663911	3.83674	5.34488e-06				gene-LOC110647708	2.99347	3.58005e-10				gene-LOC110666206	24.1167	0.000239721	gene-LOC110669331	-26.0141	8.9668e-05	gene-LOC110634195	3.58596	2.49912e-17	gene-LOC110631899	-1.09896	4.89401e-07	gene-LOC110644576	5.60646	1.59951e-20	XLOC_020113	-1.04988	1.06823e-05	gene-LOC110673898	6.73984	1.65604e-16	XLOC_009214	-1.03333	5.45469e-09	gene-LOC110653818	2.0931	2.1523e-12	gene-LOC110669678	-19.3421	0.00012665	gene-LOC110638018	3.05682	9.85821e-17	gene-LOC110638940	-1.20594	1.1475e-05	gene-LOC110661800	3.39751
gene-LOC110638196	3.83597	2.39906e-11				gene-LOC110634195	2.93895	4.07188e-12				gene-LOC110660651	21.3009	0.00012801	gene-LOC110639031	-27.0948	2.72653e-05	gene-LOC110634426	3.57339	3.57716e-22	gene-LOC110647248	-1.09902	0.000704275	gene-LOC110661392	5.5425	0.000120924	gene-LOC110647771	-1.0511	3.09655e-12	gene-LOC110665851	6.73619	5.16393e-05	gene-LOC110644949	-1.0334	0.00969878	gene-LOC110652727	2.08239	9.42111e-08	gene-LOC110643791	-19.7293	1.47039e-10	gene-LOC110672968	3.04401	1.17455e-06	gene-LOC110663986	-1.20682	0.000672342	gene-LOC110668938	3.39503
gene-LOC110668938	3.79544	6.20626e-05				gene-LOC110637445	2.87492	1.36472e-07				gene-LOC110636954	2.99626	4.60609e-05	gene-LOC110670581	-27.8717	2.87914e-05	gene-LOC110636844	3.55683	2.24873e-19	gene-LOC110655017	-1.10232	2.8363e-10	XLOC_046079	5.51765	2.79017e-05	gene-LOC110666805	-1.05133	0.00369187	gene-LOC110643220	6.72053	6.00993e-80	gene-LOC110637928	-1.03349	1.92778e-05	gene-LOC110653678	2.07015	0.000282196	gene-LOC110647914	-19.8039	1.127e-05	gene-LOC110665422	3.03672	1.69592e-17	XLOC_003089	-1.20779	0.00149007	gene-LOC110638197	3.37824
gene-LOC110669761	3.79389	1.23386e-07				gene-LOC110651523	2.8612	5.84283e-08				XLOC_005135	2.97858	2.3173e-05	XLOC_043327	-29.5295	9.35289e-06	gene-LOC110657236	3.49175	1.62722e-31	gene-LOC110649360	-1.10254	9.82653e-05	gene-LOC110632723	5.51607	0.000457301	gene-LOC110638861	-1.05166	4.83798e-05	gene-LOC110654789	6.71846	0.000148297	gene-LOC110665549	-1.03497	2.01457e-09	gene-LOC110667615	2.066	8.74343e-08	gene-LOC110649731	-19.8926	3.28219e-10	gene-LOC110651424	3.03523	0.00011962	gene-LOC110642046	-1.21107	0.000156479	gene-LOC110659930	3.36603
gene-LOC110650291	3.77964	4.49599e-05				XLOC_025472	2.84851	2.64626e-08				gene-LOC110654523	2.97148	1.22831e-10	gene-LOC110670174	-33.8272	3.51662e-16	gene-LOC110673185	3.48637	0.000265224	gene-LOC110648929	-1.10338	0.000392852	XLOC_030987	5.50606	5.92929e-12	gene-LOC110661061	-1.05207	4.4614e-05	gene-LOC110652407	6.70985	5.78905e-19	gene-LOC110648610	-1.03506	6.97608e-06	gene-LOC110670890	2.06524	1.34973e-05	gene-LOC110653420	-20.113	2.1921e-11	gene-LOC110670429	3.00482	6.24552e-15	gene-LOC110649949	-1.21683	0.00334264	gene-LOC110642089	3.3645
gene-LOC110661875	3.77675	5.71166e-05				gene-LOC110672968	2.82936	7.89829e-06				gene-LOC110637035	2.96375	4.19797e-06				gene-LOC110638658	3.4782	1.87761e-21	gene-LOC110651583	-1.10538	1.97613e-12	gene-LOC110667000	5.48241	6.8777e-30	gene-LOC110640195	-1.05323	0.000213024	gene-LOC110637904	6.70657	4.84632e-63	gene-LOC110667718	-1.03524	1.80078e-06	gene-LOC110664236	2.05846	0.00026028	gene-LOC110656068	-20.7216	1.55479e-08	XLOC_037952	3.00482	0.000322131	gene-LOC110632180	-1.21946	0.00235258	gene-LOC110669154	3.33272
gene-LOC110653324	3.73487	1.00081e-06				gene-LOC110645984	2.81714	6.59724e-11				XLOC_046621	2.93543	0.000694863				gene-LOC110635180	3.43787	2.53015e-33	gene-LOC110637656	-1.1057	0.00265665	gene-LOC110645100	5.46159	1.99695e-09	gene-LOC110634790	-1.05373	9.0225e-10	gene-LOC110642178	6.68449	1.08171e-06	gene-LOC110672612	-1.03694	0.0122881	XLOC_025956	2.04643	3.5324e-06	gene-LOC110638893	-21.243	9.66975e-08	gene-LOC110636308	2.98675	1.36307e-09	gene-LOC110634352	-1.22077	0.00226311	XLOC_004686	3.32996
gene-LOC110643317	3.70578	0.000197179				gene-LOC110670552	2.81535	1.29908e-06				XLOC_039442	2.92246	5.62469e-06				gene-LOC110653818	3.37767	7.60301e-30	gene-LOC110670555	-1.10719	1.33924e-11	XLOC_011911	5.4586	4.86168e-05	gene-LOC110655871	-1.05399	0.00121944	XLOC_006746	6.67177	0.00900033	gene-LOC110641100	-1.03712	0.00155195	gene-LOC110640793	2.04401	6.4848e-08	gene-LOC110654504	-21.951	3.44494e-10	gene-LOC110634195	2.93082	4.6446e-12	gene-LOC110658605	-1.22179	0.00289067	gene-LOC110634173	3.32269
gene-LOC110637794	3.69742	0.000147158				gene-LOC110655445	2.81463	0.000490613				gene-LOC110667000	2.86687	6.15563e-09				gene-LOC110639774	3.31864	1.18483e-06	gene-LOC110673466	-1.10838	8.01699e-09	gene-LOC110637578	5.3998	7.29925e-05	gene-LOC110641869	-1.0547	0.000261321	gene-LOC110668890	6.66997	4.86064e-18	gene-LOC110666638	-1.03772	2.2908e-07	gene-LOC110644888	2.03988	2.32352e-10	gene-LOC110642085	-22.7863	2.07091e-13	gene-LOC110634181	2.91821	0.000824036	gene-LOC110646184	-1.22181	9.1871e-07	XLOC_005303	3.30973
gene-LOC110665517	3.69204	1.5976e-05				gene-LOC110670969	2.80761	3.03386e-09				gene-LOC110644274	2.86246	1.93813e-05				gene-LOC110663054	3.31783	6.669e-22	gene-LOC110642608	-1.10875	4.63506e-06	gene-LOC110639991	5.38352	1.00915e-12	XLOC_027963	-1.05508	0.000386299	gene-LOC110653741	6.58488	6.55345e-06	gene-LOC110648588	-1.03827	0.000733305	gene-LOC110640268	2.00448	8.61412e-06	gene-LOC110649604	-23.0156	2.1876e-13	XLOC_024379	2.90494	0.00328828	gene-LOC110636596	-1.22905	3.74525e-06	XLOC_009260	3.30476
gene-LOC110631877	3.68222	3.25028e-05				gene-LOC110650806	2.80118	9.98899e-10				gene-LOC110640793	2.85891	3.24377e-14				XLOC_005135	3.31581	2.12276e-06	gene-LOC110635932	-1.10884	4.60248e-07	gene-LOC110669339	5.36683	5.05564e-11	gene-LOC110631559	-1.05541	8.55351e-05	gene-LOC110643164	6.57086	4.62954e-05	gene-LOC110659418	-1.03834	2.41146e-26	gene-LOC110637874	2.00086	8.73244e-08	gene-LOC110631968	-23.0854	1.5474e-06	gene-LOC110644621	2.90202	2.73337e-07	gene-LOC110659237	-1.24273	2.74019e-08	XLOC_043885	3.29641
XLOC_030987	3.6253	9.01371e-06				gene-LOC110644274	2.74522	4.5846e-05				gene-LOC110633184	2.80915	4.27942e-08				gene-LOC110631454	3.30756	1.13786e-32	gene-LOC110654417	-1.11178	6.10529e-09	XLOC_039442	5.32129	3.18836e-17	gene-LOC110655936	-1.05631	0.000136529	gene-LOC110653370	6.56881	4.9004e-73	gene-LOC110672514	-1.03959	5.16789e-08	gene-LOC110663170	2.00085	1.32545e-05	gene-LOC110655815	-23.2359	3.35361e-13	gene-LOC110653370	2.90137	2.05925e-15	gene-LOC110669178	-1.24422	0.0014464	gene-LOC110670969	3.29614
gene-LOC110645366	3.62141	0.000349441				XLOC_041972	2.66807	3.61809e-06				gene-LOC110637908	2.779	4.08511e-08				gene-LOC110649512	3.29209	1.65653e-16	gene-LOC110655742	-1.11197	6.07398e-05	XLOC_007948	5.31938	0.000222085	gene-LOC110655336	-1.05693	1.62033e-16	XLOC_002540	6.5532	5.7918e-06	gene-LOC110672591	-1.04066	3.34097e-06	gene-LOC110638020	1.99242	1.51008e-09	gene-LOC110666966	-24.0188	1.67045e-11	gene-LOC110638020	2.88961	1.23991e-18	gene-LOC110635856	-1.24931	2.76898e-05	gene-LOC110643760	3.29167
gene-LOC110636043	3.61324	1.39522e-08				gene-LOC110670999	2.62105	0.000112543				gene-LOC110669204	2.77797	4.35455e-08				XLOC_026609	3.29065	7.71641e-05	gene-LOC110653702	-1.11528	1.25034e-06	gene-LOC110669171	5.3182	2.38783e-06	gene-LOC110667810	-1.05893	0.00144584	gene-LOC110637578	6.55036	1.10538e-06	gene-LOC110647031	-1.04096	1.86256e-06	gene-LOC110665210	1.97576	7.08584e-13	gene-LOC110669337	-24.2603	8.8688e-08	gene-LOC110648524	2.88564	0.001343	gene-LOC110653474	-1.25022	1.55664e-05	gene-LOC110631557	3.28478
gene-LOC110634422	3.6125	2.45957e-05				gene-LOC110632447	2.60784	1.04871e-06				gene-LOC110634195	2.75529	7.96989e-11				gene-LOC110670552	3.28018	1.23988e-08	gene-LOC110671711	-1.11719	1.6291e-06	gene-LOC110637904	5.30111	4.88139e-40	XLOC_041381	-1.05943	0.000422875	gene-LOC110656898	6.54595	0.0017566	gene-LOC110655306	-1.04129	1.59947e-05	gene-LOC110672599	1.94744	1.15206e-05	gene-LOC110669331	-26.1962	8.00036e-05	gene-LOC110642520	2.88551	0.00254963	XLOC_010326	-1.25714	4.77728e-06	gene-LOC110633735	3.27077
gene-LOC110653455	3.52422	3.83117e-06				gene-LOC110669546	2.60277	3.56051e-14				gene-LOC110636844	2.74538	5.15519e-12				gene-LOC110643220	3.27492	9.48403e-20	gene-LOC110635797	-1.11772	8.13975e-11	gene-LOC110642577	5.30047	1.58969e-30	gene-LOC110649664	-1.05962	1.12993e-05	gene-LOC110659874	6.53015	0.000189904	gene-LOC110652197	-1.04157	7.26031e-19	gene-LOC110649707	1.9421	2.21991e-05	gene-LOC110639031	-27.2668	2.42348e-05	XLOC_011925	2.87535	0.00334921	XLOC_034544	-1.25993	0.00152204	gene-LOC110634135	3.26224
XLOC_026103	3.51763	3.74533e-05				gene-LOC110648988	2.55535	1.05313e-15				gene-LOC110672255	2.73648	1.63116e-10				gene-LOC110633102	3.2652	1.33265e-18	gene-LOC110669561	-1.11841	6.0813e-10	gene-LOC110643220	5.24239	3.84507e-49	gene-LOC110664472	-1.06112	0.00033807	gene-LOC110661880	6.52538	2.1658e-05	gene-LOC110635454	-1.04158	0.00154255	XLOC_046721	1.9384	6.01285e-11	gene-LOC110670581	-28.0257	2.60016e-05	gene-LOC110670969	2.86279	1.37008e-09	gene-LOC110668077	-1.26967	0.00345619	gene-LOC110652407	3.2518
gene-LOC110660347	3.4834	5.04351e-06				gene-LOC110651534	2.55126	4.20948e-13				XLOC_025472	2.70526	1.24854e-07				gene-LOC110641128	3.20331	9.28866e-18	gene-LOC110657579	-1.11904	4.29392e-05	gene-LOC110646004	5.20135	1.46231e-09	gene-LOC110646676	-1.06223	0.000147976	gene-LOC110632097	6.52161	1.61769e-06	gene-LOC110666299	-1.04223	5.85707e-16	gene-LOC110653740	1.936	4.0192e-08				gene-LOC110641611	2.85433	0.00036285	XLOC_033631	-1.28315	0.00355767	gene-LOC110644756	3.25076
gene-LOC110648077	3.39702	8.22291e-06				gene-LOC110653818	2.5416	1.44336e-17				gene-LOC110639969	2.68717	1.17694e-20				gene-LOC110637326	3.16208	1.73244e-09	gene-LOC110633589	-1.11986	4.41357e-08	gene-LOC110653740	5.14183	2.48696e-50	gene-LOC110645561	-1.06397	1.93948e-09	gene-LOC110663480	6.51606	4.78265e-06	gene-LOC110672251	-1.04236	0.00270076	gene-LOC110659283	1.91026	0.000218177				gene-LOC110671176	2.8348	0.00281623	gene-LOC110645156	-1.29134	0.00246256	gene-LOC110655027	3.22197
gene-LOC110660473	3.37557	2.88037e-05				gene-LOC110647856	2.50656	7.76425e-06				gene-LOC110650806	2.60138	1.41248e-08				XLOC_011926	3.13985	2.87735e-16	gene-LOC110646075	-1.12401	7.75846e-18	gene-LOC110650806	5.12382	1.11509e-29	gene-LOC110669702	-1.06548	5.07172e-10	gene-LOC110655445	6.49453	2.3212e-17	gene-LOC110665512	-1.04269	0.000478123	gene-LOC110647708	1.90507	9.78963e-05				gene-LOC110657236	2.83057	2.91168e-21	XLOC_038499	-1.29345	4.01695e-08	gene-LOC110644551	3.21613
XLOC_011928	3.36256	1.26926e-14				gene-LOC110637326	2.45511	3.49309e-06				gene-LOC110668632	2.48336	8.40282e-05				XLOC_042337	3.10887	6.38707e-05	gene-LOC110666808	-1.12422	5.60005e-07	gene-LOC110637035	5.10028	6.27381e-16	gene-LOC110671297	-1.06576	8.67881e-06	XLOC_001570	6.487	9.15678e-05	gene-LOC110647771	-1.04291	4.62947e-12	gene-LOC110652495	1.88437	9.92025e-06				gene-LOC110643760	2.81216	3.93982e-08	gene-LOC110663528	-1.29431	0.0007761	gene-LOC110661798	3.20201
gene-LOC110653328	3.36022	1.34242e-05				gene-LOC110637908	2.45278	2.08762e-06				gene-LOC110648988	2.48118	6.80489e-15				gene-LOC110641584	3.09171	4.7009e-05	gene-LOC110649362	-1.12469	3.19609e-05	gene-LOC110654789	5.08194	0.00454809	gene-LOC110650990	-1.06658	0.00263998	gene-LOC110645984	6.47396	9.60063e-52	gene-LOC110654281	-1.04311	1.86341e-07	gene-LOC110670892	1.87649	1.52156e-14				gene-LOC110636141	2.81027	0.000155246	gene-LOC110645332	-1.30073	3.37331e-08	gene-LOC110673795	3.19912
gene-LOC110633790	3.30069	2.24663e-07				gene-LOC110651654	2.38105	1.05818e-14				XLOC_020739	2.47947	2.67181e-05				gene-LOC110637547	3.07506	1.55271e-18	XLOC_001893	-1.12523	0.000252265	gene-LOC110653514	5.06133	0.000460229	gene-LOC110658276	-1.06659	7.22685e-07	gene-LOC110664941	6.47382	8.97206e-09	gene-LOC110646251	-1.04368	0.000895216	gene-LOC110654523	1.85502	7.2914e-05				gene-LOC110668342	2.80442	3.37026e-25	gene-LOC110652223	-1.30076	0.00097196	gene-LOC110648524	3.18013
XLOC_036472	3.29948	2.96127e-05				gene-LOC110653266	2.37806	1.30401e-09				XLOC_047199	2.46287	1.29317e-05				gene-LOC110644888	3.01623	4.25092e-21	gene-LOC110672605	-1.12525	9.99102e-07	gene-LOC110641706	5.05641	0.000346657	gene-LOC110641886	-1.06772	0.000273283	gene-LOC110653743	6.46155	0.000119988	XLOC_006039	-1.04374	0.00334295	gene-LOC110639969	1.85347	1.32432e-10				gene-LOC110663157	2.79389	0.00014384	gene-LOC110631636	-1.32176	0.00058168	gene-LOC110673749	3.13081
gene-LOC110650137	3.2686	5.69183e-08				XLOC_046775	2.32803	1.08617e-15				gene-LOC110645984	2.46212	1.20204e-08				gene-LOC110653573	3.01525	9.09298e-06	XLOC_010326	-1.12731	3.60371e-05	gene-LOC110642601	5.04662	0.000230404	gene-LOC110645755	-1.06856	9.33462e-07	gene-LOC110646914	6.45177	2.70929e-06	gene-LOC110644390	-1.04384	0.0100649	gene-LOC110638429	1.83649	0.00029772				gene-LOC110672599	2.74064	4.21001e-10	gene-LOC110638382	-1.32544	0.000374045	XLOC_043602	3.12026
gene-LOC110667578	3.18769	0.000358607				gene-LOC110639764	2.29977	0.000179164				gene-LOC110669141	2.45561	3.80712e-09				gene-LOC110660651	21.4315	0.000116114	gene-LOC110666249	-1.12839	2.39762e-05	gene-LOC110641914	5.03412	0.00098203	gene-LOC110654839	-1.0692	1.95759e-05	XLOC_039442	6.43775	1.40095e-24	XLOC_024596	-1.04459	0.000638768	gene-LOC110661393	1.83333	2.07562e-05				XLOC_029302	2.73978	3.01251e-09	XLOC_041227	-1.32548	0.000297246	gene-LOC110670552	3.11624
gene-LOC110642821	3.18549	1.18044e-06				gene-LOC110643267	2.29693	1.52746e-05				gene-LOC110647708	2.43548	4.34107e-07				gene-LOC110665281	20.2034	3.17564e-06	gene-LOC110631453	-1.12999	0.000811423	gene-LOC110670120	5.02654	0.00439079	gene-LOC110671279	-1.0696	4.58564e-06	gene-LOC110645270	6.43162	1.02734e-06	gene-LOC110666168	-1.04492	1.89712e-05	gene-LOC110671595	1.81984	3.26075e-05				gene-LOC110670999	2.7222	5.45385e-05	gene-LOC110653476	-1.3327	0.000103356	gene-LOC110638658	3.07361
XLOC_004932	3.12839	6.27409e-05				gene-LOC110638658	2.28031	4.74121e-10				gene-LOC110651137	2.4341	4.26501e-06				gene-LOC110670892	2.95458	9.37505e-34	gene-LOC110672864	-1.13233	0.00078461	gene-LOC110644050	5.0087	1.99991e-05	gene-LOC110648890	-1.07013	0.00338263	gene-LOC110636573	6.42171	0.000776557	XLOC_036538	-1.04566	7.59918e-06	XLOC_025687	1.7682	6.46436e-06				gene-LOC110669141	2.70912	6.70457e-11	XLOC_004030	-1.33404	7.55038e-05	gene-LOC110635811	3.07093
gene-LOC110646181	3.11417	0.000413957				gene-LOC110637904	2.24052	2.42759e-08				gene-LOC110644265	2.31077	4.31469e-07				gene-LOC110673404	2.94455	4.15103e-11	gene-LOC110638667	-1.13254	3.49524e-06	XLOC_028543	5.00386	0.000519651	gene-LOC110671056	-1.07067	8.96975e-05	gene-LOC110642058	6.42086	5.78796e-09	gene-LOC110639269	-1.04607	0.000116628	gene-LOC110668210	1.74681	7.28969e-12				gene-LOC110673898	2.70624	0.00182905	gene-LOC110672922	-1.3366	0.000121618	gene-LOC110655381	3.06512
gene-LOC110662570	3.09135	0.000213005				gene-LOC110669204	2.22355	1.30169e-05				gene-LOC110666287	2.31005	3.86181e-10				XLOC_019546	2.92072	2.72844e-05	XLOC_038402	-1.13728	0.00185683	XLOC_011928	4.98107	2.24783e-30	gene-LOC110633216	-1.07165	1.72313e-07	gene-LOC110642728	6.41085	1.1349e-06	gene-LOC110659910	-1.04704	0.000126501	gene-LOC110658417	1.74426	3.19708e-09				XLOC_038052	2.70142	0.000412633	gene-LOC110653111	-1.33668	0.0002355	gene-LOC110644621	3.04017
gene-LOC110665195	3.08448	4.33197e-05				gene-LOC110636607	2.22127	2.53481e-14				gene-LOC110652495	2.29124	7.14396e-08				gene-LOC110632447	2.90034	4.89728e-08	gene-LOC110637857	-1.13839	0.000629438	gene-LOC110637356	4.97048	0.00117385	gene-LOC110653476	-1.07253	0.00128281	gene-LOC110668404	6.34269	2.35505e-08	gene-LOC110670677	-1.04913	2.66989e-05	gene-LOC110653478	1.69374	1.79854e-08				gene-LOC110643291	2.69972	0.000205042	gene-LOC110670142	-1.35793	6.53883e-05	gene-LOC110669170	3.02663
gene-LOC110665422	3.08369	5.21703e-18				gene-LOC110644576	2.219	0.000411768				gene-LOC110637904	2.27784	1.39362e-08				gene-LOC110651514	2.88778	1.07414e-09	gene-LOC110647334	-1.1421	9.59189e-06	gene-LOC110633991	4.90721	0.00247061	gene-LOC110658115	-1.07293	2.11514e-08	gene-LOC110651785	6.33319	0.00567065	gene-LOC110638202	-1.04948	1.06951e-07	XLOC_023300	1.68162	0.000221677				gene-LOC110635206	2.69742	8.81199e-12	gene-LOC110642253	-1.36394	0.00012746	gene-LOC110653675	3.02448
gene-LOC110644299	3.07004	4.30349e-10				gene-LOC110653370	2.20189	2.0019e-09				XLOC_020738	2.26959	0.000283766				gene-LOC110669141	2.88598	2.65971e-12	gene-LOC110655227	-1.14625	0.000544753	gene-LOC110637068	4.90446	0.000201764	gene-LOC110671711	-1.07329	3.67041e-06	gene-LOC110670172	6.3322	9.17236e-06	gene-LOC110644679	-1.04984	0.00236171	gene-LOC110644299	1.67043	0.000917864				gene-LOC110651534	2.6949	1.74633e-14	gene-LOC110671343	-1.37159	3.09152e-08	gene-LOC110634181	3.02038
gene-LOC110646350	3.03588	2.00203e-07				gene-LOC110635265	2.15291	7.15086e-06				gene-LOC110669546	2.23395	7.94812e-11				XLOC_046721	2.87834	8.87431e-23	gene-LOC110671505	-1.14702	2.50243e-05	gene-LOC110656330	4.9035	0.00158776	gene-LOC110649797	-1.07448	0.00199168	XLOC_026952	6.32116	1.6662e-08	gene-LOC110641635	-1.05005	6.93953e-05	gene-LOC110657154	1.6608	8.75593e-11				XLOC_043885	2.68839	2.62e-06	gene-LOC110670153	-1.37242	7.65693e-05	gene-LOC110672968	3.01672
XLOC_041079	3.01734	0.000163619				gene-LOC110644265	2.07815	7.43677e-06				XLOC_041972	2.23305	0.000122497				gene-LOC110656470	2.85184	6.01065e-31	gene-LOC110652933	-1.15025	6.09568e-07	gene-LOC110657319	4.83589	0.00190048	XLOC_046815	-1.07581	0.00525162	gene-LOC110637035	6.27288	2.01675e-23	gene-LOC110635512	-1.0513	0.000170868	gene-LOC110634441	1.64896	3.26208e-11				gene-LOC110633064	2.68823	1.50685e-13	gene-LOC110668030	-1.37401	0.00114139	gene-LOC110647485	3.00581
gene-LOC110659741	3.01398	0.000295472				XLOC_046721	2.06022	3.91933e-12				gene-LOC110637445	2.22897	5.44227e-05				XLOC_029302	2.83559	8.06604e-10	gene-LOC110639836	-1.15319	4.17705e-06	gene-LOC110669248	4.79405	0.000505455	gene-LOC110661241	-1.0761	0.00178947	gene-LOC110641655	6.27053	0.000608199	gene-LOC110660024	-1.05257	0.000409485	gene-LOC110644886	1.63006	2.26173e-05				gene-LOC110655389	2.67748	2.34809e-05	gene-LOC110666996	-1.38144	2.41386e-05	XLOC_041972	2.99642
gene-LOC110648136	3.0139	1.25178e-05				gene-LOC110638002	2.05979	0.000142016				gene-LOC110638002	2.22368	3.77708e-05				XLOC_039442	2.82824	1.15476e-05	gene-LOC110655802	-1.15562	0.000276325	gene-LOC110639811	4.78781	1.00893e-12	gene-LOC110657622	-1.07717	0.000897144	gene-LOC110643749	6.22743	1.14697e-05	gene-LOC110655470	-1.05297	3.94678e-06	gene-LOC110654025	1.62462	7.32521e-11				gene-LOC110666834	2.66938	6.97617e-09	XLOC_035856	-1.38668	0.00332816	gene-LOC110668342	2.9939
gene-LOC110665281	29.2425	1.42173e-11				XLOC_011926	2.04142	1.14219e-07				gene-LOC110653370	2.2193	1.42418e-09				gene-LOC110643267	2.80407	6.93726e-08	gene-LOC110652042	-1.15646	2.09116e-09	gene-LOC110652850	4.78205	0.00350344	gene-LOC110651313	-1.08182	2.12142e-10	gene-LOC110640201	6.22343	3.1864e-05	gene-LOC110658831	-1.05329	0.000129248	gene-LOC110668267	1.61974	0.000206071				gene-LOC110672717	2.64628	1.45611e-10	XLOC_004734	-1.388	7.77823e-05	XLOC_010887	2.99315
gene-LOC110669648	27.489	2.77274e-05				gene-LOC110657236	2.01731	1.54695e-11				XLOC_003081	2.18878	2.33808e-05				gene-LOC110672264	2.80018	0.000114695	gene-LOC110648951	-1.15738	0.000185845	gene-LOC110645270	4.76113	0.000357708	gene-LOC110644450	-1.08236	2.48578e-11	gene-LOC110632723	6.19447	7.57549e-05	gene-LOC110631478	-1.05346	0.000464116	XLOC_022704	1.6145	0.000353341				gene-LOC110669847	2.63831	3.67942e-11	gene-LOC110643414	-1.39058	0.00364017	XLOC_037952	2.98835
gene-LOC110660374	2.98217	1.09687e-05				gene-LOC110656470	2.01651	1.11915e-15				gene-LOC110654025	2.18582	1.83905e-18				gene-LOC110636933	2.78863	1.10954e-24	gene-LOC110640607	-1.1579	0.00255158	gene-LOC110665093	4.73802	0.000802745	gene-LOC110667438	-1.08239	0.00134268	gene-LOC110656120	6.19139	7.71975e-25	XLOC_006506	-1.0551	0.000217809	gene-LOC110673027	1.61442	5.35072e-08				gene-LOC110643812	2.62973	0.000413506	gene-LOC110635166	-1.39117	1.95736e-05	gene-LOC110646181	2.97667
XLOC_005135	2.98068	2.0884e-05				XLOC_003081	2.01454	0.00011707				gene-LOC110634457	2.15503	2.07212e-09				gene-LOC110660659	2.78813	4.86255e-05	gene-LOC110636942	-1.16477	1.71017e-06	gene-LOC110654451	4.72495	0.000988279	gene-LOC110669262	-1.08261	0.000524801	gene-LOC110659169	6.18908	3.40899e-05	XLOC_003086	-1.0556	0.000273306	gene-LOC110634426	1.60651	1.54553e-05				gene-LOC110638429	2.61169	2.55842e-07	gene-LOC110649083	-1.3918	0.0010152	gene-LOC110656120	2.97002
gene-LOC110673891	2.94175	1.59621e-05				gene-LOC110651514	2.00276	2.96458e-05				gene-LOC110637523	2.14927	9.19862e-06				gene-LOC110669204	2.75365	5.73174e-08	gene-LOC110632062	-1.16588	0.00117503	gene-LOC110641649	4.68164	0.00512792	gene-LOC110672663	-1.08287	0.00178985	gene-LOC110665959	6.18588	0.000494896	gene-LOC110637718	-1.05735	2.62529e-08	gene-LOC110651368	1.59611	2.08909e-09				gene-LOC110652969	2.59962	0.00316103	gene-LOC110670454	-1.41015	0.00101385	gene-LOC110659381	2.96678
XLOC_025987	2.92448	3.95793e-05				gene-LOC110634165	1.99956	0.000325622				gene-LOC110654900	2.14275	1.55754e-05				gene-LOC110644274	2.72802	4.87872e-05	XLOC_007527	-1.16591	0.00275918	gene-LOC110667369	4.67744	0.00271525	gene-LOC110638038	-1.08546	1.22384e-08	XLOC_011927	6.16853	0.000148037	XLOC_003305	-1.0577	1.17771e-08	gene-LOC110658035	1.59311	2.14799e-11				gene-LOC110651368	2.59865	1.09249e-22	XLOC_039269	-1.41679	5.127e-05	gene-LOC110634368	2.96556
gene-LOC110654523	2.91138	2.70929e-10				gene-LOC110667265	1.99093	9.45264e-08				gene-LOC110673404	2.12205	2.32817e-06				XLOC_025956	2.72015	2.64787e-10	gene-LOC110640387	-1.16768	5.8587e-06	gene-LOC110651534	4.65014	1.62359e-40	gene-LOC110631677	-1.08705	4.99523e-09	gene-LOC110672799	6.1622	0.0102249	gene-LOC110640799	-1.05806	0.000562666	gene-LOC110673740	1.58667	6.4546e-05				gene-LOC110639764	2.59786	2.10098e-05	gene-LOC110637987	-1.41735	1.2457e-05	gene-LOC110653526	2.95731
gene-LOC110651489	2.90925	3.06124e-06				gene-LOC110654399	1.98096	4.57098e-08				gene-LOC110653266	2.10685	7.8147e-08				gene-LOC110664056	2.71183	9.26856e-22	gene-LOC110669318	-1.16887	0.000730652	gene-LOC110642549	4.64356	0.000985864	gene-LOC110636722	-1.08737	4.71718e-07	gene-LOC110647814	6.15083	2.43432e-23	gene-LOC110656423	-1.0593	4.23036e-05	gene-LOC110670429	1.55931	6.39898e-05				XLOC_030987	2.57363	0.00255851	gene-LOC110656579	-1.42279	0.000314768	gene-LOC110660040	2.94489
gene-LOC110640681	2.89176	5.66369e-05				gene-LOC110668267	1.97902	5.6076e-06				gene-LOC110651654	2.09471	1.05763e-11				gene-LOC110671414	2.70934	9.01769e-05	gene-LOC110653474	-1.16947	5.2301e-05	gene-LOC110669356	4.64106	0.00270102	gene-LOC110640854	-1.08764	1.17967e-05	XLOC_044883	6.14203	4.86737e-05	gene-LOC110634528	-1.06007	0.000860154	gene-LOC110648249	1.55592	1.51203e-05				gene-LOC110669154	2.57201	0.00344894	XLOC_022514	-1.4502	1.61165e-05	XLOC_026609	2.94344
gene-LOC110646334	2.85317	0.000108148				gene-LOC110661028	1.97459	4.73843e-05				gene-LOC110636761	2.06944	7.48456e-07				XLOC_041972	2.70598	2.29789e-06	gene-LOC110648923	-1.1696	0.000369995	gene-LOC110660701	4.63469	0.000481044	gene-LOC110664843	-1.08823	2.66135e-05	gene-LOC110639811	6.1315	5.19395e-20	gene-LOC110632176	-1.06019	0.00010941	XLOC_042997	1.55337	0.000279995				gene-LOC110670890	2.57072	4.60864e-08	gene-LOC110645378	-1.46642	0.00121278	gene-LOC110646497	2.94322
gene-LOC110645454	2.81917	0.000175746				gene-LOC110643730	1.97199	0.000509424				gene-LOC110647711	2.06594	0.000214303				gene-LOC110651654	2.69696	1.72566e-18	gene-LOC110657929	-1.16966	1.21496e-06	gene-LOC110665773	4.63332	0.000652387	gene-LOC110639474	-1.08893	0.000115402	gene-LOC110669611	6.11844	0.00145231	gene-LOC110655590	-1.06046	1.34303e-05	gene-LOC110656784	1.54227	0.000130832				XLOC_004686	2.56805	0.00139141	gene-LOC110640386	-1.4689	0.00096481	gene-LOC110632574	2.9422
gene-LOC110653551	2.759	0.000184758				gene-LOC110653574	1.92167	3.59698e-09				gene-LOC110651514	2.06152	1.60515e-05				gene-LOC110668667	2.6907	4.79004e-08	gene-LOC110632336	-1.16991	7.45427e-08	XLOC_038446	4.63189	0.000503318	gene-LOC110655863	-1.08895	4.55757e-08	gene-LOC110657540	6.11693	4.26301e-05	gene-LOC110633730	-1.06152	2.42157e-06	gene-LOC110634888	1.51975	0.000381735				gene-LOC110644086	2.55456	0.00224625	XLOC_029159	-1.473	3.261e-11	gene-LOC110636748	2.92833
gene-LOC110651408	2.73796	8.50295e-06				gene-LOC110654025	1.91686	1.51982e-14				gene-LOC110636308	2.05798	3.89626e-05				gene-LOC110661798	2.64877	0.00286267	gene-LOC110662363	-1.1701	7.97463e-27	gene-LOC110656328	4.62699	0.00160163	XLOC_006218	-1.08933	3.12852e-09	gene-LOC110635231	6.09911	7.79071e-05	XLOC_021450	-1.06184	0.000801321	gene-LOC110668342	1.50674	8.87898e-08				gene-LOC110646002	2.54633	0.000126304	gene-LOC110669563	-1.47782	2.13833e-09	gene-LOC110635206	2.92355
gene-LOC110631473	2.73012	2.04718e-05				gene-LOC110655906	1.86384	8.95458e-19				XLOC_020311	2.04395	6.06992e-08				XLOC_046775	2.64011	7.36481e-20	XLOC_039013	-1.17157	0.000449466	gene-LOC110643509	4.61982	0.000483958	gene-LOC110669389	-1.08954	2.36e-08	gene-LOC110641350	6.09217	0.00868448	gene-LOC110653068	-1.06203	0.000732346	gene-LOC110647037	1.49861	2.80995e-05				gene-LOC110639055	2.53318	0.00133721	gene-LOC110657521	-1.48794	0.00322661	gene-LOC110660659	2.91127
gene-LOC110641128	2.69974	5.23835e-13				gene-LOC110636743	1.84862	6.53365e-15				gene-LOC110636743	2.02317	1.18493e-17				gene-LOC110652727	2.61686	1.83259e-11	gene-LOC110640382	-1.17613	6.98169e-06	gene-LOC110668404	4.60949	5.97185e-05	gene-LOC110640952	-1.08965	5.51015e-06	gene-LOC110650196	6.06104	0.00423309	gene-LOC110651988	-1.06238	6.76364e-10	XLOC_008389	1.47955	7.44167e-06				gene-LOC110639555	2.53075	0.00155206	gene-LOC110651092	-1.50437	8.96957e-05	XLOC_024901	2.90989
gene-LOC110667000	2.68756	4.91632e-08				gene-LOC110669624	1.82317	6.45898e-15				gene-LOC110665281	18.0316	3.5982e-05				gene-LOC110635545	2.59787	4.08238e-12	gene-LOC110673478	-1.17628	8.13958e-06	gene-LOC110639970	4.55747	2.31931e-06	gene-LOC110658032	-1.09178	2.59895e-07	gene-LOC110667000	6.05633	3.52305e-36	gene-LOC110635755	-1.06379	0.000116797	gene-LOC110645989	1.47405	1.97637e-07				gene-LOC110637523	2.5249	1.81621e-07	XLOC_032938	-1.50917	0.0032701	gene-LOC110636105	2.88609
gene-LOC110656450	2.67045	0.000157115				XLOC_025956	1.8225	5.77211e-05				gene-LOC110632447	1.99485	0.000205829				gene-LOC110646004	2.59395	0.00282673	gene-LOC110632860	-1.17926	0.000327988	gene-LOC110668313	4.55543	4.02681e-06	gene-LOC110639451	-1.09354	0.00192268	gene-LOC110656380	6.03653	9.74631e-07	gene-LOC110663067	-1.06384	3.4133e-06	gene-LOC110662832	1.44856	5.89278e-07				gene-LOC110650103	2.52392	0.000435961	gene-LOC110644454	-1.51523	2.0345e-05	gene-LOC110658574	2.87464
gene-LOC110648679	2.66145	0.000306438				gene-LOC110631454	1.80237	1.03268e-10				gene-LOC110647032	1.98878	2.41535e-05				gene-LOC110659755	2.58908	3.42942e-19	gene-LOC110650192	-1.17939	4.82299e-10	gene-LOC110664941	4.55003	6.56915e-05	gene-LOC110666979	-1.09416	2.69625e-16	gene-LOC110636105	6.03564	3.06531e-16	XLOC_031104	-1.06392	6.49224e-06	gene-LOC110672717	1.44674	0.000898499				gene-LOC110666287	2.52248	8.04049e-12	XLOC_028712	-1.53126	0.0026321	gene-LOC110669627	2.87099
gene-LOC110673404	2.6406	3.31729e-09				gene-LOC110670892	1.79928	1.74602e-13				XLOC_046775	1.98064	9.79454e-12				gene-LOC110654025	2.58091	4.04206e-25	gene-LOC110638614	-1.17974	7.37119e-10	XLOC_041972	4.54218	2.8933e-16	gene-LOC110641625	-1.09425	1.31783e-14	gene-LOC110636420	6.03515	0.00112923	gene-LOC110640486	-1.06408	0.0077408	gene-LOC110660329	1.41692	1.21284e-06				gene-LOC110668392	2.48628	0.000104142	gene-LOC110651515	-1.54931	0.00122169	gene-LOC110649261	2.87002
gene-LOC110672968	2.62517	2.92729e-05				gene-LOC110668667	1.78243	0.000332041				gene-LOC110645775	1.97774	2.15058e-06				gene-LOC110633245	2.54102	1.21641e-12	gene-LOC110665971	-1.18001	2.71101e-09	gene-LOC110644556	4.53745	9.54665e-06	gene-LOC110656486	-1.09581	0.000158548	gene-LOC110652313	6.03481	0.00381572	XLOC_035355	-1.06418	8.43845e-10	gene-LOC110671593	1.40744	0.000279366				gene-LOC110644299	2.48295	5.9768e-07	gene-LOC110666216	-1.55762	7.06199e-12	gene-LOC110651526	2.86623
gene-LOC110669766	2.62411	2.2909e-05				gene-LOC110657078	1.77187	0.000467536				gene-LOC110666834	1.96189	2.15652e-05				gene-LOC110667265	2.53504	9.02096e-12	gene-LOC110668230	-1.18027	0.000416865	gene-LOC110632097	4.46026	0.00126154	gene-LOC110646649	-1.09699	5.39182e-07	gene-LOC110639035	6.03193	0.000111902	gene-LOC110635175	-1.06543	2.96048e-06	gene-LOC110635206	1.40179	0.000711418				gene-LOC110664236	2.47489	9.53967e-06	gene-LOC110632753	-1.56591	5.87051e-06	gene-LOC110646175	2.86183
gene-LOC110633603	2.61389	3.08228e-09				gene-LOC110647037	1.73107	1.31283e-06				gene-LOC110655323	1.90171	4.05768e-08				gene-LOC110640629	2.52474	7.78477e-11	gene-LOC110672348	-1.18274	0.000283717	gene-LOC110655370	4.45862	3.6512e-06	gene-LOC110638200	-1.09825	0.00254749	gene-LOC110673795	6.02674	3.79895e-08	gene-LOC110640674	-1.06669	1.07129e-23	XLOC_040638	1.39742	0.000121489				gene-LOC110645566	2.47339	2.42905e-13	gene-LOC110662406	-1.56732	0.000578102	gene-LOC110655002	2.82656
gene-LOC110673027	2.57089	4.39529e-18				gene-LOC110668210	1.70388	2.70627e-11				gene-LOC110653818	1.90155	1.78389e-10				gene-LOC110668962	2.52331	0.00258636	gene-LOC110666168	-1.18773	1.17239e-06	gene-LOC110653871	4.44014	0.00127042	gene-LOC110638373	-1.10021	0.00162647	gene-LOC110670429	6.02656	5.42779e-56	gene-LOC110658503	-1.06682	4.10194e-09	gene-LOC110664534	1.38286	9.60565e-07				gene-LOC110672538	2.46668	3.54213e-12	gene-LOC110673690	-1.58514	0.00285434	gene-LOC110670860	2.81155
gene-LOC110632447	2.47936	3.2319e-06				gene-LOC110646309	1.68244	1.61701e-07				gene-LOC110647485	1.84298	0.000240657				gene-LOC110658423	2.5114	5.86175e-15	gene-LOC110645231	-1.19213	3.83786e-13	gene-LOC110636308	4.43005	8.31076e-20	gene-LOC110655255	-1.10086	0.000483573	gene-LOC110644551	5.99269	9.21935e-09	gene-LOC110673002	-1.06695	2.3935e-20	gene-LOC110635940	1.3789	0.0005365				gene-LOC110642089	2.46518	0.00296914	gene-LOC110653152	-1.58988	4.19976e-13	gene-LOC110639555	2.80492
gene-LOC110636311	2.47837	6.9284e-07				gene-LOC110643220	1.67905	6.81052e-06				gene-LOC110664319	1.83327	0.00052547				gene-LOC110650330	2.50469	6.44957e-05	gene-LOC110660490	-1.19528	1.68874e-14	gene-LOC110671245	4.40775	0.00188059	gene-LOC110639215	-1.10218	0.000336856	gene-LOC110664236	5.9874	4.62197e-29	gene-LOC110636606	-1.06723	0.000311104	gene-LOC110669889	1.37608	0.00066084				gene-LOC110634135	2.45378	3.58885e-06	XLOC_035816	-1.59324	2.27425e-07	gene-LOC110668962	2.79965
gene-LOC110637445	2.47367	5.77041e-06				gene-LOC110645942	1.65511	7.27789e-05				gene-LOC110649512	1.8174	6.03484e-06				XLOC_047248	2.50158	0.000682482	gene-LOC110642739	-1.19747	0.00101146	gene-LOC110636844	4.37654	9.7961e-29	gene-LOC110662151	-1.10312	0.000313457	gene-LOC110665093	5.98466	1.57964e-05	XLOC_015125	-1.06814	0.00122442	gene-LOC110642709	1.35864	5.92346e-05				gene-LOC110661580	2.44045	0.00128406	gene-LOC110646612	-1.59586	0.00213575	gene-LOC110641821	2.79205
gene-LOC110668210	2.46331	2.26851e-22				gene-LOC110633245	1.64867	4.4906e-06				gene-LOC110653574	1.78312	4.34244e-08				gene-LOC110643730	2.50062	9.16185e-06	gene-LOC110644300	-1.19832	7.20247e-07	gene-LOC110655445	4.37569	1.69603e-08	gene-LOC110666397	-1.10375	0.000995694	gene-LOC110647856	5.97397	3.45986e-29	gene-LOC110662435	-1.0683	0.00627444	gene-LOC110637493	1.34171	0.000765389				gene-LOC110646497	2.44017	1.2323e-08	gene-LOC110647848	-1.59899	3.05529e-06	gene-LOC110637904	2.78307
gene-LOC110661209	2.40629	1.53818e-05				gene-LOC110633102	1.64266	1.13065e-05				gene-LOC110664056	1.7605	5.49852e-10				gene-LOC110649261	2.48742	1.11322e-14	gene-LOC110666284	-1.19983	0.00112132	gene-LOC110636350	4.34578	8.45719e-13	gene-LOC110659595	-1.10458	3.47964e-08	gene-LOC110653679	5.96439	3.18923e-05	XLOC_047210	-1.06877	0.00570408	gene-LOC110633884	1.3175	2.4931e-10				gene-LOC110660659	2.43351	0.000409978	gene-LOC110646288	-1.62886	0.000552135	gene-LOC110640908	2.77812
gene-LOC110653678	2.38233	2.01705e-05				gene-LOC110664056	1.59383	2.04722e-08				gene-LOC110634540	1.74837	6.08353e-06				XLOC_016765	2.48114	2.57909e-10	gene-LOC110672641	-1.20063	2.90819e-05	gene-LOC110672264	4.34578	1.77101e-09	gene-LOC110642396	-1.10484	0.00169979	gene-LOC110634579	5.95082	8.60148e-08	gene-LOC110633803	-1.06906	0.000556388	gene-LOC110639331	1.30967	1.73512e-07				XLOC_011928	2.42476	3.33733e-08	gene-LOC110639463	-1.63038	2.5843e-07	gene-LOC110660360	2.76544
XLOC_006939	2.37983	0.000294489				gene-LOC110658423	1.56407	1.43571e-06				gene-LOC110638658	1.74778	1.84131e-06				gene-LOC110666599	2.47887	2.60829e-05	gene-LOC110662911	-1.20774	3.6288e-16	gene-LOC110668211	4.34083	5.82276e-12	gene-LOC110673875	-1.10515	4.01093e-13	gene-LOC110660701	5.93841	5.91407e-06	XLOC_032171	-1.06915	9.32715e-05	gene-LOC110667265	1.30373	0.000496697				gene-LOC110645318	2.41605	9.22419e-07	gene-LOC110667945	-1.63837	0.000458205	gene-LOC110669856	2.7573
gene-LOC110666574	2.32177	0.000345524				gene-LOC110635180	1.5481	7.14839e-08				gene-LOC110651696	1.73777	5.14436e-05				gene-LOC110651523	2.44183	4.69055e-06	gene-LOC110668733	-1.20795	2.30013e-13	gene-LOC110642178	4.27328	0.00225752	gene-LOC110638179	-1.10642	0.00148218	gene-LOC110670120	5.92704	0.000782299	gene-LOC110641085	-1.06932	8.58388e-09	gene-LOC110636953	1.29572	2.50499e-06				gene-LOC110645775	2.40761	7.16522e-09	gene-LOC110638670	-1.64977	0.000769546	gene-LOC110638018	2.75034
gene-LOC110670292	2.31229	6.08277e-05				gene-LOC110673762	1.51301	4.6987e-05				gene-LOC110663170	1.7372	0.000198413				gene-LOC110636743	2.44067	4.25946e-25	gene-LOC110646145	-1.20923	5.32868e-12	gene-LOC110653266	4.26813	5.55422e-28	gene-LOC110662190	-1.10732	0.000505969	gene-LOC110657506	5.91597	0.00858698	gene-LOC110657827	-1.06937	4.13644e-05	gene-LOC110645988	1.28592	5.054e-07				gene-LOC110663170	2.392	1.496e-07	gene-LOC110669763	-1.669	1.63648e-07	gene-LOC110640769	2.7417
gene-LOC110658834	2.26649	0.000109417				gene-LOC110668269	1.50941	0.000462167				gene-LOC110646288	1.72813	0.000127936				gene-LOC110673749	2.43417	0.00021906	gene-LOC110672611	-1.21381	5.78558e-05	XLOC_036472	4.26373	5.3734e-08	gene-LOC110669802	-1.10834	1.96845e-05	gene-LOC110667370	5.90936	0.000494182	gene-LOC110664241	-1.0694	4.34988e-05	gene-LOC110640523	1.27571	2.2813e-05				gene-LOC110659381	2.38915	0.00293851	gene-LOC110642639	-1.67599	1.98993e-08	gene-LOC110666287	2.73051
gene-LOC110647312	2.26295	0.000321707				gene-LOC110666287	1.50817	4.75699e-05				gene-LOC110661028	1.72042	0.000407067				gene-LOC110669847	2.40185	1.72566e-09	gene-LOC110665065	-1.21676	0.00206238	gene-LOC110652495	4.23803	9.64701e-24	gene-LOC110647065	-1.11076	0.00144932	gene-LOC110671245	5.90541	1.85259e-05	gene-LOC110660778	-1.06982	0.000323132	gene-LOC110651654	1.27463	3.83267e-05				gene-LOC110644756	2.37716	0.000211182	gene-LOC110647121	-1.67674	0.00231631	gene-LOC110645100	2.70893
gene-LOC110669141	2.25492	6.08271e-08				gene-LOC110651502	1.50755	2.16243e-18				gene-LOC110668267	1.68468	0.000113488				XLOC_012794	2.39699	0.000876088	gene-LOC110656029	-1.21782	3.12885e-07	gene-LOC110645981	4.23678	0.00123457	gene-LOC110643597	-1.11233	0.00280486	gene-LOC110646409	5.90194	5.79368e-23	gene-LOC110654998	-1.06995	7.82062e-15	gene-LOC110637547	1.26174	0.000321329				gene-LOC110636350	2.37589	0.000100521	XLOC_034822	-1.69387	0.00068456	gene-LOC110637516	2.70201
gene-LOC110637326	2.24236	2.17427e-05				gene-LOC110655323	1.46995	2.64063e-05				gene-LOC110659755	1.65908	1.01917e-08				XLOC_042335	2.39564	0.000138733	gene-LOC110653223	-1.22398	4.52355e-10	gene-LOC110646266	4.23097	0.0020756	gene-LOC110649297	-1.11263	3.52875e-07	gene-LOC110648988	5.88631	2.58751e-76	gene-LOC110655465	-1.07007	0.000452352	gene-LOC110669624	1.2589	7.42038e-08				gene-LOC110664460	2.36726	1.16305e-09	XLOC_012599	-1.70402	1.64955e-09	gene-LOC110643612	2.68706
gene-LOC110653740	2.23525	1.74326e-10				gene-LOC110652015	1.46308	0.000110073				gene-LOC110667265	1.65755	9.08069e-06				gene-LOC110644756	2.395	0.00017834	gene-LOC110648982	-1.2262	0.00123039	gene-LOC110647708	4.22239	1.72449e-19	gene-LOC110632005	-1.11266	1.87858e-07	gene-LOC110653678	5.88249	2.01481e-28	gene-LOC110642107	-1.07074	0.000277611	gene-LOC110645566	1.25493	0.0003086				gene-LOC110655002	2.35879	0.00033629	gene-LOC110648021	-1.73031	0.000544687	gene-LOC110663170	2.68622
gene-LOC110667024	2.2301	7.98488e-05				gene-LOC110652980	1.40422	0.00035071				XLOC_025956	1.58383	0.000507549				gene-LOC110669624	2.39199	1.43724e-24	gene-LOC110638882	-1.22988	3.38681e-05	gene-LOC110669847	4.21527	3.27736e-26	gene-LOC110635932	-1.11433	3.99403e-07	gene-LOC110651613	5.88085	0.000728234	gene-LOC110657357	-1.07199	0.00110495	gene-LOC110657737	1.25048	1.30576e-06				gene-LOC110635802	2.35009	3.91176e-06	gene-LOC110667262	-1.75847	0.00298391	gene-LOC110646376	2.67553
gene-LOC110641313	2.21405	5.27333e-05				gene-LOC110666009	1.39351	2.80388e-05				XLOC_011926	1.5637	4.97023e-05				gene-LOC110636299	2.37349	5.40338e-17	gene-LOC110640241	-1.2305	6.30847e-07	gene-LOC110642058	4.19697	0.000183385	gene-LOC110661451	-1.1147	0.000556785	gene-LOC110673074	5.87407	1.03184e-05	gene-LOC110634765	-1.07221	8.12698e-05	gene-LOC110637531	1.24659	1.90593e-07				gene-LOC110663299	2.34473	3.1605e-09	XLOC_013499	-1.761	0.00156938	gene-LOC110633064	2.66378
gene-LOC110634457	2.20718	7.86165e-10				gene-LOC110641848	1.39331	5.83197e-05				XLOC_003439	1.53904	6.70614e-06				gene-LOC110633735	2.36761	3.57746e-06	XLOC_029990	-1.23121	0.000784066	gene-LOC110673404	4.16107	6.81147e-21	gene-LOC110659910	-1.11527	4.40128e-05	gene-LOC110642281	5.87055	1.42571e-07	gene-LOC110657589	-1.07275	1.46362e-06	gene-LOC110641223	1.24213	7.16677e-05				gene-LOC110652807	2.34201	0.00349966	gene-LOC110670609	-1.76509	0.00136508	gene-LOC110669865	2.62351
gene-LOC110642577	2.13898	4.7904e-06				gene-LOC110652727	1.37888	0.000441194				XLOC_003443	1.48369	2.1039e-07				gene-LOC110668210	2.36651	1.09663e-20	gene-LOC110651584	-1.2335	3.59908e-09	gene-LOC110634195	4.15634	9.36424e-23	gene-LOC110647260	-1.1153	3.3769e-05	gene-LOC110669204	5.8685	2.21872e-31	gene-LOC110661707	-1.07315	0.000575134	gene-LOC110653633	1.21901	4.0728e-07				gene-LOC110640908	2.33412	9.83069e-10	gene-LOC110656138	-1.76697	0.00148809	gene-LOC110635793	2.62161
gene-LOC110663054	2.13652	6.80475e-10				gene-LOC110636933	1.36371	6.13788e-07				gene-LOC110634188	1.47499	6.78682e-05				gene-LOC110647814	2.36355	0.000295258	gene-LOC110673176	-1.23642	0.000371155	gene-LOC110656380	4.14983	0.00089564	gene-LOC110636493	-1.1158	3.46896e-09	gene-LOC110648688	5.86104	1.37922e-05	XLOC_016882	-1.07338	4.30634e-06	gene-LOC110647090	1.21472	8.61122e-05				gene-LOC110637035	2.32901	0.000376055	gene-LOC110673580	-1.79596	2.02804e-05	gene-LOC110665210	2.61838
gene-LOC110656237	2.1183	3.25166e-05				gene-LOC110661101	1.35279	8.03666e-05				gene-LOC110669624	1.47431	2.93519e-10				gene-LOC110658417	2.3535	9.51734e-16	gene-LOC110658554	-1.2381	0.000216863	gene-LOC110668962	4.14736	2.54857e-07	gene-LOC110636742	-1.11631	0.00577027	gene-LOC110642601	5.85963	1.50579e-05	gene-LOC110641600	-1.07344	1.18813e-09	gene-LOC110639273	1.21104	2.52115e-07				gene-LOC110636871	2.31289	0.000343154	XLOC_034599	-1.85169	0.000613401	gene-LOC110644987	2.60904
gene-LOC110636761	2.11547	4.09258e-07				gene-LOC110662963	1.32692	0.000328907				gene-LOC110637294	1.45766	3.96063e-05				gene-LOC110637445	2.3426	2.09247e-05	XLOC_017981	-1.2391	5.15926e-05	gene-LOC110634579	4.14215	0.000244958	gene-LOC110645478	-1.11672	4.02831e-05	gene-LOC110647130	5.84751	0.000210223	XLOC_007164	-1.07367	2.65385e-09	gene-LOC110658423	1.21095	0.000193784				gene-LOC110651523	2.3056	1.90678e-05	gene-LOC110656108	-1.85338	6.90777e-13	gene-LOC110672717	2.60554
gene-LOC110672674	2.11396	7.81961e-06				gene-LOC110644888	1.25249	0.000121813				gene-LOC110661760	1.45246	0.00026705				gene-LOC110654397	2.33409	0.00302065	gene-LOC110648357	-1.24175	4.7429e-14	gene-LOC110672968	4.12029	1.12166e-11	gene-LOC110634911	-1.11708	2.43011e-15	gene-LOC110656450	5.84543	5.15472e-18	gene-LOC110647065	-1.07458	0.0020824	gene-LOC110638859	1.20311	9.14535e-10				gene-LOC110649707	2.29991	4.42987e-07	XLOC_006837	-1.85452	0.00354382	gene-LOC110652727	2.60334
gene-LOC110639969	2.10545	2.8778e-13				gene-LOC110659755	1.24955	1.66387e-05				XLOC_000741	1.44927	7.14791e-06				XLOC_003081	2.3237	6.5945e-06	gene-LOC110655753	-1.24896	8.8608e-07	gene-LOC110673795	4.11979	0.000219181	gene-LOC110662446	-1.11727	0.000712363	gene-LOC110650465	5.8292	0.000613232	gene-LOC110664771	-1.07498	3.96082e-06	gene-LOC110659755	1.18356	4.48423e-05				gene-LOC110647319	2.29887	3.36786e-06	XLOC_006511	-1.89707	0.00064373	gene-LOC110665422	2.59617
gene-LOC110656470	2.10103	2.98134e-17				gene-LOC110648903	1.23938	6.63307e-07				gene-LOC110646309	1.41156	1.25449e-05				gene-LOC110641481	2.30416	3.32042e-10	gene-LOC110640640	-1.25198	2.60468e-07	gene-LOC110669204	4.10629	4.06733e-16	gene-LOC110640772	-1.11781	0.000107748	gene-LOC110665973	5.82543	0.0104399	gene-LOC110667272	-1.07501	0.00382901	gene-LOC110645761	1.18153	1.61195e-07				gene-LOC110654243	2.28922	0.00124561	gene-LOC110673594	-1.90116	2.30279e-07	gene-LOC110673043	2.59591
gene-LOC110637547	2.09332	2.26885e-09				gene-LOC110639317	1.23321	1.92266e-08				gene-LOC110635180	1.40952	9.30319e-07				gene-LOC110664636	2.29485	0.000380401	gene-LOC110644202	-1.25225	2.08009e-07	gene-LOC110673898	4.09285	8.8519e-07	gene-LOC110640627	-1.11917	0.00290442	gene-LOC110659500	5.82494	7.24374e-07	gene-LOC110640349	-1.07508	0.000119303	gene-LOC110649261	1.1753	0.000438056				gene-LOC110665210	2.27704	1.04526e-16	gene-LOC110662421	-1.91741	0.000348706	XLOC_022704	2.59163
gene-LOC110648658	2.08569	4.32495e-05				gene-LOC110658417	1.20281	5.52794e-05				gene-LOC110637318	1.40196	1.80865e-05				gene-LOC110632586	2.29301	2.48364e-05	gene-LOC110660792	-1.26204	0.00101943	gene-LOC110670429	4.08085	1.80377e-26	gene-LOC110654349	-1.12045	2.18186e-06	gene-LOC110634181	5.80288	3.21819e-12	gene-LOC110633312	-1.0754	3.67177e-05	gene-LOC110658934	1.159	0.000129197				gene-LOC110664056	2.25819	1.58845e-15	gene-LOC110662303	-1.92165	6.11851e-05	gene-LOC110647294	2.58637
gene-LOC110656802	2.08222	5.52932e-05				gene-LOC110637531	1.16615	1.10628e-06				gene-LOC110657236	1.39161	3.31442e-06				gene-LOC110643812	2.27359	0.00249994	gene-LOC110655000	-1.26425	0.000346987	XLOC_025472	4.07866	3.58921e-16	gene-LOC110666808	-1.12085	5.76232e-07	gene-LOC110642577	5.80198	2.85132e-36	gene-LOC110666110	-1.0764	8.96299e-07	gene-LOC110644899	1.15623	1.73461e-05				gene-LOC110667000	2.24007	7.80518e-06	gene-LOC110651891	-1.92708	0.000728527	XLOC_030987	2.5809
gene-LOC110640957	2.07642	0.000149459				gene-LOC110653249	1.15726	1.9389e-05				gene-LOC110644755	1.38566	0.000317895				gene-LOC110636350	2.2618	0.000213816	gene-LOC110659753	-1.26522	5.19967e-07	gene-LOC110664236	4.05372	6.49168e-14	gene-LOC110668704	-1.12236	9.22091e-06	XLOC_030987	5.80191	3.8766e-13	gene-LOC110645755	-1.07712	7.73896e-07	gene-TRNAG-UCC-9	1.14717	1.17156e-07				gene-LOC110645988	2.23564	2.06799e-18	gene-LOC110637602	-1.93868	0.00309934	gene-LOC110645073	2.5759
gene-LOC110636844	2.07623	2.08734e-07				gene-LOC110663104	1.15693	8.25614e-05				gene-LOC110670892	1.38149	1.56315e-08				gene-LOC110637908	2.26104	1.26457e-05	gene-LOC110653111	-1.27399	0.000446131	gene-LOC110668890	4.04216	2.18686e-07	gene-LOC110638493	-1.12277	0.00134995	gene-LOC110665934	5.80066	9.3629e-05	gene-LOC110668223	-1.07752	0.00494248	gene-LOC110658800	1.14291	7.36106e-10				gene-LOC110647037	2.22505	4.59279e-10	gene-LOC110631522	-1.98161	0.000209381	gene-LOC110660310	2.57013
gene-LOC110646831	2.06504	0.000207123				gene-LOC110656264	1.10896	2.17594e-05				gene-LOC110647037	1.38132	0.000114907				gene-LOC110666834	2.25754	9.91431e-07	XLOC_034544	-1.28255	0.00116579	gene-LOC110657236	4.01515	3.96476e-41	XLOC_002856	-1.12286	1.16007e-08	gene-LOC110632757	5.78857	8.14412e-19	XLOC_008315	-1.07756	0.00116757	XLOC_043352	1.1426	0.000730441				gene-LOC110660329	2.22131	2.5535e-14	gene-LOC110634915	-1.99476	0.00361234	gene-LOC110636141	2.55916
gene-LOC110643730	2.06218	0.000259567				gene-LOC110644841	1.10135	8.41097e-08				gene-LOC110661101	1.34507	7.78481e-05				gene-LOC110671595	2.24627	2.9165e-07	gene-LOC110643328	-1.28416	0.000114303	gene-LOC110638196	4.01019	2.86133e-12	gene-LOC110673565	-1.12305	1.64119e-12	gene-LOC110658084	5.77826	0.00107728	gene-LOC110651369	-1.07808	0.0100158	gene-LOC110645073	1.13626	0.000104067				gene-LOC110649618	2.21875	8.06999e-05	XLOC_008590	-2.02481	1.0739e-05	gene-LOC110656011	2.55651
gene-LOC110661028	2.03896	2.15571e-05				XLOC_043605	1.06525	0.000298956				gene-LOC110636886	1.34349	0.000147417				gene-LOC110654399	2.23856	4.19159e-10	gene-LOC110655585	-1.28651	0.000298998	gene-LOC110654523	4.00902	2.28826e-18	XLOC_019557	-1.12329	0.00217329	gene-LOC110649565	5.77098	0.000711537	gene-LOC110657711	-1.07862	7.81295e-05	XLOC_046499	1.13621	0.000187478				XLOC_024901	2.21779	0.000424271	gene-LOC110647990	-2.04762	4.96409e-20	gene-LOC110646409	2.55382
XLOC_003081	2.03359	8.18138e-05				gene-LOC110643531	1.06205	2.85474e-06				XLOC_046721	1.33977	8.25322e-06				gene-LOC110647708	2.23844	3.89567e-06	gene-LOC110661806	-1.28688	0.00215221	gene-LOC110635180	4.00876	9.57944e-45	gene-LOC110656150	-1.12397	6.90813e-11	gene-LOC110636350	5.74448	2.93898e-21	gene-LOC110638974	-1.07873	0.00225453	gene-LOC110651502	1.13466	5.28326e-11				gene-LOC110650697	2.21227	1.57631e-10	XLOC_020262	-2.07175	3.14336e-05	XLOC_046903	2.55077
gene-LOC110651602	2.0228	0.000275066				gene-LOC110636953	1.03988	0.000158725				gene-LOC110633102	1.33844	0.000352756				gene-LOC110646409	2.23773	0.000256907	gene-LOC110671363	-1.29128	1.29184e-08	gene-LOC110673749	4.00699	2.6406e-10	gene-LOC110658735	-1.12473	0.000143292	gene-LOC110657466	5.73684	0.000206309	gene-LOC110665290	-1.0789	0.00230214	gene-LOC110670854	1.13436	1.66946e-07				gene-LOC110652727	2.21098	1.46059e-08	gene-LOC110656111	-2.12282	2.53529e-13	gene-LOC110633995	2.54075
gene-LOC110642343	15.4652	4.17053e-06				gene-LOC110646592	1.02366	0.0003044				gene-LOC110639967	1.3144	0.000382336				gene-LOC110647521	2.20085	0.000555358	gene-LOC110643100	-1.29738	1.07734e-07	gene-LOC110661800	3.98885	5.01726e-05	gene-LOC110646272	-1.125	0.000552884	gene-LOC110669847	5.71299	9.07241e-47	XLOC_025941	-1.07924	0.000497633	gene-LOC110656032	1.1342	1.73816e-07				gene-LOC110636074	2.18742	0.000822565	gene-LOC110665736	-2.13473	2.88452e-07	gene-LOC110635545	2.5403
gene-LOC110647147	14.8972	2.40452e-10				gene-LOC110657154	1.00146	9.63012e-05				gene-LOC110653478	1.3008	1.62689e-05				gene-LOC110637523	2.18564	6.4534e-06	gene-LOC110634003	-1.29749	0.00270718	gene-LOC110668942	3.9833	1.04373e-09	gene-LOC110672813	-1.12675	2.50671e-07	gene-LOC110633064	5.70535	3.53461e-56	gene-LOC110635084	-1.07934	8.60881e-05	gene-LOC110645916	1.13092	0.000735256				gene-LOC110645989	2.17929	1.26558e-14	gene-LOC110663042	-2.16314	0.000733324	gene-LOC110639988	2.53546
gene-LOC110664938	13.7757	6.27033e-05				gene-LOC110638467	7.39374	3.95586e-07				gene-LOC110667638	1.29559	0.000484437				gene-LOC110666287	2.17887	3.61039e-09	gene-LOC110636791	-1.29844	1.19408e-05	gene-LOC110672062	3.98014	0.00141938	gene-LOC110669250	-1.12694	3.59336e-10	gene-LOC110673471	5.70066	0.00108358	gene-LOC110671210	-1.07984	0.00714407	gene-LOC110663104	1.1229	0.000132363				gene-LOC110656450	2.17915	0.00294572	XLOC_000691	-2.16809	0.000492016	gene-LOC110660329	2.52886
gene-LOC110656097	12.9358	4.27277e-09				gene-LOC110649512	2.10665	1.52755e-07				gene-LOC110651502	1.2936	6.48391e-14				gene-LOC110655323	2.16712	3.52988e-10	gene-LOC110663633	-1.29955	2.19183e-07	gene-LOC110637549	3.93445	0.00409125	gene-LOC110656423	-1.12779	1.30413e-05	gene-LOC110631585	5.69604	0.0017971	gene-LOC110666329	-1.07987	5.4173e-09	gene-LOC110645289	1.11763	1.56132e-05				gene-LOC110673762	2.16063	5.55144e-09	gene-LOC110638685	-2.1786	1.77143e-06	gene-LOC110633047	2.5138
gene-LOC110641319	12.0757	5.61949e-07										XLOC_046164	1.2853	2.21209e-05				gene-LOC110670429	2.12495	4.24831e-08	gene-LOC110648470	-1.30289	2.57625e-05	gene-LOC110633735	3.89631	2.03279e-14	gene-LOC110636942	-1.12879	3.02427e-06	XLOC_011911	5.68869	2.25236e-05	XLOC_015789	-1.08044	0.00538931	gene-LOC110647724	1.11562	7.74552e-05				gene-LOC110655230	2.15845	0.00114475	gene-LOC110648086	-2.1857	0.000927866	XLOC_035915	2.5099
gene-LOC110647300	10.6823	1.19257e-05										gene-LOC110636607	1.28472	1.77198e-05				gene-LOC110660329	2.12493	3.135e-13	gene-LOC110649907	-1.30714	0.00193746	gene-LOC110643256	3.88711	3.313e-07	gene-LOC110664769	-1.12891	5.94912e-09	gene-LOC110647708	5.66302	3.2917e-34	gene-LOC110632677	-1.08116	4.36885e-05	gene-LOC110649129	1.09338	0.000260326				gene-LOC110644888	2.15691	2.10132e-11	XLOC_033047	-2.19564	1.37949e-05	gene-LOC110650103	2.50803
gene-LOC110659902	10.588	4.86559e-11										gene-LOC110655906	1.2753	1.50037e-09				gene-LOC110663104	2.10694	7.11889e-13	gene-LOC110638723	-1.30732	1.20817e-05	gene-LOC110651523	3.88006	2.76913e-14	gene-LOC110638192	-1.13011	2.16784e-06	gene-LOC110641611	5.65271	4.41223e-13	XLOC_004491	-1.08164	0.00145672	gene-LOC110636840	1.09026	1.59179e-06				gene-LOC110673740	2.15531	5.21285e-08	gene-LOC110645528	-2.21433	0.000984821	gene-LOC110655456	2.50647
gene-LOC110634502	10.1396	1.40929e-06										gene-HebrCp109	1.19809	0.000143332				gene-LOC110653574	2.09823	1.15408e-10	gene-LOC110669742	-1.31146	0.000180673	gene-LOC110656120	3.87833	1.50059e-10	gene-LOC110651768	-1.13018	5.30347e-05	gene-LOC110646038	5.63807	0.00115573	gene-LOC110661024	-1.08224	4.00943e-05	XLOC_004313	1.07941	0.000139821				gene-LOC110670860	2.15457	2.91834e-06	gene-LOC110661143	-2.24369	0.00376198	gene-LOC110650364	2.49238
gene-LOC110673081	1.99799	4.37294e-06										gene-LOC110636953	1.16833	2.19179e-05				XLOC_022719	2.08415	4.4123e-05	gene-LOC110637319	-1.31598	0.00270946	gene-LOC110636933	3.86206	6.20314e-46	gene-LOC110656911	-1.13136	3.77281e-11	gene-LOC110632946	5.59565	0.00353513	gene-LOC110672402	-1.08282	3.94055e-08	gene-LOC110652841	1.04536	8.78714e-05				gene-LOC110632583	2.14621	0.00164952	gene-LOC110668445	-2.30666	5.92029e-06	gene-LOC110666844	2.47027
gene-LOC110634426	1.9825	8.80451e-08										gene-LOC110631735	1.16578	3.79929e-09				gene-LOC110647037	2.08226	5.49641e-09	gene-LOC110657780	-1.31957	6.93898e-07	gene-LOC110638658	3.82745	1.19711e-25	gene-LOC110659963	-1.13149	0.000469166	gene-LOC110649093	5.56687	2.38166e-21	XLOC_010430	-1.08286	0.00110112	gene-LOC110639258	1.04301	0.000353217				gene-LOC110636933	2.14584	3.34974e-15	XLOC_012379	-2.31074	1.35e-05	XLOC_042445	2.45653
gene-LOC110673594	1.96083	3.23683e-08										gene-LOC110669895	1.16426	0.000241206				gene-LOC110664236	2.06534	0.000258406	gene-LOC110669291	-1.32076	0.00114605	gene-LOC110658191	3.79071	0.00549295	gene-LOC110654999	-1.13202	3.78596e-06	gene-LOC110652030	5.55454	1.29764e-05	gene-LOC110638316	-1.08313	4.20291e-05	gene-LOC110667368	1.02533	0.000234587				gene-LOC110651140	2.12791	0.00356099	gene-LOC110640730	-2.34958	0.000327133	XLOC_011928	2.45452
gene-LOC110662607	1.92544	0.000217446										gene-LOC110656470	1.15309	7.79055e-06				gene-LOC110663170	2.06015	7.44806e-06	gene-LOC110646768	-1.32459	0.00271227	gene-LOC110646409	3.7752	3.54857e-10	gene-LOC110635252	-1.13299	0.00335409	XLOC_047421	5.55412	3.26259e-05	gene-LOC110666049	-1.0852	1.30209e-10	gene-LOC110670191	1.01532	4.66007e-12				gene-LOC110659283	2.12238	3.87153e-05	gene-LOC110641764	-2.39882	0.00043938	gene-LOC110638020	2.45407
gene-LOC110673580	1.91854	1.63408e-06										gene-LOC110668210	1.14506	8.51884e-06				gene-LOC110649661	2.03318	1.14864e-07	gene-LOC110644113	-1.3264	1.63556e-06	gene-LOC110637464	3.775	7.97013e-05	gene-LOC110633845	-1.1331	0.00330904	gene-LOC110673853	5.54447	0.00179444	gene-LOC110640952	-1.08584	5.94989e-06	gene-LOC110665614	1.00868	7.61686e-05				gene-LOC110655381	2.11287	0.000330346	gene-LOC110651540	-2.44391	0.000316079	gene-LOC110639072	2.43703
gene-LOC110655323	1.89469	4.18028e-08										gene-LOC110668826	1.14056	5.19687e-05				gene-LOC110644886	2.02809	1.34513e-07	gene-LOC110665380	-1.33039	4.44868e-05	gene-LOC110650194	3.77409	0.00122416	gene-LOC110665159	-1.13563	1.38338e-05	gene-LOC110644559	5.54071	0.000215386	gene-LOC110644694	-1.08607	4.67981e-13	gene-LOC110642770	1.00376	7.52419e-05				gene-LOC110653478	2.105	2.4485e-12	gene-LOC110663764	-2.46178	0.000199458	gene-LOC110641797	2.43138
gene-LOC110652495	1.88445	9.63422e-06										gene-LOC110661457	1.13053	5.57664e-06				gene-LOC110651137	2.02469	0.00016682	gene-LOC110631901	-1.33069	5.31624e-06	gene-LOC110669355	3.77112	0.00557032	gene-LOC110638283	-1.13587	8.6289e-07	gene-LOC110654046	5.53938	8.56814e-05	gene-LOC110632452	-1.08632	0.000733016	gene-LOC110657114	1.00047	0.000114132				gene-LOC110633715	2.10185	0.000498123	gene-LOC110654118	-2.50391	0.00119518	gene-LOC110658845	2.42995
gene-LOC110669546	1.87307	5.01632e-08										gene-LOC110643531	1.06902	2.3568e-06				gene-LOC110671593	2.00123	2.38035e-07	gene-LOC110651092	-1.33215	0.000477452	gene-LOC110640793	3.74211	2.27067e-23	XLOC_044641	-1.13589	0.000149749	XLOC_007948	5.52389	0.000124065	gene-LOC110655175	-1.08699	0.000486133	gene-LOC110647814	3.26513	2.67499e-07				gene-LOC110643442	2.09382	0.001115	gene-LOC110641042	-2.51769	0.000135148	gene-LOC110647958	2.42584
gene-LOC110636103	1.8676	0.000184794										gene-HebrCp040	1.05389	0.000506895				gene-LOC110651602	1.99224	0.000390967	gene-LOC110663821	-1.33341	0.00313612	XLOC_011925	3.7236	0.000102882	gene-LOC110635176	-1.13653	0.00206807	gene-LOC110655370	5.51339	7.79698e-09	gene-LOC110658031	-1.08778	0.000201621	gene-LOC110637904	3.15619	3.41397e-15				gene-LOC110651206	2.08772	4.39442e-05	XLOC_040786	-2.53371	9.30857e-05	gene-LOC110634165	2.40966
gene-LOC110637294	1.84582	1.69982e-07										gene-LOC110636999	1.00589	0.000295796				gene-LOC110656784	1.97626	8.86443e-07	gene-LOC110661205	-1.3363	1.30453e-07	gene-LOC110637547	3.71205	2.68892e-26	gene-LOC110645162	-1.1374	0.0022324	gene-LOC110668697	5.49901	0.000421598	XLOC_007870	-1.08789	3.89396e-07	gene-LOC110652159	1.75619	2.79524e-07				gene-LOC110634165	2.08483	0.000171438	gene-LOC110655997	-2.74693	0.000221097	gene-LOC110640629	2.4063
gene-LOC110672255	1.82356	2.09271e-05										gene-LOC110663104	1.00352	0.000638122				gene-LOC110638018	1.97431	9.93717e-08	gene-LOC110637664	-1.33722	0.00312811	XLOC_009260	3.69723	0.00238289	gene-LOC110634152	-1.13753	1.22917e-07	gene-LOC110656341	5.49892	1.06508e-07	gene-LOC110662911	-1.08848	1.87203e-13	gene-LOC110640751	1.59823	0.00037644				gene-LOC110640769	2.0735	0.00256454	gene-LOC110655794	-2.75408	0.00280105	gene-LOC110666862	2.39592
XLOC_011926	1.80349	2.77355e-06										gene-LOC110631454	1.00113	0.000345402				gene-LOC110644755	1.95979	2.18877e-07	gene-LOC110640115	-1.33768	3.11746e-05	gene-LOC110645566	3.69165	9.02141e-29	gene-LOC110631598	-1.14155	8.84359e-06	XLOC_036958	5.49071	0.000372859	gene-LOC110652031	-1.08851	8.11852e-07	gene-LOC110639534	1.14037	0.000240112				gene-LOC110636312	2.07276	8.66753e-05	gene-LOC110655999	-2.76764	0.00159022	gene-LOC110661152	2.39386
gene-LOC110637318	1.78298	4.63254e-08										gene-LOC110644299	2.17812	1.28368e-05				gene-LOC110670890	1.95734	4.13486e-05	gene-LOC110671049	-1.33938	1.15585e-06	gene-LOC110653818	3.68497	3.23186e-35	gene-LOC110642284	-1.14277	9.67303e-06	gene-LOC110671347	5.48385	0.000187404	gene-LOC110671424	-1.08855	0.00637404	gene-LOC110672002	1.08093	2.46867e-07				XLOC_003081	2.07031	7.02639e-05	gene-LOC110662705	-2.80664	0.00367951	gene-LOC110638570	2.38476
gene-LOC110636308	1.77569	0.00039167										gene-LOC110658423	1.45698	7.0267e-06				gene-LOC110631616	1.94543	3.1528e-06	gene-LOC110644306	-1.34068	8.55459e-06	gene-LOC110644274	3.68206	2.71588e-08	gene-LOC110642349	-1.14387	0.000115396	gene-LOC110636141	5.4638	6.18721e-14	gene-LOC110672813	-1.08895	6.42963e-07							gene-LOC110647485	2.05988	4.05046e-05	XLOC_009069	-3.03845	0.00296478	gene-LOC110651140	2.38184
gene-LOC110663078	1.75689	4.79371e-06																gene-LOC110661101	1.94265	5.1584e-09	gene-LOC110632257	-1.34071	0.000174261	gene-LOC110637908	3.67431	9.09137e-14	gene-LOC110638533	-1.14552	3.0644e-08	gene-LOC110662110	5.45311	0.0118533	gene-LOC110666979	-1.08947	3.84214e-16							gene-LOC110652159	2.05303	1.90745e-09	XLOC_017046	-3.22715	2.62908e-05	gene-LOC110647082	2.37053
gene-LOC110672599	1.73963	9.06963e-05																gene-LOC110662856	1.9314	0.00136619	gene-LOC110660997	-1.34245	7.52421e-08	XLOC_025956	3.66927	2.03821e-18	XLOC_021979	-1.1469	2.76786e-07	gene-LOC110657374	5.44568	0.0047095	gene-LOC110636173	-1.09009	6.57306e-13							gene-LOC110669627	2.04491	3.5999e-05	gene-LOC110648469	-3.23186	0.00203892	gene-LOC110666599	2.36733
gene-LOC110666287	1.73855	2.54132e-06																gene-LOC110658800	1.92681	2.81991e-25	gene-LOC110642954	-1.34488	0.000191323	gene-LOC110669546	3.6575	1.69485e-26	gene-LOC110663247	-1.14773	5.15329e-14	gene-LOC110635897	5.44523	2.93386e-05	gene-LOC110671063	-1.0904	1.13055e-05							gene-LOC110640268	2.04373	5.99365e-06	gene-LOC110665126	-3.36994	0.000915067	XLOC_014909	2.36237
gene-LOC110645775	1.63596	9.02844e-05																gene-LOC110644265	1.91909	3.50826e-05	gene-LOC110649663	-1.34491	0.00220413	gene-LOC110659755	3.62912	3.306e-36	gene-LOC110673466	-1.14833	1.95923e-09	gene-LOC110670692	5.4307	0.00141935	gene-LOC110638103	-1.09075	1.13373e-09							gene-LOC110643612	2.04263	6.27238e-06	gene-LOC110645535	-3.42762	5.27255e-06	gene-LOC110632967	2.35436
gene-LOC110658306	1.61303	5.59076e-05																gene-LOC110673762	1.91903	2.27715e-07	gene-LOC110656569	-1.34627	0.00146804	gene-LOC110639764	3.61709	2.19069e-09	gene-LOC110635199	-1.14918	0.00112055	gene-LOC110673404	5.42873	1.51438e-34	XLOC_030230	-1.0909	7.46881e-06							XLOC_042997	2.03667	1.36933e-06	gene-LOC110646286	-3.62198	0.00146291	gene-LOC110634280	2.35211
gene-LOC110671452	1.61027	8.9429e-05																XLOC_002904	1.90785	0.00303227	XLOC_038197	-1.34881	0.000255653	gene-LOC110666287	3.61456	8.77867e-23	gene-LOC110633647	-1.14981	6.80333e-05	gene-LOC110643914	5.42213	5.06456e-05	XLOC_034995	-1.09108	2.66978e-06							gene-LOC110652655	2.02901	0.00136183	XLOC_031473	-3.93438	0.00165763	gene-LOC110649129	2.35053
gene-LOC110645984	1.58097	0.000274212																gene-LOC110661393	1.9025	1.015e-05	XLOC_007702	-1.3506	0.00182881	gene-LOC110649512	3.60589	1.5928e-19	gene-LOC110636830	-1.14999	0.0014402	XLOC_011925	5.41891	9.86887e-09	gene-LOC110670107	-1.09112	0.00012126							gene-LOC110651602	2.02624	0.000320324	XLOC_026500	-3.93866	3.70965e-05	XLOC_025956	2.34256
gene-LOC110660936	1.5784	3.44442e-05																XLOC_020739	1.87805	0.00178762	gene-LOC110666127	-1.35087	1.74023e-06	gene-LOC110666430	3.59924	7.2016e-05	gene-LOC110642951	-1.15118	0.00167859	gene-LOC110671176	5.41562	3.73597e-09	gene-LOC110670370	-1.09123	9.40352e-16							gene-LOC110634380	2.02411	0.00113313	XLOC_008301	-3.93955	8.78038e-06	gene-LOC110651539	2.33818
gene-LOC110635969	1.55868	3.54972e-05																gene-LOC110638002	1.87275	0.000543934	gene-LOC110636606	-1.35169	8.79295e-06	gene-LOC110641128	3.58897	5.20772e-22	gene-LOC110659130	-1.15138	0.00191929	gene-LOC110666589	5.38179	1.65355e-09	gene-LOC110666267	-1.09163	8.34939e-06							gene-LOC110641928	2.01966	0.00365692	XLOC_045164	-3.99289	0.00316893	gene-LOC110665029	2.33761
gene-LOC110667639	1.52225	2.66108e-05																gene-LOC110662832	1.86481	1.23176e-10	gene-LOC110641317	-1.35648	4.52218e-12	gene-LOC110642089	3.58739	8.77369e-06	gene-LOC110655069	-1.15306	8.43554e-07	gene-LOC110651534	5.37687	1.18857e-53	gene-LOC110645478	-1.0919	6.34339e-05							gene-LOC110647724	2.01325	7.17925e-13	gene-LOC110653242	-4.08278	3.92869e-05	gene-LOC110643291	2.33667
gene-LOC110634195	1.50298	0.000400511																gene-LOC110659070	1.85792	0.000664484	gene-LOC110672727	-1.35764	4.23675e-05	gene-LOC110633064	3.58612	4.28066e-23	gene-LOC110632326	-1.15348	3.93909e-05	XLOC_005304	5.37497	0.00488996	gene-LOC110654160	-1.09276	0.000341426							XLOC_025956	2.00218	7.30836e-06	XLOC_006444	-4.24516	6.42272e-06	gene-LOC110657236	2.33588
gene-LOC110636886	1.44243	4.52647e-05																gene-LOC110658035	1.85629	5.68261e-15	gene-LOC110669563	-1.3617	3.20319e-08	gene-LOC110647814	3.58509	1.29531e-08	gene-LOC110650132	-1.15372	1.00086e-05	gene-LOC110650806	5.35929	2.50833e-32	gene-LOC110636493	-1.09312	8.97391e-09							gene-LOC110649129	2.00064	1.57873e-11	gene-LOC110656045	-4.69311	0.000386893	gene-LOC110660503	2.33122
XLOC_025687	1.396	0.000405144																gene-LOC110640908	1.85055	1.57161e-06	gene-LOC110658467	-1.3723	0.00317717	gene-LOC110644256	3.56506	1.79093e-07	gene-LOC110640387	-1.15415	6.88045e-06	gene-LOC110639072	5.34752	1.16342e-14	gene-LOC110648324	-1.09394	2.77243e-06							gene-LOC110665281	15.3972	0.000598539	gene-LOC110650040	-5.90456	0.000658155	gene-LOC110641553	2.32481
gene-LOC110637874	1.38844	0.000205609																gene-LOC110648839	1.84476	0.00277831	XLOC_027963	-1.37329	6.80508e-06	gene-LOC110636299	3.55845	6.83255e-37	XLOC_008992	-1.15431	0.00259498	gene-LOC110668942	5.34237	1.37247e-16	gene-LOC110662818	-1.09419	4.0919e-13							XLOC_039442	1.99896	0.00244588	gene-LOC110663600	-7.76992	0.00202134	gene-LOC110659283	2.31961
gene-LOC110636204	1.37586	0.000170772																gene-LOC110657078	1.84448	0.000259098	gene-LOC110665870	-1.37539	0.000224718	gene-LOC110641611	3.54332	7.26664e-06	gene-LOC110665513	-1.15608	0.000191902	gene-LOC110644256	5.34153	1.89514e-15	gene-LOC110643069	-1.09457	2.52104e-09							gene-LOC110635942	1.99876	3.87924e-05	gene-LOC110664938	-15.0244	3.62679e-05	gene-LOC110647724	2.31745
gene-LOC110640793	1.37044	0.000306864																gene-LOC110650697	1.8234	1.96017e-07	gene-LOC110653152	-1.37866	3.03022e-10	gene-LOC110667992	3.53811	0.00211009	gene-LOC110659237	-1.1567	1.18889e-07	gene-LOC110638776	5.32974	1.45696e-05	gene-LOC110648357	-1.09493	2.64783e-11							gene-LOC110637908	1.98389	0.000174436	gene-LOC110633175	-17.6612	2.83849e-08	gene-LOC110642751	2.31223
gene-LOC110651654	1.35952	1.08443e-05																gene-LOC110639743	1.81753	0.000203471	gene-LOC110644664	-1.38287	1.61842e-06	gene-LOC110653573	3.52811	1.57814e-07	XLOC_035428	-1.15882	0.00117751	gene-LOC110662517	5.32383	0.00143082	gene-LOC110666159	-1.09548	7.27785e-05							gene-LOC110661156	1.97636	0.000266885	gene-LOC110665573	-18.0532	8.60869e-05	gene-LOC110667940	2.31168
gene-LOC110651534	1.33584	0.00016631																gene-LOC110662766	1.79844	0.000813407	gene-LOC110651616	-1.38422	0.00259229	gene-LOC110639969	3.52548	2.14305e-34	gene-LOC110648322	-1.15912	3.38552e-11	XLOC_038072	5.3216	0.000222279	gene-LOC110644157	-1.09582	3.07113e-05							gene-LOC110642577	1.97545	2.68362e-05	gene-LOC110642305	-18.9829	7.54293e-06	gene-LOC110670989	2.3111
gene-LOC110633114	1.32599	9.55913e-05																gene-LOC110653194	1.79768	0.000770033	gene-LOC110671501	-1.387	7.72206e-10	gene-LOC110631454	3.51057	1.29943e-36	gene-LOC110669809	-1.15925	7.80715e-26	gene-LOC110663602	5.30846	0.000193862	gene-LOC110648132	-1.09617	0.00021702							gene-LOC110634457	1.9705	4.55593e-08	gene-LOC110638893	-21.2234	9.9356e-08	gene-LOC110643730	2.30524
gene-LOC110636180	1.29445	0.000291711																gene-LOC110653478	1.79706	2.30745e-09	gene-LOC110653700	-1.38743	5.03028e-29	gene-LOC110642468	3.50899	0.00495108	gene-LOC110636172	-1.16017	6.80862e-08	gene-LOC110671085	5.30574	0.00539314	gene-LOC110649625	-1.09622	3.07878e-08							gene-LOC110648249	1.96824	3.38777e-08				gene-LOC110632945	2.30475
gene-LOC110660286	1.29317	1.03927e-05																gene-LOC110668770	1.79131	5.84299e-11	gene-LOC110631751	-1.38997	3.36768e-08	gene-LOC110651654	3.50455	3.0841e-30	gene-LOC110645826	-1.16116	0.000396752	gene-LOC110642465	5.29738	0.00193107	gene-LOC110649957	-1.0963	6.10095e-16							gene-LOC110637516	1.9668	2.37387e-08				gene-LOC110641897	2.30358
gene-LOC110653818	1.28805	1.57593e-05																gene-LOC110638859	1.79054	4.77929e-20	gene-LOC110649463	-1.3915	1.75016e-18	gene-LOC110651731	3.50413	0.00352136	XLOC_030497	-1.16178	0.000173778	gene-LOC110636308	5.27246	1.6123e-27	gene-LOC110644306	-1.09671	0.000259487							gene-LOC110636761	1.96443	2.69901e-06				gene-LOC110663961	2.29923
gene-LOC110646309	1.25942	8.9493e-05																gene-LOC110648249	1.78453	6.06611e-07	gene-LOC110636212	-1.39275	4.44106e-06	gene-LOC110664056	3.50193	2.75772e-35	XLOC_023314	-1.16359	1.10992e-07	gene-LOC110654509	5.25208	2.63933e-05	gene-LOC110655573	-1.0968	0.00121945							gene-LOC110639865	1.95854	0.000530373				gene-LOC110637547	2.29562
gene-LOC110671454	1.25743	1.8725e-05																gene-LOC110637967	1.78003	1.03977e-12	gene-LOC110644296	-1.39748	0.000330408	gene-LOC110638018	3.48114	2.46692e-21	gene-LOC110642964	-1.16372	1.78369e-06	gene-LOC110643137	5.24751	4.78093e-17	XLOC_001827	-1.09691	0.000582175							gene-LOC110632945	1.95808	9.39352e-05				gene-LOC110638996	2.2945
gene-LOC110653574	1.25562	0.000115501																gene-LOC110645775	1.77757	2.14519e-05	gene-LOC110661749	-1.39988	0.000567553	gene-LOC110666834	3.47526	4.20925e-14	gene-LOC110641670	-1.16388	0.00331834	gene-LOC110644994	5.24512	1.49403e-16	gene-LOC110634152	-1.09711	3.40877e-07							gene-LOC110653818	1.95099	5.98076e-11				gene-LOC110663439	2.29194
gene-LOC110644841	1.25538	9.54062e-10																gene-LOC110641223	1.77496	1.10923e-08	gene-LOC110673198	-1.40035	1.80027e-06	gene-LOC110643137	3.47053	3.64146e-08	gene-LOC110636606	-1.16445	8.48454e-05	gene-LOC110668984	5.24208	0.000332364	XLOC_007941	-1.09745	7.31041e-07							gene-LOC110631454	1.9439	3.0635e-12				gene-LOC110635008	2.28945
gene-LOC110652470	1.25181	4.09166e-08																gene-LOC110638020	1.77061	8.60504e-08	gene-LOC110657054	-1.40078	0.000477268	gene-LOC110669141	3.46831	1.85027e-17	gene-LOC110671051	-1.16459	0.000506336	XLOC_025472	5.23781	5.67656e-26	gene-LOC110662273	-1.09784	1.88868e-17							gene-LOC110631691	1.94083	0.00236288				XLOC_003818	2.2844
gene-LOC110669624	1.24814	9.53197e-08																gene-LOC110634888	1.76111	3.79959e-05	gene-LOC110641961	-1.4011	2.04557e-12	gene-LOC110637326	3.45248	4.4229e-11	gene-LOC110655470	-1.16508	3.33016e-07	gene-LOC110666430	5.23486	4.87501e-09	gene-LOC110651865	-1.09797	7.52308e-09							gene-LOC110662448	1.94061	0.000463081				XLOC_017693	2.28408
gene-LOC110650686	1.20045	9.33196e-06																gene-LOC110661156	1.75876	0.00122131	gene-LOC110635455	-1.40161	0.00253666	gene-LOC110667615	3.44505	3.80696e-19	gene-LOC110671853	-1.16702	1.7225e-05	XLOC_031410	5.23188	6.07264e-06	gene-LOC110635416	-1.09799	2.43996e-14							gene-LOC110650364	1.93799	2.65256e-05				gene-LOC110672381	2.28342
gene-LOC110643281	1.1866	0.000388644																gene-LOC110651502	1.74698	1.53685e-24	gene-LOC110638855	-1.40973	4.40961e-06	XLOC_026609	3.44316	3.28008e-05	gene-LOC110664297	-1.16857	0.00457496	gene-LOC110670102	5.23033	0.000999636	gene-LOC110651796	-1.0983	0.00291039							XLOC_022704	1.93025	1.88482e-05				gene-LOC110644299	2.2798
XLOC_046721	1.17794	8.5789e-05																gene-LOC110645761	1.73777	1.18164e-14	XLOC_013106	-1.41022	0.00129253	gene-LOC110642281	3.43392	0.00242599	gene-LOC110664771	-1.16878	5.30827e-07	gene-LOC110672264	5.22345	4.47868e-13	gene-LOC110657926	-1.0985	2.01353e-08							gene-LOC110643220	1.92054	2.03435e-07				gene-LOC110648125	2.2742
gene-LOC110641943	1.17266	0.000266794																gene-LOC110639322	1.73485	3.89424e-14	gene-LOC110631753	-1.41078	0.000108622	XLOC_016765	3.37348	5.81807e-18	gene-LOC110661368	-1.16902	3.64007e-08	gene-LOC110662899	5.22032	7.89925e-06	gene-LOC110647966	-1.09885	9.69096e-05							gene-LOC110656466	1.9162	2.20553e-06				XLOC_000212	2.27161
gene-LOC110655749	1.16757	0.000367517																XLOC_022704	1.7305	0.00012769	gene-LOC110665080	-1.41425	0.000530861	XLOC_031410	3.35579	0.00469303	gene-LOC110652887	-1.16918	3.56376e-06	gene-LOC110644050	5.22003	8.62065e-06	gene-LOC110665530	-1.09916	0.00363663							gene-LOC110673249	1.91361	0.00196158				gene-LOC110644769	2.27148
XLOC_046775	1.14509	9.2455e-05																gene-LOC110634188	1.71861	3.12629e-06	gene-LOC110664258	-1.41448	1.92798e-07	gene-LOC110638641	3.33986	1.05641e-05	gene-LOC110645778	-1.16976	0.00472219	gene-LOC110645509	5.2099	0.00122535	gene-LOC110672185	-1.09935	0.00156381							gene-LOC110658372	1.91112	0.00297231				gene-LOC110648774	2.27101
gene-LOC110643531	1.14224	4.25681e-07																gene-LOC110670869	1.70706	0.00153575	gene-LOC110657131	-1.41688	7.83794e-06	gene-LOC110643267	3.33187	8.29471e-11	gene-LOC110664258	-1.16986	1.35377e-05	gene-LOC110670673	5.20308	0.000251348	gene-LOC110640314	-1.10016	0.000937854							gene-LOC110640523	1.90984	2.24704e-10				gene-LOC110637523	2.26865
gene-LOC110636743	1.13034	2.04492e-06																gene-LOC110645566	1.69281	8.36407e-07	gene-LOC110671455	-1.41727	1.74078e-08	gene-LOC110653526	3.32714	0.000790524	gene-LOC110667714	-1.1703	4.2376e-08	gene-LOC110667615	5.1915	1.84395e-41	XLOC_042111	-1.10034	1.68677e-07							gene-LOC110636299	1.90782	2.3739e-11				gene-LOC110645566	2.26783
gene-LOC110662190	1.099	0.000397434																gene-LOC110643612	1.69028	0.000190902	gene-LOC110660904	-1.42563	0.00103711	gene-LOC110658423	3.30778	5.76348e-25	gene-LOC110659744	-1.17109	0.000571822	gene-LOC110652495	5.18879	7.72091e-35	gene-LOC110631905	-1.10136	4.55539e-06							gene-LOC110663770	1.90609	0.00281752				gene-LOC110670890	2.26342
gene-LOC110670892	1.09141	7.93988e-06																gene-LOC110643997	1.68415	0.000815383	gene-LOC110664318	-1.4268	1.57707e-06	gene-LOC110673027	3.2974	1.0029e-28	gene-LOC110643694	-1.17175	9.75706e-08	gene-LOC110639991	5.17504	7.80555e-12	gene-LOC110666286	-1.10146	2.48753e-17							gene-LOC110643489	1.90418	4.36118e-05				gene-LOC110641481	2.26114
gene-LOC110656267	1.09073	0.000356681																gene-LOC110635940	1.68197	2.27852e-05	gene-LOC110669341	-1.42739	0.000227826	gene-LOC110644888	3.28492	8.4743e-25	gene-LOC110660088	-1.17194	4.82478e-12	gene-LOC110634195	5.17353	2.27913e-34	gene-LOC110657951	-1.10201	0.00746634							gene-LOC110653740	1.90059	7.9171e-08				gene-LOC110640563	2.25838
gene-LOC110650921	1.07001	2.7072e-05																gene-LOC110636953	1.6648	1.45286e-09	gene-LOC110673873	-1.4358	5.38261e-11	gene-LOC110670892	3.28436	2.54953e-41	XLOC_045524	-1.17252	0.00166689	gene-LOC110668962	5.16355	9.67703e-11	gene-LOC110640457	-1.10277	1.6619e-10							gene-LOC110671523	1.89781	0.00366495				gene-LOC110636308	2.24408
gene-LOC110649186	1.05006	6.96593e-05																gene-LOC110655906	1.66003	3.30373e-15	gene-LOC110672610	-1.4365	7.30618e-27	gene-LOC110648524	3.28381	0.000233125	gene-LOC110653111	-1.17291	0.0011962	gene-LOC110656998	5.16353	0.00498632	gene-LOC110647050	-1.10286	0.000169601							gene-LOC110647521	1.89607	0.00327379				gene-LOC110653281	2.24391
gene-LOC110641307	1.04217	7.60081e-05																gene-LOC110638429	1.65904	0.00109685	gene-LOC110638918	-1.43883	1.34511e-06	XLOC_046721	3.2596	5.70961e-29	gene-LOC110632283	-1.17357	8.06809e-09	gene-LOC110638658	5.15661	3.30332e-45	gene-LOC110648976	-1.10326	2.96168e-07							gene-LOC110654768	1.89118	1.48791e-05				gene-LOC110657295	2.24384
gene-LOC110656264	1.03248	5.72671e-05																gene-LOC110660207	1.65283	0.000655475	gene-LOC110634391	-1.44014	2.08835e-09	gene-LOC110637594	3.25436	0.000717248	gene-LOC110671406	-1.17444	2.64136e-12	gene-LOC110661403	5.15146	0.000519236	gene-LOC110654685	-1.10327	7.67056e-10							gene-LOC110637547	1.88785	7.16528e-08				gene-LOC110645775	2.24274
gene-LOC110672948	1.00581	0.000277296																gene-LOC110652015	1.64543	1.2498e-05	gene-LOC110637460	-1.44084	3.72185e-06	gene-LOC110637831	3.24403	7.89419e-05	gene-LOC110648920	-1.17511	1.33062e-06	gene-LOC110655442	5.15095	5.58877e-08	gene-LOC110644158	-1.10427	5.02568e-06							XLOC_030605	1.88518	0.00172507				XLOC_023424	2.24204
gene-LOC110651488	2.97537	5.55851e-05																gene-LOC110657737	1.64152	1.79365e-10	gene-LOC110668980	-1.44087	4.75535e-05	gene-LOC110647856	3.24213	2.79115e-09	gene-LOC110664848	-1.17513	1.37147e-15	gene-LOC110667369	5.14705	0.000929202	gene-LOC110633701	-1.10458	7.49928e-05							gene-LOC110666009	1.87414	1.60626e-08				gene-LOC110633527	2.24202
gene-LOC110638816	1.97153	3.48157e-05																XLOC_022636	1.63386	0.000607718	gene-LOC110669030	-1.4483	7.46494e-06	gene-LOC110634426	3.20535	3.92633e-18	gene-LOC110663928	-1.17736	2.40946e-09	gene-LOC110636319	5.14176	0.00392455	gene-LOC110648091	-1.10529	0.000160321							gene-LOC110663483	1.86984	0.00046302				gene-LOC110633048	2.2411
gene-LOC110648903	1.01968	4.2933e-05																gene-LOC110672538	1.63273	6.72471e-06	gene-LOC110673477	-1.44835	1.33034e-14	gene-LOC110634181	3.1977	0.000199702	gene-LOC110636823	-1.17749	3.65086e-08	gene-LOC110644576	5.12999	2.19972e-17	gene-LOC110646145	-1.10533	2.83043e-10							gene-LOC110662576	1.86796	0.000491424				gene-LOC110672538	2.24107
																		gene-LOC110644899	1.62723	1.32538e-09	gene-LOC110634392	-1.4488	7.98418e-09	XLOC_046345	3.19384	0.00332789	gene-LOC110647798	-1.17844	5.79928e-16	gene-LOC110653266	5.11752	1.49816e-39	gene-LOC110653111	-1.10554	0.00226422							gene-LOC110637493	1.86699	2.70454e-06				gene-LOC110652053	2.23692
																		gene-LOC110648903	1.62662	6.66992e-11	gene-LOC110664916	-1.45603	4.68701e-08	gene-LOC110672767	3.19368	0.000284211	gene-LOC110637288	-1.17954	4.24998e-10	gene-LOC110651758	5.11393	1.8676e-12	gene-LOC110668411	-1.10583	0.011876							gene-LOC110637445	1.8647	0.000889927				gene-LOC110633210	2.23621
																		gene-LOC110642770	1.61095	1.75111e-10	gene-LOC110668779	-1.45652	2.13845e-07	gene-LOC110638405	3.17776	0.000150547	gene-LOC110643835	-1.18203	0.00432441	XLOC_011928	5.11316	6.40347e-32	gene-LOC110672109	-1.10657	0.000548908							XLOC_010084	1.85803	0.000427746				gene-LOC110637445	2.23458
																		gene-LOC110663439	1.61	2.55606e-11	gene-LOC110647565	-1.45908	1.30582e-06	XLOC_042337	3.17672	4.27256e-05	gene-LOC110647349	-1.18246	0.000387599	gene-LOC110632606	5.10877	0.00631019	XLOC_042624	-1.10692	0.00613744							gene-LOC110667991	1.85316	4.69509e-05				gene-LOC110644540	2.21917
																		gene-LOC110637969	1.60859	2.22485e-09	gene-LOC110649451	-1.45917	0.00131431	XLOC_024379	3.16784	0.00113743	gene-LOC110656915	-1.1825	5.5846e-05	gene-LOC110669319	5.09979	1.56692e-05	gene-LOC110657622	-1.10725	0.000706102							gene-LOC110664342	1.83843	0.00134208				gene-LOC110638196	2.21798
																		gene-LOC110639296	1.59432	0.00231325	gene-LOC110666353	-1.45932	9.24499e-07	gene-LOC110663054	3.15923	5.2977e-20	gene-LOC110632860	-1.18296	0.000303417	gene-LOC110646110	5.09866	0.00150589	gene-LOC110633617	-1.10759	5.31101e-10							gene-LOC110637326	1.83236	0.000590288				gene-LOC110634113	2.21659
																		gene-LOC110635226	1.5851	2.92514e-12	gene-LOC110646713	-1.46055	0.00107846	gene-LOC110638020	3.14822	6.51296e-22	gene-LOC110655659	-1.18312	1.00767e-05	XLOC_038446	5.08404	0.00011563	gene-LOC110666137	-1.10813	0.000901296							gene-LOC110639988	1.83022	9.63276e-06				gene-LOC110637493	2.2162
																		gene-LOC110644299	1.57367	0.00188471	gene-LOC110672316	-1.46099	0.000106105	gene-LOC110654397	3.11441	6.85714e-05	gene-LOC110650618	-1.18316	7.40404e-10	gene-LOC110659384	5.08221	0.000800271	gene-LOC110672724	-1.10848	0.000113269							gene-LOC110654523	1.82379	0.000102126				XLOC_039442	2.21428
																		gene-LOC110649176	1.57084	8.61402e-07	gene-LOC110650735	-1.46188	0.000127678	gene-LOC110633102	3.10926	5.21542e-17	gene-LOC110657403	-1.18365	0.00155087	gene-TRNAN-GUU-2	5.08206	0.00315974	gene-LOC110643714	-1.10924	0.000183846							gene-LOC110636539	1.82206	0.000857721				XLOC_003081	2.21352
																		gene-LOC110635265	1.56588	0.00137883	gene-LOC110659158	-1.4648	6.84033e-05	XLOC_005303	3.10789	0.00371121	gene-LOC110651865	-1.18454	4.54403e-10	gene-LOC110651037	5.08133	8.53045e-14	XLOC_023839	-1.10925	0.0074814							gene-LOC110659354	1.82009	3.92931e-13				gene-LOC110671595	2.20683
																		gene-LOC110635206	1.54704	0.000177572	gene-LOC110647965	-1.4669	1.18646e-07	gene-LOC110669627	3.10387	6.19586e-11	XLOC_029990	-1.18684	0.000907795	gene-LOC110670552	5.07899	4.10384e-19	XLOC_027853	-1.10994	0.004826							gene-LOC110645073	1.8197	2.69556e-10				gene-LOC110655323	2.2056
																		gene-LOC110637516	1.52837	1.5837e-05	gene-LOC110661674	-1.46855	6.00536e-24	gene-LOC110650697	3.0995	2.06136e-20	gene-LOC110668940	-1.1871	0.000565858	gene-LOC110667452	5.07371	5.70779e-09	XLOC_020404	-1.11002	0.000740135							gene-LOC110656309	1.8176	8.525e-06				gene-LOC110653633	2.20262
																		gene-LOC110649264	1.52382	9.05361e-11	XLOC_038644	-1.46994	7.68832e-05	gene-LOC110632447	3.09666	5.26347e-09	gene-LOC110659448	-1.18731	0.00069579	XLOC_028543	5.06317	0.000448331	XLOC_004924	-1.11098	0.0077973							gene-LOC110671595	1.81672	3.36949e-05				gene-LOC110648952	2.20159
																		gene-LOC110654019	1.49705	3.69822e-11	gene-LOC110644433	-1.48269	2.18871e-09	gene-LOC110651514	3.09548	5.65971e-11	XLOC_043875	-1.18829	2.65087e-06	gene-LOC110669404	5.05026	0.0052318	gene-LOC110635852	-1.11168	2.07233e-07							gene-LOC110637789	1.81082	0.000109221				gene-LOC110653818	2.19771
																		gene-LOC110668269	1.4859	0.000565059	gene-LOC110657421	-1.48328	1.3055e-05	XLOC_042335	3.09403	7.65844e-07	gene-LOC110658382	-1.18948	0.00459836	XLOC_041972	5.05015	7.67112e-20	gene-LOC110655637	-1.11215	0.00828018							gene-LOC110664050	1.80451	0.00028713				gene-LOC110672599	2.1973
																		gene-LOC110666009	1.48102	8.26369e-06	gene-LOC110638670	-1.48563	0.00184848	gene-LOC110636761	3.08169	1.39945e-13	gene-LOC110645231	-1.19151	3.69732e-13	gene-LOC110648722	5.04766	3.76304e-05	gene-LOC110669117	-1.11217	0.00169122							gene-LOC110635940	1.79071	6.46262e-06				gene-LOC110636933	2.19642
																		gene-LOC110656267	1.47962	1.13164e-06	gene-LOC110659574	-1.49044	0.00103078	gene-LOC110663170	3.06857	4.78702e-12	gene-LOC110647996	-1.19325	0.00295835	gene-LOC110658045	5.04115	9.10765e-05	gene-LOC110638746	-1.11225	0.00961695							gene-LOC110658574	1.78964	0.00322717				gene-LOC110640523	2.19459
																		gene-LOC110658934	1.47869	1.03887e-06	gene-LOC110673940	-1.49265	9.39572e-10	gene-LOC110656470	3.06758	7.71933e-36	gene-LOC110650617	-1.19397	2.39779e-22	gene-LOC110673318	5.03714	1.20288e-17	XLOC_043245	-1.11236	8.79179e-26							gene-LOC110634441	1.78587	6.85968e-13				gene-LOC110664901	2.193
																		gene-LOC110646497	1.47793	0.000582183	gene-LOC110649954	-1.4956	0.000493385	gene-LOC110649707	3.06455	6.96093e-12	gene-LOC110638938	-1.1962	0.00412771	XLOC_021345	5.03526	4.74001e-06	gene-LOC110644350	-1.11246	0.00126284							gene-LOC110649661	1.7853	3.67169e-06				gene-LOC110635265	2.19125
																		gene-LOC110641904	1.47547	0.00176966	gene-LOC110633451	-1.50481	0.00189055	gene-LOC110655442	3.0521	0.00169107	gene-LOC110669666	-1.19695	3.73243e-11	gene-LOC110650376	5.02245	0.000337199	gene-LOC110650823	-1.11409	0.00241038							gene-LOC110673257	1.77487	0.00318653				gene-LOC110658518	2.18792
																		gene-LOC110647090	1.47353	1.89796e-06	gene-LOC110635856	-1.50703	4.39827e-07	gene-LOC110644994	3.05	2.85699e-06	gene-LOC110640560	-1.19722	1.7149e-11	gene-LOC110659321	5.02216	0.0118455	gene-LOC110664765	-1.11444	2.06053e-06							gene-LOC110660040	1.77388	6.99574e-10				gene-LOC110633526	2.18191
																		gene-LOC110649820	1.45112	0.00213909	gene-LOC110656809	-1.51043	0.000189575	gene-LOC110649767	3.04673	0.000111153	gene-LOC110638382	-1.19811	0.000850158	gene-LOC110649475	5.01623	0.00129123	gene-LOC110639561	-1.11457	0.0089653							gene-LOC110670541	1.76863	0.00311961				gene-LOC110645988	2.17938
																		gene-LOC110646309	1.4329	9.06088e-06	gene-LOC110657043	-1.51626	9.96458e-08	gene-LOC110660329	3.04297	1.45852e-25	gene-LOC110655017	-1.19985	6.58804e-12	XLOC_024379	5.00934	1.18295e-07	gene-LOC110660579	-1.11546	6.70459e-06							gene-LOC110635545	1.76651	3.52454e-06				gene-LOC110645989	2.17559
																		gene-LOC110670351	1.42512	0.000180693	gene-LOC110669260	-1.51668	9.88436e-07	gene-LOC110634457	3.04145	1.93994e-17	gene-LOC110663558	-1.20191	3.53595e-05	gene-LOC110637594	5.00205	1.12209e-07	gene-LOC110652375	-1.11586	0.000725834							gene-LOC110635265	1.75874	0.000303409				gene-LOC110644888	2.17027
																		gene-LOC110636508	1.41772	0.000121696	gene-LOC110663336	-1.51713	0.000207514	gene-LOC110656015	3.03572	0.00109694	gene-LOC110636914	-1.20218	3.82771e-07	gene-LOC110660854	4.99853	0.000159209	gene-LOC110654579	-1.11636	1.90877e-06							gene-LOC110647166	1.75737	0.00225079				gene-LOC110650331	2.16915
																		gene-LOC110643531	1.41207	4.02363e-10	gene-LOC110642045	-1.52523	1.21955e-09	gene-LOC110644551	3.03371	0.00482601	gene-LOC110648574	-1.2023	2.43073e-11	gene-LOC110633735	4.99631	9.75483e-23	gene-LOC110647710	-1.11648	0.000638115							gene-LOC110639857	1.75725	7.20414e-10				gene-LOC110662448	2.16894
																		XLOC_004313	1.41127	5.69388e-07	gene-LOC110673093	-1.52752	3.23525e-08	gene-LOC110645775	3.03067	2.41414e-13	gene-LOC110635454	-1.20244	0.000262763	gene-LOC110643509	4.98828	0.000155134	gene-LOC110631681	-1.117	3.62141e-05							gene-LOC110661609	1.75591	0.00256341				gene-LOC110648988	2.15316
																		XLOC_042997	1.40601	0.00115641	gene-LOC110635415	-1.53351	9.28654e-19	gene-LOC110657078	3.02491	1.41858e-09	gene-LOC110646056	-1.20565	0.0017316	gene-LOC110653537	4.9846	1.4334e-07	XLOC_024221	-1.1184	0.000108509							gene-LOC110649261	1.75438	9.73657e-08				gene-LOC110653992	2.14835
																		gene-LOC110632190	1.39847	5.76637e-05	gene-LOC110663297	-1.53607	1.64417e-12	XLOC_005135	3.01536	1.72929e-05	XLOC_044801	-1.20567	0.00446332	gene-LOC110646506	4.98367	0.00666452	gene-LOC110640627	-1.11919	0.00325166							gene-LOC110647032	1.74127	0.000218741				gene-LOC110649661	2.14778
																		gene-LOC110650058	1.38288	0.000665126	XLOC_001295	-1.53812	2.19039e-05	gene-LOC110634657	3.01481	0.000619917	gene-LOC110656569	-1.20677	0.00397605	gene-LOC110652110	4.95891	0.00030442	XLOC_046747	-1.11953	1.18468e-17							gene-LOC110651001	1.73636	0.00146884				gene-LOC110661113	2.14417
																		XLOC_025687	1.3805	0.000534225	gene-LOC110663565	-1.53813	0.00113776	gene-LOC110637523	3.01431	4.28678e-10	gene-LOC110637462	-1.20681	0.00391808	gene-LOC110669459	4.93292	0.00419575	gene-LOC110660486	-1.12028	0.00117011							gene-LOC110637577	1.73535	3.07859e-07				gene-LOC110641713	2.13768
																		gene-LOC110648843	1.38031	1.19319e-13	gene-LOC110654991	-1.53866	0.000413274	gene-LOC110644265	3.01353	1.726e-11	gene-LOC110642630	-1.20848	3.51798e-06	gene-LOC110654380	4.93003	8.70746e-07	gene-LOC110649463	-1.12042	2.75109e-13							gene-LOC110643997	1.73513	0.000564481				gene-LOC110663483	2.13543
																		gene-LOC110670324	1.37152	0.000478578	gene-LOC110638943	-1.53972	5.62234e-05	gene-LOC110631459	3.00188	0.000820609	gene-LOC110640799	-1.20896	8.26462e-05	gene-LOC110650674	4.92432	0.00684156	XLOC_005246	-1.1208	0.000275441							gene-LOC110633897	1.73207	2.49442e-17				gene-LOC110653478	2.12872
																		gene-LOC110669016	1.36885	0.000730301	XLOC_045598	-1.54031	0.0002547	gene-LOC110642343	20.6481	6.03641e-11	gene-LOC110641156	-1.21102	8.32986e-05	gene-LOC110646266	4.91854	0.000302947	gene-LOC110672598	-1.12179	6.13049e-05							gene-LOC110659504	1.73176	0.00339469				gene-LOC110648342	2.12711
																		gene-LOC110631491	1.36525	0.000387186	gene-LOC110671991	-1.54108	0.00154272	gene-LOC110665281	20.2355	3.05379e-06	gene-LOC110658768	-1.21232	2.4247e-05	gene-LOC110666592	4.91007	2.5599e-06	gene-LOC110661291	-1.12201	4.7378e-12							XLOC_003818	1.72739	1.00452e-05				gene-LOC110636312	2.12531
																		gene-LOC110641958	1.36031	0.00279689	gene-LOC110659271	-1.54351	2.58529e-05	gene-LOC110632757	2.99702	8.70105e-06	gene-LOC110671982	-1.21314	4.62483e-06	gene-LOC110653740	4.90801	5.91156e-46	gene-LOC110655344	-1.12208	4.70841e-09							gene-LOC110635180	1.72725	1.77e-09				gene-LOC110667931	2.12483
																		gene-LOC110667655	1.35774	0.00293139	gene-LOC110642052	-1.54419	0.000662232	gene-LOC110669154	2.96358	0.00056957	XLOC_021140	-1.214	2.81728e-05	gene-LOC110640769	4.90579	1.10156e-14	gene-LOC110639249	-1.12224	0.000969935							gene-LOC110655323	1.71846	7.81166e-07				gene-LOC110659354	2.12333
																		gene-LOC110631514	1.34779	2.90767e-18	gene-LOC110669290	-1.5465	0.000278968	XLOC_029302	2.94098	1.79708e-10	gene-LOC110671756	-1.21413	7.18676e-10	gene-LOC110668211	4.90083	6.31132e-15	gene-LOC110652132	-1.12262	0.00465438							gene-LOC110660163	1.71505	0.00182557				gene-LOC110661423	2.12224
																		gene-LOC110643327	1.34686	2.43918e-05	XLOC_034822	-1.54924	0.00173103	gene-LOC110640908	2.92878	8.04733e-15	XLOC_009125	-1.21504	0.000485203	gene-LOC110636844	4.89161	1.46816e-35	gene-LOC110640397	-1.12305	9.21497e-05							XLOC_010131	1.71029	3.74125e-05				XLOC_035100	2.11677
																		gene-LOC110673310	1.33892	0.000546724	gene-LOC110652470	-1.54962	2.83618e-11	gene-LOC110650330	2.92716	2.80736e-06	gene-LOC110654613	-1.21589	9.23489e-07	gene-LOC110639988	4.87781	1.42021e-34	gene-LOC110667502	-1.12331	0.00482498							XLOC_016765	1.70696	1.58108e-05				gene-LOC110661580	2.11551
																		gene-LOC110670989	1.32537	2.43766e-05	gene-LOC110668256	-1.55208	0.000151813	XLOC_011926	2.92472	2.59766e-14	gene-LOC110652460	-1.21756	1.6015e-05	gene-LOC110651731	4.86725	3.62607e-05	gene-LOC110647658	-1.12352	0.00181904							gene-LOC110669856	1.70416	9.61987e-08				gene-LOC110673412	2.10046
																		gene-LOC110657257	1.31826	2.15808e-06	gene-LOC110640580	-1.55216	1.6177e-05	gene-LOC110635206	2.91641	8.76375e-14	gene-LOC110646428	-1.21904	0.00016603	gene-LOC110636807	4.85946	8.68607e-05	XLOC_019557	-1.12372	0.00218424							gene-LOC110672371	1.70284	0.000841794				gene-LOC110648772	2.10028
																		gene-LOC110642709	1.31368	0.000110041	gene-LOC110648005	-1.55504	9.1743e-09	gene-LOC110668158	2.91566	0.000627291	gene-LOC110647865	-1.21945	0.000628677	gene-LOC110642154	4.85665	5.21344e-06	gene-LOC110633845	-1.1243	0.00357022							gene-LOC110647214	1.69764	0.000244218				gene-LOC110653194	2.09392
																		XLOC_001420	1.31079	7.3796e-05	XLOC_024622	-1.55666	0.00149636	XLOC_034108	2.91113	3.3769e-05	gene-LOC110667431	-1.22037	0.00422306	XLOC_026103	4.85345	1.06159e-08	gene-LOC110636914	-1.12463	2.0406e-06							gene-LOC110635822	1.6953	0.00169287				gene-LOC110651523	2.08809
																		gene-LOC110637601	1.30378	3.31458e-06	gene-LOC110644974	-1.55696	1.45189e-09	gene-LOC110662570	2.8925	0.000565361	gene-LOC110662911	-1.22123	1.57399e-16	gene-LOC110660184	4.846	2.15383e-08	gene-LOC110657912	-1.1251	0.000592502							gene-LOC110633184	1.69512	0.0011052				XLOC_010084	2.08604
																		gene-LOC110673552	1.30336	5.69137e-07	gene-LOC110643384	-1.5574	4.90759e-09	gene-LOC110654399	2.86381	5.46248e-16	gene-LOC110647043	-1.2214	0.00423774	gene-LOC110649512	4.84585	4.91687e-34	gene-LOC110648923	-1.12585	0.000561678							gene-LOC110670989	1.68819	7.47554e-08				gene-LOC110669181	2.08496
																		gene-LOC110665210	1.28521	5.4067e-06	XLOC_021680	-1.55963	0.00257942	gene-LOC110633245	2.86121	1.1679e-15	gene-LOC110637175	-1.22319	2.96322e-08	gene-LOC110646776	4.84413	0.000247211	XLOC_022900	-1.12587	0.00237499							gene-LOC110669204	1.68366	0.001022				gene-LOC110642203	2.08371
																		XLOC_007569	1.27975	0.00177096	gene-LOC110643801	-1.56035	0.000236823	gene-LOC110654025	2.85508	2.22449e-30	gene-LOC110642764	-1.22607	0.00530652	gene-LOC110673641	4.83476	0.000481593	gene-LOC110662980	-1.12686	0.0120909							gene-LOC110648125	1.68265	1.91806e-09				gene-LOC110660922	2.07758
																		gene-LOC110634441	1.2743	3.49466e-07	gene-LOC110642630	-1.56348	5.18452e-09	gene-LOC110645318	2.85293	4.32155e-09	gene-LOC110651820	-1.22684	2.31293e-05	gene-LOC110657236	4.82918	1.03831e-58	gene-LOC110658276	-1.12702	1.64693e-07							gene-LOC110650452	1.68172	0.00296526				gene-LOC110647037	2.07081
																		gene-LOC110653008	1.27218	0.00121476	gene-LOC110666193	-1.5638	0.000799662	gene-LOC110655634	2.85074	8.79142e-12	gene-LOC110653166	-1.227	6.45951e-08	gene-LOC110668124	4.82289	0.00349739	gene-LOC110655762	-1.12773	0.0109456							gene-LOC110673043	1.67221	8.01541e-14				gene-LOC110659755	2.06432
																		gene-LOC110637493	1.26955	0.00146923	gene-LOC110646360	-1.56695	0.000508144	gene-LOC110651122	2.84852	0.00535672	gene-LOC110668136	-1.22709	4.35457e-05	gene-LOC110636719	4.81447	0.000112758	gene-LOC110641101	-1.12787	0.00167581							gene-LOC110638282	1.66538	0.00209985				gene-LOC110651602	2.06217
																		gene-LOC110651368	1.26627	2.19188e-06	gene-LOC110655552	-1.57321	3.96964e-12	gene-LOC110653478	2.84654	1.98455e-21	gene-LOC110666249	-1.229	4.19872e-06	gene-LOC110633305	4.8131	0.0048171	gene-LOC110638597	-1.12833	1.83343e-07							gene-LOC110658363	1.66522	0.000733166				gene-LOC110648332	2.05604
																		gene-LOC110669977	1.25849	2.47877e-11	gene-LOC110646095	-1.57417	1.84638e-05	gene-LOC110668960	2.83971	8.79038e-05	gene-LOC110639454	-1.23011	2.26466e-08	gene-LOC110651256	4.81297	0.00782474	gene-LOC110667302	-1.12883	3.05926e-05							gene-LOC110660310	1.66389	1.3871e-07				gene-LOC110672614	2.05331
																		gene-LOC110670325	1.25489	0.000243525	gene-LOC110631806	-1.58308	8.96705e-11	gene-LOC110651368	2.83045	1.06587e-26	gene-LOC110645950	-1.23097	0.00424752	gene-LOC110663127	4.80359	0.00433715	gene-LOC110655000	-1.12917	0.00130168							gene-LOC110664901	1.66047	0.000872354				gene-LOC110637592	2.05152
																		gene-LOC110635021	1.23928	1.2376e-16	gene-LOC110637414	-1.58415	0.00113044	gene-LOC110650364	2.82726	1.46451e-10	gene-LOC110663217	-1.2314	1.03667e-07	gene-LOC110666213	4.80341	0.000487601	gene-LOC110658041	-1.13041	7.09454e-06							gene-LOC110668210	1.64714	1.18611e-10				XLOC_023298	2.04812
																		XLOC_028741	1.22974	0.000876059	gene-LOC110673766	-1.58574	0.000621859	gene-LOC110648849	2.82637	2.4302e-10	gene-LOC110642954	-1.23282	0.00056503	gene-LOC110648219	4.80298	0.000599836	XLOC_019983	-1.13068	2.4753e-07							gene-LOC110663961	1.63359	6.33307e-14				gene-LOC110652868	2.04602
																		gene-LOC110648772	1.22661	2.41596e-06	gene-LOC110655886	-1.58706	0.00327597	gene-LOC110635265	2.81666	1.44636e-09	gene-LOC110673474	-1.23374	1.52249e-13	gene-LOC110673749	4.79724	2.59861e-14	XLOC_020630	-1.13074	0.00959075							gene-LOC110668495	1.62612	0.00123595				XLOC_026437	2.04001
																		XLOC_012145	1.22253	0.000873898	gene-LOC110666310	-1.58751	3.40905e-10	gene-LOC110642520	2.8117	0.00316063	gene-LOC110662363	-1.23485	6.9344e-30	gene-LOC110671712	4.79658	3.22773e-06	XLOC_030649	-1.1342	0.00140448							gene-LOC110648794	1.62292	0.000786767				XLOC_043352	2.03933
																		gene-LOC110656264	1.22044	2.10994e-06	gene-LOC110642080	-1.59181	0.000695851	gene-LOC110643997	2.8055	2.11767e-08	gene-LOC110651521	-1.23498	3.44542e-10	gene-LOC110668313	4.78958	1.20956e-06	gene-LOC110662924	-1.13435	0.00326252							gene-LOC110659452	1.61806	0.000788123				gene-LOC110637299	2.03724
																		gene-LOC110659427	1.21982	2.41391e-08	gene-LOC110663364	-1.59501	1.03251e-06	gene-LOC110636954	2.79668	0.000145383	XLOC_020861	-1.23694	0.000973555	gene-LOC110650654	4.78441	3.48484e-06	XLOC_045524	-1.13516	0.00239529							gene-LOC110637447	1.60824	0.00138142				gene-LOC110656743	2.0363
																		gene-LOC110633427	1.21222	4.72659e-16	gene-LOC110642057	-1.60146	0.00285696	gene-LOC110641928	2.79293	2.95868e-05	gene-LOC110673150	-1.23914	9.41916e-07	gene-LOC110639304	4.78048	1.40075e-06	XLOC_007741	-1.13543	9.04314e-06							gene-LOC110657078	1.60067	0.001599				gene-LOC110637326	2.03625
																		gene-LOC110656032	1.207	2.68695e-08	gene-LOC110642321	-1.60191	5.27698e-10	gene-LOC110673963	2.78083	0.00386427	gene-LOC110649493	-1.24042	0.00381427	gene-LOC110672968	4.77817	2.12659e-15	XLOC_013469	-1.13568	0.000446252							gene-LOC110667655	1.59954	0.00043588				gene-LOC110645720	2.03573
																		gene-LOC110672531	1.20558	1.98409e-06	XLOC_017980	-1.60331	0.00127135	gene-LOC110673533	2.77417	0.00524392	gene-LOC110667899	-1.24092	2.77729e-11	gene-LOC110649618	4.77274	1.21325e-17	gene-LOC110648390	-1.13604	0.000173627							gene-LOC110652015	1.59875	2.25736e-05				gene-LOC110640162	2.03538
																		XLOC_036824	1.1997	4.25835e-08	gene-LOC110642107	-1.60705	6.44644e-08	gene-LOC110632571	2.77329	0.00549441	gene-LOC110636033	-1.24157	0.00322361	gene-LOC110647926	4.76964	0.00179101	gene-LOC110650192	-1.13633	1.99071e-09							gene-LOC110649254	1.59826	0.00215774				gene-LOC110634888	2.03489
																		XLOC_006240	1.19902	0.000294099	gene-LOC110648087	-1.60957	2.98128e-07	XLOC_046775	2.76423	1.13372e-21	gene-LOC110638199	-1.24165	0.00253712	gene-LOC110658191	4.76729	0.000381353	gene-LOC110663735	-1.13658	4.48054e-05							gene-LOC110637592	1.59582	0.00109621				gene-LOC110667927	2.03406
																		gene-LOC110647898	1.19752	6.09179e-11	gene-LOC110656756	-1.61469	2.35498e-09	gene-LOC110652727	2.74623	1.71362e-12	gene-LOC110639311	-1.24307	0.000238729	gene-LOC110653681	4.76009	0.00536406	XLOC_040579	-1.13712	0.00468247							gene-LOC110641958	1.59562	0.000449111				gene-LOC110641223	2.03369
																		XLOC_019754	1.197	0.00220637	gene-LOC110639351	-1.61528	0.00207375	gene-LOC110639774	2.74555	6.67594e-05	gene-LOC110639547	-1.24401	2.04581e-06	gene-LOC110651523	4.75681	4.29585e-21	gene-LOC110657929	-1.1374	2.31883e-06							gene-LOC110639499	1.5878	8.18685e-10				gene-LOC110639289	2.03314
																		gene-LOC110649364	1.18964	0.000427173	gene-LOC110649413	-1.61696	8.51629e-13	gene-LOC110661101	2.73186	4.34756e-17	gene-LOC110668274	-1.24422	0.00056013	gene-LOC110638018	4.74879	1.81849e-38	gene-LOC110640285	-1.13802	2.82981e-06							gene-LOC110655884	1.58674	0.000228081				gene-LOC110636539	2.03094
																		gene-LOC110670854	1.18429	4.68363e-08	gene-LOC110643835	-1.61763	0.000226171	gene-LOC110638859	2.71867	1.07029e-44	gene-LOC110646425	-1.24472	3.07374e-06	gene-LOC110635367	4.73927	2.15179e-08	gene-LOC110648105	-1.13842	1.88204e-07							XLOC_046721	1.58659	1.15862e-07				gene-LOC110656466	2.02958
																		gene-LOC110662526	1.18255	2.393e-05	gene-LOC110660117	-1.62191	3.69879e-08	gene-LOC110670890	2.71373	6.11888e-09	gene-LOC110642608	-1.24479	2.70867e-07	gene-LOC110658880	4.6855	0.00476963	gene-LOC110633059	-1.13912	5.36953e-05							gene-LOC110665379	1.57836	0.000351981				gene-LOC110667934	2.02952
																		gene-LOC110645989	1.17785	3.37607e-05	gene-LOC110638940	-1.62907	1.16358e-08	gene-LOC110655456	2.69994	0.00313584	gene-LOC110669790	-1.24745	0.00263823	gene-LOC110659755	4.6741	5.98438e-59	gene-LOC110653571	-1.1404	0.00111949							gene-LOC110644886	1.57789	4.10707e-05				gene-LOC110636840	2.02228
																		gene-LOC110655878	1.17237	3.33966e-11	gene-LOC110637765	-1.63191	0.00102401	XLOC_043885	2.69835	2.11314e-06	XLOC_024328	-1.24858	2.62083e-21	gene-LOC110648849	4.66266	5.07135e-26	gene-LOC110635932	-1.14043	2.14999e-07							gene-LOC110641128	1.57365	3.73896e-05				gene-LOC110641125	2.0203
																		gene-LOC110671033	1.17172	2.39993e-05	gene-LOC110659585	-1.63196	1.37971e-08	gene-LOC110673249	2.6806	7.53139e-06	gene-LOC110649739	-1.24963	8.1323e-11	gene-LOC110637513	4.65956	0.00127556	gene-LOC110664467	-1.14069	9.22238e-06							gene-LOC110648332	1.56926	1.00064e-10				gene-LOC110655083	2.01716
																		gene-LOC110668239	1.16862	0.00104352	XLOC_038499	-1.63816	1.41305e-11	gene-LOC110646497	2.67976	3.84982e-10	XLOC_014229	-1.24993	0.00375724	gene-LOC110662465	4.65661	0.00512741	gene-LOC110650323	-1.14074	3.4319e-12							gene-LOC110663439	1.56864	8.35799e-11				gene-LOC110637789	2.01214
																		gene-LOC110662579	1.16772	0.00191515	gene-LOC110645331	-1.63891	3.785e-18	gene-LOC110639988	2.67878	3.5014e-11	gene-LOC110660008	-1.25027	3.8352e-13	gene-LOC110664286	4.65356	0.000113196	gene-LOC110663759	-1.14174	0.000312868							XLOC_037954	1.56578	0.00157322				XLOC_037954	2.00917
																		XLOC_001937	1.16556	8.30744e-06	gene-LOC110670022	-1.63903	0.00117113	gene-LOC110634188	2.66041	2.61413e-13	gene-LOC110631899	-1.2518	1.02904e-08	gene-LOC110651368	4.64318	2.25469e-69	gene-LOC110671112	-1.14176	9.14343e-09							gene-LOC110670691	1.56458	1.81764e-08				gene-LOC110642709	2.00859
																		gene-LOC110651528	1.16296	1.23306e-17	gene-LOC110659769	-1.64305	6.96922e-07	gene-LOC110667265	2.63899	1.18453e-12	gene-LOC110647459	-1.25458	2.02928e-07	gene-LOC110673533	4.64017	2.40876e-06	gene-LOC110646039	-1.14356	4.2358e-06							gene-LOC110650058	1.56413	0.000117382				XLOC_000309	2.00713
																		gene-LOC110647144	1.1606	7.71759e-13	gene-LOC110656138	-1.64385	0.00301792	gene-LOC110649618	2.63745	2.56898e-06	gene-LOC110666395	-1.25523	1.80196e-05	gene-LOC110664853	4.62888	0.00149204	XLOC_027653	-1.14398	1.22412e-05							gene-LOC110670342	1.56288	3.52612e-05				gene-LOC110655818	2.00091
																		gene-LOC110631735	1.15594	5.14608e-09	gene-LOC110656108	-1.64501	1.08149e-10	gene-LOC110649093	2.62245	1.63526e-05	gene-LOC110672314	-1.25698	6.2073e-11	gene-LOC110659718	4.62797	0.000457615	gene-LOC110652879	-1.14459	0.000367093							gene-LOC110667265	1.55894	3.08071e-05				gene-LOC110666206	19.772
																		gene-LOC110639831	1.15186	3.21846e-08	gene-LOC110636735	-1.65271	0.00235678	gene-LOC110651137	2.60171	7.15242e-07	gene-LOC110660871	-1.2598	5.11445e-10	gene-LOC110660974	4.62401	0.000516954	gene-LOC110658942	-1.14511	1.29342e-06							gene-LOC110633102	1.5566	3.18184e-05				gene-LOC110642343	15.623
																		gene-LOC110641822	1.15185	1.46745e-12	gene-LOC110638942	-1.6538	1.13399e-05	gene-LOC110660184	2.59825	0.00370985	gene-LOC110672185	-1.26162	0.000325513	gene-LOC110650240	4.61613	0.00346829	gene-LOC110671839	-1.14607	3.23708e-07							gene-LOC110656743	1.55525	3.94745e-15				gene-LOC110645318	1.99978
																		gene-LOC110667639	1.14947	0.00157549	gene-LOC110667489	-1.66837	8.54056e-05	gene-LOC110664636	2.59778	5.00841e-05	XLOC_020313	-1.26168	0.000285389	gene-LOC110648524	4.61056	1.82222e-07	gene-LOC110669802	-1.14616	1.03193e-05							gene-LOC110662370	1.5532	0.00207235				gene-LOC110663068	1.99811
																		gene-LOC110658744	1.13943	6.4927e-09	gene-LOC110644727	-1.66932	1.81122e-06	gene-LOC110661798	2.59211	0.00349601	gene-LOC110651990	-1.26194	0.00406713	gene-LOC110637326	4.60444	1.14181e-18	gene-LOC110658334	-1.14652	4.44561e-08							gene-LOC110671593	1.55228	6.13215e-05				XLOC_028549	1.98109
																		gene-LOC110649668	1.13774	9.59962e-06	XLOC_039605	-1.67791	0.000261689	gene-LOC110656784	2.58497	1.07579e-10	gene-LOC110663633	-1.26235	4.66546e-07	gene-LOC110634787	4.60089	0.00227244	gene-LOC110645748	-1.14665	0.00590916							gene-LOC110669865	1.54715	0.000407134				gene-LOC110651368	1.97548
																		gene-LOC110672002	1.12761	7.41448e-08	gene-LOC110644454	-1.67868	3.02153e-06	gene-LOC110643327	2.58289	2.49213e-16	gene-LOC110652223	-1.26429	0.00105114	gene-LOC110639764	4.5928	2.46358e-14	gene-LOC110633647	-1.14693	7.36224e-05							XLOC_042445	1.54016	0.00239972				gene-LOC110644886	1.97434
																		XLOC_008389	1.12728	0.000657249	gene-LOC110668129	-1.68166	0.00068508	gene-LOC110667616	2.56942	3.98531e-10	gene-LOC110650192	-1.26714	2.25638e-11	gene-LOC110659930	4.58255	0.000186892	gene-LOC110647635	-1.14774	6.59627e-13							XLOC_007569	1.533	0.000171008				gene-LOC110655884	1.97151
																		gene-LOC110645304	1.12185	1.12424e-10	gene-LOC110670331	-1.68542	0.000129556	XLOC_027839	2.56289	0.00220989	gene-LOC110646407	-1.26741	9.75649e-15	XLOC_003608	4.5765	0.00545009	XLOC_037601	-1.14879	0.00597406							gene-LOC110671609	1.53198	6.31155e-05				gene-LOC110669168	1.97137
																		gene-LOC110667368	1.11761	6.07277e-05	XLOC_040210	-1.68739	0.000833048	gene-LOC110632586	2.53633	2.92003e-06	gene-LOC110650044	-1.26749	1.94165e-06	gene-LOC110646497	4.57543	9.40637e-27	gene-LOC110638864	-1.14983	2.79826e-05							XLOC_046499	1.52838	3.54571e-07				XLOC_047248	1.96626
																		gene-LOC110663443	1.11302	1.6878e-10	gene-LOC110646439	-1.69292	0.000253814	gene-LOC110662856	2.53447	1.9644e-05	gene-LOC110644202	-1.27015	1.38432e-07	gene-LOC110632752	4.57341	0.00404191	gene-LOC110639856	-1.15049	1.57216e-06							gene-LOC110634888	1.52652	0.00036313				gene-LOC110639099	1.96442
																		gene-LOC110670328	1.10426	0.00049067	gene-LOC110637987	-1.69855	2.22901e-07	gene-LOC110634197	2.53291	0.00127623	gene-LOC110668385	-1.2702	0.000429158	gene-LOC110650359	4.56223	1.00984e-05	gene-LOC110636742	-1.15207	0.00461601							gene-LOC110634280	1.52239	0.000932887				gene-LOC110641267	1.95744
																		gene-LOC110634617	1.10184	1.26331e-13	gene-LOC110650016	-1.69991	4.19003e-06	gene-LOC110660659	2.53271	0.00022732	gene-LOC110652933	-1.27047	3.66349e-08	gene-LOC110639970	4.55998	2.28998e-06	gene-LOC110642608	-1.15343	1.88617e-06							gene-LOC110647090	1.50431	1.15446e-06				gene-LOC110669127	1.95587
																		gene-LOC110635346	1.09675	3.94192e-26	XLOC_040369	-1.70337	0.000694447	gene-LOC110648249	2.53176	4.38201e-13	gene-LOC110667502	-1.27076	0.00146823	gene-LOC110638020	4.55817	2.0757e-44	gene-LOC110638448	-1.15348	4.48354e-06							XLOC_019754	1.50263	0.000113025				gene-LOC110670643	1.95439
																		gene-LOC110669099	1.07918	0.000433726	gene-LOC110640281	-1.70678	7.87289e-44	gene-LOC110660786	2.52824	0.00241898	gene-LOC110646768	-1.2714	0.00396916	gene-LOC110658481	4.54883	0.00992108	gene-LOC110637012	-1.15452	0.00521373							gene-LOC110657837	1.49932	7.60046e-11				gene-LOC110631706	1.95202
																		XLOC_040128	1.07094	6.43274e-07	gene-LOC110669178	-1.712	2.29929e-05	gene-LOC110668210	2.50967	3.86075e-23	gene-LOC110661384	-1.27141	3.94754e-06	gene-LOC110651335	4.54149	0.00206991	XLOC_005930	-1.15454	0.000553468							gene-LOC110651004	1.49903	0.00264803				gene-LOC110657754	1.95135
																		gene-LOC110657115	1.06925	0.0016018	gene-LOC110649083	-1.71575	7.42644e-05	gene-LOC110649661	2.50748	4.52364e-11	gene-LOC110671526	-1.27148	8.98442e-10	gene-LOC110664056	4.54124	3.11153e-58	gene-LOC110659130	-1.1546	0.00190302							gene-LOC110641125	1.48804	3.28823e-07				gene-LOC110648843	1.94989
																		gene-LOC110636982	1.06879	2.2808e-20	gene-LOC110643693	-1.71945	2.42972e-08	XLOC_047253	2.50376	0.00406696	gene-LOC110658737	-1.27341	4.689e-05	gene-LOC110637523	4.53389	4.8131e-21	gene-LOC110642196	-1.1549	3.86751e-11							gene-LOC110659755	1.48552	2.98484e-07				gene-LOC110668052	1.9473
																		gene-LOC110649204	1.06564	0.0013902	gene-LOC110645378	-1.72074	0.000166606	gene-LOC110637445	2.49856	4.88313e-06	gene-LOC110670555	-1.27418	7.13005e-15	gene-LOC110652233	4.52594	0.00420552	gene-LOC110672745	-1.155	0.00656851							gene-LOC110651698	1.48029	0.00176746				XLOC_010131	1.94615
																		gene-LOC110636677	1.06068	3.2659e-08	gene-LOC110666696	-1.72536	4.97588e-05	gene-LOC110663157	2.49767	0.000678602	gene-LOC110633354	-1.27612	1.63066e-05	gene-LOC110673536	4.52566	5.26411e-05	gene-LOC110652214	-1.15581	2.96613e-14							gene-LOC110661393	1.47972	0.000878122				gene-LOC110650885	1.94266
																		gene-LOC110641848	1.0597	0.00225723	gene-LOC110645328	-1.7274	1.10449e-09	gene-LOC110668667	2.48079	4.88559e-07	gene-LOC110656274	-1.27789	1.15801e-08	gene-LOC110640908	4.49903	1.60805e-33	gene-LOC110641141	-1.1559	2.39615e-07							gene-LOC110651526	1.47611	0.00104925				gene-LOC110648732	1.94259
																		gene-LOC110639436	1.05817	8.72954e-16	gene-LOC110665494	-1.73641	1.37025e-08	gene-LOC110652696	2.46476	0.000132209	gene-LOC110655700	-1.27795	0.00238793	gene-LOC110659804	4.49601	0.00109652	gene-LOC110671279	-1.1559	7.39373e-07							gene-LOC110649204	1.47121	9.44418e-06				gene-LOC110653370	1.94075
																		XLOC_006387	1.05792	0.000992772	gene-LOC110658634	-1.73994	2.34858e-06	gene-LOC110673762	2.45209	3.46914e-11	XLOC_023587	-1.28267	0.00124846	gene-LOC110644950	4.49192	0.00913141	gene-LOC110655584	-1.1565	0.00369714							gene-LOC110669765	1.45893	0.000168915				gene-LOC110658371	1.93859
																		gene-LOC110636840	1.04929	3.88056e-06	gene-LOC110669215	-1.74017	5.98122e-13	gene-LOC110663439	2.44826	2.40826e-24	gene-LOC110647334	-1.28407	6.51877e-07	gene-LOC110662236	4.48987	0.00549512	gene-LOC110657316	-1.15695	0.0123142							gene-LOC110663463	1.45851	0.00108034				gene-LOC110634356	1.93325
																		gene-LOC110640646	1.04643	0.000392412	gene-LOC110655086	-1.74173	4.64095e-05	gene-LOC110662410	2.44525	6.68375e-05	gene-LOC110658942	-1.28419	7.32603e-08	gene-LOC110641719	4.48983	0.00853953	gene-LOC110664779	-1.15719	2.325e-08							gene-LOC110667178	1.45762	1.83702e-05				gene-LOC110661214	1.9315
																		gene-LOC110657154	1.04138	4.93603e-05	gene-LOC110633846	-1.75588	5.38659e-08	gene-LOC110647485	2.42369	1.35598e-06	XLOC_010326	-1.28564	2.52875e-06	gene-LOC110645487	4.48557	9.06022e-08	gene-LOC110638175	-1.15768	6.71422e-08							gene-LOC110634378	1.44681	2.77495e-10				gene-LOC110673248	1.93048
																		gene-LOC110662925	1.04071	0.000269596	gene-LOC110660794	-1.7565	0.00164066	XLOC_004686	2.4235	0.00250191	gene-LOC110663735	-1.28579	4.09548e-06	XLOC_043885	4.47588	7.57676e-16	gene-LOC110650071	-1.15805	0.00123407							gene-LOC110646309	1.44592	8.26689e-06				gene-LOC110666600	1.93004
																		gene-LOC110639273	1.03804	9.95093e-06	XLOC_038328	-1.75815	2.78081e-10	gene-LOC110649176	2.42016	3.33995e-14	XLOC_031146	-1.28671	2.37602e-09	gene-LOC110637089	4.46945	5.44199e-05	gene-LOC110659104	-1.15852	0.00057026							gene-LOC110672310	1.44249	0.00180854				gene-LOC110647214	1.92875
																		gene-LOC110653695	1.02674	0.000686353	gene-LOC110650584	-1.76089	2.43828e-08	gene-LOC110647037	2.41693	1.22206e-11	gene-LOC110635797	-1.28707	7.88212e-14	gene-LOC110633109	4.46425	0.00187428	gene-LOC110636365	-1.15868	0.00057277							gene-LOC110634228	1.44086	1.71285e-05				gene-LOC110632583	1.92543
																		gene-LOC110666335	1.02525	1.9165e-17	gene-LOC110668737	-1.76643	2.0768e-11	gene-LOC110640769	2.41415	0.000307541	gene-LOC110642777	-1.28907	1.54067e-05	gene-LOC110659381	4.46169	5.71779e-09	gene-LOC110648082	-1.15907	2.95844e-09							gene-LOC110663805	1.43625	0.00145887				XLOC_042997	1.9239
																		gene-LOC110639331	1.02394	4.45708e-05	gene-LOC110647990	-1.76683	7.33958e-16	gene-LOC110652686	2.41054	0.000331559	gene-LOC110648923	-1.29021	8.62122e-05	gene-LOC110665095	4.45426	0.000653689	gene-LOC110638793	-1.15938	2.25488e-05							gene-LOC110641481	1.43246	9.83189e-05				gene-LOC110637447	1.91959
																		gene-LOC110657305	1.02242	2.97669e-06	gene-LOC110665736	-1.76964	1.84093e-05	gene-LOC110658403	2.40243	0.00263182	gene-LOC110666284	-1.29141	0.000446922	gene-LOC110650364	4.44491	3.84643e-25	gene-LOC110641139	-1.16018	2.17598e-16							gene-LOC110648953	1.43236	1.12859e-05				gene-LOC110649006	1.9195
																		gene-LOC110664826	1.02056	7.66302e-06	gene-LOC110640561	-1.77217	0.00041752	gene-LOC110649261	2.40004	8.74152e-14	XLOC_017831	-1.29176	0.000299449	gene-LOC110640326	4.44199	0.00886929	gene-LOC110646531	-1.16123	0.00498772							gene-LOC110663054	1.43034	4.18144e-05				gene-LOC110635942	1.91933
																		gene-LOC110639326	1.01829	1.17896e-17	gene-LOC110650889	-1.77871	2.09792e-05	gene-LOC110640629	2.39107	7.29284e-10	gene-LOC110633491	-1.29205	0.000141892	gene-LOC110671842	4.43204	6.11103e-05	gene-LOC110656150	-1.16168	1.68062e-11							gene-LOC110640563	1.42669	5.62763e-08				gene-LOC110635922	1.91897
																		gene-LOC110635660	1.01588	3.19782e-06	gene-LOC110664801	-1.79238	0.000801164	gene-LOC110671414	2.37775	0.00060932	gene-LOC110646145	-1.29522	1.48988e-13	gene-LOC110637908	4.4266	1.16486e-19	gene-LOC110636800	-1.16197	0.000794308							gene-LOC110638023	1.42587	6.84685e-08				gene-LOC110667941	1.91728
																		gene-LOC110643415	1.00868	2.41652e-05	gene-LOC110639661	-1.80107	7.83694e-05	gene-LOC110635545	2.37233	2.5655e-10	gene-LOC110640333	-1.29546	0.000393903	gene-LOC110673258	4.41814	0.000171893	gene-LOC110631886	-1.16229	2.35175e-06							gene-LOC110635232	1.4219	0.000754293				gene-LOC110659452	1.91555
																		gene-LOC110653249	1.00788	0.000198437	gene-LOC110642639	-1.80837	1.42739e-09	gene-LOC110635940	2.36942	1.80214e-09	gene-LOC110669632	-1.29637	2.04366e-05	gene-LOC110631662	4.41549	2.07153e-05	gene-LOC110642402	-1.16249	2.35197e-09							gene-LOC110657114	1.42106	4.02286e-08				gene-LOC110639764	1.91272
																		gene-LOC110653633	1.00481	3.04192e-05	gene-LOC110636660	-1.81952	1.64501e-05	XLOC_038052	2.35944	0.00204393	gene-LOC110657299	-1.29722	0.000189504	gene-LOC110651712	4.40689	0.00211922	XLOC_021505	-1.16424	2.18821e-10							gene-LOC110648949	1.42015	3.28799e-05				gene-LOC110663121	1.91108
																		gene-LOC110671675	1.00113	1.07692e-36	gene-LOC110636102	-1.82137	2.90054e-08	gene-LOC110671595	2.3482	8.23223e-08	gene-LOC110662008	-1.29751	7.43881e-14	gene-LOC110667992	4.39962	0.000120878	gene-LOC110641961	-1.1649	3.65611e-09							gene-LOC110633995	1.41495	1.5374e-07				gene-LOC110657388	1.9086
																		gene-LOC110636705	4.74566	4.03302e-11	gene-LOC110640697	-1.82401	1.85416e-10	XLOC_030605	2.34689	6.26939e-05	XLOC_008053	-1.29832	0.00503216	gene-LOC110638641	4.3979	6.39744e-09	XLOC_040680	-1.16515	0.000341832							gene-LOC110634276	1.41132	0.00258441				gene-LOC110643995	1.90357
																		XLOC_025472	1.75695	0.000874336	gene-LOC110656433	-1.83814	0.000717848	gene-LOC110651758	2.33125	0.00213656	gene-LOC110655753	-1.29929	2.82602e-07	gene-LOC110664084	4.39539	0.0030211	gene-LOC110640340	-1.16527	0.00544709							gene-LOC110664534	1.40756	7.61909e-07				gene-LOC110672371	1.89701
																		gene-LOC110652980	1.28622	0.00103811	gene-LOC110652496	-1.83869	0.00275439	gene-LOC110651502	2.32653	4.45773e-43	gene-LOC110651936	-1.30126	4.61573e-05	gene-LOC110647288	4.38946	0.00414828	gene-LOC110644449	-1.16629	7.33797e-10							gene-LOC110639302	1.4075	0.00324411				XLOC_034112	1.88286
																					gene-LOC110662406	-1.85142	7.98821e-05	gene-LOC110639534	2.32481	5.82961e-14	gene-LOC110641866	-1.30153	8.7648e-11	gene-LOC110666834	4.38566	1.41221e-21	XLOC_046554	-1.16644	0.00408528							gene-LOC110640629	1.4067	0.000347949				gene-LOC110661393	1.87852
																					gene-LOC110667955	-1.85237	2.27059e-08	gene-LOC110644756	2.31892	0.000279057	gene-LOC110646039	-1.30191	1.7283e-07	gene-LOC110639099	4.37553	5.47165e-11	gene-LOC110662714	-1.16695	0.0089889							gene-LOC110656011	1.40629	7.3276e-07				gene-LOC110658093	1.8765
																					gene-LOC110645332	-1.86703	1.26983e-14	gene-LOC110645819	2.31517	0.00462412	gene-LOC110653702	-1.30547	1.67805e-08	gene-LOC110659070	4.37419	4.24683e-16	gene-LOC110649882	-1.16795	0.001301							gene-LOC110634540	1.40542	0.000298317				gene-LOC110671426	1.87095
																					gene-LOC110661045	-1.86723	0.000111703	gene-LOC110641481	2.30703	3.126e-10	gene-LOC110646855	-1.30634	1.11238e-11	gene-LOC110644274	4.37224	3.35395e-11	gene-LOC110652573	-1.16893	4.68613e-05							gene-LOC110640805	1.40185	0.000938616				XLOC_030605	1.86988
																					gene-LOC110668445	-1.88011	0.000195772	gene-LOC110639099	2.29974	0.000833282	gene-LOC110658480	-1.30657	5.61574e-08	gene-LOC110637547	4.36527	9.74733e-36	gene-LOC110648969	-1.16943	6.0641e-10							gene-LOC110640793	1.39931	0.000238626				gene-LOC110638429	1.8681
																					gene-LOC110639165	-1.88762	8.10897e-09	gene-LOC110651602	2.29549	3.35941e-05	gene-LOC110638667	-1.3067	8.67871e-08	XLOC_046345	4.36307	4.54335e-05	gene-LOC110640307	-1.16948	1.2064e-09							gene-LOC110632576	1.39136	1.49579e-07				gene-LOC110669765	1.8671
																					gene-LOC110641566	-1.89164	3.08749e-11	gene-LOC110641873	2.29509	0.00148762	gene-LOC110666696	-1.30684	0.00205851	gene-LOC110636933	4.35881	4.68787e-58	gene-LOC110639523	-1.16969	0.000100903							gene-LOC110658713	1.39106	0.000104564				gene-LOC110661682	1.86612
																					gene-LOC110646288	-1.89282	6.60694e-05	gene-LOC110666599	2.29371	0.000100604	gene-LOC110670057	-1.30725	0.000451846	gene-LOC110645775	4.34933	4.96578e-26	gene-LOC110650044	-1.1703	1.10382e-05							gene-LOC110658035	1.3908	5.59337e-09				gene-LOC110667943	1.86131
																					gene-LOC110632753	-1.89286	5.00323e-08	gene-LOC110655323	2.28262	3.513e-11	gene-LOC110671277	-1.30918	4.92909e-06	gene-LOC110661043	4.34769	8.44204e-07	gene-LOC110666535	-1.17062	6.04017e-05							gene-LOC110649639	1.39003	0.000788492				gene-LOC110663705	1.86092
																					XLOC_024627	-1.90544	3.99382e-05	gene-LOC110634441	2.28148	2.51589e-20	gene-LOC110632452	-1.3112	4.66714e-05	gene-LOC110663157	4.3438	3.28303e-09	gene-LOC110658094	-1.17081	5.10707e-08							gene-LOC110641223	1.37464	1.12667e-05				gene-LOC110637908	1.85846
																					gene-LOC110633831	-1.9105	1.37581e-23	XLOC_047199	2.26508	6.41077e-05	gene-LOC110664270	-1.31227	0.00535599	gene-LOC110660350	4.34372	1.45526e-06	XLOC_008992	-1.1709	0.00239681							gene-LOC110637967	1.37344	3.89055e-08				gene-LOC110643531	1.85674
																					gene-LOC110637108	-1.91135	4.04264e-12	XLOC_003081	2.26237	1.11457e-05	gene-LOC110648921	-1.31537	1.80072e-10	gene-LOC110646160	4.33803	0.0122215	gene-LOC110651377	-1.17103	7.58549e-09							gene-LOC110670191	1.3732	4.97561e-21				gene-LOC110632576	1.85633
																					gene-LOC110631687	-1.92374	4.21033e-08	XLOC_036261	2.25964	0.000167542	gene-LOC110672348	-1.31996	5.10704e-05	gene-LOC110673249	4.31904	1.53205e-13	gene-LOC110669198	-1.17197	8.50099e-07							XLOC_011926	1.37096	0.000381829				gene-LOC110666214	1.85596
																					gene-LOC110669703	-1.92462	5.78945e-05	XLOC_033654	2.24855	0.00361816	gene-LOC110668256	-1.32109	0.00107154	gene-LOC110636299	4.31901	8.62658e-54	gene-LOC110654224	-1.17198	0.00841621							gene-LOC110639289	1.36958	7.34436e-05				gene-LOC110653545	1.85578
																					gene-LOC110647742	-1.9253	2.65002e-09	gene-LOC110667593	2.23416	0.00276378	XLOC_036505	-1.32228	7.28221e-05	gene-LOC110633715	4.31469	2.48715e-14	gene-LOC110647019	-1.17219	0.00111708							gene-LOC110662832	1.36865	2.41074e-06				gene-LOC110657246	1.85358
																					gene-LOC110657935	-1.93811	0.000398905	gene-LOC110660040	2.23404	5.3846e-15	gene-LOC110638614	-1.32252	5.0937e-12	gene-LOC110664863	4.30281	0.00118905	XLOC_019524	-1.17252	3.86434e-06							gene-LOC110637969	1.36421	4.07955e-07				XLOC_020739	1.85225
																					gene-LOC110671276	-1.96186	3.10036e-07	gene-LOC110653574	2.21766	9.56665e-12	gene-LOC110663779	-1.32348	0.000165186	gene-LOC110635206	4.29417	4.40986e-29	gene-LOC110633401	-1.17557	0.00738252							gene-LOC110645382	1.3639	0.000257879				gene-LOC110673194	1.85179
																					gene-LOC110662421	-1.98115	0.000212087	gene-LOC110653992	2.21448	1.37146e-33	gene-LOC110631826	-1.32578	6.50949e-09	gene-LOC110672632	4.29061	0.00813866	gene-LOC110636172	-1.17586	4.65646e-08							XLOC_016313	1.36042	1.24136e-09				gene-LOC110658611	1.85083
																					gene-LOC110642967	-1.98235	1.63898e-08	gene-LOC110636743	2.21052	7.52678e-21	XLOC_031435	-1.32649	0.00137691	gene-LOC110643256	4.28753	1.71931e-08	XLOC_019291	-1.1764	0.000180442							XLOC_047012	1.35862	0.00105026				gene-LOC110673097	1.84902
																					gene-LOC110650918	-1.98978	5.0104e-12	gene-LOC110670989	2.20946	1.80254e-12	gene-LOC110632074	-1.32926	8.64805e-09	gene-LOC110647584	4.28275	2.15643e-14	gene-LOC110640281	-1.17656	1.85845e-22							gene-LOC110669823	1.3526	0.00241651				gene-LOC110659683	1.84648
																					gene-LOC110651515	-1.9971	4.20193e-05	gene-LOC110664284	2.20627	0.0017144	gene-LOC110640823	-1.32943	7.18652e-16	gene-LOC110653526	4.28037	1.2441e-05	gene-LOC110667696	-1.17703	2.71873e-06							gene-LOC110657154	1.35248	1.32452e-07				gene-TRNAG-UCC-9	1.84304
																					gene-LOC110669840	-2.00538	0.000489076	gene-LOC110644886	2.19753	1.10672e-08	gene-LOC110632180	-1.33012	0.000884902	gene-LOC110649707	4.27942	3.49351e-22	gene-LOC110638911	-1.17706	3.19683e-06							gene-LOC110642751	1.34949	0.000206649				gene-LOC110658587	1.84069
																					gene-LOC110660630	-2.00851	3.98493e-10	gene-LOC110658417	2.19483	6.95715e-14	gene-LOC110644521	-1.33036	1.36759e-10	gene-LOC110664335	4.27485	6.82205e-07	gene-LOC110640287	-1.17726	3.83492e-18							gene-LOC110655994	1.34872	0.00247674				gene-LOC110670691	1.84038
																					gene-LOC110663986	-2.01185	1.94095e-08	XLOC_045527	2.17798	0.000328069	XLOC_031552	-1.33045	0.00354748	gene-LOC110637699	4.27312	0.00565684	gene-LOC110670582	-1.1773	2.21181e-06							gene-LOC110654025	1.34783	6.59572e-08				gene-LOC110669204	1.83944
																					gene-LOC110638510	-2.01292	3.41964e-11	gene-LOC110659283	2.17726	1.95813e-05	gene-LOC110640382	-1.33194	3.60547e-07	gene-LOC110665310	4.27084	0.00287864	gene-LOC110633345	-1.17908	2.34723e-05							gene-LOC110636394	1.34751	3.94043e-07				XLOC_002544	1.83822
																					gene-LOC110648629	-2.02213	2.08619e-05	gene-LOC110668770	2.17337	1.54316e-15	gene-LOC110669198	-1.33262	2.24548e-08	gene-LOC110637831	4.26673	1.86886e-07	gene-LOC110666194	-1.18013	0.000269801							XLOC_025687	1.33298	0.000887108				gene-LOC110663299	1.83733
																					gene-LOC110665865	-2.02876	5.99922e-13	gene-LOC110644299	2.1695	1.33777e-05	gene-LOC110659650	-1.33338	1.90419e-07	gene-LOC110657546	4.26562	0.00152893	gene-LOC110646426	-1.18123	0.00876174							XLOC_043352	1.32209	9.23776e-05				gene-LOC110655920	1.83683
																					gene-LOC110637029	-2.03314	2.88193e-08	gene-LOC110650103	2.16075	0.00277172	gene-LOC110657929	-1.33481	3.1166e-08	gene-LOC110645218	4.2571	0.000539278	gene-LOC110632170	-1.18137	0.000252739							gene-LOC110658423	1.31759	5.07729e-05				gene-LOC110648012	1.83676
																					gene-LOC110662636	-2.06132	7.01265e-12	XLOC_019754	2.15331	2.05685e-08	gene-LOC110665302	-1.33587	0.00446557	gene-LOC110647746	4.24392	1.26354e-05	gene-LOC110667431	-1.18172	0.0059026							gene-LOC110637492	1.31443	2.03603e-05				XLOC_038412	1.83622
																					gene-LOC110655792	-2.08733	0.000484254	gene-LOC110667991	2.15028	2.31128e-06	gene-LOC110647997	-1.33737	1.03887e-09	gene-LOC110658423	4.23829	4.75386e-40	gene-LOC110663985	-1.18286	5.20175e-11							gene-LOC110635922	1.31247	8.7879e-06				gene-LOC110648794	1.83505
																					gene-LOC110642046	-2.10718	1.57697e-09	gene-LOC110662766	2.13904	5.81816e-05	gene-LOC110659012	-1.33768	4.27153e-07	gene-LOC110641885	4.23623	1.53951e-05	XLOC_000308	-1.18289	0.000339683							gene-LOC110655818	1.31243	3.48995e-06				gene-LOC110635226	1.83241
																					gene-LOC110665653	-2.10905	0.00292757	gene-LOC110639072	2.13714	0.00389064	XLOC_026083	-1.33964	2.23248e-07	gene-LOC110644621	4.23482	3.52914e-14	gene-LOC110673466	-1.18292	8.17033e-10							gene-LOC110643531	1.31109	6.75651e-09				gene-LOC110643225	1.83149
																					gene-LOC110666367	-2.11904	0.000249282	gene-LOC110640523	2.13169	1.41751e-12	gene-LOC110654417	-1.33998	2.47346e-12	gene-LOC110655389	4.22222	8.10587e-12	gene-LOC110638770	-1.1832	8.19148e-16							gene-TRNAG-UCC-9	1.31002	1.47546e-09				gene-LOC110656309	1.82518
																					gene-LOC110646054	-2.1343	0.00248589	gene-LOC110633249	2.1292	2.24676e-07	gene-LOC110659265	-1.34034	1.12442e-05	gene-LOC110653674	4.22029	0.00755274	gene-LOC110645911	-1.18321	4.99951e-13							XLOC_031411	1.30901	0.000260965				gene-LOC110658630	1.82151
																					gene-LOC110665446	-2.17385	0.000420396	gene-LOC110658800	2.1291	1.65614e-30	gene-LOC110644052	-1.3424	0.0056657	gene-LOC110638196	4.19519	2.67548e-13	gene-LOC110653211	-1.18378	0.000285662							gene-LOC110656470	1.30712	3.75683e-07				gene-LOC110652655	1.81718
																					gene-LOC110670609	-2.18096	8.6184e-05	gene-LOC110636953	2.12524	1.12571e-14	gene-LOC110634716	-1.34256	7.97112e-09	gene-LOC110649905	4.18729	5.71823e-06	gene-LOC110670206	-1.18407	0.00918171							gene-LOC110649006	1.30116	1.18382e-12				gene-LOC110671593	1.81473
																					gene-LOC110646293	-2.18157	1.20744e-05	gene-LOC110637516	2.12101	1.50296e-09	gene-LOC110655552	-1.34317	2.33659e-09	gene-LOC110658380	4.18458	0.00226811	gene-LOC110655476	-1.18423	8.42796e-13							gene-LOC110673027	1.29883	1.22206e-05				gene-LOC110636074	1.81138
																					gene-LOC110659455	-2.22143	1.5138e-10	gene-LOC110645989	2.11718	6.7075e-14	gene-LOC110655742	-1.34363	1.27569e-06	gene-LOC110643994	4.18178	0.00732703	gene-LOC110639393	-1.18449	6.71305e-05							gene-LOC110632574	1.2976	0.000869312				gene-LOC110657097	1.80966
																					gene-LOC110669763	-2.23135	3.01686e-12	XLOC_040316	2.10854	0.00117506	gene-LOC110673933	-1.34492	0.00592026	gene-LOC110669627	4.17539	4.07955e-19	gene-LOC110631978	-1.18456	0.000893994							gene-LOC110652495	1.29679	0.00257884				gene-LOC110633658	1.80795
																					gene-LOC110666245	-2.24053	4.45646e-05	gene-LOC110658275	2.10305	7.34782e-05	gene-LOC110661118	-1.34521	0.000177775	gene-LOC110670199	4.16741	0.00233106	gene-LOC110635853	-1.18499	2.89596e-10							gene-LOC110655115	1.29598	3.29544e-09				gene-LOC110665087	1.79994
																					gene-LOC110640376	-2.2961	0.000543836	gene-LOC110648952	2.10183	0.00170063	gene-LOC110653378	-1.34531	6.86353e-05	gene-LOC110666106	4.15779	1.00417e-06	gene-LOC110632353	-1.18521	0.000785003							gene-LOC110673790	1.29498	5.28532e-05				gene-LOC110633715	1.79753
																					XLOC_000861	-2.30669	0.00224322	gene-LOC110643531	2.10023	9.17599e-21	gene-LOC110648929	-1.34997	1.72624e-05	gene-LOC110654399	4.15669	1.2298e-32	XLOC_022224	-1.1875	3.93396e-05							gene-LOC110643884	1.29436	0.0011415				gene-LOC110647332	1.79713
																					gene-LOC110662919	-2.32644	0.000342058	XLOC_035765	2.09519	1.17384e-10	gene-LOC110632437	-1.35066	0.00011326	gene-LOC110673963	4.15287	1.16452e-05	gene-LOC110647024	-1.18807	2.39154e-13							gene-LOC110645821	1.29433	0.00129454				gene-LOC110654198	1.79262
																					gene-LOC110656194	-2.35399	3.20102e-05	gene-LOC110652159	2.08185	1.12487e-09	gene-LOC110640781	-1.35135	0.00056484	gene-LOC110645989	4.15279	2.93816e-49	XLOC_002972	-1.18958	3.78043e-07							gene-LOC110660588	1.28456	0.000326147				gene-LOC110640227	1.79229
																					gene-LOC110635473	-2.35789	0.00198259	gene-LOC110669977	2.08031	1.46527e-28	gene-LOC110643423	-1.35182	2.22532e-05	gene-LOC110650103	4.15238	1.63097e-09	gene-LOC110642510	-1.18964	1.56736e-06							gene-LOC110673412	1.28192	6.64875e-05				gene-LOC110655115	1.78815
																					XLOC_013499	-2.36107	5.10263e-05	gene-LOC110637967	2.07673	9.21428e-17	gene-LOC110640782	-1.35188	0.0056002	gene-LOC110634569	4.14336	0.00127129	gene-LOC110643790	-1.19015	1.90327e-07							gene-LOC110644652	1.2819	0.000573264				gene-LOC110661136	1.78382
																					gene-LOC110649878	-2.365	9.28959e-05	gene-LOC110670965	2.07568	1.44596e-29	gene-LOC110657131	-1.35356	1.87496e-05	gene-LOC110648122	4.13879	1.62505e-06	gene-LOC110649776	-1.19285	0.00887205							XLOC_040638	1.28046	0.000497909				XLOC_046499	1.7835
																					gene-LOC110651788	-2.37086	0.0023616	gene-LOC110652015	2.06429	3.59743e-08	gene-LOC110668265	-1.35416	1.00029e-18	gene-LOC110631454	4.13357	3.97293e-50	gene-LOC110641275	-1.19318	2.20577e-09							gene-LOC110636840	1.27748	1.86867e-08				gene-LOC110667926	1.78334
																					gene-LOC110637454	-2.41277	1.04926e-19	gene-LOC110658035	2.04446	6.88174e-18	gene-LOC110657780	-1.3547	3.45067e-07	gene-LOC110653992	4.13288	4.75531e-113	gene-LOC110671205	-1.19368	0.00141423							gene-LOC110634356	1.27649	0.00133601				gene-LOC110659427	1.78329
																					gene-LOC110665730	-2.44986	2.10489e-28	gene-LOC110646309	2.04412	5.62222e-11	gene-LOC110650851	-1.35683	3.20585e-05	XLOC_040316	4.11709	3.68411e-11	XLOC_016775	-1.19545	0.00174317							gene-LOC110643225	1.27333	3.2103e-08				gene-LOC110641994	1.78325
																					XLOC_035816	-2.46595	1.3081e-14	gene-LOC110663156	2.04349	0.000588669	gene-LOC110648982	-1.35691	0.000350056	gene-LOC110653871	4.11286	0.00305001	gene-LOC110671977	-1.19573	0.00305998							gene-LOC110645236	1.2723	0.00115825				gene-LOC110645723	1.78265
																					gene-LOC110648257	-2.48468	0.00108904	gene-LOC110637493	2.03438	3.03355e-07	gene-LOC110663364	-1.35988	2.92335e-05	gene-LOC110631557	4.10625	0.000403544	gene-LOC110660889	-1.19575	0.000202434							gene-LOC110638004	1.27223	8.7002e-07				gene-LOC110649403	1.78026
																					gene-LOC110657526	-2.51898	1.61429e-05	gene-LOC110659427	2.02836	1.38391e-21	gene-LOC110669178	-1.36003	0.000452168	gene-LOC110638689	4.09556	9.78586e-05	gene-LOC110670637	-1.19649	1.24677e-17							gene-LOC110634426	1.27053	0.000663275				gene-LOC110648949	1.77888
																					gene-LOC110667526	-2.54511	5.93013e-05	gene-LOC110656783	2.0276	0.000834958	gene-LOC110639275	-1.3633	0.00184798	gene-LOC110666287	4.0877	1.04697e-28	gene-LOC110649821	-1.19692	1.38319e-07							gene-LOC110648342	1.26891	3.17186e-07				gene-LOC110664636	1.77234
																					gene-LOC110646773	-2.576	9.4504e-16	gene-LOC110638002	2.02702	0.000174456	gene-LOC110669387	-1.36373	7.52128e-16	gene-LOC110665523	4.08751	6.35605e-06	gene-LOC110646681	-1.1974	0.00797951							gene-LOC110632949	1.26876	7.86327e-05				gene-LOC110670191	1.77075
																					gene-LOC110640435	-2.59615	8.53247e-10	gene-LOC110670854	2.02304	9.66861e-21	gene-LOC110658458	-1.36459	0.00567927	gene-LOC110650293	4.08525	0.000984525	gene-LOC110647601	-1.19782	7.96354e-05							gene-LOC110650424	1.26823	3.35569e-13				gene-LOC110654138	1.76944
																					gene-LOC110635732	-2.61801	0.000673083	gene-LOC110653194	2.02233	0.000122919	gene-LOC110634516	-1.3654	2.04962e-06	gene-LOC110632193	4.08459	1.74772e-06	gene-LOC110639474	-1.19851	2.22002e-05							gene-LOC110670517	1.26503	1.37452e-07				gene-LOC110641958	1.76834
																					gene-LOC110661183	-2.64005	3.89394e-06	gene-LOC110656032	2.01902	1.28923e-20	gene-LOC110668733	-1.36647	1.12869e-16	gene-LOC110639335	4.08039	0.00757201	gene-LOC110653390	-1.19855	3.93698e-06							gene-LOC110641810	1.26333	0.00173011				gene-LOC110670342	1.76483
																					gene-LOC110655751	-2.65022	3.89979e-05	gene-LOC110672717	2.01793	1.59281e-06	gene-LOC110665971	-1.36842	5.38548e-12	XLOC_004686	4.07983	1.39922e-07	gene-LOC110657301	-1.19861	0.00929509							gene-LOC110669546	1.25794	0.000255755				gene-LOC110632327	1.76464
																					gene-LOC110644245	-2.73567	0.000144926	gene-LOC110672538	2.01001	1.78986e-08	gene-LOC110663171	-1.37022	0.00034733	XLOC_025956	4.06969	1.68231e-22	XLOC_019056	-1.19891	5.93134e-05							gene-LOC110652220	1.25748	2.24542e-05				gene-LOC110643220	1.76438
																					gene-LOC110647453	-2.75851	7.32942e-08	gene-LOC110631644	2.00001	0.00350103	XLOC_002131	-1.37026	6.41639e-05	gene-LOC110641873	4.06115	7.94775e-09	gene-LOC110640369	-1.19921	0.00237179							gene-LOC110670469	1.2574	1.25348e-10				gene-LOC110641972	1.76305
																					XLOC_039269	-2.79021	3.94612e-14	gene-LOC110660651	18.582	0.000856276	gene-LOC110666137	-1.37177	4.55714e-05	gene-LOC110642089	4.0602	4.32798e-07	gene-LOC110647798	-1.19945	1.7842e-16							gene-LOC110657737	1.2552	1.26768e-06				gene-LOC110660588	1.75967
																					XLOC_026500	-2.85107	0.00149392	gene-LOC110667096	10.3748	5.43568e-15	XLOC_045598	-1.37246	0.00092452	gene-LOC110653818	4.0602	2.14791e-42	XLOC_022916	-1.19946	0.00422102							gene-LOC110651539	1.25294	0.00139356				gene-LOC110650490	1.75682
																					gene-LOC110662303	-2.93172	3.28198e-08	XLOC_008816	10.2588	2.00403e-15	gene-LOC110660997	-1.37687	3.02939e-08	gene-LOC110662410	4.05467	2.11971e-11	gene-LOC110657739	-1.19987	1.89689e-15							gene-LOC110634334	1.25104	3.2463e-06				gene-LOC110668318	1.75469
																					gene-LOC110638685	-2.94437	1.73207e-10	XLOC_028549	1.99947	0.00407702	gene-LOC110653539	-1.37808	0.00310417	XLOC_029302	4.0517	1.24216e-18	gene-LOC110633352	-1.20018	7.78838e-06							gene-LOC110653992	1.24868	1.17966e-11				gene-LOC110652013	1.75392
																					gene-LOC110647848	-2.95954	5.75372e-17	gene-LOC110671593	1.99738	2.51019e-07	gene-LOC110662299	-1.37915	2.21606e-09	gene-LOC110663170	4.04049	2.64612e-20	gene-LOC110657874	-1.20031	3.16346e-05							gene-LOC110652120	1.24835	8.46621e-07				gene-LOC110663463	1.74485
																					gene-LOC110672260	-3.00038	0.000210504	gene-LOC110659070	1.99416	0.000248635	gene-LOC110646531	-1.38153	0.00092497	gene-LOC110650792	4.04046	3.23515e-09	gene-LOC110666700	-1.20169	0.0112245							gene-LOC110639969	1.24597	1.5969e-05				gene-LOC110649639	1.74132
																					gene-LOC110639463	-3.09797	1.88312e-22	XLOC_022704	1.98285	1.05581e-05	gene-LOC110655644	-1.3817	8.91031e-13	gene-LOC110644769	4.039	2.68571e-07	gene-LOC110647349	-1.20207	0.000314029							XLOC_004313	1.24215	1.17576e-05				XLOC_028316	1.74114
																					gene-LOC110663210	-3.10092	9.83814e-13	gene-LOC110669624	1.97825	2.66943e-17	gene-LOC110640791	-1.38375	1.15198e-11	gene-LOC110653573	4.03853	1.6452e-09	gene-LOC110641991	-1.20217	0.00232684							gene-LOC110653633	1.24133	2.53275e-07				gene-LOC110637492	1.74067
																					gene-LOC110672114	-3.12774	0.000135397	XLOC_043637	1.975	7.01548e-07	gene-LOC110656579	-1.38715	0.000410061	gene-LOC110657847	4.02859	0.000123883	gene-LOC110648920	-1.20307	7.54995e-07							gene-LOC110657246	1.23227	7.83441e-12				gene-LOC110657837	1.74061
																					gene-LOC110631796	-3.14563	1.96622e-08	gene-LOC110636539	1.9505	0.000331145	gene-LOC110637765	-1.39186	0.00356113	gene-LOC110657116	4.02407	0.0087107	gene-LOC110656579	-1.20346	0.00212413							gene-LOC110671426	1.2313	0.000899578				gene-LOC110658713	1.74016
																					gene-LOC110631809	-3.19061	1.59882e-06	gene-LOC110667655	1.94228	1.58963e-05	gene-LOC110672864	-1.39214	4.40562e-05	gene-LOC110670989	4.02296	8.44328e-38	gene-LOC110660451	-1.2036	0.000720678							gene-LOC110669901	1.2294	5.61967e-09				gene-LOC110651206	1.737
																					XLOC_043522	-3.21927	1.66675e-06	gene-LOC110666009	1.93281	5.4533e-09	gene-LOC110649463	-1.39453	5.19464e-19	gene-LOC110667265	4.02254	1.65977e-27	gene-LOC110660242	-1.20468	3.02647e-05							gene-LOC110657944	1.22377	5.9517e-09				gene-LOC110636394	1.73436
																					gene-LOC110649537	-3.26011	0.00272568	gene-LOC110660207	1.93273	6.47087e-05	gene-LOC110650016	-1.39534	0.000104202	gene-LOC110637464	4.01328	2.6002e-05	gene-LOC110651106	-1.20566	4.91034e-17							gene-LOC110645289	1.22273	2.32578e-06				gene-LOC110664063	1.73262
																					gene-LOC110668030	-3.28747	1.25924e-12	gene-LOC110631616	1.92587	3.95027e-06	gene-LOC110663773	-1.39573	5.74797e-05	gene-LOC110645988	3.99969	1.6483e-55	gene-LOC110653848	-1.20578	1.06874e-07							gene-LOC110660503	1.2218	0.000596548				gene-LOC110643489	1.73253
																					gene-LOC110640948	-3.28763	0.000277189	gene-LOC110664345	1.9211	4.8568e-06	XLOC_012599	-1.40032	8.55905e-08	gene-LOC110648120	3.99457	0.00130819	gene-LOC110649511	-1.20587	3.28238e-06							gene-LOC110673098	1.21667	0.00247601				gene-LOC110646893	1.72463
																					gene-LOC110655623	-3.35772	7.26457e-05	gene-LOC110646138	1.92044	3.03925e-05	gene-LOC110662131	-1.40132	1.88435e-07	gene-LOC110647082	3.99351	7.73621e-09	gene-LOC110655017	-1.20598	5.28337e-12							gene-LOC110651654	1.21654	8.78548e-05				gene-LOC110662785	1.7222
																					gene-LOC110640762	-3.39687	0.00112082	gene-LOC110662832	1.9101	4.28277e-11	gene-LOC110670815	-1.40312	2.85501e-10	XLOC_000740	3.99112	8.97286e-06	gene-LOC110649672	-1.20728	2.06312e-11							gene-LOC110633526	1.21565	5.73031e-15				XLOC_047012	1.72169
																					gene-LOC110661461	-3.44012	2.65967e-06	gene-LOC110637969	1.9055	1.30907e-12	gene-LOC110672316	-1.40337	0.000165547	gene-LOC110640712	3.98397	0.00234612	gene-LOC110673857	-1.20784	0.00386173							XLOC_005277	1.21484	0.000965357				gene-LOC110649176	1.72115
																					gene-LOC110656111	-3.48341	1.97013e-31	gene-LOC110669016	1.90424	1.95434e-06	gene-LOC110658854	-1.40355	7.5485e-14	gene-LOC110655634	3.95882	2.13058e-21	gene-LOC110666395	-1.20917	3.6356e-05							gene-LOC110632327	1.21296	1.09375e-08				gene-LOC110666154	1.72062
																					gene-LOC110673594	-3.55429	1.40881e-19	gene-LOC110641958	1.90049	2.78574e-05	gene-LOC110664396	-1.40417	4.93897e-08	gene-LOC110668342	3.95859	1.33821e-50	gene-LOC110641065	-1.20994	0.00622929							gene-LOC110673859	1.21143	0.00134044				gene-LOC110651197	1.71731
																					gene-LOC110642253	-3.68087	1.47446e-24	XLOC_022719	1.89345	0.00021034	gene-LOC110650855	-1.40463	2.14091e-06	gene-LOC110669546	3.95681	9.86755e-31	gene-LOC110646676	-1.21049	1.54943e-05							gene-LOC110644899	1.21102	6.93594e-06				gene-LOC110666009	1.71324
																					gene-LOC110673580	-3.69467	5.88229e-15	gene-LOC110655389	1.88268	0.00347779	gene-LOC110671363	-1.40503	6.07522e-10	gene-LOC110642520	3.9553	2.21194e-05	gene-LOC110663247	-1.21054	2.09846e-15							gene-LOC110659427	1.20882	3.67108e-08				gene-LOC110662832	1.70753
																					gene-LOC110657521	-3.75456	1.62002e-11	gene-LOC110640751	1.86493	3.17108e-05	XLOC_024161	-1.40819	0.00228637	gene-LOC110670797	3.95515	0.0042067	gene-LOC110658787	-1.21119	7.47481e-22							gene-LOC110633884	1.20546	7.22867e-09				gene-LOC110633152	1.70686
																					gene-LOC110651891	-4.01004	8.95982e-12	gene-LOC110663813	1.86393	9.38915e-09	gene-LOC110654685	-1.40915	5.00311e-15	gene-LOC110643442	3.95383	8.73891e-11	gene-LOC110671982	-1.21135	4.79929e-06							XLOC_046775	1.20498	4.18862e-05				XLOC_012157	1.70558
																					XLOC_024608	-4.05993	0.00270211	gene-LOC110634888	1.86023	1.33283e-05	gene-LOC110653744	-1.41329	3.78742e-06	gene-LOC110654523	3.95024	7.37691e-18	gene-LOC110638256	-1.21149	0.0089072							gene-LOC110656032	1.19715	3.49494e-08				gene-LOC110660785	1.70487
																					gene-LOC110641764	-4.09987	3.62087e-09	gene-LOC110665379	1.85987	1.81414e-05	gene-LOC110667489	-1.41446	0.000843682	gene-LOC110640023	3.94818	0.00938214	XLOC_032495	-1.2115	0.00112024							gene-LOC110648843	1.19663	1.5268e-10				gene-LOC110669417	1.7037
																					XLOC_008301	-4.4813	1.27312e-06	XLOC_012422	1.85698	1.21479e-05	gene-LOC110639352	-1.41499	1.0243e-06	gene-LOC110657071	3.94507	0.00102397	gene-LOC110635100	-1.21222	1.14666e-05							gene-LOC110666841	1.19632	0.00145307				XLOC_004485	1.70302
																					gene-LOC110640107	-4.64965	0.00226446	gene-LOC110665210	1.85665	1.69875e-11	gene-LOC110640113	-1.41618	3.27769e-15	gene-LOC110635180	3.94172	2.61167e-43	gene-LOC110648574	-1.21268	1.91983e-11							gene-LOC110670854	1.19585	3.47333e-08				XLOC_001410	1.70282
																					gene-LOC110672244	-4.82949	0.00133005	gene-LOC110647521	1.84822	0.00396747	gene-LOC110638882	-1.41711	1.95369e-06	gene-LOC110652696	3.93811	8.2994e-10	gene-LOC110673913	-1.21358	0.00685715							gene-LOC110633527	1.1919	2.18167e-15				gene-LOC110664056	1.7019
																					XLOC_008590	-4.8888	1.67559e-09	gene-LOC110644755	1.83982	1.14482e-06	XLOC_021970	-1.41723	0.000745297	gene-LOC110643021	3.93575	0.00184408	gene-LOC110661656	-1.21396	1.67414e-05							gene-LOC110651239	1.1909	0.00218688				gene-LOC110634441	1.70138
																					gene-LOC110650040	-5.07806	0.00191902	gene-LOC110638429	1.83914	0.000291195	gene-LOC110658467	-1.41726	0.00224602	XLOC_016765	3.93379	6.53453e-24	XLOC_031382	-1.21401	0.000253821							gene-LOC110657257	1.19007	1.95401e-05				gene-LOC110656100	1.70048
																					gene-LOC110655494	-5.18641	0.00105537	gene-LOC110661113	1.83897	0.00193961	gene-LOC110631901	-1.41991	1.13125e-06	gene-LOC110667291	3.93329	0.00715991	gene-LOC110644830	-1.21473	2.87805e-07							gene-LOC110652868	1.18913	2.41376e-05				gene-LOC110664342	1.69903
																					gene-LOC110669094	-5.85415	0.000156152	gene-LOC110639743	1.83104	0.000182099	gene-LOC110644306	-1.42047	2.38223e-06	gene-LOC110665685	3.92994	0.000205552	gene-LOC110631523	-1.21488	0.00408816							gene-LOC110637555	1.18899	2.60435e-06				gene-LOC110633897	1.69852
																					gene-LOC110661936	-6.82069	0.000652958	gene-LOC110663104	1.82618	4.97012e-10	gene-LOC110667002	-1.42503	0.000507952	gene-LOC110640705	3.92896	0.00109296	gene-LOC110652184	-1.21511	7.78258e-05							gene-LOC110647760	1.18876	1.25681e-07				gene-LOC110642215	1.69769
																					XLOC_010137	-17.7984	3.94447e-07	gene-LOC110645761	1.81819	6.50852e-16	gene-LOC110635090	-1.4266	7.26734e-06	gene-LOC110673858	3.92101	0.00478207	gene-LOC110637911	-1.21519	2.42773e-05							gene-LOC110639534	1.18289	0.000140375				gene-LOC110638859	1.69721
																					gene-LOC110670174	-18.4837	8.35839e-06	gene-LOC110643612	1.81692	5.88535e-05	gene-LOC110653701	-1.42808	2.76734e-10	gene-LOC110636304	3.91767	0.0060101	gene-LOC110668811	-1.21533	0.00532213							gene-LOC110641425	1.18106	0.00296368				gene-LOC110644899	1.69639
																								gene-LOC110645289	1.81613	1.64153e-12	gene-LOC110637857	-1.42917	1.7741e-05	gene-LOC110639479	3.9116	0.0107976	gene-LOC110656383	-1.21572	0.0012781							gene-LOC110646941	1.17497	1.04294e-05				XLOC_020738	1.68982
																								gene-LOC110641223	1.809	5.42215e-09	XLOC_041533	-1.43036	8.42038e-06	gene-LOC110640268	3.91058	1.06763e-18	gene-LOC110638650	-1.21576	0.00971434							XLOC_033824	1.17239	9.98225e-05				gene-LOC110631616	1.68657
																								gene-LOC110663121	1.79377	0.00128018	gene-LOC110638193	-1.43203	1.13839e-06	gene-LOC110671603	3.9105	0.0100927	gene-LOC110644370	-1.21656	3.75441e-07							gene-LOC110672002	1.17121	2.3237e-08				gene-LOC110656675	1.68594
																								gene-LOC110670869	1.79353	0.000870523	gene-LOC110647965	-1.43365	1.92012e-07	gene-LOC110639555	3.90406	9.17437e-07	gene-LOC110651936	-1.2166	0.000139216							gene-LOC110636953	1.17061	2.11459e-05				gene-LOC110673790	1.68573
																								gene-LOC110641904	1.79253	0.000123183	gene-LOC110636212	-1.43446	2.26964e-06	gene-LOC110647485	3.894	8.09613e-15	gene-LOC110663756	-1.21688	0.000166535							gene-LOC110634159	1.16997	6.88492e-06				gene-LOC110631735	1.68521
																								gene-LOC110648843	1.79001	3.61996e-22	gene-LOC110671505	-1.43694	1.33615e-07	gene-LOC110644888	3.8918	3.06804e-34	gene-LOC110633699	-1.21696	3.41496e-10							gene-LOC110671093	1.16611	0.000520345				gene-LOC110641425	1.68472
																								gene-LOC110645988	1.78952	2.50557e-12	gene-LOC110663336	-1.43787	0.000377193	gene-LOC110656015	3.89052	2.30804e-05	gene-LOC110652595	-1.21814	0.00531901							gene-LOC110666154	1.16121	3.62257e-10				gene-LOC110639534	1.68428
																								gene-LOC110635226	1.7814	2.03212e-15	gene-LOC110671455	-1.4406	9.98053e-09	gene-LOC110653226	3.88667	0.00110649	gene-LOC110668681	-1.21859	8.63975e-06							gene-LOC110644289	1.15387	1.1277e-05				XLOC_025687	1.68331
																								gene-LOC110643442	1.77599	0.00595289	gene-LOC110672922	-1.44222	2.76443e-05	XLOC_047253	3.88665	4.38869e-06	gene-LOC110673688	-1.21989	0.00271374							gene-LOC110633733	1.15252	1.25905e-12				gene-LOC110671944	1.68279
																								gene-LOC110650424	1.76477	3.32399e-24	gene-LOC110669291	-1.44608	0.000370393	gene-LOC110655456	3.87981	1.33167e-05	gene-LOC110640560	-1.22232	6.76403e-12							XLOC_029374	1.15146	0.000301083				gene-LOC110667656	1.68117
																								gene-LOC110639119	1.76052	8.3245e-07	gene-LOC110656360	-1.44628	1.94544e-06	gene-LOC110672062	3.87274	0.00196405	XLOC_037377	-1.22297	0.0112392							gene-LOC110636048	1.15087	1.1223e-06				gene-LOC110667463	1.68085
																								gene-LOC110652478	1.74842	0.00431384	gene-LOC110669878	-1.44686	8.10037e-05	XLOC_036472	3.86737	8.92667e-07	XLOC_009039	-1.22306	0.00324867							gene-LOC110632464	1.15002	0.000242926				gene-LOC110642835	1.68047
																								gene-LOC110647319	1.73288	0.000470188	gene-LOC110646439	-1.44922	0.00131587	gene-LOC110664701	3.86065	0.00558532	gene-LOC110649297	-1.22323	2.44825e-08							gene-LOC110656100	1.14948	0.000181967				gene-LOC110635232	1.67416
																								gene-LOC110643730	1.72104	0.0024102	gene-LOC110638471	-1.4524	0.000786836	gene-LOC110638920	3.85845	0.000239077	gene-LOC110638548	-1.22415	0.00791647							gene-LOC110635226	1.14944	8.05594e-07				gene-LOC110661237	1.67259
																								gene-LOC110642770	1.71863	9.22598e-12	gene-LOC110641961	-1.45621	2.40349e-13	gene-LOC110650697	3.85731	2.24057e-31	gene-LOC110648921	-1.22467	2.88285e-09							gene-LOC110646528	1.14768	2.25176e-07				gene-LOC110632400	1.67258
																								gene-LOC110656264	1.7186	7.11884e-12	gene-LOC110671193	-1.45782	0.00259513	gene-LOC110642606	3.85321	0.000125975	XLOC_035264	-1.22508	0.000574559							gene-LOC110667493	1.14573	0.00203575				gene-LOC110673872	1.6713
																								gene-LOC110638996	1.71452	0.00131888	gene-LOC110661624	-1.4586	0.000316552	gene-LOC110655654	3.85129	9.03454e-10	gene-LOC110643328	-1.22534	0.000215518							gene-LOC110663133	1.13713	3.04853e-07				gene-LOC110668210	1.67013
																								gene-LOC110658752	1.71105	0.000202414	gene-LOC110664801	-1.46102	0.0060885	gene-LOC110665966	3.8501	0.0109893	XLOC_019134	-1.2256	0.00940859							gene-LOC110653574	1.13489	0.000495228				gene-LOC110632879	1.66807
																								gene-LOC110657737	1.71042	2.74615e-11	gene-LOC110655000	-1.46164	3.7483e-05	gene-LOC110654935	3.8499	0.00436097	XLOC_024944	-1.22574	0.00143095							gene-LOC110661136	1.131	1.22947e-11				gene-LOC110647032	1.66643
																								gene-LOC110654019	1.70802	4.39109e-14	gene-LOC110643328	-1.46284	1.19149e-05	XLOC_020629	3.84802	0.00176333	gene-LOC110663428	-1.22615	3.47834e-07							gene-LOC110658170	1.13035	5.43935e-06				gene-LOC110671399	1.66339
																								gene-LOC110661393	1.70622	8.09374e-05	gene-LOC110639180	-1.46379	0.00483836	gene-LOC110644990	3.84238	0.000809428	gene-LOC110661955	-1.22625	7.85663e-06							gene-LOC110662756	1.12965	0.000600707				gene-LOC110639331	1.66337
																								gene-LOC110631735	1.70342	5.7328e-18	gene-LOC110643100	-1.46404	2.09855e-09	gene-LOC110645318	3.84092	1.31552e-15	gene-LOC110639206	-1.22719	7.34837e-13							gene-LOC110649176	1.1284	0.00040979				gene-LOC110646451	1.66324
																								gene-LOC110631491	1.69777	8.88738e-06	gene-LOC110639836	-1.46534	4.99727e-09	gene-LOC110641928	3.83565	4.80227e-09	gene-LOC110659825	-1.22801	0.00254671							XLOC_038270	1.1274	4.80318e-08				XLOC_036226	1.66151
																								gene-LOC110647166	1.69667	0.00317987	gene-LOC110634592	-1.46659	0.000128827	gene-LOC110651466	3.82948	0.00199291	XLOC_005007	-1.22819	0.00647869							gene-LOC110667656	1.12689	0.00223825				gene-LOC110661654	1.65877
																								gene-LOC110673859	1.69474	4.91537e-06	gene-LOC110637608	-1.4676	3.02757e-08	gene-LOC110639774	3.82939	1.66096e-08	XLOC_020779	-1.22939	0.00217115							gene-LOC110632160	1.12397	1.83927e-12				gene-LOC110646564	1.65596
																								gene-LOC110668239	1.68216	1.50629e-06	gene-LOC110673429	-1.46873	5.50273e-08	gene-LOC110635469	3.81719	1.55519e-05	gene-LOC110660985	-1.22951	7.17876e-05							gene-LOC110653545	1.12337	4.10974e-07				gene-LOC110653574	1.65432
																								XLOC_020739	1.68105	0.00531205	XLOC_011433	-1.47045	0.00331401	gene-LOC110634836	3.79858	0.00140259	gene-LOC110673205	-1.22967	3.87415e-05							gene-LOC110633658	1.12262	2.90685e-05				gene-LOC110634276	1.65324
																								gene-LOC110648903	1.67306	1.88213e-11	gene-LOC110649663	-1.47413	0.000803175	gene-LOC110641128	3.78882	2.27451e-24	gene-LOC110661033	-1.22968	8.00569e-10							gene-LOC110671399	1.12112	0.00168305				gene-LOC110667655	1.65059
																								gene-LOC110668342	1.66542	2.43211e-09	gene-LOC110631751	-1.47458	4.70337e-09	gene-LOC110632438	3.7872	0.00275074	gene-LOC110664955	-1.23048	4.23458e-07							gene-LOC110638859	1.11651	1.50934e-08				gene-LOC110646309	1.6495
																								gene-LOC110647584	1.66299	0.00548613	gene-LOC110669014	-1.47539	0.00443988	gene-LOC110642200	3.78565	0.0028067	gene-LOC110631899	-1.23153	1.85039e-08							gene-LOC110642203	1.11641	8.97645e-05				XLOC_043637	1.64821
																								gene-LOC110643970	1.65417	3.38627e-07	XLOC_012379	-1.47579	0.00200561	gene-LOC110668960	3.78556	1.27711e-07	XLOC_023723	-1.23359	0.00171907							gene-LOC110645916	1.11472	0.00089231				gene-LOC110639296	1.6468
																								gene-LOC110655906	1.65162	4.44599e-15	gene-LOC110642107	-1.47689	6.02921e-07	gene-LOC110662858	3.78269	0.00290032	gene-LOC110640772	-1.23379	1.96147e-05							gene-LOC110658410	1.10744	0.00267038				XLOC_020741	1.64659
																								gene-LOC110642159	1.65056	0.000785549	gene-LOC110654991	-1.47894	0.000675074	XLOC_009080	3.77794	0.00700216	XLOC_002131	-1.23425	0.000304127							gene-LOC110669127	1.10674	5.73413e-05				gene-LOC110639322	1.64115
																								gene-LOC110664460	1.64156	2.55997e-05	gene-LOC110643786	-1.4811	0.000324895	gene-LOC110660659	3.77497	3.27186e-08	gene-LOC110638814	-1.23455	0.00336606							gene-LOC110642437	1.10189	5.83289e-08				gene-LOC110639280	1.64065
																								gene-LOC110639436	1.63947	2.87421e-36	gene-LOC110632336	-1.48153	2.9194e-11	gene-LOC110661396	3.77214	0.0118628	gene-LOC110659109	-1.23503	0.00239649							gene-LOC110633883	1.1018	1.75117e-06				gene-LOC110661209	1.63977
																								gene-LOC110638215	1.638	0.000323801	XLOC_005008	-1.48246	0.000299591	gene-LOC110660329	3.77187	2.08152e-38	XLOC_004659	-1.23582	1.32848e-05							gene-LOC110658371	1.10133	4.9275e-07				gene-LOC110657737	1.63743
																								gene-LOC110649264	1.63793	3.17433e-12	gene-LOC110672612	-1.48582	0.000415939	XLOC_034108	3.77171	5.24847e-08	gene-LOC110653610	-1.23625	1.28709e-08							gene-LOC110638552	1.0926	0.00108781				gene-LOC110631454	1.63479
																								gene-LOC110661609	1.63618	0.00489929	gene-LOC110650918	-1.48655	2.5059e-08	gene-LOC110666026	3.76693	1.5508e-07	gene-LOC110665172	-1.23647	0.00024294							gene-LOC110650686	1.09182	6.51418e-05				gene-LOC110656468	1.63313
																								gene-LOC110643760	1.63533	0.00212982	gene-LOC110651678	-1.48681	1.25769e-08	gene-LOC110655159	3.76238	0.000517601	XLOC_003949	-1.23677	0.000477074							gene-LOC110638406	1.08965	0.00365463				gene-LOC110650424	1.63138
																								gene-LOC110656267	1.62811	6.70633e-08	gene-LOC110663565	-1.48713	0.00163409	gene-LOC110664940	3.76105	6.2484e-05	gene-LOC110631495	-1.23721	1.33462e-08							gene-LOC110649660	1.08632	0.000641995				gene-LOC110642577	1.63114
																								gene-LOC110669127	1.6251	2.77895e-09	gene-LOC110650071	-1.48988	4.77305e-05	gene-LOC110657107	3.75906	8.72749e-07	gene-LOC110636660	-1.23736	0.00306476							gene-LOC110636165	1.08572	0.00328128				gene-LOC110658423	1.63114
																								gene-LOC110652120	1.62158	1.20264e-10	gene-LOC110659574	-1.49016	0.00101994	gene-LOC110635265	3.75143	2.8196e-16	gene-LOC110658623	-1.23791	6.88327e-12							gene-LOC110641994	1.08196	0.00245805				gene-LOC110652120	1.63077
																								XLOC_012157	1.61739	0.000546587	gene-LOC110646075	-1.4922	1.03964e-29	gene-LOC110650335	3.75126	0.0122146	XLOC_006960	-1.23859	0.000476059							gene-LOC110642770	1.08	2.08363e-05				gene-LOC110634228	1.62937
																								gene-LOC110664342	1.61534	0.00483964	gene-LOC110661674	-1.49332	1.03018e-24	gene-LOC110644280	3.74979	0.000871407	XLOC_030989	-1.23928	0.000382726							gene-LOC110642541	1.07794	0.000327816				gene-LOC110632160	1.62838
																								gene-LOC110641754	1.61327	0.000771124	gene-LOC110640640	-1.49345	8.27784e-10	gene-LOC110659792	3.74409	0.00334234	gene-LOC110633182	-1.23967	8.16536e-06							gene-LOC110661682	1.07609	6.27464e-06				gene-LOC110632756	1.62741
																								XLOC_041732	1.61264	0.000475108	gene-LOC110659753	-1.49614	3.09724e-09	gene-LOC110672490	3.74107	0.0010889	gene-LOC110660923	-1.24025	5.80912e-07							gene-LOC110661573	1.07145	5.80425e-08				gene-LOC110671540	1.62468
																								gene-LOC110633184	1.59941	0.00204657	gene-LOC110644390	-1.49665	0.000421816	gene-LOC110638996	3.74043	1.41117e-12	gene-LOC110661669	-1.24144	1.54906e-09							gene-LOC110663691	1.07131	9.51652e-05				gene-LOC110634378	1.62449
																								gene-LOC110648949	1.59628	2.00727e-06	gene-LOC110661628	-1.49898	0.000408733	gene-LOC110658275	3.73921	6.12056e-13	gene-LOC110668733	-1.2429	4.62408e-14							gene-LOC110644681	1.06809	0.00312625				gene-LOC110639499	1.62301
																								gene-LOC110658934	1.59481	1.37978e-07	gene-LOC110658554	-1.49975	8.89201e-06	gene-LOC110665466	3.72465	7.94344e-07	gene-LOC110640854	-1.24569	6.64302e-07							gene-LOC110642709	1.06687	0.00192225				XLOC_012422	1.6216
																								gene-LOC110667656	1.58713	1.2364e-05	gene-LOC110659271	-1.50082	4.11085e-05	gene-LOC110652159	3.71552	1.5085e-27	gene-LOC110654287	-1.24606	0.00147463							gene-LOC110652119	1.06657	0.000299953				gene-LOC110651201	1.61926
																								gene-LOC110670324	1.58136	5.58348e-05	gene-LOC110673478	-1.50131	1.48064e-08	gene-LOC110646158	3.71245	0.00730121	gene-LOC110669392	-1.24717	6.2814e-11							gene-LOC110669523	1.06471	4.83402e-08				gene-LOC110639139	1.61638
																								gene-LOC110644899	1.58075	3.7758e-09	gene-LOC110666406	-1.50537	1.17931e-07	gene-LOC110667593	3.71065	6.52211e-07	gene-LOC110639492	-1.24722	2.20343e-11							gene-LOC110643995	1.06374	0.000267383				gene-LOC110658046	1.61455
																								gene-LOC110672531	1.57339	4.87337e-10	gene-LOC110671525	-1.50735	9.24229e-14	gene-LOC110673188	3.7079	1.16736e-05	gene-LOC110650943	-1.24775	1.90719e-10							gene-LOC110658587	1.06316	0.000106061				gene-LOC110648953	1.61083
																								gene-LOC110637577	1.57301	3.45116e-06	gene-LOC110637319	-1.50777	0.000605687	gene-LOC110636506	3.70232	0.00443771	gene-LOC110638855	-1.24824	4.71922e-05							gene-LOC110660194	1.06261	0.000287243				gene-LOC110638838	1.60865
																								gene-LOC110651696	1.57175	0.000259232	gene-LOC110633451	-1.51128	0.00178109	gene-LOC110669141	3.6989	1.04238e-19	gene-LOC110655753	-1.24839	8.50112e-07							gene-LOC110652013	1.06014	6.015e-06				gene-LOC110670469	1.60353
																								gene-LOC110647724	1.56354	2.64511e-08	gene-LOC110670966	-1.51166	9.09595e-23	gene-LOC110669154	3.6954	1.25939e-05	XLOC_018946	-1.24857	5.48225e-06							gene-LOC110659339	1.05822	1.00439e-05				gene-LOC110636953	1.60121
																								XLOC_007569	1.56155	0.000120114	XLOC_046123	-1.51437	0.00229216	gene-LOC110661580	3.69287	8.7502e-07	XLOC_038343	-1.24887	0.00629515							gene-LOC110669548	1.05533	0.000224192				gene-LOC110653322	1.5994
																								gene-LOC110648772	1.56049	1.88576e-09	gene-LOC110672610	-1.51476	1.09189e-29	gene-LOC110633011	3.6913	3.87775e-05	gene-LOC110647436	-1.24917	4.12448e-05							gene-LOC110638166	1.05416	2.78709e-10				gene-LOC110649770	1.5961
																								gene-LOC110641976	1.55943	6.25978e-19	gene-LOC110667262	-1.51647	0.0056215	gene-LOC110643489	3.68958	4.32267e-17	gene-LOC110655012	-1.2494	2.66121e-17							gene-LOC110670157	1.0535	0.00034335				gene-LOC110645821	1.59588
																								gene-LOC110669523	1.5574	4.9099e-16	gene-LOC110635915	-1.51921	0.000550498	XLOC_009833	3.68631	7.69236e-06	gene-LOC110668673	-1.24981	2.38734e-10							XLOC_009256	1.05021	0.000734665				gene-LOC110638552	1.59434
																								gene-LOC110670351	1.55079	4.5243e-05	gene-LOC110670867	-1.51974	0.000215823	gene-LOC110658795	3.68369	1.79291e-05	gene-LOC110638168	-1.24991	5.69705e-05							gene-LOC110648421	1.04805	5.5274e-06				gene-LOC110636048	1.59253
																								gene-LOC110668208	1.54483	9.49858e-06	gene-LOC110667900	-1.52087	3.15094e-12	gene-LOC110639103	3.68326	0.00254898	gene-LOC110657044	-1.24992	0.00803092							gene-LOC110668505	1.04688	0.000982491				XLOC_003418	1.58936
																								gene-LOC110634165	1.54248	0.00573514	gene-LOC110648357	-1.52221	3.0587e-20	gene-LOC110665485	3.67048	0.00954543	gene-LOC110643588	-1.25155	4.52796e-05							gene-LOC110643562	1.04451	1.83707e-14				gene-LOC110638075	1.58762
																								gene-LOC110638004	1.52019	2.37803e-09	gene-LOC110671501	-1.5255	1.37549e-11	gene-LOC110633047	3.66434	2.99202e-06	gene-LOC110661641	-1.25164	4.62276e-05							gene-LOC110643970	1.04075	0.00153206				gene-LOC110638023	1.58617
																								gene-LOC110666414	1.51394	0.00208777	gene-LOC110649451	-1.52637	0.000776044	gene-LOC110658065	3.66373	0.00455868	gene-LOC110665719	-1.25259	0.00431687							gene-LOC110656428	1.03961	7.44971e-13				gene-LOC110647090	1.58313
																								XLOC_003818	1.49252	0.000135857	gene-LOC110637673	-1.52846	0.00392533	gene-LOC110672538	3.66096	5.92641e-26	gene-LOC110672663	-1.25294	0.000403641							gene-LOC110648428	1.03878	2.13555e-09				gene-LOC110652159	1.58234
																								gene-LOC110669474	1.47987	3.55095e-06	gene-LOC110672727	-1.53095	3.91015e-06	gene-LOC110653478	3.66094	1.834e-34	XLOC_023124	-1.25515	3.56325e-06							gene-LOC110643327	1.03877	0.00122006				gene-LOC110634195	1.57921
																								gene-LOC110657114	1.47007	1.28913e-08	gene-LOC110655886	-1.53328	0.00442511	gene-LOC110650615	3.66055	0.000655799	gene-LOC110668133	-1.25552	0.00230912							gene-LOC110650885	1.03746	9.50509e-05				gene-LOC110652119	1.57738
																								gene-LOC110670325	1.45947	1.96444e-05	XLOC_032244	-1.53456	0.00095765	gene-LOC110657140	3.64683	0.00816103	XLOC_023314	-1.25574	1.61054e-08							gene-LOC110638189	1.03487	0.000107844				gene-LOC110642685	1.57508
																								gene-LOC110634276	1.45084	0.00186899	gene-LOC110658588	-1.53502	1.7343e-14	gene-LOC110661423	3.63349	4.66111e-07	gene-LOC110669790	-1.25594	0.00270951							gene-LOC110673248	1.0347	7.95947e-05				gene-LOC110642683	1.57451
																								gene-LOC110670936	1.44818	5.16132e-06	gene-LOC110632257	-1.53603	1.73029e-05	gene-LOC110648533	3.63191	0.00354449	gene-LOC110671406	-1.25598	7.61015e-14							gene-LOC110670433	1.03361	5.60026e-11				gene-LOC110668916	1.57403
																								gene-LOC110661013	1.44462	4.81232e-13	gene-LOC110632062	-1.537	2.09691e-05	gene-LOC110655491	3.63155	9.32412e-05	gene-LOC110653045	-1.25612	1.14004e-05							gene-LOC110654334	1.03118	1.47894e-10				gene-LOC110637577	1.57365
																								gene-LOC110647214	1.44283	0.00185773	gene-LOC110644113	-1.54136	2.53658e-08	gene-LOC110670362	3.63145	2.5401e-08	gene-LOC110672374	-1.25643	2.31233e-06							gene-LOC110650331	1.02936	2.20669e-05				gene-LOC110650013	1.57274
																								gene-LOC110655884	1.44016	0.000821941	gene-LOC110660904	-1.54153	0.000389733	gene-LOC110652686	3.62096	4.22287e-08	gene-LOC110660088	-1.2565	1.65995e-13							gene-LOC110651499	1.02924	0.000180925				gene-LOC110644289	1.57062
																								gene-LOC110633776	1.43396	2.08815e-12	gene-LOC110673490	-1.54362	8.37973e-11	gene-LOC110651654	3.61871	3.9366e-32	gene-LOC110669178	-1.25728	0.00116467							XLOC_033264	1.02913	3.65431e-05				gene-LOC110649707	1.56952
																								gene-LOC110663299	1.43206	0.000308754	XLOC_004487	-1.547	0.00180755	gene-LOC110644756	3.61709	5.33371e-09	gene-LOC110671756	-1.25741	2.04643e-10							gene-LOC110669624	1.02677	1.15182e-05				gene-LOC110648428	1.56919
																								gene-LOC110672002	1.42899	7.53962e-12	gene-LOC110638723	-1.548	2.20413e-07	gene-LOC110670148	3.60943	0.00169995	gene-LOC110646593	-1.25757	3.54544e-10							gene-LOC110642422	1.02517	0.000164453				gene-LOC110651203	1.56892
																								gene-LOC110632190	1.42814	3.94617e-05	gene-LOC110652595	-1.5486	0.000412317	gene-LOC110650847	3.60687	0.00837797	gene-LOC110639454	-1.25758	1.24795e-08							gene-LOC110645761	1.02498	5.66258e-06				XLOC_033801	1.56696
																								gene-LOC110656466	1.42439	0.000436243	XLOC_018043	-1.54927	5.42784e-09	gene-LOC110667876	3.59608	0.00161011	gene-LOC110652153	-1.25775	0.00705215							gene-LOC110637531	1.02482	1.85898e-05				gene-LOC110633249	1.56669
																								gene-LOC110640269	1.42222	0.00032471	XLOC_028318	-1.54993	1.28501e-05	gene-LOC110658403	3.58916	3.37539e-06	gene-LOC110654926	-1.25819	2.58057e-23							gene-LOC110631735	1.02443	2.33862e-07				gene-LOC110645482	1.56507
																								gene-LOC110652119	1.42206	1.11185e-06	gene-LOC110649362	-1.55213	9.94326e-09	gene-LOC110670578	3.58901	0.00542057	gene-LOC110673138	-1.25859	1.06721e-06							gene-LOC110665614	1.02333	6.16869e-05				gene-LOC110673930	1.56441
																								XLOC_034076	1.42148	0.00272509	gene-LOC110642963	-1.55477	0.00556871	gene-LOC110668158	3.58884	2.31257e-05	gene-LOC110641998	-1.25921	8.45594e-11							gene-LOC110661294	1.02125	0.00305592				XLOC_016765	1.56399
																								gene-LOC110637592	1.41658	0.00372657	gene-LOC110666728	-1.55674	0.0052818	gene-LOC110660201	3.58603	0.00527528	gene-LOC110634942	-1.26053	0.00482109							gene-LOC110664483	1.01839	0.000109385				gene-LOC110666786	1.56393
																								gene-LOC110648125	1.41446	4.59128e-07	gene-LOC110653700	-1.55782	5.07765e-36	gene-LOC110654397	3.58308	4.47723e-06	gene-LOC110653042	-1.26074	2.72175e-05							gene-LOC110640202	1.01829	0.000323525				XLOC_040638	1.55996
																								gene-LOC110660922	1.41391	0.000169426	gene-LOC110652042	-1.55843	7.26709e-16	gene-LOC110656599	3.58307	0.00507767	gene-LOC110669250	-1.26099	2.89712e-12							gene-LOC110667220	1.01517	4.27891e-05				gene-LOC110671556	1.55891
																								gene-LOC110652274	1.41046	2.93741e-05	gene-LOC110660712	-1.56146	2.56783e-07	gene-LOC110636954	3.58276	9.34952e-07	gene-LOC110640807	-1.26139	0.00570042							gene-LOC110631424	1.01019	0.000640105				gene-LOC110634623	1.55495
																								gene-LOC110669823	1.40892	0.00155957	gene-LOC110638855	-1.56161	3.68079e-07	gene-LOC110671834	3.58154	0.000560986	gene-LOC110636891	-1.2617	0.00772893							gene-LOC110651846	1.00565	0.000405641				gene-LOC110661609	1.55489
																								gene-LOC110648421	1.40705	4.69577e-10	gene-LOC110641433	-1.5618	0.00448107	gene-LOC110658660	3.57555	2.43592e-05	gene-LOC110647271	-1.26308	6.76506e-05							gene-LOC110657512	1.0047	0.00115043				gene-LOC110666841	1.55278
																								XLOC_015587	1.4038	0.000124137	gene-LOC110643990	-1.56432	0.00172114	gene-LOC110657163	3.5735	0.000506629	gene-LOC110667025	-1.26373	0.00158908							gene-LOC110639331	1.00189	6.51423e-05				XLOC_036496	1.55163
																								gene-LOC110632202	1.39724	1.0139e-12	gene-LOC110633220	-1.56502	7.26075e-07	gene-LOC110670965	3.57286	1.37053e-84	gene-LOC110669873	-1.26491	1.13212e-10							gene-LOC110661654	1.47801	5.40015e-06				gene-LOC110656784	1.55099
																								gene-LOC110658375	1.39335	0.00407069	XLOC_013106	-1.5668	0.000352458	gene-LOC110638267	3.56468	2.91385e-14	XLOC_024990	-1.26508	1.76243e-05							gene-LOC110644678	1.47257	0.00209693				XLOC_028679	1.54612
																								gene-LOC110657257	1.39317	5.33705e-07	XLOC_039013	-1.56743	6.13231e-06	gene-LOC110635940	3.54723	1.34648e-19	gene-LOC110648322	-1.26634	4.56894e-13							gene-LOC110670892	1.29711	1.11056e-07				gene-LOC110653407	1.54538
																								gene-LOC110659940	1.38329	2.63851e-06	gene-LOC110665746	-1.56786	0.00483316	gene-LOC110637516	3.54233	2.39954e-24	gene-LOC110655936	-1.26643	5.32462e-06							gene-LOC110660922	1.18162	0.00186334				gene-LOC110655634	1.54286
																								gene-LOC110650058	1.37972	0.00067925	XLOC_039409	-1.56841	0.00405203	gene-LOC110631459	3.54088	6.62242e-05	XLOC_008529	-1.26692	5.55754e-06													gene-LOC110656912	1.54098
																								gene-LOC110667890	1.3787	0.00084009	gene-LOC110657421	-1.57208	3.81624e-06	gene-LOC110643997	3.54042	1.45898e-12	gene-LOC110644781	-1.26738	1.74369e-05													gene-LOC110657154	1.53915
																								gene-LOC110670328	1.36882	1.51809e-05	gene-LOC110637460	-1.57322	4.42961e-07	gene-LOC110635945	3.54036	1.16643e-10	gene-LOC110643423	-1.26784	6.96296e-05													gene-LOC110649660	1.53664
																								gene-LOC110643489	1.3669	0.00399803	gene-LOC110670022	-1.57706	0.00141087	gene-LOC110673274	3.53936	2.96354e-05	gene-LOC110653814	-1.27015	0.000165979													gene-LOC110661206	1.53169
																								gene-LOC110649820	1.36008	0.00400586	gene-LOC110650958	-1.57707	1.32779e-05	gene-LOC110659832	3.53713	0.000638481	gene-LOC110671867	-1.27062	6.40393e-08													gene-LOC110641104	1.53107
																								gene-LOC110640268	1.35823	0.00288996	gene-LOC110650305	-1.57749	1.89833e-05	gene-LOC110662137	3.52969	0.00132423	XLOC_025373	-1.27159	0.0066697													gene-LOC110657944	1.53034
																								gene-LOC110633256	1.35697	3.93959e-05	gene-LOC110673825	-1.5775	4.19036e-18	gene-LOC110672717	3.52554	1.56101e-18	gene-LOC110663608	-1.27175	1.45206e-10													gene-LOC110646127	1.52966
																								gene-LOC110647898	1.35541	1.22908e-13	gene-LOC110634166	-1.57949	1.19082e-06	gene-LOC110666942	3.52341	0.000986171	XLOC_020512	-1.27418	7.56464e-12													gene-LOC110645382	1.52813
																								gene-LOC110664347	1.35315	4.56766e-30	gene-LOC110667213	-1.58112	0.00606397	gene-LOC110640793	3.52077	7.60364e-21	gene-LOC110661428	-1.27495	0.0121246													gene-LOC110651965	1.51891
																								XLOC_040128	1.34405	3.88683e-10	gene-LOC110638876	-1.58127	1.76306e-08	gene-LOC110639857	3.51191	9.37904e-36	gene-LOC110640782	-1.2751	0.00898671													gene-LOC110672255	1.51778
																								gene-LOC110657305	1.34325	5.8586e-10	gene-LOC110669742	-1.58214	6.54524e-06	gene-LOC110660753	3.51042	0.000184792	gene-LOC110651521	-1.2752	1.18477e-10													XLOC_046721	1.51518
																								gene-LOC110663359	1.34031	0.00124606	gene-LOC110668230	-1.58382	2.27556e-06	gene-LOC110654025	3.5103	4.64681e-45	gene-LOC110644438	-1.2756	0.00862638													gene-LOC110644792	1.50466
																								gene-LOC110658744	1.33977	8.41414e-12	gene-LOC110673940	-1.58496	8.10973e-11	gene-LOC110659229	3.50727	0.00013161	gene-LOC110672451	-1.27609	1.04491e-06													gene-LOC110668505	1.50429
																								gene-LOC110662764	1.33932	2.43201e-06	gene-LOC110669341	-1.58745	4.23648e-05	gene-LOC110646309	3.50348	2.99776e-31	XLOC_035428	-1.27702	0.000366787													gene-LOC110658417	1.50392
																								XLOC_006387	1.33555	2.15558e-05	gene-LOC110639610	-1.5919	2.37548e-20	gene-LOC110666599	3.50137	2.33385e-09	gene-LOC110653638	-1.27718	4.7641e-05													gene-LOC110635519	1.50369
																								gene-LOC110631514	1.33536	5.88478e-18	gene-LOC110673873	-1.59308	3.64502e-13	gene-LOC110634165	3.49815	1.46641e-10	gene-LOC110657785	-1.27734	0.000363447													gene-LOC110635129	1.50359
																								gene-LOC110650302	1.33507	0.00032088	gene-LOC110666360	-1.59362	9.42507e-06	gene-LOC110661101	3.49706	1.6817e-27	gene-LOC110638179	-1.27757	0.000244554													gene-LOC110669433	1.50262
																								gene-LOC110659270	1.32687	0.00382424	gene-LOC110650889	-1.596	0.000125204	gene-LOC110645925	3.49537	0.00257447	gene-LOC110631540	-1.27761	0.0108582													gene-LOC110671946	1.50185
																								gene-LOC110634228	1.32422	7.71249e-05	gene-LOC110640969	-1.59628	1.63214e-17	XLOC_005303	3.49347	0.00107676	XLOC_030687	-1.27787	0.0108241													gene-LOC110639356	1.5017
																								gene-LOC110639322	1.31797	1.39401e-08	gene-LOC110644433	-1.59791	1.12756e-10	XLOC_026609	3.49044	2.57677e-05	gene-LOC110653166	-1.27972	2.1847e-08													gene-LOC110659333	1.50132
																								gene-LOC110634612	1.31552	1.26571e-05	gene-LOC110638940	-1.60046	1.17761e-08	XLOC_027839	3.48663	2.0691e-05	gene-LOC110633968	-1.27982	1.63866e-16													gene-LOC110660699	1.5005
																								XLOC_046499	1.30832	1.32763e-05	gene-LOC110631753	-1.60353	1.10175e-05	gene-LOC110654949	3.48357	5.3151e-08	gene-LOC110673007	-1.27996	2.77642e-08													gene-LOC110635802	1.50045
																								gene-LOC110637555	1.30689	2.34353e-07	gene-LOC110645156	-1.60421	0.000171555	gene-LOC110633907	3.47318	3.44242e-05	gene-LOC110671051	-1.28044	0.000147494													XLOC_028610	1.49976
																								XLOC_040938	1.30286	0.00464845	gene-LOC110643763	-1.60494	1.52536e-06	gene-LOC110660040	3.47305	2.14065e-34	gene-LOC110658142	-1.2811	0.00446835													gene-LOC110670379	1.49335
																								gene-LOC110664826	1.30215	1.07661e-08	gene-LOC110635415	-1.60566	2.00425e-20	gene-LOC110655371	3.47056	0.00395948	gene-LOC110665160	-1.2812	0.000546379													gene-LOC110644897	1.48607
																								gene-LOC110670860	1.30083	0.00475999	gene-LOC110640580	-1.6067	7.99736e-06	gene-LOC110656513	3.46579	0.0108035	gene-LOC110672144	-1.28188	1.79925e-10													gene-LOC110638102	1.4819
																								gene-LOC110637494	1.29931	0.000201674	gene-LOC110648957	-1.60675	0.000662895	gene-LOC110651514	3.46423	2.047e-13	gene-LOC110655570	-1.28286	5.88548e-05													gene-LOC110673307	1.48157
																								gene-LOC110663961	1.29104	3.31579e-09	gene-LOC110672641	-1.61462	1.91821e-08	gene-LOC110664106	3.45743	0.00829287	gene-LOC110651596	-1.28306	9.8542e-08													gene-LOC110670157	1.48136
																								gene-LOC110639626	1.288	0.00287368	gene-LOC110669030	-1.61479	5.95966e-07	gene-LOC110652120	3.45095	1.58012e-43	gene-LOC110655742	-1.28319	3.74123e-06													XLOC_028988	1.48038
																								gene-LOC110670191	1.28569	9.49114e-19	XLOC_038644	-1.61519	1.46223e-05	gene-LOC110670892	3.44481	2.77647e-45	gene-LOC110670865	-1.28568	2.4272e-05													gene-LOC110642437	1.47713
																								gene-LOC110672962	1.28374	4.10211e-06	XLOC_001893	-1.61767	2.00541e-07	XLOC_030605	3.44424	1.85136e-09	gene-LOC110662151	-1.28572	3.31087e-05													gene-LOC110647551	1.4745
																								XLOC_004485	1.28238	0.00581699	gene-LOC110644974	-1.61807	3.1717e-10	gene-LOC110659283	3.4441	2.89105e-12	gene-LOC110632657	-1.28577	0.000180456													gene-LOC110672507	1.47395
																								gene-LOC110633427	1.28099	8.99953e-18	XLOC_038993	-1.61921	0.000221176	gene-LOC110656470	3.44226	6.03609e-45	XLOC_041533	-1.28646	5.65845e-05													gene-LOC110659629	1.47227
																								gene-LOC110642683	1.28023	3.98635e-07	gene-LOC110633383	-1.62307	0.00600795	gene-LOC110664342	3.44113	1.70557e-09	gene-LOC110666577	-1.28667	6.18919e-25													gene-LOC110662576	1.47153
																								gene-LOC110664534	1.27761	6.52468e-06	gene-LOC110649360	-1.62572	9.67273e-09	gene-LOC110635802	3.43789	7.18965e-12	XLOC_005184	-1.289	0.000457164													gene-LOC110640805	1.47147
																								gene-LOC110650599	1.27747	0.000537817	gene-LOC110633589	-1.62588	2.68941e-15	gene-LOC110658967	3.43671	0.00905175	gene-LOC110647296	-1.28901	0.00317768													gene-LOC110638189	1.4678
																								gene-LOC110661682	1.27641	4.50302e-08	gene-LOC110669563	-1.62975	3.92369e-11	gene-LOC110658173	3.43227	0.000149652	gene-LOC110649739	-1.29012	2.03456e-11													gene-LOC110647978	1.46708
																								gene-LOC110657922	1.2753	0.00449655	gene-LOC110664641	-1.63231	8.46623e-05	gene-LOC110639862	3.4317	0.000790415	gene-LOC110637175	-1.29059	5.10552e-09													XLOC_015131	1.46705
																								gene-LOC110671033	1.27451	4.11486e-06	gene-LOC110658659	-1.63438	5.62358e-06	gene-LOC110649755	3.42529	2.8263e-05	gene-LOC110672555	-1.29125	0.00205265													gene-LOC110639873	1.46408
																								gene-LOC110653407	1.26978	5.8712e-15	gene-LOC110657579	-1.63571	2.77521e-09	gene-LOC110672028	3.42245	1.40771e-06	gene-LOC110632196	-1.29151	0.000312262													gene-LOC110634429	1.46348
																								gene-LOC110641269	1.26232	0.00301427	gene-LOC110655802	-1.63578	2.67275e-07	gene-LOC110644309	3.41972	2.69652e-05	gene-LOC110672659	-1.29157	1.39767e-10													gene-LOC110672675	1.4628
																								gene-LOC110653249	1.25099	3.49856e-06	gene-LOC110657935	-1.63892	0.00235074	gene-LOC110649428	3.41643	3.29576e-11	gene-LOC110655632	-1.29277	6.53059e-05													gene-LOC110660978	1.46268
																								gene-LOC110646248	1.24984	0.00613853	gene-LOC110656809	-1.64	5.07937e-05	gene-LOC110670808	3.41441	2.80304e-05	gene-LOC110638207	-1.29321	7.97346e-17													gene-LOC110655593	1.46075
																								gene-LOC110649972	1.24898	1.04638e-07	XLOC_045785	-1.64098	0.00184898	gene-LOC110644265	3.41047	1.93819e-14	XLOC_010028	-1.29326	1.74467e-05													gene-LOC110651694	1.45351
																								gene-LOC110662501	1.24892	0.00383141	gene-LOC110651583	-1.64258	1.77565e-24	gene-LOC110644134	3.40567	0.000689241	gene-LOC110661837	-1.29474	0.000300392													gene-LOC110655883	1.45222
																								gene-LOC110664783	1.2487	5.17322e-06	XLOC_007065	-1.64325	5.40384e-14	gene-LOC110634188	3.40398	5.48905e-21	gene-LOC110671579	-1.29638	0.00214572													gene-LOC110649820	1.45046
																								gene-LOC110655878	1.24812	1.62185e-12	XLOC_035217	-1.64338	5.59224e-05	gene-LOC110659354	3.39607	4.35084e-42	gene-LOC110646075	-1.29752	4.89686e-23													gene-LOC110640793	1.44805
																								gene-LOC110635133	1.24658	2.36377e-08	gene-LOC110648078	-1.64403	0.00584828	gene-LOC110632589	3.39209	0.00045881	gene-LOC110633313	-1.29756	1.63364e-09													gene-LOC110661696	1.44763
																								gene-LOC110647332	1.24567	4.79293e-08	gene-LOC110665380	-1.64434	5.13016e-07	gene-HebrCp102	3.38917	0.00993154	gene-LOC110636901	-1.29801	0.000534554													gene-LOC110656428	1.44723
																								XLOC_004313	1.24489	1.04253e-05	gene-LOC110643632	-1.64665	0.00504011	gene-LOC110663745	3.38658	0.00126604	XLOC_013677	-1.2985	0.000933961													gene-LOC110645125	1.44658
																								gene-LOC110657304	1.24362	2.79345e-07	gene-LOC110659024	-1.65379	0.000481673	gene-LOC110649931	3.38393	2.09157e-05	gene-LOC110644716	-1.29889	0.0116276													gene-LOC110666385	1.44165
																								gene-LOC110645916	1.23689	0.000218627	gene-LOC110646210	-1.6539	0.00176317	gene-LOC110652949	3.38222	0.00202538	gene-LOC110637460	-1.299	2.81597e-05													XLOC_011926	1.43952
																								gene-LOC110633897	1.23146	2.77012e-09	gene-LOC110642022	-1.65413	4.13531e-11	XLOC_046721	3.37951	4.9777e-31	gene-LOC110670555	-1.29931	2.19228e-15													gene-LOC110645916	1.43703
																								gene-LOC110661457	1.23111	5.2353e-07	gene-LOC110652005	-1.65604	9.78443e-26	gene-LOC110647465	3.37349	5.12216e-06	XLOC_043409	-1.29958	0.00172958													gene-LOC110671609	1.43653
																								XLOC_001420	1.2253	0.000205683	gene-LOC110646184	-1.65653	1.13187e-10	gene-LOC110636144	3.36648	0.0106341	gene-LOC110650521	-1.29962	8.57553e-07													gene-LOC110637555	1.43171
																								gene-LOC110648953	1.22505	0.00017307	gene-LOC110672786	-1.66182	0.000743071	gene-LOC110648342	3.3656	8.49878e-43	gene-LOC110636628	-1.30008	0.0022777													gene-LOC110647881	1.42996
																								gene-LOC110646941	1.22461	3.75004e-06	gene-LOC110639165	-1.66548	2.54805e-07	gene-LOC110648249	3.36294	2.13803e-22	gene-LOC110642936	-1.30013	0.000166026													gene-LOC110660147	1.42975
																								gene-LOC110649006	1.22277	2.16596e-11	gene-LOC110671977	-1.66643	5.42715e-05	gene-LOC110654696	3.35981	0.00820524	gene-LOC110673150	-1.30122	3.06552e-07													gene-LOC110635660	1.42702
																								gene-LOC110640805	1.21754	0.00402373	gene-LOC110640281	-1.66714	2.28711e-42	XLOC_011926	3.35915	2.08913e-18	gene-LOC110671343	-1.30136	1.23585e-07													gene-LOC110668531	1.42445
																								XLOC_020311	1.20501	0.00192533	gene-LOC110667966	-1.67167	0.00548879	gene-LOC110670888	3.35444	4.90214e-08	gene-LOC110636942	-1.30203	1.02695e-07													gene-LOC110644348	1.42237
																								gene-LOC110647492	1.20477	1.17238e-05	gene-LOC110670158	-1.67175	5.43747e-05	gene-LOC110646577	3.35383	0.00211178	gene-LOC110661021	-1.30246	5.83985e-05													gene-LOC110644755	1.4222
																								gene-LOC110640273	1.20403	1.20233e-05	XLOC_015174	-1.67197	0.00229233	gene-LOC110670193	3.35074	0.000608539	XLOC_044641	-1.30296	2.35557e-05													gene-LOC110648249	1.42215
																								gene-LOC110659071	1.20334	8.27908e-06	gene-LOC110667955	-1.67264	3.69323e-07	gene-LOC110648125	3.35064	5.67812e-34	gene-LOC110649666	-1.30479	1.4846e-13													gene-LOC110649079	1.42014
																								gene-LOC110655895	1.19982	0.000252773	XLOC_027111	-1.6728	7.12975e-09	gene-LOC110634135	3.34906	1.40959e-10	gene-LOC110652324	-1.30479	1.14283e-17													gene-LOC110638166	1.41852
																								gene-LOC110654679	1.19961	2.4162e-15	gene-LOC110652723	-1.67521	0.000940674	gene-LOC110661151	3.34586	0.00385638	gene-LOC110665971	-1.30553	4.78995e-11													gene-LOC110664460	1.41849
																								gene-LOC110633733	1.19639	1.61806e-13	gene-LOC110655856	-1.67521	0.00290482	gene-LOC110643760	3.34204	3.30197e-11	gene-LOC110652157	-1.30557	7.85439e-11													gene-LOC110658800	1.41838
																								gene-LOC110635021	1.19318	1.50309e-15	gene-LOC110669318	-1.67582	1.4106e-06	gene-LOC110655721	3.34043	0.00199396	gene-LOC110649066	-1.30559	0.00560726													gene-LOC110671153	1.41823
																								gene-LOC110652980	1.18197	0.00256304	gene-LOC110656029	-1.67592	3.16449e-12	gene-LOC110661127	3.33663	6.17794e-07	XLOC_001295	-1.30563	0.000269444													gene-LOC110637969	1.41738
																								gene-LOC110637601	1.18183	2.49894e-05	gene-LOC110673176	-1.67816	2.1992e-06	gene-LOC110657139	3.33483	0.00231788	gene-LOC110635166	-1.30635	3.59355e-05													gene-LOC110639743	1.41715
																								gene-LOC110669856	1.18155	0.000252712	XLOC_007242	-1.67872	9.69333e-09	gene-LOC110638405	3.33481	6.78177e-05	gene-LOC110661139	-1.30693	0.0102682													gene-LOC110652763	1.41612
																								gene-LOC110659765	1.1798	0.00149885	XLOC_012771	-1.68134	7.54719e-07	gene-LOC110638859	3.33428	1.31385e-66	gene-LOC110663773	-1.30705	0.000164781													gene-LOC110648851	1.41434
																								gene-LOC110666404	1.17963	1.68891e-05	gene-LOC110637414	-1.68381	0.000530567	XLOC_046775	3.33378	6.64468e-31	XLOC_041980	-1.30791	0.0113157													XLOC_016313	1.41286
																								gene-LOC110671790	1.1791	0.00286372	gene-LOC110666353	-1.68522	1.62705e-08	gene-LOC110663993	3.33327	0.00931157	gene-LOC110652143	-1.30811	1.15589e-05													gene-LOC110653379	1.4108
																								gene-LOC110645304	1.17473	1.3345e-11	gene-LOC110655947	-1.68543	4.68756e-20	gene-LOC110639119	3.3329	2.12381e-21	XLOC_014229	-1.30866	0.00288014													gene-LOC110650697	1.4099
																								gene-LOC110649375	1.17268	0.000884282	gene-LOC110637213	-1.69063	8.85672e-12	gene-LOC110633102	3.3272	2.90799e-19	gene-LOC110666186	-1.30947	7.49701e-07													gene-LOC110635841	1.40921
																								gene-LOC110636165	1.17222	0.00149081	gene-LOC110631806	-1.69088	4.35452e-12	gene-LOC110649482	3.32582	0.00960539	gene-LOC110638667	-1.3097	8.13422e-08													gene-LOC110665028	1.4088
																								gene-LOC110636508	1.17145	0.00156237	gene-LOC110648660	-1.69236	0.00531691	gene-LOC110634441	3.32363	1.05081e-41	gene-LOC110672288	-1.3108	0.000758164													gene-LOC110652241	1.40853
																								XLOC_034437	1.16815	0.000104098	XLOC_032241	-1.69534	0.00173881	gene-LOC110670890	3.32084	7.24818e-13	gene-LOC110632802	-1.31127	2.54547e-05													gene-LOC110657078	1.40696
																								XLOC_009256	1.16765	0.000131172	gene-LOC110647828	-1.69683	0.00344851	gene-LOC110660440	3.3148	7.27015e-09	gene-LOC110643694	-1.31158	2.43188e-09													gene-LOC110670823	1.40663
																								gene-LOC110649129	1.16749	9.39855e-05	gene-LOC110636596	-1.69902	1.97449e-10	gene-LOC110673682	3.31062	2.68992e-06	gene-LOC110672916	-1.31167	4.53455e-06													gene-LOC110633884	1.40602
																								gene-LOC110670691	1.16684	2.798e-05	gene-LOC110672611	-1.70257	3.26807e-08	gene-LOC110636806	3.3105	0.00194244	gene-LOC110638192	-1.3117	3.96608e-08													XLOC_038270	1.40434
																								gene-LOC110634623	1.16536	0.000373762	gene-LOC110644300	-1.70342	1.87943e-12	gene-LOC110644211	3.30954	7.42927e-05	gene-LOC110672611	-1.31201	1.47409e-05													gene-LOC110667000	1.40374
																								gene-LOC110653695	1.16066	0.00011819	gene-LOC110669260	-1.70449	3.80793e-08	XLOC_042335	3.30898	1.22243e-07	gene-LOC110645840	-1.31228	6.99772e-09													gene-LOC110657257	1.3991
																								gene-LOC110635346	1.15965	3.85897e-29	gene-LOC110633846	-1.71067	8.27857e-08	gene-LOC110672767	3.30723	0.0001701	gene-LOC110660871	-1.31323	9.51996e-11													gene-LOC110670889	1.39794
																								gene-LOC110641219	1.15497	1.15991e-08	gene-LOC110652470	-1.71135	2.07031e-13	gene-LOC110669786	3.30076	1.86954e-05	gene-LOC110661062	-1.3135	5.02693e-07													gene-LOC110648061	1.39744
																								gene-LOC110668473	1.1527	1.69203e-09	gene-LOC110646008	-1.71531	3.39961e-05	gene-LOC110642159	3.30002	2.05027e-12	gene-LOC110646124	-1.31366	0.0121704													gene-LOC110634334	1.39425
																								gene-LOC110667220	1.14933	2.48186e-06	XLOC_024554	-1.71555	0.000310727	XLOC_015131	3.29832	6.11259e-35	gene-LOC110660997	-1.31564	1.24173e-07													gene-LOC110646003	1.39242
																								gene-LOC110667462	1.14792	3.06061e-05	gene-LOC110672724	-1.7172	3.63437e-09	gene-LOC110638290	3.29734	0.00318863	XLOC_006509	-1.31621	0.000992332													gene-LOC110633302	1.39104
																								gene-LOC110660980	1.14591	0.00053891	gene-LOC110671049	-1.72123	4.41608e-10	XLOC_033296	3.29703	0.00775867	gene-LOC110663558	-1.31722	6.54517e-06													gene-LOC110661706	1.39089
																								gene-LOC110673740	1.14259	0.00416181	gene-LOC110664318	-1.72684	6.3429e-09	gene-LOC110641553	3.29582	6.08912e-05	gene-LOC110665018	-1.31751	3.15926e-10													XLOC_034633	1.39041
																								gene-LOC110641647	1.14161	0.00326803	gene-LOC110659813	-1.72761	8.32158e-25	gene-LOC110657078	3.29531	4.10573e-11	gene-LOC110638382	-1.31762	0.000330163													gene-LOC110639831	1.38729
																								gene-LOC110665759	1.1414	9.42202e-06	gene-LOC110665080	-1.72802	3.15968e-05	gene-LOC110673911	3.29398	0.00538928	gene-LOC110661673	-1.3177	7.89042e-06													gene-LOC110658657	1.38727
																								gene-LOC110669889	1.13685	0.0053401	gene-LOC110673094	-1.73067	1.34486e-06	gene-LOC110643174	3.29285	0.00483349	gene-LOC110673474	-1.31844	4.74929e-15													gene-LOC110639273	1.38581
																								gene-LOC110653410	1.13626	4.86745e-23	gene-LOC110638605	-1.73242	1.74043e-18	XLOC_034045	3.29064	0.00574439	gene-LOC110652768	-1.31879	0.00755072													gene-LOC110650383	1.38461
																								gene-LOC110653966	1.13601	1.80564e-06	gene-LOC110651584	-1.73255	1.56208e-15	gene-LOC110639969	3.2845	4.52265e-30	gene-LOC110672869	-1.31904	0.00833031													gene-LOC110659844	1.38441
																								gene-LOC110641822	1.13355	3.21405e-12	gene-LOC110652858	-1.73534	2.83272e-13	gene-LOC110631877	3.2767	0.00021993	XLOC_037699	-1.31911	0.00026187													gene-LOC110647004	1.3841
																								gene-LOC110649926	1.13205	0.000234924	gene-LOC110647248	-1.73705	2.32407e-07	gene-LOC110648665	3.27337	5.27043e-06	gene-LOC110635908	-1.31966	0.000423175													gene-LOC110665885	1.38331
																								gene-LOC110659354	1.1318	6.68282e-06	gene-LOC110661205	-1.74059	1.48109e-11	gene-LOC110634482	3.2677	0.00142581	gene-LOC110655042	-1.32035	0.000272535													gene-LOC110633712	1.38292
																								gene-LOC110642541	1.1313	0.000135898	gene-LOC110665065	-1.74246	1.06824e-05	gene-LOC110647037	3.26463	4.80806e-20	gene-LOC110665665	-1.3214	2.58065e-12													XLOC_016776	1.38175
																								gene-LOC110649244	1.12913	1.40643e-10	XLOC_002086	-1.74269	6.54126e-05	gene-LOC110638282	3.26161	7.63329e-10	gene-LOC110634947	-1.32219	0.0087162													gene-LOC110670306	1.38015
																								gene-LOC110636982	1.12871	8.65186e-23	XLOC_040786	-1.74292	0.00256303	gene-LOC110656903	3.25581	0.00136131	gene-LOC110671580	-1.32259	8.24196e-13													gene-LOC110668239	1.37953
																								gene-LOC110642933	1.12676	2.59558e-12	gene-LOC110638720	-1.75063	0.000181402	XLOC_042784	3.24978	1.26724e-06	gene-LOC110647880	-1.32409	0.000190577													gene-LOC110636766	1.37773
																								gene-LOC110673804	1.12522	5.8023e-11	gene-LOC110646229	-1.75193	0.0056654	gene-LOC110649767	3.24304	3.88866e-05	gene-LOC110641337	-1.32428	1.87108e-05													gene-LOC110664981	1.37733
																								gene-LOC110656323	1.12396	0.000235375	gene-LOC110649907	-1.75455	4.00039e-05	gene-LOC110662522	3.24289	0.00887018	gene-LOC110643569	-1.32442	2.22473e-12													gene-LOC110633733	1.37014
																								gene-LOC110662579	1.12245	0.00284373	XLOC_001824	-1.75819	1.37041e-05	gene-LOC110663054	3.24105	5.72814e-21	gene-LOC110655299	-1.3245	9.56849e-40													gene-LOC110648083	1.36993
																								gene-LOC110648332	1.119	4.06719e-06	XLOC_013217	-1.75975	1.23677e-23	gene-LOC110669856	3.23933	1.42846e-25	gene-LOC110655260	-1.32477	0.00115071													gene-LOC110651928	1.36926
																								gene-LOC110673552	1.1181	1.83511e-05	gene-LOC110635903	-1.76226	1.11819e-11	gene-LOC110657211	3.2317	0.00390084	gene-LOC110641902	-1.32576	0.000279021													gene-LOC110647960	1.36759
																								gene-LOC110651919	1.11615	9.9086e-06	gene-LOC110643801	-1.76299	3.28674e-05	gene-LOC110650330	3.22281	2.43705e-07	gene-LOC110667814	-1.32602	0.00598097													gene-LOC110654523	1.36633
																								gene-LOC110660881	1.11438	5.68697e-05	gene-LOC110664916	-1.77058	3.113e-11	gene-LOC110635811	3.22261	0.00183836	XLOC_028714	-1.32792	0.00494975													gene-LOC110654025	1.36518
																								gene-LOC110639331	1.11197	9.18997e-06	gene-LOC110651478	-1.7711	0.00280891	gene-LOC110654913	3.21762	0.0111596	gene-LOC110654417	-1.32828	3.86797e-12													gene-LOC110671090	1.36099
																								gene-LOC110636840	1.10709	1.09351e-06	gene-LOC110631681	-1.77117	6.21713e-10	gene-LOC110673169	3.21505	1.45197e-05	XLOC_032938	-1.32867	0.00738005													gene-LOC110640062	1.35988
																								gene-LOC110646592	1.10703	8.13535e-05	gene-LOC110643693	-1.77146	9.00245e-09	gene-LOC110661609	3.21147	2.21208e-08	XLOC_021864	-1.32884	0.00217496													gene-LOC110632492	1.3578
																								gene-LOC110663443	1.10609	2.17721e-10	gene-LOC110649083	-1.77326	3.80365e-05	gene-LOC110634276	3.20666	2.93945e-12	XLOC_036992	-1.32927	6.7191e-05													gene-LOC110644269	1.35777
																								gene-LOC110643225	1.10466	1.60672e-06	gene-LOC110636791	-1.77451	2.26388e-09	gene-LOC110645819	3.20504	6.44031e-05	gene-LOC110672433	-1.33	3.73419e-05													gene-LOC110672240	1.35505
																								gene-LOC110673744	1.10437	0.00141137	gene-LOC110668779	-1.77669	4.12717e-10	gene-LOC110634368	3.20333	0.00343575	gene-LOC110632268	-1.33001	0.000221439													gene-LOC110637967	1.35474
																								gene-LOC110656743	1.1027	2.71072e-08	gene-LOC110638918	-1.77796	2.54406e-09	gene-LOC110653014	3.1984	0.00154902	gene-LOC110635062	-1.33171	7.22655e-05													gene-LOC110665960	1.35431
																								gene-LOC110635660	1.09835	4.74624e-07	XLOC_024879	-1.78462	6.53544e-07	gene-LOC110655930	3.19728	0.00858417	gene-LOC110634424	-1.33198	7.78182e-07													gene-LOC110658035	1.35376
																								gene-LOC110644853	1.09829	0.000638144	gene-LOC110673198	-1.78589	1.72126e-09	gene-HebrCp098	3.19439	0.000133319	XLOC_046815	-1.33227	0.000739332													gene-LOC110642314	1.352
																								gene-LOC110634440	1.09798	0.000153377	gene-LOC110663986	-1.78645	5.3697e-07	gene-LOC110649865	3.19384	6.75966e-05	gene-LOC110633804	-1.33306	3.88696e-05													gene-LOC110635646	1.35062
																								gene-LOC110648608	1.09674	4.68997e-16	gene-LOC110641317	-1.79415	9.85354e-20	gene-LOC110650266	3.1934	0.000457761	XLOC_001893	-1.33489	1.56769e-05													gene-LOC110644447	1.34867
																								gene-LOC110638310	1.09225	9.36778e-06	gene-LOC110649776	-1.79798	0.000167063	gene-LOC110642925	3.19319	6.59414e-05	gene-LOC110672348	-1.33569	4.16676e-05													gene-LOC110654915	1.34788
																								gene-LOC110642422	1.08963	5.99464e-05	XLOC_005444	-1.79825	0.00238206	gene-LOC110671594	3.18476	0.00301545	XLOC_015424	-1.33591	0.00168668													gene-LOC110644293	1.34766
																								gene-LOC110673043	1.08584	1.44865e-06	gene-LOC110640241	-1.80228	5.17941e-13	gene-LOC110663294	3.18355	0.00253546	gene-LOC110639781	-1.33649	0.000900322													gene-LOC110639987	1.34737
																								gene-LOC110645200	1.08429	2.55351e-07	gene-LOC110644454	-1.80391	5.4276e-07	XLOC_033654	3.1835	3.67966e-05	gene-LOC110640575	-1.33681	2.27487e-11													gene-LOC110648311	1.34337
																								gene-LOC110635939	1.08291	1.93283e-06	gene-LOC110652496	-1.80479	0.00308392	gene-LOC110635637	3.18153	3.11067e-05	XLOC_045044	-1.33734	0.00254108													gene-LOC110657773	1.34307
																								gene-LOC110671681	1.082	0.000122571	gene-LOC110661984	-1.80651	4.49902e-08	gene-LOC110667655	3.17857	8.47722e-13	gene-LOC110655069	-1.33766	1.15431e-08													gene-LOC110648595	1.34152
																								gene-LOC110669696	1.08127	0.000193441	gene-LOC110645332	-1.80687	4.55522e-14	gene-LOC110672927	3.17387	0.00175447	gene-LOC110663565	-1.3381	0.00457871													gene-LOC110635649	1.33666
																								XLOC_010562	1.08071	0.00199473	gene-LOC110663821	-1.8072	6.43728e-05	gene-LOC110663477	3.16771	1.08275e-06	gene-LOC110649430	-1.33914	7.14124e-14													gene-LOC110663691	1.3361
																								gene-LOC110633883	1.08063	2.3177e-06	gene-LOC110648629	-1.80905	0.000111434	gene-LOC110652119	3.16158	4.01633e-28	gene-LOC110660330	-1.33963	1.70565e-05													gene-LOC110632949	1.33551
																								gene-LOC110639831	1.07876	2.16959e-07	gene-LOC110666367	-1.82089	0.000887697	gene-LOC110640523	3.16026	8.2965e-26	gene-LOC110633940	-1.33966	3.74795e-16													gene-LOC110672002	1.33459
																								gene-LOC110637776	1.07855	4.97504e-07	gene-LOC110650417	-1.8256	1.64088e-09	gene-LOC110648995	3.15739	0.000936549	XLOC_019756	-1.34026	0.00279609													gene-LOC110633086	1.33428
																								gene-LOC110639273	1.07687	4.55377e-06	gene-LOC110638551	-1.83063	0.00461486	gene-LOC110666054	3.15092	0.00666468	gene-LOC110640419	-1.34102	0.00209399													XLOC_046775	1.33303
																								gene-LOC110642238	1.07328	0.00311514	gene-LOC110653223	-1.83247	1.20025e-20	gene-LOC110667991	3.14904	4.50571e-12	XLOC_018774	-1.34125	0.00461573													gene-LOC110634742	1.33227
																								gene-LOC110633941	1.07328	0.000392404	gene-LOC110661045	-1.83762	0.000118249	gene-LOC110647319	3.14351	1.86103e-10	gene-LOC110651584	-1.34225	1.81901e-10													gene-LOC110673822	1.32895
																								gene-LOC110649491	1.06702	2.38587e-09	gene-LOC110658634	-1.83967	5.98878e-07	gene-LOC110644184	3.14273	1.46988e-05	gene-LOC110660907	-1.34298	0.000565947													gene-LOC110652483	1.32877
																								XLOC_001937	1.06502	4.63989e-05	gene-LOC110645331	-1.8399	2.83184e-22	gene-LOC110650208	3.1425	0.00790645	XLOC_044160	-1.34313	6.53566e-06													gene-LOC110664483	1.32631
																								gene-LOC110634378	1.06146	3.90389e-06	gene-LOC110642142	-1.84206	0.00478063	gene-LOC110669823	3.14214	1.4275e-12	gene-LOC110646340	-1.34336	1.07622e-05													gene-LOC110644973	1.32534
																								gene-LOC110641352	1.05935	0.000784071	XLOC_045456	-1.84291	0.00124494	gene-LOC110632624	3.13814	1.58283e-06	gene-LOC110669120	-1.34463	1.96897e-22													gene-LOC110654768	1.3252
																								gene-LOC110633658	1.05839	7.34992e-05	gene-LOC110673766	-1.84333	6.96525e-05	gene-LOC110633245	3.13431	1.69943e-18	gene-LOC110642052	-1.3455	0.00249659													gene-LOC110656801	1.32346
																								gene-LOC110651856	1.05368	3.39849e-07	gene-LOC110670059	-1.84381	0.00409238	gene-HebrCp121	3.12722	0.00021376	gene-LOC110647997	-1.3456	8.46771e-10													gene-LOC110669548	1.32132
																								gene-LOC110647144	1.05292	7.96622e-11	gene-LOC110650735	-1.8444	1.37462e-06	gene-LOC110660770	3.12505	0.000880066	XLOC_013166	-1.34789	5.60875e-05													gene-LOC110633291	1.32098
																								gene-LOC110653179	1.05116	0.00106312	gene-LOC110652443	-1.84626	0.00035203	gene-LOC110655551	3.12487	0.00235445	gene-LOC110662162	-1.34789	0.0120195													gene-LOC110662567	1.32064
																								gene-LOC110665757	1.04924	4.82955e-06	gene-LOC110642045	-1.85156	2.01077e-13	gene-LOC110636620	3.12293	0.0115731	gene-LOC110671363	-1.34817	2.92349e-09													gene-LOC110658840	1.31866
																								gene-LOC110649581	1.04323	5.96777e-11	gene-LOC110634391	-1.85336	1.27061e-14	gene-LOC110639587	3.11802	0.00367571	gene-LOC110657780	-1.34853	3.93433e-07													gene-LOC110650110	1.31379
																								gene-LOC110639673	1.0397	8.81822e-06	gene-LOC110666127	-1.85451	4.6363e-10	gene-LOC110639534	3.11716	6.65042e-24	gene-LOC110669666	-1.34863	1.09227e-13													gene-LOC110633563	1.31329
																								gene-LOC110650526	1.03941	0.000497797	gene-LOC110649413	-1.85528	2.43097e-16	gene-LOC110667339	3.11568	0.00838675	gene-LOC110653745	-1.34905	1.05612e-06													gene-LOC110654734	1.3117
																								gene-LOC110658159	1.03597	1.61851e-12	gene-LOC110659585	-1.85998	9.91246e-11	gene-LOC110640930	3.11284	0.000268673	gene-LOC110666249	-1.34931	4.51205e-07													XLOC_022636	1.31066
																								gene-LOC110648229	1.03555	0.00446185	gene-LOC110638510	-1.8608	8.44339e-10	gene-LOC110642735	3.11217	0.000678003	gene-LOC110648957	-1.35006	0.00419624													gene-LOC110638244	1.3099
																								gene-LOC110646528	1.03251	3.19208e-06	XLOC_027652	-1.86119	0.00132727	gene-LOC110663299	3.10578	3.81369e-15	gene-LOC110662190	-1.35045	2.58093e-05													XLOC_009256	1.30921
																								XLOC_002249	1.03088	6.36471e-05	gene-LOC110631522	-1.86553	0.000249752	gene-LOC110673157	3.10245	0.00648814	gene-LOC110658296	-1.35225	0.00818621													gene-LOC110660725	1.30916
																								gene-LOC110652451	1.03046	0.000892084	gene-LOC110647720	-1.86678	4.95421e-07	gene-LOC110649473	3.09555	0.000679584	gene-LOC110659012	-1.35257	3.725e-07													gene-LOC110653008	1.30862
																								gene-LOC110664042	1.02917	0.00395508	XLOC_042409	-1.87227	1.28804e-06	gene-LOC110673762	3.09132	6.21666e-17	gene-LOC110638200	-1.35284	0.000201573													gene-LOC110647422	1.30608
																								gene-LOC110668916	1.02893	3.22536e-09	gene-LOC110668980	-1.87507	1.46099e-07	gene-LOC110632576	3.09118	2.14658e-32	gene-LOC110651842	-1.35371	0.000715675													gene-LOC110643354	1.30405
																								gene-LOC110638923	1.02315	0.000482684	gene-LOC110659660	-1.87795	4.14947e-05	gene-LOC110649467	3.08739	0.00307238	gene-LOC110642349	-1.35487	5.03651e-06													gene-LOC110653883	1.30343
																								gene-LOC110635922	1.02294	0.000546659	XLOC_029159	-1.88323	1.0847e-16	gene-HebrCp097	3.08609	0.00165415	gene-LOC110672097	-1.35531	8.79546e-15													gene-LOC110654932	1.30335
																								gene-LOC110636677	1.02024	1.05519e-07	gene-LOC110666216	-1.88809	2.05343e-16	gene-LOC110632864	3.08504	0.0039051	gene-LOC110670980	-1.35606	0.00145545													gene-LOC110671846	1.29924
																								gene-LOC110641307	1.01988	0.000120383	gene-LOC110639661	-1.89021	3.25156e-05	gene-LOC110646123	3.08217	2.44956e-07	gene-LOC110641854	-1.35702	4.69702e-08													gene-LOC110633624	1.29872
																								gene-LOC110649617	1.01943	2.87318e-21	gene-LOC110642080	-1.89248	5.59699e-05	gene-LOC110636539	3.08003	9.68131e-09	gene-LOC110668520	-1.35747	8.96273e-13													gene-LOC110651534	1.29738
																								gene-LOC110632576	1.01777	0.00012672	XLOC_007527	-1.89799	4.32295e-06	gene-LOC110663439	3.07755	1.3654e-37	gene-LOC110673192	-1.35806	4.7559e-17													gene-LOC110669139	1.29652
																								gene-LOC110649204	1.01506	0.0023074	gene-LOC110666310	-1.89814	6.53877e-14	gene-LOC110663813	3.07307	1.08479e-21	gene-LOC110665188	-1.35901	0.00942045													gene-LOC110660766	1.29475
																								gene-LOC110657154	1.01199	7.96585e-05	XLOC_001295	-1.90213	2.14287e-07	gene-LOC110651549	3.0698	0.00230872	gene-LOC110637765	-1.35923	0.00463802													gene-LOC110672528	1.29385
																								gene-LOC110655096	1.011	0.00123023	gene-LOC110651562	-1.90349	0.000685842	gene-LOC110649661	3.06727	6.02072e-16	gene-LOC110671171	-1.35966	5.73733e-20													gene-LOC110670433	1.29376
																								gene-LOC110658170	1.00887	4.9152e-05	gene-LOC110673770	-1.90359	0.00424535	gene-LOC110649927	3.06458	0.00314167	gene-LOC110650564	-1.35977	1.09611e-08													gene-LOC110662756	1.29356
																								gene-LOC110646058	1.00831	3.23481e-09	gene-LOC110657883	-1.90387	1.46172e-35	gene-LOC110665168	3.06327	8.30923e-06	gene-LOC110631751	-1.36015	6.55877e-08													gene-LOC110667368	1.29247
																								gene-LOC110660288	1.00638	1.4478e-08	gene-LOC110647742	-1.9049	2.94621e-09	gene-LOC110642685	3.05979	1.54146e-11	gene-LOC110633524	-1.36032	5.69767e-05													gene-LOC110651551	1.29086
																								gene-LOC110632333	1.00482	9.05071e-09	gene-LOC110662406	-1.91179	3.95744e-05	gene-LOC110651923	3.05646	0.000571459	gene-LOC110638882	-1.3624	4.95369e-06													gene-LOC110632441	1.28926
																								gene-LOC110638779	1.00287	8.3248e-08	gene-LOC110667949	-1.91357	0.00427991	gene-LOC110663663	3.05551	8.14771e-07	gene-LOC110647062	-1.36247	2.05774e-16													gene-LOC110666347	1.28817
																								gene-LOC110653713	1.00182	4.02875e-20	gene-LOC110661838	-1.9158	0.000174635	gene-LOC110659099	3.05365	0.0108935	gene-LOC110647043	-1.36309	0.00160199													gene-LOC110644609	1.28468
																								gene-LOC110673074	5.14227	0.000123051	gene-LOC110655086	-1.91999	7.39368e-06	gene-LOC110634130	3.05025	0.00070314	gene-LOC110646023	-1.36426	8.50143e-10													gene-LOC110635435	1.2836
																								gene-LOC110670552	4.57071	1.00947e-15	gene-LOC110634392	-1.92052	2.07612e-14	gene-LOC110650713	3.04945	1.11816e-05	XLOC_040901	-1.36849	0.000297772													gene-LOC110635939	1.28203
																								gene-LOC110635793	2.56488	0.00169375	gene-LOC110648470	-1.92348	2.80544e-09	gene-LOC110654001	3.04867	6.45009e-14	gene-LOC110657131	-1.36976	1.5231e-05													gene-LOC110667178	1.28186
																								gene-LOC110663126	2.21965	0.00197256	XLOC_024944	-1.93296	1.97403e-06	gene-HebrCp122	3.04708	0.00299947	gene-LOC110643758	-1.36996	0.000199337													gene-LOC110673762	1.28041
																								gene-LOC110658306	1.23763	0.00199358	gene-LOC110642321	-1.93516	6.50555e-14	gene-LOC110634197	3.04359	9.36599e-05	gene-LOC110673933	-1.37028	0.00505027													gene-LOC110661627	1.27946
																								gene-LOC110651528	1.12317	1.45582e-16	XLOC_045706	-1.93573	1.73338e-14	gene-LOC110632583	3.03536	7.10431e-06	XLOC_034376	-1.37065	0.00333747													gene-LOC110658170	1.27778
																											gene-LOC110657043	-1.93839	2.02372e-11	gene-LOC110649639	3.02691	1.29363e-14	gene-LOC110671455	-1.37075	4.95679e-08													gene-LOC110641467	1.27753
																											gene-LOC110668129	-1.93889	9.36091e-05	gene-LOC110671414	3.01916	1.19481e-05	XLOC_010258	-1.37086	0.000198503													gene-LOC110636299	1.27641
																											gene-LOC110642052	-1.94478	2.98106e-05	gene-LOC110645366	3.00929	0.0029873	XLOC_023531	-1.3713	0.00744186													gene-LOC110645200	1.27592
																											gene-LOC110673477	-1.95135	4.34482e-25	gene-LOC110649216	3.0057	0.000289755	gene-LOC110661118	-1.3718	0.000135118													XLOC_019754	1.27388
																											gene-LOC110651616	-1.9537	2.48538e-05	gene-LOC110672919	3.00474	0.000684337	gene-LOC110632424	-1.3727	4.54829e-19													gene-LOC110641946	1.27325
																											gene-LOC110653474	-1.95403	1.69201e-11	gene-LOC110673740	3.00262	2.54481e-14	gene-LOC110646407	-1.37321	5.42472e-17													gene-LOC110668403	1.27276
																											gene-LOC110661749	-1.9555	1.84814e-06	gene-LOC110642343	20.0373	2.32677e-10	XLOC_041519	-1.37525	0.00576459													gene-LOC110652820	1.2722
																											gene-LOC110648087	-1.95613	4.80317e-10	gene-LOC110643812	2.99973	4.38236e-05	gene-LOC110669742	-1.37641	8.55085e-05													gene-LOC110645347	1.2719
																											gene-LOC110668077	-1.95638	1.26622e-05	gene-LOC110651518	2.99969	0.000833155	gene-LOC110637213	-1.37642	1.08333e-08													gene-LOC110654556	1.2688
																											gene-LOC110669215	-1.95734	6.92982e-16	gene-LOC110647329	2.99967	0.00450998	gene-LOC110653897	-1.37717	0.0018471													XLOC_024500	1.26343
																											XLOC_006511	-1.9593	0.000401212	gene-LOC110649176	2.99409	6.34776e-21	gene-LOC110666301	-1.3773	9.6033e-13													gene-LOC110639150	1.26222
																											gene-LOC110638943	-1.9614	3.02913e-07	gene-LOC110657620	2.99315	0.000961616	gene-LOC110650958	-1.37781	0.000136476													gene-LOC110672035	1.26006
																											gene-LOC110643384	-1.96751	1.70939e-13	gene-LOC110645289	2.99311	1.34694e-31	XLOC_044801	-1.37844	0.00131079													gene-LOC110643284	1.25911
																											gene-LOC110638942	-1.97227	1.72256e-07	gene-LOC110672362	2.99089	2.47391e-05	XLOC_037628	-1.37857	0.00922342													gene-LOC110635454	1.25879
																											gene-LOC110644296	-1.97345	4.20215e-07	gene-LOC110658327	2.98814	0.00415077	gene-LOC110637857	-1.37992	3.41837e-05													gene-LOC110667486	1.25877
																											gene-LOC110640561	-1.98065	8.99708e-05	gene-LOC110652635	2.9857	0.00893847	gene-LOC110636823	-1.38034	1.29083e-10													gene-LOC110656265	1.25798
																											gene-LOC110646288	-1.98649	2.77722e-05	gene-LOC110652104	2.98541	0.00107909	gene-LOC110661368	-1.38088	1.00554e-10													gene-LOC110657114	1.25751
																											XLOC_035856	-1.98836	5.61447e-05	XLOC_035765	2.98479	6.43152e-21	gene-LOC110671277	-1.38243	1.4896e-06													gene-LOC110669901	1.25587
																											gene-LOC110673093	-1.99021	7.84832e-13	gene-LOC110644222	2.98331	0.000487959	gene-LOC110663779	-1.38273	8.45164e-05													gene-LOC110645761	1.25506
																											gene-LOC110645849	-1.99219	0.00598103	gene-LOC110634228	2.98241	3.69052e-19	gene-LOC110651252	-1.38289	0.00355132													gene-LOC110671974	1.25441
																											gene-LOC110637108	-1.99331	4.66481e-13	gene-LOC110651481	2.98079	0.001686	gene-LOC110670454	-1.38518	0.000977312													gene-LOC110654543	1.25419
																											gene-LOC110655792	-1.99603	0.000824483	gene-LOC110661798	2.97618	0.000769708	gene-LOC110656115	-1.38632	0.00333101													gene-LOC110653634	1.25389
																											gene-LOC110632738	-2.01081	4.19032e-06	gene-LOC110650913	2.97515	0.00684673	gene-LOC110645561	-1.38679	7.48652e-15													gene-LOC110643755	1.25307
																											gene-LOC110641251	-2.01178	0.00261435	gene-LOC110669476	2.97381	1.32498e-08	gene-LOC110650119	-1.38718	0.0116363													gene-LOC110673132	1.25192
																											XLOC_038499	-2.01765	8.41595e-16	gene-LOC110632447	2.9703	2.25182e-08	gene-LOC110637158	-1.38766	4.24648e-06													gene-LOC110671710	1.25176
																											gene-LOC110636660	-2.01867	1.82909e-06	gene-LOC110667921	2.96989	0.00266871	gene-LOC110656426	-1.38771	2.44676e-16													gene-LOC110669735	1.25157
																											gene-LOC110652864	-2.01955	0.00088925	XLOC_019754	2.96477	7.73857e-15	gene-LOC110666305	-1.38804	8.21581e-05													gene-LOC110672015	1.24899
																											gene-LOC110655825	-2.02044	0.000161862	XLOC_033384	2.96445	0.0020086	gene-LOC110649949	-1.38839	0.000836483													XLOC_031411	1.24892
																											gene-LOC110669561	-2.02071	1.4824e-28	gene-LOC110672921	2.96192	1.26716e-07	XLOC_024331	-1.38976	0.00233602													gene-LOC110636982	1.24835
																											gene-LOC110636102	-2.02742	6.81625e-10	gene-LOC110673045	2.95395	6.19278e-06	gene-LOC110661061	-1.39	8.2483e-08													gene-LOC110638004	1.24792
																											gene-LOC110644727	-2.03197	1.68495e-08	gene-LOC110634420	2.95188	4.15382e-06	gene-LOC110667532	-1.39015	0.00927559													gene-LOC110649668	1.24781
																											gene-TRNAQ-CUG-3	-2.038	0.000263996	gene-LOC110647214	2.95	4.30773e-11	gene-LOC110642631	-1.39045	3.26875e-09													gene-LOC110657712	1.24711
																											XLOC_002235	-2.0396	0.000104074	gene-LOC110666148	2.94544	9.01033e-06	gene-LOC110639995	-1.39056	1.53468e-13													XLOC_040684	1.24608
																											gene-LOC110636735	-2.04446	0.000175953	gene-LOC110651645	2.94076	0.000921776	gene-LOC110661889	-1.39074	0.00842254													gene-LOC110641083	1.24408
																											XLOC_040210	-2.04635	9.58156e-05	gene-LOC110649006	2.93673	4.0785e-60	XLOC_030067	-1.3908	0.000111988													gene-LOC110658934	1.24327
																											gene-LOC110651853	-2.04812	1.17809e-21	gene-LOC110671352	2.93374	0.0062001	gene-LOC110653378	-1.39186	3.87875e-05													XLOC_023300	1.24192
																											gene-LOC110650766	-2.04854	0.00139409	gene-LOC110645346	2.92853	0.000108834	gene-LOC110644113	-1.39221	4.85959e-07													gene-LOC110664095	1.24144
																											gene-LOC110649954	-2.04975	6.31427e-06	gene-LOC110651847	2.92573	0.000391792	gene-LOC110633711	-1.39305	0.00682851													gene-LOC110639646	1.23975
																											XLOC_045255	-2.04997	0.000399605	gene-LOC110650291	2.92328	0.00169397	gene-LOC110647636	-1.3935	0.00230031													gene-LOC110640808	1.23806
																											gene-LOC110667526	-2.05147	0.00041011	XLOC_029891	2.92182	7.77794e-05	gene-LOC110661674	-1.39392	9.66907e-22													gene-LOC110635768	1.23786
																											gene-LOC110660117	-2.05187	4.08852e-12	gene-LOC110663156	2.92179	8.11588e-07	gene-LOC110644974	-1.39422	5.75936e-08													gene-LOC110638956	1.23673
																											gene-LOC110650294	-2.0529	0.000191044	gene-LOC110643327	2.9205	1.70792e-20	XLOC_043875	-1.39428	5.23941e-08													gene-LOC110665379	1.2355
																											gene-LOC110647990	-2.05665	1.31392e-20	gene-LOC110663155	2.91515	5.92643e-05	gene-LOC110639086	-1.39477	2.49199e-10													gene-LOC110658043	1.23493
																											gene-LOC110656433	-2.06789	0.000142857	gene-LOC110634657	2.91496	0.000954229	XLOC_002856	-1.39506	5.16641e-12													gene-LOC110673515	1.23455
																											XLOC_034822	-2.07178	3.73184e-05	gene-LOC110638838	2.9115	6.24498e-08	XLOC_001824	-1.39542	0.000389252													gene-LOC110655346	1.23435
																											gene-LOC110649285	-2.07541	0.000551432	gene-LOC110673027	2.90914	1.02927e-22	gene-LOC110657306	-1.39551	1.78307e-20													gene-LOC110637060	1.23395
																											gene-LOC110661806	-2.07695	2.52115e-06	gene-LOC110633447	2.90764	0.000699454	gene-LOC110651110	-1.39816	2.45692e-05													gene-LOC110642543	1.23276
																											XLOC_007511	-2.07734	0.00034238	gene-LOC110632162	2.89315	0.0060644	gene-LOC110645597	-1.39837	2.56033e-06													XLOC_046164	1.23225
																											gene-LOC110667739	-2.09566	0.00119004	gene-LOC110631711	2.89214	0.000757038	gene-LOC110664396	-1.39887	5.87619e-08													gene-LOC110658622	1.22795
																											gene-LOC110665446	-2.09928	0.000629627	gene-LOC110656743	2.89092	5.8329e-49	gene-LOC110662004	-1.39906	0.000942166													gene-LOC110653740	1.22735
																											gene-LOC110646095	-2.10439	4.0387e-08	gene-LOC110658518	2.88975	5.11747e-08	gene-LOC110641866	-1.39922	3.13277e-12													gene-LOC110656323	1.22383
																											gene-LOC110647565	-2.11551	2.91363e-12	gene-LOC110637493	2.88678	3.2311e-13	XLOC_024161	-1.39941	0.00265736													XLOC_004313	1.22288
																											gene-LOC110635455	-2.11683	1.20022e-05	gene-LOC110662370	2.88463	1.31453e-09	gene-LOC110649442	-1.39968	8.05405e-19													gene-LOC110640494	1.21995
																											gene-LOC110645328	-2.12137	7.46898e-14	gene-LOC110663527	2.88174	0.0104935	gene-LOC110645651	-1.40045	3.76002e-09													gene-LOC110655243	1.21981
																											gene-LOC110665736	-2.12245	3.0553e-07	gene-LOC110643072	2.87014	4.43073e-07	gene-LOC110644675	-1.40191	0.000234439													gene-LOC110648608	1.21909
																											XLOC_038471	-2.12621	0.00499969	gene-LOC110673416	2.86621	0.00631166	XLOC_002738	-1.40244	1.65485e-05													gene-LOC110651846	1.21709
																											XLOC_045383	-2.12795	0.00425027	XLOC_031411	2.86536	3.11131e-17	gene-LOC110653700	-1.40388	1.03771e-29													gene-LOC110655051	1.21706
																											gene-LOC110656756	-2.12985	4.19234e-15	gene-LOC110673642	2.86494	0.00424742	gene-LOC110641886	-1.40399	2.26161e-06													gene-LOC110654928	1.21501
																											gene-LOC110645528	-2.13098	0.00133329	gene-LOC110657097	2.86218	2.1476e-05	gene-LOC110670254	-1.40448	2.38048e-12													gene-LOC110672924	1.21382
																											gene-LOC110634481	-2.13428	0.00598323	gene-LOC110648952	2.85398	1.24786e-05	XLOC_002086	-1.40489	0.00100174													gene-LOC110668816	1.21161
																											gene-LOC110661143	-2.14125	0.00387616	gene-LOC110668667	2.85123	7.05248e-09	gene-LOC110632005	-1.40633	2.25824e-10													XLOC_033264	1.21045
																											gene-LOC110663297	-2.14263	1.15029e-22	gene-LOC110633249	2.84621	4.24745e-12	gene-LOC110656810	-1.4071	2.72579e-08													gene-LOC110648528	1.20965
																											gene-LOC110658296	-2.14614	7.26111e-05	gene-LOC110649403	2.84392	6.50356e-08	gene-LOC110658875	-1.4071	0.00901728													gene-LOC110636704	1.20813
																											gene-LOC110661010	-2.15147	2.47895e-19	gene-LOC110662987	2.82378	0.00964901	gene-LOC110662008	-1.40727	7.07466e-16													gene-LOC110668021	1.20726
																											gene-LOC110667945	-2.155	7.81259e-06	gene-LOC110668235	2.82112	9.30313e-08	gene-LOC110664638	-1.40827	0.00308978													gene-LOC110646817	1.20683
																											gene-LOC110659769	-2.15937	2.3112e-10	gene-LOC110647605	2.82051	0.000327599	gene-LOC110668773	-1.40925	0.00123058													gene-LOC110673027	1.20596
																											gene-LOC110635732	-2.16514	0.00467065	gene-LOC110662570	2.81703	0.000813488	gene-LOC110656915	-1.4093	2.01262e-06													gene-LOC110663018	1.20542
																											gene-LOC110665865	-2.16759	1.72039e-14	XLOC_013999	2.81591	0.00640539	gene-LOC110632336	-1.41012	2.61937e-10													gene-LOC110643562	1.20492
																											gene-LOC110669120	-2.1764	7.87756e-53	gene-LOC110639499	2.81584	5.61287e-28	gene-LOC110655659	-1.41027	1.59202e-07													gene-LOC110664129	1.20489
																											gene-LOC110642046	-2.20917	2.29779e-10	gene-LOC110656602	2.81349	0.0018394	gene-LOC110642759	-1.41083	6.12282e-09													gene-LOC110673070	1.20479
																											gene-LOC110654207	-2.20942	1.36207e-06	gene-LOC110658417	2.81238	5.75838e-22	gene-LOC110641828	-1.41099	6.34531e-05													gene-LOC110669889	1.20421
																											gene-LOC110661183	-2.21766	1.83213e-05	gene-LOC110637577	2.81087	5.94524e-17	gene-LOC110644450	-1.41134	6.24282e-18													gene-LOC110645136	1.20255
																											gene-LOC110641566	-2.21881	7.1898e-15	gene-LOC110670450	2.81067	0.000144583	gene-LOC110664801	-1.41239	0.0080256													gene-LOC110654555	1.20093
																											XLOC_017980	-2.22996	1.70529e-05	gene-LOC110651273	2.80853	0.00591144	gene-LOC110651320	-1.41302	4.18703e-07													gene-LOC110633999	1.19956
																											gene-LOC110670331	-2.23216	9.97963e-07	gene-LOC110670691	2.80351	2.59829e-24	gene-LOC110638493	-1.41326	5.91905e-05													gene-LOC110672583	1.19955
																											gene-LOC110642639	-2.24113	8.53581e-14	gene-LOC110673196	2.80203	9.7945e-05	gene-LOC110665302	-1.41329	0.00273904													XLOC_013055	1.19668
																											gene-LOC110635856	-2.24189	7.75053e-14	gene-LOC110638215	2.80058	4.02254e-10	XLOC_001952	-1.41366	0.011111													gene-LOC110633290	1.1954
																											XLOC_038197	-2.24384	9.74872e-09	gene-LOC110669977	2.79938	1.65438e-50	gene-LOC110649954	-1.41542	0.000838864													XLOC_027551	1.19211
																											gene-LOC110656138	-2.24987	5.72599e-05	XLOC_015587	2.79887	7.73829e-16	gene-LOC110658218	-1.41568	1.36924e-11													gene-LOC110659339	1.19171
																											gene-LOC110633831	-2.25797	3.36472e-32	gene-LOC110666244	2.79517	0.000770889	XLOC_024328	-1.41744	8.9561e-26													gene-LOC110667462	1.19038
																											XLOC_036946	-2.26258	3.06987e-05	gene-LOC110655381	2.79331	1.53309e-06	gene-LOC110645084	-1.41792	0.00459337													gene-LOC110658359	1.18981
																											gene-LOC110657054	-2.26566	5.65872e-07	gene-LOC110660847	2.79157	0.000883226	gene-LOC110636722	-1.41802	2.32031e-10													gene-LOC110648100	1.18713
																											gene-LOC110659455	-2.2779	4.34128e-11	gene-LOC110634753	2.78992	0.00596545	gene-LOC110666284	-1.41803	0.000134419													gene-LOC110666497	1.18673
																											gene-LOC110645871	-2.28132	0.00207874	gene-LOC110645007	2.78953	0.0015923	gene-LOC110669145	-1.41983	0.000968313													gene-LOC110662837	1.18573
																											XLOC_001210	-2.29198	0.000852665	gene-LOC110645477	2.78812	0.011716	gene-LOC110644386	-1.42116	0.000827915													gene-LOC110657035	1.18503
																											gene-LOC110640115	-2.29352	3.8729e-12	gene-LOC110655643	2.78807	1.92333e-20	XLOC_012771	-1.42225	2.52335e-05													gene-LOC110653361	1.18418
																											gene-LOC110654324	-2.29951	0.0040365	XLOC_042337	2.78257	0.00036091	gene-LOC110633552	-1.42295	0.000455355													gene-LOC110658167	1.18274
																											gene-LOC110640372	-2.30029	4.3393e-19	gene-LOC110645374	2.78202	8.62903e-06	gene-LOC110640723	-1.42342	0.00118144													gene-LOC110642421	1.1821
																											gene-LOC110669703	-2.30171	2.3778e-06	gene-LOC110648332	2.77992	1.59018e-30	gene-LOC110635599	-1.42484	2.97944e-05													gene-LOC110643426	1.1811
																											XLOC_025388	-2.30605	4.40312e-06	gene-LOC110641271	2.77763	0.00488168	gene-LOC110659424	-1.42657	0.0094674													gene-LOC110673405	1.1807
																											gene-LOC110644424	-2.30893	0.0015333	gene-LOC110649261	2.76889	5.19286e-18	gene-LOC110657576	-1.42725	0.00155079													gene-LOC110653402	1.18048
																											gene-LOC110640697	-2.30955	8.58595e-16	gene-LOC110661208	2.75256	0.00296385	gene-LOC110633022	-1.42852	6.37008e-05													gene-LOC110662245	1.17835
																											gene-LOC110660932	-2.34962	0.000297675	gene-LOC110642689	2.74959	0.00021884	gene-LOC110663774	-1.42926	0.000193559													gene-LOC110671043	1.17832
																											XLOC_044198	-2.35576	8.89763e-06	gene-LOC110651502	2.74664	9.5696e-60	gene-LOC110638918	-1.42942	1.56093e-06													gene-LOC110673516	1.17789
																											gene-LOC110662636	-2.35774	1.07148e-14	gene-LOC110634457	2.74287	1.97967e-14	gene-LOC110659348	-1.43038	0.00185103													gene-LOC110647546	1.17783
																											gene-LOC110646293	-2.36315	2.22701e-06	gene-LOC110643267	2.73837	1.42517e-07	gene-LOC110649217	-1.4318	9.70124e-05													gene-LOC110638779	1.17499
																											gene-LOC110637602	-2.37176	0.000377543	gene-LOC110646496	2.73622	0.000490757	gene-LOC110658768	-1.43278	6.81358e-07													gene-LOC110665331	1.17462
																											gene-LOC110637987	-2.37313	3.52901e-12	gene-LOC110634227	2.73504	0.00316805	gene-LOC110649238	-1.43298	4.81533e-11													gene-LOC110670517	1.17228
																											gene-LOC110668729	-2.38023	0.00141508	gene-LOC110636237	2.73452	0.00470017	gene-LOC110631901	-1.43319	1.08377e-06													gene-LOC110650487	1.1719
																											XLOC_038328	-2.39267	5.44853e-15	gene-LOC110657478	2.73315	0.00493231	gene-LOC110649456	-1.43427	1.49208e-05													gene-LOC110652015	1.17076
																											gene-LOC110650584	-2.39384	5.2102e-14	gene-LOC110636318	2.73206	4.36946e-05	gene-LOC110651545	-1.43469	0.000886276													gene-LOC110644654	1.17049
																											gene-LOC110651092	-2.40513	1.03098e-09	gene-LOC110647017	2.73205	0.000730611	gene-LOC110670518	-1.43496	9.8933e-25													gene-LOC110650990	1.16955
																											XLOC_004734	-2.41659	3.18941e-09	gene-LOC110647471	2.72843	7.35392e-06	gene-LOC110654733	-1.43615	0.00816948													gene-LOC110657115	1.16948
																											XLOC_039605	-2.42331	5.83439e-07	gene-LOC110635792	2.72467	2.40688e-07	gene-LOC110644846	-1.43732	0.000391308													gene-LOC110638090	1.16892
																											gene-LOC110648005	-2.43739	4.51824e-18	gene-LOC110632272	2.72287	0.000608545	gene-LOC110654535	-1.43735	5.33388e-12													gene-LOC110631545	1.16766
																											gene-LOC110661962	-2.45426	0.00332655	gene-LOC110649680	2.71902	7.99813e-30	gene-LOC110652357	-1.43768	0.000355594													gene-LOC110658306	1.16694
																											gene-LOC110664690	-2.45734	0.000382884	gene-LOC110670801	2.71612	0.0115635	XLOC_024223	-1.43917	0.00317146													gene-LOC110667001	1.16448
																											gene-LOC110665730	-2.46997	2.96767e-29	gene-LOC110648467	2.71439	0.0079808	gene-LOC110649037	-1.44057	0.00663281													gene-LOC110671033	1.16417
																											gene-LOC110641610	-2.47812	0.000226155	gene-LOC110632339	2.71377	0.0103682	XLOC_021970	-1.44096	0.00064339													gene-LOC110665550	1.16406
																											gene-LOC110642967	-2.47874	1.6897e-12	gene-LOC110668210	2.71144	9.00285e-27	gene-LOC110640791	-1.44136	1.98839e-12													gene-LOC110665243	1.16318
																											XLOC_005107	-2.47991	9.757e-10	gene-LOC110648346	2.71071	0.0120322	gene-LOC110635455	-1.4419	0.00190658													gene-LOC110663169	1.16237
																											gene-LOC110641770	-2.48131	0.00488364	XLOC_002591	2.7082	2.42024e-25	gene-LOC110645379	-1.44195	5.67844e-06													gene-LOC110651989	1.16215
																											XLOC_007204	-2.49041	1.60058e-06	gene-LOC110643531	2.70639	1.59908e-33	gene-LOC110670255	-1.44208	9.42532e-11													XLOC_033824	1.16034
																											XLOC_000861	-2.49366	0.00103009	gene-LOC110644191	2.70306	0.00126204	gene-LOC110673940	-1.44464	3.12874e-09													gene-LOC110647756	1.15989
																											gene-LOC110662421	-2.49601	7.38021e-06	gene-LOC110649129	2.70228	5.33617e-20	XLOC_006218	-1.44542	1.21086e-14													gene-LOC110647993	1.15951
																											gene-LOC110660630	-2.52424	3.98582e-15	gene-LOC110661324	2.70002	0.00123157	gene-LOC110635790	-1.44629	2.46032e-09													gene-LOC110651499	1.1583
																											gene-LOC110641042	-2.53123	0.000121996	gene-LOC110673700	2.69678	0.00570049	gene-LOC110667489	-1.44683	0.000644155													gene-LOC110655475	1.15772
																											gene-LOC110668445	-2.53152	6.73379e-07	gene-LOC110673153	2.69253	0.00239286	gene-LOC110651398	-1.44724	1.74971e-10													gene-LOC110661245	1.15767
																											gene-LOC110631687	-2.53379	6.24111e-13	gene-LOC110670418	2.68913	5.02212e-07	gene-LOC110671619	-1.44766	2.80016e-09													gene-LOC110658649	1.15488
																											XLOC_000624	-2.54008	0.00199399	gene-LOC110650916	2.68441	1.80226e-06	XLOC_004745	-1.44852	0.00027546													gene-LOC110671870	1.15422
																											gene-LOC110635708	-2.55455	0.00317699	gene-LOC110651140	2.68197	0.000227631	gene-LOC110649451	-1.44957	0.00141275													gene-LOC110646528	1.15344
																											gene-LOC110656194	-2.55516	6.90036e-06	gene-LOC110667616	2.68009	6.72269e-11	gene-LOC110652602	-1.44998	6.7166e-05													gene-LOC110660746	1.15203
																											XLOC_022902	-2.55629	0.00172014	gene-LOC110652488	2.67756	1.49876e-06	gene-LOC110663559	-1.45132	0.00402714													gene-LOC110664486	1.15197
																											gene-LOC110645378	-2.56034	9.43898e-08	gene-LOC110652274	2.6757	4.08591e-16	XLOC_010251	-1.45242	7.13014e-12													gene-LOC110646091	1.15132
																											gene-LOC110640948	-2.5615	0.00419388	gene-LOC110654768	2.67411	2.60035e-10	gene-LOC110670815	-1.45457	6.51798e-11													gene-LOC110645076	1.14984
																											XLOC_040369	-2.56171	1.31396e-06	XLOC_001410	2.67222	5.12442e-07	XLOC_009827	-1.45471	0.000227392													gene-LOC110663149	1.14931
																											XLOC_013531	-2.56733	0.000272831	gene-LOC110664460	2.6713	6.11978e-12	XLOC_030538	-1.45481	0.00261472													gene-LOC110646576	1.14649
																											XLOC_042535	-2.57327	1.01287e-05	gene-LOC110655323	2.66837	8.35062e-15	gene-LOC110667714	-1.45587	1.05476e-11													gene-LOC110658097	1.14634
																											gene-LOC110642253	-2.58735	4.29295e-13	gene-LOC110641267	2.66622	3.56339e-05	gene-LOC110656104	-1.45644	0.00211627													gene-LOC110662254	1.14527
																											gene-LOC110636664	-2.59084	0.000274159	gene-LOC110665379	2.66535	3.98397e-10	gene-LOC110666397	-1.45774	1.69328e-05													gene-LOC110656691	1.14495
																											gene-LOC110666245	-2.59137	3.37288e-06	gene-LOC110647391	2.65919	0.000234438	gene-LOC110662118	-1.45786	4.12357e-12													gene-LOC110656806	1.14485
																											gene-LOC110659212	-2.59896	0.0016833	gene-LOC110663342	2.65887	2.25601e-05	gene-LOC110659744	-1.45869	1.85823e-05													gene-LOC110648574	1.14469
																											XLOC_026500	-2.60108	0.00336902	gene-LOC110669127	2.65874	1.52404e-22	gene-LOC110644058	-1.45937	8.66779e-12													gene-LOC110653696	1.14449
																											XLOC_012101	-2.60489	0.00316997	gene-LOC110669727	2.64866	0.000153481	gene-LOC110658123	-1.45946	9.62697e-05													gene-LOC110659640	1.1423
																											gene-LOC110651515	-2.62072	1.92419e-07	gene-LOC110663961	2.64652	8.87037e-35	gene-LOC110648972	-1.46015	7.50592e-05													gene-LOC110660700	1.14224
																											XLOC_043522	-2.6235	9.28393e-06	gene-LOC110647724	2.6454	2.91836e-21	gene-LOC110659625	-1.46096	2.19351e-30													gene-LOC110662526	1.14189
																											XLOC_024627	-2.63946	3.2446e-08	gene-LOC110634173	2.64395	0.00173502	gene-LOC110636875	-1.46212	0.00904683													gene-LOC110633427	1.14123
																											gene-LOC110673690	-2.64919	1.22703e-05	gene-LOC110659506	2.64354	0.00834768	gene-LOC110640089	-1.46235	0.00322338													gene-LOC110673859	1.14035
																											XLOC_034544	-2.65221	7.67926e-09	gene-LOC110639425	2.64087	0.000501345	XLOC_033047	-1.46337	0.00291663													gene-LOC110661287	1.13994
																											gene-LOC110671276	-2.67146	4.25711e-12	gene-LOC110673043	2.63847	8.33899e-33	gene-LOC110640408	-1.46352	8.78984e-07													gene-LOC110658894	1.13984
																											gene-LOC110666193	-2.67712	1.95952e-08	gene-LOC110664901	2.63321	9.46931e-08	gene-LOC110634647	-1.46366	0.0042495													gene-LOC110643507	1.13896
																											gene-LOC110670609	-2.68331	1.77844e-06	gene-LOC110666009	2.63224	1.75323e-15	gene-LOC110669341	-1.46392	0.000156869													gene-LOC110639969	1.13876
																											gene-LOC110669297	-2.69385	0.000241394	gene-LOC110659635	2.62793	0.00653153	gene-LOC110659498	-1.4651	0.00582311													gene-LOC110664491	1.13804
																											gene-LOC110656108	-2.73945	1.76625e-24	gene-LOC110654694	2.62746	0.00625867	gene-LOC110663528	-1.46697	0.000140841													gene-LOC110652597	1.13754
																											gene-LOC110653152	-2.7598	1.07802e-35	XLOC_003818	2.62091	1.98631e-11	gene-LOC110640722	-1.46824	0.00781121													gene-LOC110641943	1.13699
																											gene-LOC110663210	-2.78372	3.90874e-11	gene-LOC110638829	2.61557	5.39773e-06	gene-LOC110643786	-1.46886	0.000388446													gene-LOC110660288	1.13694
																											gene-LOC110656144	-2.793	0.000144972	gene-LOC110660786	2.61361	0.00171427	gene-LOC110635415	-1.46905	2.31586e-17													gene-LOC110636946	1.13676
																											gene-LOC110647453	-2.80385	3.35331e-08	gene-LOC110662672	2.61139	0.000711147	gene-LOC110632730	-1.46988	1.18703e-10													gene-LOC110671526	1.13578
																											XLOC_013499	-2.80612	3.40843e-06	gene-LOC110665580	2.60694	0.00163199	XLOC_006853	-1.47107	0.00142571													gene-LOC110631447	1.13221
																											gene-LOC110634351	-2.80726	0.000487154	gene-LOC110659593	2.6062	7.01013e-11	gene-LOC110673144	-1.4737	8.91796e-09													gene-LOC110650526	1.13165
																											gene-LOC110635474	-2.80819	0.000276787	gene-LOC110644299	2.60425	1.47782e-07	gene-LOC110651990	-1.47379	0.00120623													gene-LOC110659621	1.13147
																											gene-LOC110657526	-2.81334	1.96894e-06	gene-LOC110631644	2.60067	0.000143745	gene-LOC110669030	-1.47394	5.12394e-06													gene-LOC110671729	1.13099
																											gene-LOC110662205	-2.85091	0.00575754	gene-LOC110661152	2.59992	0.000729804	gene-LOC110664027	-1.4744	0.0033626													gene-LOC110648842	1.13002
																											gene-LOC110655280	-2.88297	0.000937045	gene-LOC110642262	2.59773	0.000485514	gene-LOC110656486	-1.47461	7.30436e-07													gene-LOC110633685	1.12912
																											gene-LOC110656045	-2.90445	0.00324674	gene-LOC110656032	2.59713	4.65485e-33	XLOC_017935	-1.47492	0.00756431													gene-LOC110643476	1.12809
																											gene-LOC110648469	-2.90721	0.00503771	gene-LOC110661113	2.59621	7.43064e-06	gene-LOC110663171	-1.47609	0.000121486													gene-LOC110633591	1.12773
																											gene-LOC110644245	-2.92919	4.94088e-05	gene-LOC110636761	2.5935	5.13026e-10	gene-LOC110658032	-1.47638	4.6361e-12													gene-LOC110665837	1.12679
																											gene-LOC110662950	-2.9378	0.00369705	gene-LOC110671567	2.59191	0.00179487	gene-LOC110647874	-1.47675	8.65739e-15													gene-LOC110654814	1.12574
																											gene-LOC110637029	-2.97246	5.59458e-16	gene-LOC110657295	2.58628	0.000323988	gene-LOC110662475	-1.477	0.00353825													gene-LOC110640460	1.12402
																											gene-LOC110662303	-2.97801	1.46691e-08	gene-LOC110633446	2.58535	0.00160387	gene-LOC110641035	-1.47755	7.64614e-09													gene-LOC110664079	1.12334
																											gene-LOC110640376	-2.97837	8.04526e-06	gene-LOC110636345	2.58444	0.00515157	gene-LOC110643990	-1.47768	0.00306648													gene-LOC110645171	1.12223
																											XLOC_035816	-2.98052	1.30629e-19	gene-HebrCp094	2.5828	0.000110501	gene-LOC110638614	-1.47818	1.23153e-14													XLOC_015587	1.12176
																											gene-LOC110672260	-2.98608	0.000218728	gene-LOC110655002	2.58086	7.4709e-05	gene-LOC110669260	-1.48131	1.75186e-06													gene-LOC110662613	1.12129
																											gene-LOC110669763	-3.00035	1.19953e-20	gene-LOC110638604	2.57889	0.00597554	XLOC_021140	-1.48202	8.19565e-07													gene-LOC110645609	1.12069
																											gene-LOC110632753	-3.00669	4.32084e-17	gene-LOC110667656	2.5771	6.65904e-13	XLOC_036473	-1.48245	0.00752405													gene-LOC110648262	1.12064
																											gene-LOC110646773	-3.01812	4.86422e-21	gene-LOC110670854	2.57585	1.2626e-32	gene-LOC110666961	-1.48247	0.00356533													gene-LOC110665681	1.12058
																											gene-LOC110653228	-3.04607	0.00231268	gene-LOC110633468	2.57425	0.00207503	gene-LOC110639739	-1.48398	1.0821e-05													gene-LOC110660527	1.11964
																											gene-LOC110668737	-3.05335	1.83317e-27	gene-LOC110649624	2.57377	0.00046964	gene-LOC110665080	-1.48453	0.000288385													gene-LOC110670939	1.11918
																											gene-LOC110640435	-3.05649	5.26825e-13	gene-LOC110672244	2.56627	0.00646723	XLOC_041381	-1.48599	1.56616e-06													gene-LOC110633142	1.11681
																											XLOC_039269	-3.05649	2.24345e-16	gene-LOC110662576	2.56602	9.16305e-07	gene-LOC110657299	-1.4862	4.04195e-05													gene-LOC110658801	1.11673
																											gene-LOC110648257	-3.06565	0.000113291	gene-LOC110641972	2.56583	1.87687e-29	gene-LOC110650851	-1.48844	5.30108e-06													gene-LOC110659520	1.11603
																											gene-LOC110658485	-3.08364	0.00220082	gene-LOC110646138	2.55826	1.51189e-08	gene-LOC110647334	-1.49064	8.54002e-09													gene-LOC110664490	1.11461
																											gene-LOC110638670	-3.09448	1.60295e-07	gene-LOC110648774	2.5456	1.28681e-06	gene-LOC110670331	-1.49217	0.000577867													gene-LOC110645905	1.1129
																											gene-LOC110639351	-3.10883	2.42701e-06	gene-LOC110640332	2.54543	1.63018e-05	gene-LOC110663899	-1.49249	0.00250609													gene-LOC110651074	1.11258
																											gene-LOC110635452	-3.11057	0.00383981	gene-HebrCp125	2.54422	0.00019031	gene-LOC110639836	-1.4937	2.52436e-09													gene-LOC110631932	1.11224
																											gene-LOC110662664	-3.13972	0.00425044	gene-LOC110667326	2.54268	8.95938e-05	XLOC_039013	-1.49463	1.67063e-05													gene-LOC110654334	1.11082
																											gene-LOC110633820	-3.16655	0.00160586	gene-LOC110634426	2.53975	6.71899e-12	gene-LOC110653606	-1.49482	1.31157e-07													XLOC_002591	1.11069
																											gene-LOC110671634	-3.19437	8.0703e-05	gene-LOC110635924	2.53698	0.000272203	gene-LOC110636212	-1.49631	8.2187e-07													gene-LOC110644864	1.11039
																											gene-LOC110634915	-3.19465	6.67695e-05	gene-LOC110645416	2.53674	1.66865e-05	gene-LOC110645231	-1.49696	9.98971e-20													gene-LOC110638906	1.1101
																											XLOC_034957	-3.20819	0.00499769	gene-LOC110633757	2.53105	0.000456476	gene-LOC110631826	-1.49699	6.25268e-11													gene-LOC110651856	1.10895
																											gene-LOC110649878	-3.22954	1.02198e-06	gene-LOC110665210	2.52883	1.51653e-20	gene-LOC110671193	-1.49834	0.00234293													gene-LOC110664006	1.10772
																											gene-LOC110655751	-3.26871	5.53384e-07	gene-LOC110672939	2.52867	0.00091599	gene-LOC110659650	-1.49984	6.0746e-09													gene-LOC110650853	1.10723
																											gene-LOC110669290	-3.29564	1.34877e-10	gene-LOC110649793	2.52864	0.00157337	gene-LOC110640676	-1.50003	4.1218e-17													gene-LOC110631542	1.10703
																											gene-LOC110665494	-3.30498	3.82167e-25	gene-LOC110654320	2.5258	4.45931e-06	gene-LOC110638199	-1.50035	0.000264599													XLOC_007569	1.10645
																											XLOC_013589	-3.31197	0.00608453	XLOC_000745	2.521	0.000246855	gene-LOC110664916	-1.50071	1.79864e-08													gene-LOC110633102	1.10601
																											XLOC_017577	-3.33822	0.00387826	gene-LOC110632571	2.51883	0.011775	gene-LOC110646713	-1.50082	0.000781818													gene-LOC110660083	1.10601
																											gene-LOC110656037	-3.36136	0.0038961	gene-LOC110671410	2.51613	0.000627552	gene-LOC110638938	-1.50102	0.000460297													gene-LOC110632033	1.10533
																											gene-LOC110656111	-3.38599	3.59735e-30	gene-LOC110671287	2.51517	0.000279671	gene-LOC110662917	-1.50111	4.4472e-08													gene-LOC110638253	1.10521
																											gene-LOC110631809	-3.4167	2.77528e-07	XLOC_018796	2.51488	0.00825741	XLOC_015951	-1.50127	0.000321587													gene-LOC110635903	1.10506
																											gene-LOC110645535	-3.42249	2.02883e-06	gene-LOC110657559	2.51239	9.09691e-05	gene-LOC110642534	-1.50251	6.89843e-15													gene-LOC110634503	1.10411
																											gene-LOC110669399	-3.44298	0.00353991	gene-LOC110672254	2.50727	5.38192e-13	gene-LOC110647035	-1.50331	4.55229e-12													gene-LOC110634540	1.10399
																											gene-LOC110638811	-3.47608	0.000998539	gene-LOC110648772	2.50515	4.39489e-22	gene-LOC110640580	-1.50339	2.93287e-05													gene-LOC110673744	1.10318
																											gene-LOC110631796	-3.48103	5.48939e-10	gene-LOC110672259	2.50203	1.49241e-05	gene-LOC110665148	-1.50379	1.16546e-15													XLOC_027817	1.1019
																											XLOC_039310	-3.48623	0.00299626	gene-LOC110646594	2.50114	0.00190291	gene-LOC110659503	-1.50395	0.00313725													gene-LOC110660190	1.10075
																											gene-LOC110639463	-3.57715	2.77308e-29	gene-LOC110650424	2.50091	5.15095e-47	XLOC_013937	-1.50419	0.0013277													gene-LOC110637424	1.0996
																											gene-LOC110648266	-3.5869	4.0076e-05	gene-LOC110647332	2.50026	9.56027e-29	gene-LOC110646056	-1.50433	0.000211385													gene-LOC110636298	1.09776
																											gene-LOC110641034	-3.61192	0.000417248	gene-LOC110631765	2.49486	1.95594e-05	XLOC_017646	-1.50438	0.0075483													gene-LOC110639994	1.09767
																											gene-LOC110668030	-3.64502	1.27368e-14	gene-LOC110653966	2.49261	3.59912e-26	gene-LOC110665732	-1.50477	2.15496e-29													XLOC_015412	1.09764
																											gene-LOC110673767	-3.65016	0.00345074	gene-LOC110646854	2.49211	0.00834481	gene-LOC110649420	-1.5048	9.17772e-08													gene-LOC110636742	1.09731
																											XLOC_045164	-3.66338	0.0058521	gene-LOC110653574	2.49015	2.00068e-14	gene-LOC110654401	-1.50505	3.47292e-10													gene-LOC110663393	1.09372
																											gene-LOC110673820	-3.66562	0.00333874	gene-LOC110643970	2.49012	1.06473e-14	gene-LOC110645583	-1.50577	0.0122694													gene-LOC110659434	1.09208
																											gene-LOC110638685	-3.68276	3.94078e-15	gene-LOC110672513	2.48411	0.00437321	gene-LOC110649797	-1.5059	2.99534e-05													gene-LOC110644749	1.09184
																											XLOC_001686	-3.69327	0.00188468	gene-LOC110653194	2.48078	1.81699e-06	gene-LOC110637455	-1.50623	0.00339253													gene-LOC110652419	1.09096
																											gene-LOC110632678	-3.70986	1.05736e-05	gene-LOC110648020	2.48066	3.00071e-07	XLOC_032244	-1.5063	0.00128466													gene-LOC110665362	1.08625
																											gene-LOC110653242	-3.72933	3.76807e-05	gene-LOC110668770	2.47698	9.13554e-20	gene-LOC110654040	-1.50815	2.48236e-24													XLOC_047323	1.0861
																											gene-LOC110655623	-3.79538	8.41944e-06	gene-LOC110637299	2.47666	4.27689e-05	gene-LOC110641117	-1.50834	4.20859e-16													gene-LOC110645112	1.08569
																											gene-LOC110637454	-3.7991	3.03323e-40	gene-LOC110663104	2.47492	3.38368e-17	gene-LOC110648470	-1.50876	1.54486e-06													gene-LOC110656882	1.08563
																											gene-LOC110651891	-3.89015	2.78015e-11	gene-LOC110640473	2.47449	0.00416814	XLOC_039764	-1.51169	3.34483e-05													gene-LOC110650517	1.0851
																											gene-LOC110655528	-3.94039	0.00120755	gene-LOC110666883	2.46809	9.64572e-05	gene-LOC110672610	-1.51173	1.44262e-29													gene-LOC110638298	1.08448
																											gene-LOC110673580	-3.95099	1.90934e-16	gene-LOC110639829	2.4664	0.003031	gene-LOC110649187	-1.51283	7.59505e-09													gene-LOC110660124	1.08366
																											gene-LOC110668874	-4.00508	0.0008222	XLOC_014909	2.46498	7.01255e-05	gene-LOC110634911	-1.51286	2.52007e-26													gene-LOC110642843	1.08268
																											gene-LOC110667640	-4.01562	0.00104315	gene-LOC110641109	2.46059	0.00456085	gene-LOC110664297	-1.51611	0.000346184													gene-LOC110633450	1.07977
																											XLOC_005749	-4.13551	2.04995e-07	gene-LOC110636953	2.46014	3.82272e-19	gene-LOC110659024	-1.51619	0.00133098													gene-LOC110673527	1.07874
																											gene-LOC110661461	-4.15672	5.91625e-08	gene-LOC110654606	2.45885	2.00171e-17	gene-LOC110664767	-1.51621	3.22594e-06													gene-LOC110654812	1.07866
																											gene-LOC110647848	-4.18273	5.27385e-29	gene-LOC110635133	2.45574	8.40549e-30	gene-LOC110640333	-1.51644	5.21578e-05													gene-LOC110638147	1.07733
																											gene-LOC110673594	-4.35991	7.22391e-26	gene-LOC110664345	2.4528	3.73559e-09	gene-LOC110639661	-1.51784	0.00063189													gene-LOC110646058	1.07684
																											gene-LOC110648227	-4.50104	0.00248882	gene-LOC110643809	2.45253	0.00071191	XLOC_032594	-1.51881	0.00170563													gene-LOC110650686	1.07573
																											XLOC_017046	-4.53187	2.49376e-07	gene-LOC110638923	2.45129	1.41128e-17	gene-LOC110643693	-1.5189	8.13489e-07													gene-LOC110655639	1.07555
																											gene-LOC110635473	-4.54262	1.66511e-06	gene-LOC110660844	2.44958	7.56508e-10	gene-LOC110663217	-1.51902	1.66456e-10													gene-LOC110650298	1.07245
																											gene-LOC110657521	-4.60845	1.33862e-14	gene-LOC110655994	2.44887	3.68468e-08	gene-LOC110647637	-1.51915	0.00128814													gene-LOC110640526	1.07239
																											XLOC_008590	-4.67634	3.06232e-10	gene-LOC110631616	2.44477	4.67903e-09	gene-LOC110659022	-1.51949	0.0100033													gene-LOC110645998	1.07141
																											gene-LOC110641764	-4.72591	1.72866e-11	gene-LOC110651526	2.44205	4.12823e-08	gene-LOC110640896	-1.52104	1.18806e-25													gene-LOC110648478	1.07098
																											XLOC_009954	-4.79923	0.00172787	gene-LOC110641958	2.43229	7.82032e-08	gene-LOC110633063	-1.52244	0.00775472													gene-LOC110642354	1.07019
																											gene-LOC110646230	-5.23714	0.000186046	XLOC_034076	2.43194	9.60556e-08	gene-LOC110636142	-1.52352	0.00632112													XLOC_022703	1.06915
																											gene-LOC110638120	-5.53556	0.00154653	gene-LOC110663126	2.42539	0.000691476	gene-LOC110641531	-1.52372	0.000768332													gene-LOC110672376	1.06767
																											gene-LOC110648225	-5.93883	0.000264466	gene-LOC110663359	2.42456	2.74809e-09	gene-LOC110665513	-1.52477	2.29549e-06													gene-LOC110652220	1.06728
																											XLOC_010070	-5.96175	0.00056995	gene-LOC110654498	2.4219	0.000487185	gene-LOC110649919	-1.52554	0.00215736													gene-LOC110634662	1.06634
																											XLOC_008301	-6.01867	1.24111e-07	gene-LOC110669321	2.41474	0.00818052	gene-LOC110646649	-1.52825	1.47754e-11													gene-LOC110651998	1.06486
																											gene-LOC110655624	-6.06138	0.00279539	gene-LOC110643730	2.41457	1.85456e-05	gene-LOC110673429	-1.5304	1.57371e-08													gene-LOC110635077	1.06462
																											gene-LOC110661936	-6.93727	0.00052668	gene-LOC110666824	2.41354	8.2685e-05	gene-LOC110636830	-1.5306	2.23244e-05													gene-LOC110650048	1.06459
																											gene-LOC110663600	-7.01312	0.004183	gene-LOC110637592	2.41321	4.45765e-07	gene-LOC110643662	-1.53093	7.8652e-17													gene-LOC110641860	1.06335
																											XLOC_000137	-7.02224	0.00291188	gene-LOC110667220	2.41271	1.14926e-24	XLOC_009178	-1.53192	0.0101587													gene-LOC110663440	1.06001
																											gene-LOC110651293	-7.49696	0.00130665	gene-LOC110648949	2.41021	1.909e-13	XLOC_032312	-1.53269	0.0104258													XLOC_005277	1.05921
																														gene-LOC110657114	2.4093	8.51991e-21	XLOC_009472	-1.53334	0.00535979													gene-LOC110634580	1.05791
																														gene-LOC110635545	2.40855	1.40698e-10	gene-LOC110663364	-1.53359	2.57728e-06													gene-LOC110663517	1.05762
																														gene-LOC110654679	2.40571	4.95853e-58	XLOC_021193	-1.53369	0.000621905													gene-LOC110652451	1.0573
																														gene-LOC110638623	2.40053	2.63615e-22	gene-LOC110661806	-1.53442	0.000309966													gene-LOC110632190	1.05693
																														gene-LOC110648421	2.39882	2.06114e-27	gene-LOC110672727	-1.53528	3.69318e-06													gene-LOC110672254	1.05674
																														gene-LOC110649937	2.39507	0.00255284	gene-LOC110643855	-1.53557	5.98289e-24													gene-LOC110667416	1.05603
																														gene-LOC110658372	2.39343	0.000174005	gene-LOC110659574	-1.53571	0.000721443													gene-LOC110644721	1.05594
																														gene-LOC110640225	2.38803	0.000340181	gene-LOC110654229	-1.5367	1.04728e-08													gene-LOC110649337	1.05566
																														gene-LOC110662856	2.38636	6.28126e-05	gene-LOC110652853	-1.54006	5.11967e-05													gene-LOC110644127	1.05238
																														gene-LOC110670860	2.38449	2.26765e-07	gene-LOC110673107	-1.54092	3.41684e-07													gene-LOC110643598	1.05197
																														gene-LOC110633054	2.38439	0.00578746	XLOC_023641	-1.54127	0.00500886													XLOC_011933	1.05112
																														gene-LOC110641104	2.38267	2.25857e-05	gene-LOC110649413	-1.54196	8.70606e-12													gene-LOC110669232	1.05011
																														gene-LOC110669624	2.3816	2.26992e-24	XLOC_036417	-1.54266	0.0115834													gene-LOC110650567	1.04925
																														gene-LOC110651751	2.38069	1.95224e-24	gene-LOC110634352	-1.54329	0.00014259													gene-LOC110641724	1.04842
																														XLOC_033098	2.37645	0.0120794	gene-LOC110663336	-1.54348	0.00015961													gene-LOC110634781	1.04793
																														gene-LOC110652431	2.37543	0.006743	gene-LOC110667075	-1.54427	0.00256465													gene-LOC110638778	1.0479
																														gene-LOC110667384	2.37528	0.0021717	gene-LOC110669387	-1.5459	1.53949e-19													gene-LOC110634396	1.04705
																														gene-LOC110663463	2.3732	8.4998e-08	XLOC_045392	-1.54674	1.30296e-10													gene-LOC110652573	1.04667
																														gene-LOC110647492	2.37094	4.89419e-18	gene-LOC110643568	-1.54863	2.76683e-12													gene-LOC110642839	1.04659
																														gene-LOC110661393	2.37088	1.83179e-08	gene-LOC110646638	-1.55161	0.000152036													XLOC_035765	1.04596
																														gene-LOC110648050	2.37047	0.000348003	XLOC_010326	-1.55244	1.99013e-08													gene-LOC110644332	1.04548
																														gene-LOC110645650	2.365	0.00739315	gene-LOC110660904	-1.55334	0.000351628													gene-LOC110634381	1.0454
																														gene-LOC110649558	2.3638	0.00600858	gene-LOC110639622	-1.55352	2.06232e-05													gene-LOC110667220	1.04421
																														gene-LOC110642683	2.36368	9.48768e-22	gene-LOC110668444	-1.5539	0.00389446													gene-LOC110658413	1.04415
																														gene-LOC110669181	2.36326	2.93398e-06	gene-LOC110647828	-1.55406	0.0073823													gene-LOC110672764	1.044
																														gene-LOC110645731	2.36212	0.00999184	XLOC_021203	-1.5543	0.00330302													gene-LOC110667493	1.04303
																														gene-LOC110637445	2.35954	1.77524e-05	gene-LOC110660712	-1.55439	3.16567e-07													gene-LOC110660102	1.0424
																														gene-LOC110651775	2.35949	0.00304003	gene-LOC110669014	-1.55503	0.0027498													gene-LOC110645843	1.04161
																														gene-LOC110670191	2.35549	2.07198e-61	gene-LOC110640823	-1.55509	1.15989e-20													gene-LOC110655799	1.04128
																														gene-LOC110662075	2.35472	0.00021593	gene-LOC110647459	-1.55785	1.42226e-10													gene-LOC110646199	1.04105
																														gene-LOC110652220	2.35243	1.92935e-15	gene-LOC110635797	-1.55842	3.51462e-19													gene-LOC110646941	1.03973
																														gene-LOC110645641	2.35009	0.00470727	gene-LOC110672544	-1.55871	0.00142931													gene-LOC110635067	1.03973
																														gene-LOC110667652	2.3498	0.00713097	gene-LOC110673690	-1.55894	0.0028018													gene-LOC110665041	1.0396
																														gene-LOC110671595	2.34769	8.2938e-08	gene-LOC110632859	-1.55949	0.000153113													gene-LOC110673680	1.03952
																														gene-LOC110669312	2.3435	0.00790769	gene-LOC110669212	-1.55986	4.72676e-07													gene-LOC110670134	1.03917
																														gene-LOC110653205	2.343	0.000798819	gene-LOC110658854	-1.56072	1.09615e-16													XLOC_006710	1.03903
																														gene-LOC110648953	2.33936	1.00991e-13	gene-LOC110658730	-1.56294	4.97838e-15													gene-LOC110663992	1.03901
																														gene-LOC110673098	2.33924	1.39105e-09	gene-LOC110673575	-1.56362	0.00184682													gene-LOC110645106	1.03777
																														gene-LOC110634612	2.33824	9.88995e-16	gene-LOC110670057	-1.56382	2.97315e-05													XLOC_026156	1.03713
																														gene-LOC110658713	2.33749	6.35503e-11	gene-LOC110650889	-1.56426	0.0001723													gene-LOC110655986	1.03709
																														gene-LOC110655884	2.33051	6.13357e-08	gene-LOC110666934	-1.56467	0.000481656													gene-LOC110650172	1.03697
																														gene-LOC110659427	2.32922	3.47481e-28	XLOC_031146	-1.56482	2.40147e-12													XLOC_018094	1.03626
																														gene-LOC110632231	2.32852	5.89012e-05	gene-LOC110649923	-1.56734	0.0024649													gene-LOC110665418	1.0357
																														gene-LOC110634899	2.32559	0.00720349	gene-LOC110632860	-1.56737	2.23e-06													gene-LOC110646016	1.03389
																														gene-LOC110658035	2.32476	1.05003e-22	gene-LOC110646350	-1.56993	0.0092755													gene-LOC110650917	1.03335
																														gene-LOC110634610	2.32236	6.35921e-08	gene-LOC110670447	-1.57053	2.83718e-09													gene-LOC110651868	1.03329
																														XLOC_000309	2.3222	0.000452659	XLOC_002638	-1.57119	0.00166811													gene-LOC110637157	1.03317
																														gene-LOC110634571	2.32081	0.00391954	gene-LOC110666703	-1.57216	3.42921e-06													XLOC_042039	1.03188
																														gene-LOC110660163	2.31941	2.29837e-05	gene-LOC110673565	-1.57257	4.40723e-22													gene-LOC110636730	1.03185
																														gene-LOC110672002	2.31913	5.66197e-29	gene-LOC110672324	-1.57399	0.00245738													gene-LOC110633566	1.03132
																														gene-LOC110664783	2.31762	1.69027e-17	XLOC_010027	-1.57483	2.81136e-05													gene-LOC110638705	1.03096
																														gene-LOC110659940	2.31623	1.501e-15	gene-LOC110648935	-1.57617	4.26973e-28													gene-LOC110641138	1.02918
																														gene-LOC110672926	2.31601	0.00374832	gene-LOC110673831	-1.5769	1.33729e-16													gene-LOC110668465	1.02782
																														gene-LOC110669523	2.31553	3.75198e-34	gene-LOC110655336	-1.5776	1.46202e-34													gene-LOC110645524	1.02731
																														gene-LOC110646941	2.30582	7.94075e-19	gene-LOC110659237	-1.5782	4.44825e-12													gene-LOC110636504	1.02726
																														gene-LOC110660860	2.30432	4.25403e-14	gene-LOC110653040	-1.57835	3.3101e-29													gene-LOC110645289	1.02712
																														gene-LOC110652727	2.302	3.53529e-09	gene-LOC110654839	-1.57859	1.69163e-09													gene-LOC110642933	1.02611
																														gene-LOC110663121	2.29938	3.56451e-05	gene-LOC110657581	-1.57864	2.20504e-11													gene-LOC110663104	1.02568
																														gene-LOC110638004	2.29849	4.46305e-20	gene-LOC110672361	-1.57919	1.49445e-05													gene-LOC110641379	1.02494
																														gene-LOC110669508	2.29728	0.00262578	gene-LOC110647226	-1.57949	0.000967405													gene-LOC110637531	1.02422
																														gene-LOC110653161	2.29599	0.00342341	gene-LOC110647654	-1.57955	1.27081e-09													gene-LOC110658729	1.02402
																														gene-LOC110651602	2.29327	3.5937e-05	gene-LOC110636174	-1.58068	1.05129e-22													gene-LOC110651952	1.02392
																														gene-LOC110667328	2.29209	0.00200119	gene-LOC110648982	-1.58125	3.57791e-05													gene-LOC110647363	1.01951
																														gene-LOC110664636	2.29086	0.00038609	gene-LOC110654991	-1.58233	0.000281938													gene-LOC110633218	1.01933
																														gene-LOC110648758	2.28446	2.01096e-06	gene-LOC110641726	-1.58304	0.000524964													gene-LOC110648229	1.01857
																														gene-LOC110635942	2.28392	2.56163e-06	gene-LOC110661916	-1.58478	0.00716544													XLOC_008389	1.01808
																														gene-LOC110660310	2.28252	3.2555e-13	gene-LOC110672050	-1.58533	0.00614942													gene-LOC110633116	1.01782
																														gene-LOC110632586	2.28194	2.70799e-05	gene-LOC110647394	-1.58705	3.59343e-05													gene-LOC110669624	1.01752
																														gene-LOC110651664	2.27775	9.85765e-06	XLOC_047444	-1.58752	1.60082e-12													gene-LOC110634412	1.01638
																														gene-LOC110638181	2.27406	0.00645773	gene-LOC110645438	-1.5877	7.85363e-17													gene-LOC110672770	1.01591
																														gene-LOC110634280	2.27315	2.28189e-07	gene-LOC110644300	-1.58787	5.18513e-11													gene-LOC110646519	1.01541
																														XLOC_003081	2.27172	1.06561e-05	XLOC_015602	-1.58805	0.000273744													gene-LOC110657332	1.01359
																														gene-LOC110638779	2.27016	2.48868e-34	XLOC_019757	-1.58856	1.1953e-09													gene-LOC110635552	1.01299
																														gene-LOC110651505	2.26744	0.000447545	gene-LOC110647659	-1.5886	0.000443326													gene-LOC110656607	1.01284
																														gene-LOC110655818	2.26718	4.67001e-16	gene-LOC110639311	-1.58875	6.30881e-06													gene-LOC110638923	1.01201
																														gene-LOC110645073	2.26652	1.64168e-15	gene-LOC110649961	-1.58892	0.000644719													XLOC_029530	1.01169
																														gene-LOC110644201	2.26603	0.000741101	gene-LOC110644625	-1.59073	0.00219729													gene-LOC110638406	1.01113
																														gene-LOC110640021	2.26326	0.00223758	gene-LOC110659714	-1.59241	9.34513e-07													XLOC_031493	1.01107
																														gene-LOC110668289	2.2592	0.00640216	gene-LOC110653919	-1.59403	0.00744871													gene-LOC110646354	1.01064
																														gene-LOC110646597	2.25661	0.00886964	XLOC_031552	-1.59435	0.000537279													gene-LOC110647331	1.01013
																														gene-LOC110669433	2.25648	1.34934e-15	gene-LOC110638362	-1.59539	4.52866e-07													gene-LOC110666205	1.00919
																														gene-LOC110653179	2.25356	4.70508e-13	gene-LOC110650855	-1.59548	8.00398e-08													gene-LOC110668452	1.00897
																														gene-LOC110641425	2.25328	1.29748e-08	gene-LOC110662027	-1.59596	1.09453e-07													gene-LOC110634400	1.00859
																														gene-LOC110662448	2.25169	4.84184e-05	XLOC_042427	-1.59654	0.000811171													gene-LOC110634617	1.00844
																														gene-LOC110672531	2.25113	4.46278e-19	gene-LOC110638723	-1.5983	8.84857e-08													gene-LOC110658517	1.00724
																														XLOC_037952	2.25056	0.00845571	gene-LOC110648929	-1.59881	7.18421e-07													gene-LOC110667633	1.00556
																														gene-LOC110634976	2.24567	1.90242e-05	XLOC_043604	-1.59987	0.000283425													gene-LOC110639317	1.00532
																														gene-LOC110632574	2.24451	1.42852e-09	gene-LOC110653744	-1.60023	2.23648e-07													gene-LOC110644108	1.00517
																														XLOC_004733	2.24402	0.0112223	XLOC_023587	-1.60087	6.84785e-05													gene-LOC110671648	1.00423
																														gene-LOC110645200	2.24125	1.33641e-27	XLOC_037315	-1.60219	5.34821e-09													gene-LOC110671711	1.00408
																														gene-LOC110640606	2.24021	0.00686494	XLOC_035368	-1.60355	3.32314e-05													gene-LOC110671093	1.00296
																														gene-LOC110639418	2.23586	0.00359386	XLOC_008605	-1.60356	0.00144978													gene-LOC110635641	1.00294
																														gene-LOC110633184	2.23577	1.42441e-05	gene-LOC110649803	-1.60406	0.000690906													gene-LOC110640105	1.00217
																														gene-LOC110665332	2.23511	0.000100973	gene-LOC110632257	-1.60501	7.37638e-06													gene-LOC110642541	1.0018
																														gene-LOC110662756	2.23453	5.95143e-12	XLOC_008053	-1.60514	0.000704502													gene-LOC110666642	1.0018
																														gene-LOC110640069	2.23419	0.00989612	gene-LOC110636265	-1.60566	6.11158e-08													gene-LOC110672461	1.0014
																														gene-LOC110651424	2.23172	0.00478402	gene-LOC110670774	-1.60568	0.000898569													gene-LOC110647359	1.00095
																														gene-LOC110672596	2.22913	5.6121e-06	gene-LOC110643139	-1.60652	0.00247688													XLOC_024091	1.00094
																														gene-LOC110664534	2.22833	2.99624e-16	XLOC_038307	-1.60665	0.0110696													gene-LOC110667441	1.00072
																														gene-LOC110655706	2.22682	0.00289601	gene-LOC110669878	-1.60858	1.33737e-05													gene-LOC110664534	1.00068
																														gene-LOC110665352	2.22665	7.61605e-20	gene-LOC110645669	-1.60868	9.50811e-06													gene-LOC110639633	1.00034
																														gene-LOC110632569	2.21738	0.00828743	XLOC_002135	-1.60927	0.000322573													XLOC_007948	5.17985
																														gene-LOC110645382	2.21519	1.66847e-09	gene-LOC110635574	-1.61309	2.13271e-09													gene-LOC110647319	2.7428
																														gene-LOC110644886	2.21291	8.74613e-09	gene-LOC110645602	-1.61454	2.40746e-07													XLOC_036472	2.49786
																														XLOC_021566	2.21243	0.000334045	gene-LOC110632437	-1.61518	5.83133e-06													gene-LOC110662370	2.40551
																														gene-LOC110643612	2.20785	1.00472e-06	gene-LOC110637108	-1.61652	4.17723e-09													gene-LOC110638282	2.30364
																														gene-LOC110658167	2.20555	1.53849e-15	gene-LOC110647268	-1.62022	2.20056e-33													gene-LOC110633574	1.4894
																														gene-LOC110650013	2.2019	1.32566e-07	XLOC_016454	-1.62229	0.0102681													gene-LOC110672310	1.38548
																														gene-LOC110646077	2.20063	0.00261502	gene-LOC110653539	-1.62244	0.0005609													gene-LOC110655347	1.37023
																														XLOC_012422	2.19884	1.58926e-07	gene-LOC110664318	-1.62248	4.84619e-08													gene-LOC110663133	1.33636
																														gene-LOC110673859	2.1974	2.39409e-09	XLOC_031441	-1.62325	0.00130872													gene-LOC110632464	1.29787
																														gene-LOC110669474	2.19658	1.63213e-12	gene-LOC110640382	-1.62395	5.96988e-10													gene-LOC110649260	1.1846
																														gene-LOC110633048	2.19432	0.00151277	gene-LOC110663134	-1.62767	0.00569314
																														gene-LOC110653545	2.19164	1.70864e-23	gene-LOC110659448	-1.62816	5.44318e-06
																														gene-LOC110662501	2.18771	1.43866e-07	gene-LOC110644052	-1.62849	0.00122263
																														gene-LOC110631652	2.18403	6.52813e-06	gene-LOC110632180	-1.62928	5.46622e-05
																														gene-LOC110655358	2.18273	0.011069	gene-LOC110644727	-1.63022	2.61615e-06
																														gene-LOC110632996	2.18262	0.00884128	gene-LOC110642964	-1.63233	3.05388e-11
																														XLOC_036261	2.18217	0.000306825	gene-LOC110634509	-1.63356	0.0080095
																														gene-LOC110643466	2.18135	0.00142439	gene-LOC110642764	-1.6343	0.00026704
																														gene-LOC110633142	2.18127	5.63746e-15	gene-LOC110644433	-1.63432	5.98487e-11
																														gene-LOC110644759	2.18085	0.00256861	gene-LOC110638354	-1.63436	5.26334e-11
																														XLOC_024901	2.17586	0.000517665	gene-LOC110661451	-1.63508	4.05895e-06
																														gene-LOC110671989	2.17225	0.00244045	XLOC_003926	-1.63671	0.00827758
																														gene-LOC110645297	2.17178	0.0057527	XLOC_009200	-1.63782	0.000237802
																														gene-LOC110658371	2.17175	6.85175e-25	gene-LOC110649362	-1.63817	1.5035e-09
																														XLOC_047399	2.17076	0.000253035	gene-LOC110656274	-1.63854	3.30431e-13
																														XLOC_042445	2.17004	8.70178e-06	XLOC_038635	-1.63905	0.0085917
																														gene-LOC110651665	2.16449	2.06185e-05	XLOC_007174	-1.64	2.06995e-08
																														gene-LOC110644755	2.16321	8.77475e-09	XLOC_010517	-1.64048	0.0122197
																														gene-LOC110667486	2.16287	1.25838e-21	XLOC_010412	-1.6406	0.00469995
																														gene-LOC110659766	2.16177	0.0086906	XLOC_010212	-1.6412	2.47554e-08
																														gene-LOC110656991	2.15983	0.00241439	gene-LOC110653414	-1.6413	0.00397407
																														gene-LOC110656940	2.15447	1.74508e-05	gene-LOC110639352	-1.64168	1.49025e-08
																														gene-LOC110633733	2.15421	1.8032e-40	XLOC_047504	-1.64286	0.000486408
																														gene-LOC110641976	2.15379	2.75474e-35	XLOC_038799	-1.64458	0.000177399
																														gene-LOC110648839	2.15077	0.000457759	XLOC_032876	-1.64522	1.37534e-07
																														gene-LOC110641481	2.1477	4.7765e-09	gene-LOC110645042	-1.64598	3.42427e-08
																														gene-LOC110633073	2.14751	0.00232259	gene-LOC110661749	-1.6527	5.09372e-05
																														gene-LOC110666683	2.1463	0.00695541	gene-LOC110641566	-1.65336	6.10466e-09
																														gene-LOC110636463	2.14354	4.45113e-05	gene-LOC110648541	-1.65415	9.46423e-13
																														gene-LOC110641821	2.14159	2.53303e-06	gene-LOC110640754	-1.65438	0.00943473
																														gene-LOC110652279	2.14075	0.000172525	XLOC_022514	-1.65505	1.17645e-06
																														gene-LOC110660824	2.13955	0.00395425	gene-LOC110640640	-1.65508	1.08658e-11
																														gene-LOC110659947	2.13911	9.27629e-10	gene-LOC110633216	-1.65557	4.55864e-13
																														gene-LOC110658630	2.13903	6.25699e-53	gene-LOC110658114	-1.65668	2.30968e-07
																														XLOC_035706	2.13857	0.0005852	XLOC_015340	-1.65753	5.22525e-08
																														gene-LOC110661013	2.13661	1.05343e-26	gene-LOC110654464	-1.65941	0.000311621
																														gene-LOC110632756	2.13611	3.54828e-29	gene-LOC110638942	-1.65942	1.05435e-05
																														gene-LOC110633897	2.13582	2.18938e-26	gene-LOC110642053	-1.65984	9.14624e-15
																														XLOC_040128	2.13217	2.50349e-23	XLOC_043804	-1.66076	0.00305297
																														gene-LOC110638025	2.13118	3.11617e-06	gene-LOC110649677	-1.66387	2.58292e-05
																														gene-LOC110638429	2.12546	2.79162e-05	XLOC_034821	-1.66533	0.00991296
																														gene-LOC110660922	2.1249	1.12974e-08	gene-LOC110639471	-1.66543	0.00999541
																														XLOC_004485	2.12447	3.95803e-06	gene-LOC110650016	-1.66731	5.77741e-06
																														gene-LOC110636839	2.12425	0.00163255	gene-LOC110655644	-1.66747	2.08387e-17
																														gene-LOC110640269	2.12353	3.18814e-08	gene-LOC110673131	-1.66795	0.000540062
																														gene-LOC110631563	2.12041	1.79749e-06	XLOC_003298	-1.66911	0.0118347
																														gene-LOC110661853	2.11834	1.46001e-09	gene-LOC110632074	-1.6693	9.85741e-13
																														gene-LOC110637447	2.11791	1.74195e-05	gene-LOC110634516	-1.66932	8.45077e-09
																														gene-LOC110661682	2.11396	1.30391e-20	gene-LOC110654189	-1.66998	0.000754811
																														gene-LOC110650744	2.11297	3.72859e-14	gene-LOC110656360	-1.67139	4.07868e-08
																														gene-LOC110652015	2.11149	1.76264e-08	gene-LOC110661183	-1.67203	0.000519934
																														XLOC_041732	2.11109	4.08426e-06	XLOC_030319	-1.67268	0.0047027
																														gene-LOC110664129	2.11068	3.90397e-08	XLOC_008857	-1.67283	5.23116e-13
																														gene-LOC110633210	2.1063	0.000263756	gene-LOC110645778	-1.67289	6.80959e-05
																														gene-LOC110672452	2.1026	0.00355168	gene-LOC110638943	-1.67318	1.21574e-05
																														gene-LOC110634900	2.10029	0.00990375	gene-LOC110657054	-1.67369	5.61996e-05
																														gene-LOC110639498	2.09944	2.79388e-16	gene-LOC110671056	-1.67451	1.87145e-08
																														XLOC_027519	2.09852	0.00739963	gene-LOC110643212	-1.67498	0.00533371
																														gene-LOC110669016	2.09797	1.51556e-07	gene-LOC110646661	-1.67608	0.00668157
																														gene-LOC110660699	2.09643	1.82148e-05	gene-LOC110640561	-1.67623	0.000754445
																														XLOC_042336	2.09598	0.0023165	gene-LOC110646425	-1.67714	4.27845e-10
																														XLOC_031482	2.0939	0.0107841	gene-LOC110642777	-1.67975	1.82637e-08
																														gene-LOC110658845	2.09219	0.00535576	gene-LOC110633354	-1.67984	1.99598e-08
																														gene-LOC110648311	2.08844	4.963e-07	gene-LOC110661045	-1.68076	0.000397621
																														gene-LOC110669889	2.08669	1.2086e-07	gene-LOC110639547	-1.6809	3.68427e-10
																														XLOC_006939	2.08467	0.0017509	gene-LOC110656504	-1.68242	0.00306513
																														gene-LOC110669473	2.08383	1.79629e-06	gene-LOC110651354	-1.68285	9.15735e-10
																														gene-LOC110668530	2.08328	7.09782e-05	XLOC_024149	-1.68301	0.00850716
																														gene-LOC110638253	2.08081	3.05534e-12	gene-LOC110640781	-1.68319	5.00509e-05
																														gene-LOC110632949	2.07712	6.59684e-11	gene-LOC110650093	-1.68438	0.00991534
																														gene-LOC110646398	2.07606	1.18252e-08	gene-LOC110649555	-1.68483	0.001362
																														gene-LOC110634440	2.07581	6.99643e-13	XLOC_042409	-1.68485	1.05501e-05
																														gene-LOC110657238	2.07323	2.59214e-23	XLOC_015475	-1.6853	0.00507477
																														gene-LOC110672638	2.07301	0.0106164	gene-LOC110653636	-1.68539	0.000583126
																														gene-LOC110667178	2.07165	9.12369e-10	gene-LOC110666805	-1.68592	8.9388e-06
																														gene-LOC110673532	2.07061	9.38135e-07	XLOC_030497	-1.68656	1.7617e-07
																														gene-LOC110633883	2.06853	1.66576e-20	gene-LOC110673478	-1.68786	2.68646e-10
																														gene-LOC110649926	2.06546	1.49071e-11	gene-LOC110646210	-1.68904	0.00142715
																														gene-LOC110667597	2.06282	9.18709e-12	gene-LOC110673198	-1.68922	1.20243e-08
																														XLOC_043637	2.0624	2.20529e-07	gene-LOC110669215	-1.68999	2.34544e-12
																														gene-LOC110661136	2.06078	6.10241e-36	gene-LOC110642080	-1.69151	0.000314794
																														XLOC_020739	2.06036	0.000556952	gene-LOC110667651	-1.69207	0.00668402
																														gene-LOC110671642	2.05947	0.000197333	gene-LOC110671991	-1.69238	0.000522273
																														gene-LOC110633290	2.05894	2.88073e-07	XLOC_009258	-1.69367	0.000927075
																														gene-LOC110651115	2.05814	0.00780251	gene-LOC110659813	-1.69613	7.46536e-24
																														XLOC_035915	2.05755	0.00438606	XLOC_038644	-1.69859	7.06648e-06
																														gene-LOC110666727	2.05128	0.00486297	gene-LOC110637498	-1.69893	0.00172811
																														gene-LOC110661401	2.05006	0.000979971	gene-LOC110658467	-1.70011	0.000310511
																														gene-LOC110642358	2.05	0.00793508	XLOC_044668	-1.70152	6.36957e-16
																														gene-LOC110668239	2.04833	3.74964e-09	gene-LOC110646272	-1.70477	8.21745e-07
																														gene-LOC110639878	2.04674	0.000209686	XLOC_006239	-1.70501	0.00741054
																														gene-LOC110645106	2.04404	1.07436e-31	XLOC_042535	-1.70648	0.00131408
																														gene-LOC110669752	2.04384	0.00789971	gene-LOC110639351	-1.70792	0.00123315
																														gene-LOC110662850	2.0429	0.0119508	XLOC_044100	-1.70972	2.21103e-08
																														gene-LOC110643886	2.04286	2.21638e-08	gene-LOC110668274	-1.7105	3.22953e-06
																														gene-LOC110631706	2.03844	0.000630085	gene-LOC110642022	-1.71138	1.18158e-11
																														gene-LOC110651539	2.03656	1.40467e-07	XLOC_020688	-1.71212	6.67493e-10
																														XLOC_025915	2.03141	1.2321e-06	gene-LOC110666353	-1.71225	1.0841e-08
																														gene-LOC110642997	2.02899	0.00024694	gene-LOC110649360	-1.71268	1.54494e-09
																														gene-LOC110654604	2.0286	0.00862165	gene-LOC110651714	-1.71489	1.05507e-05
																														gene-LOC110671593	2.02611	1.68494e-07	gene-LOC110651063	-1.71525	5.64223e-06
																														gene-LOC110658283	2.02593	1.2172e-22	gene-LOC110661205	-1.71715	3.34646e-11
																														gene-LOC110669521	2.02508	9.85631e-05	gene-LOC110652496	-1.7179	0.00484565
																														gene-LOC110642839	2.02441	1.2621e-28	gene-LOC110650305	-1.7182	5.29198e-06
																														gene-LOC110653363	2.024	0.00721636	gene-LOC110653386	-1.72005	0.00802388
																														gene-LOC110633941	2.02302	1.30728e-11	gene-LOC110646288	-1.72099	0.000259154
																														gene-LOC110651365	2.01836	0.00757848	gene-LOC110652864	-1.72145	0.00340016
																														gene-LOC110656466	2.01536	6.35692e-07	XLOC_014235	-1.72299	0.0108049
																														gene-LOC110666955	2.0148	1.69748e-13	gene-LOC110648086	-1.72317	0.00351526
																														XLOC_007569	2.01089	6.30988e-07	gene-LOC110634283	-1.72331	0.00467609
																														gene-LOC110654265	2.00927	0.0001463	gene-LOC110653702	-1.72524	1.01813e-12
																														gene-LOC110648843	2.0084	1.48863e-27	gene-LOC110640853	-1.72936	0.00110719
																														gene-LOC110650599	2.00821	2.49415e-08	gene-LOC110635903	-1.7295	2.7935e-11
																														gene-LOC110654019	2.00731	7.17649e-19	gene-LOC110649580	-1.72962	0.0109529
																														gene-LOC110635324	2.0054	0.0001561	gene-LOC110638720	-1.73161	0.000242744
																														gene-LOC110651433	2.00517	0.0032023	gene-LOC110631806	-1.73199	1.34296e-12
																														gene-LOC110637967	2.00086	1.14577e-15	XLOC_017831	-1.73333	1.82776e-06
																														gene-LOC110631735	2.00025	3.28897e-24	gene-LOC110659753	-1.73426	8.05353e-12
																														gene-LOC110665281	15.2448	0.000678029	gene-LOC110638404	-1.73466	0.00208503
																														gene-LOC110646181	11.5742	1.41128e-41	gene-LOC110643147	-1.73489	1.89873e-05
																														gene-LOC110667096	11.3306	1.34714e-17	gene-LOC110668644	-1.73489	0.00044047
																														gene-LOC110641584	10.99	3.40263e-50	gene-LOC110667542	-1.73676	3.77256e-05
																														XLOC_008816	10.6413	1.74281e-16	gene-LOC110632283	-1.74001	3.16534e-15
																														gene-LOC110652978	10.5983	6.08933e-16	gene-LOC110644480	-1.74109	0.00272998
																														gene-LOC110646175	10.5183	5.09688e-25	gene-LOC110646906	-1.74457	0.000673334
																														XLOC_032887	10.3378	3.99974e-15	gene-LOC110636791	-1.74591	4.09835e-09
																														gene-LOC110640458	1.99966	0.00507464	gene-LOC110658211	-1.74738	5.9779e-13
																														gene-LOC110672093	1.9961	0.00242524	XLOC_033798	-1.74758	0.00615967
																														gene-LOC110639436	1.99248	5.4724e-53	gene-LOC110670726	-1.74803	0.0107557
																														gene-LOC110655384	1.99099	0.0115644	gene-LOC110673168	-1.74822	0.0104373
																														gene-LOC110645075	1.99088	0.00212296	gene-LOC110639010	-1.74857	0.0066445
																														XLOC_027106	1.98917	6.85649e-05	gene-LOC110647742	-1.75023	4.42145e-08
																														gene-LOC110669865	1.98899	2.86716e-06	gene-LOC110659265	-1.75187	1.03794e-08
																														gene-LOC110651919	1.98851	1.28917e-15	XLOC_001826	-1.75273	0.00552204
																														gene-LOC110664565	1.98801	2.14774e-05	XLOC_034414	-1.75362	0.00601032
																														gene-LOC110645361	1.98484	0.00399815	XLOC_010519	-1.75644	0.00935864
																														gene-LOC110647760	1.9819	1.11726e-19	XLOC_002534	-1.75719	0.00367865
																														gene-LOC110633939	1.9799	0.00104379	XLOC_024554	-1.76138	0.000263398
																														gene-LOC110655361	1.97982	0.0108381	gene-LOC110658480	-1.76384	5.80085e-13
																														gene-LOC110670433	1.97972	6.65714e-37	gene-LOC110634790	-1.76419	2.70693e-23
																														gene-LOC110634540	1.97806	2.89013e-07	gene-LOC110662312	-1.76597	0.000404531
																														gene-LOC110670517	1.97436	5.48885e-17	gene-LOC110657883	-1.76753	6.65961e-31
																														XLOC_022704	1.97274	1.19066e-05	gene-LOC110664061	-1.76796	0.0017615
																														gene-LOC110638570	1.97171	0.0040727	gene-LOC110654999	-1.76813	2.54724e-12
																														gene-LOC110646376	1.97167	2.461e-08	XLOC_016992	-1.77125	0.00145682
																														XLOC_046499	1.97077	1.49071e-11	gene-LOC110668265	-1.77157	1.27594e-30
																														gene-LOC110668208	1.96931	1.26047e-08	gene-LOC110639215	-1.77222	8.7643e-08
																														gene-LOC110640751	1.96791	1.12705e-05	gene-LOC110649744	-1.77223	0.00657117
																														gene-LOC110637789	1.96568	2.13707e-05	gene-LOC110637600	-1.7755	0.00361465
																														gene-LOC110659065	1.95866	0.00682121	gene-LOC110638940	-1.77691	8.67046e-10
																														gene-LOC110669168	1.95816	0.00577279	gene-LOC110671505	-1.77928	7.64114e-11
																														XLOC_020270	1.95788	3.47955e-06	gene-LOC110631811	-1.77928	0.00207192
																														gene-LOC110662764	1.95714	2.19236e-12	XLOC_014858	-1.78195	0.00866298
																														gene-LOC110641664	1.95564	0.000529472	gene-LOC110663655	-1.78363	0.00658488
																														gene-LOC110636074	1.9515	0.00292771	XLOC_035154	-1.78936	0.00302117
																														gene-LOC110648277	1.94974	0.000392709	gene-LOC110661984	-1.79047	8.25627e-08
																														gene-LOC110667940	1.94818	0.00286054	gene-LOC110635090	-1.79195	2.22249e-07
																														gene-LOC110641904	1.94724	2.94942e-05	gene-LOC110642045	-1.79333	1.13441e-12
																														gene-LOC110662766	1.94304	0.000281317	gene-LOC110638213	-1.79484	0.000106162
																														gene-LOC110644792	1.94216	2.36574e-08	gene-LOC110649664	-1.79607	1.338e-13
																														gene-LOC110659270	1.94186	2.19337e-05	XLOC_016062	-1.79642	0.00221599
																														gene-LOC110648732	1.94184	7.83256e-05	gene-LOC110657043	-1.79664	4.54896e-10
																														gene-LOC110657246	1.9414	1.5988e-27	gene-LOC110633331	-1.79689	0.00835848
																														gene-LOC110656691	1.94112	3.37102e-20	XLOC_041227	-1.79736	1.83644e-06
																														gene-LOC110653322	1.94089	1.39073e-06	gene-LOC110647257	-1.79882	0.00494143
																														gene-LOC110635226	1.93897	4.59688e-18	gene-LOC110652564	-1.80042	0.0050739
																														gene-LOC110660503	1.93887	4.33403e-08	gene-LOC110673875	-1.80279	1.73511e-28
																														gene-LOC110642541	1.93622	2.17572e-11	XLOC_046123	-1.80319	0.000390769
																														XLOC_023298	1.92997	0.00363346	gene-LOC110646825	-1.80425	0.010281
																														XLOC_029374	1.92957	3.18903e-10	XLOC_022902	-1.80607	0.0116032
																														gene-LOC110673527	1.92615	7.40889e-15	gene-LOC110666310	-1.80633	9.70549e-13
																														gene-LOC110654866	1.92372	4.55956e-05	gene-LOC110651616	-1.8075	9.3943e-05
																														gene-LOC110649491	1.92228	2.55804e-27	gene-LOC110650596	-1.80814	0.011422
																														XLOC_026437	1.91991	0.00154722	gene-LOC110652470	-1.80912	9.98873e-15
																														gene-LOC110645571	1.91979	0.00475515	gene-LOC110669291	-1.8121	8.82737e-06
																														gene-LOC110666585	1.9154	6.78399e-06	gene-LOC110663986	-1.81263	3.80265e-07
																														gene-LOC110662785	1.91486	4.37531e-14	XLOC_030776	-1.81333	0.000944466
																														gene-LOC110648903	1.91025	1.75397e-14	gene-LOC110665800	-1.8156	0.00237066
																														gene-LOC110640273	1.90939	1.28697e-12	gene-LOC110643937	-1.81712	0.00608164
																														gene-LOC110637199	1.90924	5.90732e-09	gene-LOC110671049	-1.81954	4.5303e-11
																														gene-LOC110670513	1.90864	0.00451134	gene-LOC110652042	-1.82053	4.94369e-21
																														gene-LOC110649459	1.90859	0.00767728	XLOC_005444	-1.82147	0.00246054
																														gene-LOC110651156	1.90828	2.23921e-05	XLOC_002152	-1.82199	0.0095354
																														gene-LOC110641223	1.90807	7.54392e-10	gene-LOC110638193	-1.82255	1.49764e-09
																														XLOC_020738	1.90509	0.00250957	XLOC_024239	-1.82405	7.39307e-11
																														gene-LOC110637601	1.90487	6.08153e-12	gene-LOC110654470	-1.82429	0.000450441
																														gene-LOC110670643	1.90419	0.00298764	XLOC_004030	-1.82437	3.05075e-07
																														gene-LOC110663770	1.90379	0.00284287	gene-LOC110642240	-1.82716	0.00539766
																														gene-LOC110645155	1.89875	0.00340191	XLOC_026083	-1.8272	5.70441e-12
																														gene-LOC110656828	1.89436	0.00835523	gene-LOC110638510	-1.82869	1.65238e-09
																														gene-LOC110644289	1.89373	4.76829e-13	gene-LOC110665746	-1.83168	0.00171493
																														gene-LOC110646800	1.89255	0.00163904	gene-LOC110673579	-1.83422	0.00020793
																														gene-LOC110656230	1.89085	0.000911166	gene-LOC110651597	-1.83433	0.00582517
																														gene-LOC110644033	1.8869	0.00431223	gene-LOC110671525	-1.83654	2.89533e-19
																														gene-LOC110656801	1.88553	8.39045e-08	gene-LOC110651562	-1.83702	0.00105835
																														gene-LOC110656021	1.88552	0.0113036	gene-LOC110670668	-1.83822	0.00283596
																														gene-LOC110636662	1.88272	0.00409159	gene-LOC110653100	-1.83872	0.000222917
																														gene-LOC110658574	1.88002	0.00197228	gene-LOC110664753	-1.83884	9.81374e-05
																														gene-LOC110673625	1.8783	0.000176422	gene-LOC110672641	-1.84017	1.55347e-10
																														gene-LOC110672962	1.87591	1.62214e-11	gene-LOC110638471	-1.84027	2.24948e-05
																														gene-LOC110660785	1.87436	4.06764e-05	gene-LOC110639610	-1.8415	5.6751e-26
																														gene-LOC110657388	1.8697	0.00446964	gene-LOC110659836	-1.84282	9.33794e-05
																														gene-LOC110657717	1.86945	2.63408e-05	XLOC_038328	-1.84311	5.48898e-11
																														gene-LOC110652275	1.86906	0.00768125	gene-LOC110665065	-1.84416	3.25061e-06
																														gene-LOC110666093	1.86882	0.00222914	gene-LOC110665417	-1.84841	0.00346164
																														gene-LOC110632178	1.86525	0.0102646	gene-LOC110663928	-1.84982	2.32063e-20
																														gene-LOC110666523	1.86468	5.25382e-13	gene-LOC110648755	-1.85097	0.00868798
																														XLOC_005135	1.86383	0.0104578	XLOC_011433	-1.85305	0.000323281
																														XLOC_016313	1.86192	1.95633e-17	XLOC_046967	-1.85442	0.00204783
																														gene-LOC110644897	1.86189	1.92642e-34	XLOC_012662	-1.85803	0.000195161
																														gene-LOC110639743	1.86114	0.000142374	gene-LOC110647965	-1.85954	4.09201e-11
																														gene-LOC110638303	1.86028	0.000407416	gene-LOC110656809	-1.86176	4.74547e-06
																														gene-LOC110654247	1.85863	1.77165e-08	XLOC_031901	-1.86202	8.31165e-16
																														gene-LOC110667855	1.85764	0.0121341	XLOC_025166	-1.86238	2.22448e-05
																														gene-LOC110647521	1.85757	0.00386716	gene-LOC110667662	-1.86337	0.0118339
																														gene-LOC110664979	1.85745	4.97844e-05	gene-LOC110657691	-1.86364	1.15945e-18
																														gene-LOC110667934	1.85615	0.00239885	gene-LOC110642284	-1.86472	1.85709e-11
																														gene-LOC110632333	1.8545	1.30131e-26	XLOC_018043	-1.86513	2.34067e-12
																														gene-LOC110637675	1.8533	0.00221316	gene-LOC110650766	-1.86545	0.00315917
																														gene-LOC110659452	1.85299	0.00011974	gene-LOC110660898	-1.86721	0.00536969
																														gene-LOC110672371	1.85291	0.000278942	gene-LOC110637608	-1.86955	1.73885e-12
																														gene-LOC110656334	1.85042	0.00787954	gene-LOC110668230	-1.87013	2.6137e-08
																														XLOC_038270	1.84933	6.56461e-20	gene-LOC110673093	-1.87062	1.61147e-11
																														gene-LOC110659339	1.84495	8.66463e-15	gene-LOC110633491	-1.87142	9.22604e-08
																														gene-LOC110639673	1.83739	2.82879e-15	XLOC_026580	-1.87373	2.50806e-07
																														gene-LOC110673194	1.83646	0.00125026	gene-LOC110666367	-1.87463	0.000767713
																														gene-LOC110633420	1.83587	0.00124619	gene-LOC110657579	-1.87575	1.2446e-11
																														gene-LOC110646664	1.83442	0.0022889	gene-LOC110659743	-1.87747	6.05559e-05
																														gene-LOC110637969	1.83437	8.7561e-12	gene-LOC110673200	-1.87806	3.89607e-06
																														gene-LOC110636276	1.8339	3.96689e-12	gene-LOC110657935	-1.8782	0.000571627
																														gene-LOC110642548	1.83179	0.00605086	gene-LOC110643597	-1.89095	1.07693e-06
																														gene-LOC110658159	1.83082	7.52438e-36	gene-LOC110665380	-1.89306	1.04235e-08
																														XLOC_047467	1.82653	0.000573116	gene-LOC110633514	-1.89322	0.00637709
																														gene-LOC110673353	1.82454	0.0073817	gene-LOC110642142	-1.89328	0.00404098
																														gene-LOC110672038	1.82212	0.000533665	gene-LOC110662406	-1.89416	5.60639e-05
																														gene-LOC110657006	1.8218	0.00990035	XLOC_014674	-1.89483	0.00413166
																														gene-LOC110633776	1.81763	4.94482e-19	XLOC_034599	-1.89507	0.000390576
																														gene-LOC110643891	1.81752	0.00422982	XLOC_040253	-1.90235	0.000195697
																														gene-LOC110672376	1.81736	3.56109e-15	gene-LOC110673873	-1.90271	1.32325e-17
																														gene-LOC110644721	1.81577	2.31427e-08	XLOC_023413	-1.90286	5.81066e-05
																														gene-LOC110639873	1.81572	1.36304e-37	gene-LOC110644859	-1.90395	0.00847914
																														gene-LOC110656737	1.81562	0.00983794	gene-LOC110646855	-1.90442	4.22168e-22
																														gene-LOC110672056	1.81488	0.0107846	gene-LOC110645156	-1.90985	8.45211e-06
																														gene-LOC110653379	1.81417	1.807e-14	XLOC_028010	-1.91238	6.66185e-05
																														gene-LOC110662487	1.81321	9.94345e-05	gene-LOC110669632	-1.91242	1.28364e-09
																														gene-LOC110653407	1.81106	5.56846e-29	XLOC_007572	-1.91266	0.000945726
																														gene-LOC110661654	1.81048	2.02022e-08	gene-LOC110648292	-1.91382	0.000660196
																														gene-LOC110660360	1.80775	9.8489e-05	gene-LOC110655802	-1.91406	1.77684e-09
																														gene-LOC110649264	1.80714	1.46356e-14	gene-LOC110655825	-1.91527	0.000338284
																														XLOC_004313	1.80654	1.18871e-10	gene-LOC110659791	-1.92083	0.00195422
																														gene-LOC110658800	1.80347	2.42383e-22	gene-LOC110647255	-1.92131	0.00403195
																														gene-LOC110654138	1.80296	2.21056e-06	XLOC_000383	-1.92243	3.39107e-05
																														gene-LOC110662832	1.80237	4.98744e-10	gene-LOC110660008	-1.92311	6.83091e-25
																														gene-LOC110654294	1.80137	0.0011081	gene-LOC110658702	-1.92685	0.000653808
																														gene-LOC110639251	1.79966	0.00923385	gene-LOC110658588	-1.92838	1.11921e-20
																														gene-LOC110638625	1.79942	0.00787458	XLOC_001932	-1.92873	0.00603608
																														gene-LOC110651206	1.79579	0.000444256	gene-LOC110667002	-1.93152	5.01143e-06
																														gene-LOC110664347	1.79506	3.04736e-52	gene-LOC110663997	-1.93285	0.00229435
																														gene-LOC110663068	1.7932	0.000467758	gene-LOC110646960	-1.93428	0.00847521
																														gene-LOC110655266	1.78985	0.0023998	gene-LOC110647996	-1.93587	1.80261e-06
																														gene-LOC110669232	1.78975	6.31774e-11	gene-LOC110672314	-1.93796	2.1782e-20
																														gene-LOC110653410	1.78889	1.14148e-55	gene-LOC110654295	-1.93946	0.0108936
																														gene-LOC110639865	1.78882	0.00156047	gene-LOC110658634	-1.93983	1.42822e-07
																														gene-LOC110636879	1.7877	1.91825e-17	gene-LOC110663297	-1.94034	6.35148e-19
																														gene-LOC110657922	1.78729	4.45518e-05	gene-LOC110637319	-1.94584	1.36048e-05
																														gene-LOC110641138	1.78664	3.64908e-38	XLOC_035108	-1.94833	7.60398e-05
																														gene-LOC110634380	1.78605	0.00407811	gene-LOC110648087	-1.94839	5.65414e-10
																														gene-LOC110659531	1.78527	0.00176112	gene-LOC110631809	-1.94873	0.00336341
																														gene-LOC110644517	1.78455	3.11232e-12	gene-LOC110670158	-1.95066	3.98116e-06
																														gene-LOC110638238	1.78168	0.00811362	XLOC_043615	-1.9559	0.00041827
																														gene-LOC110647756	1.77774	1.32773e-10	gene-LOC110631559	-1.95812	1.02437e-11
																														gene-LOC110642524	1.7764	0.00035264	gene-LOC110645849	-1.95867	0.00704736
																														gene-LOC110651155	1.77582	0.00012757	gene-LOC110631677	-1.95894	3.58925e-22
																														gene-LOC110632327	1.77513	2.93627e-17	gene-LOC110640241	-1.96061	6.16921e-15
																														gene-LOC110658507	1.77444	1.67733e-12	gene-LOC110643400	-1.96223	0.000492415
																														gene-LOC110641690	1.77251	0.00322235	XLOC_036505	-1.96252	9.84059e-09
																														gene-LOC110648828	1.77057	2.40579e-06	gene-LOC110668980	-1.96542	4.09293e-08
																														gene-LOC110638972	1.76849	0.00595624	gene-LOC110631753	-1.96624	8.16e-08
																														gene-LOC110654334	1.76324	4.80727e-29	gene-LOC110672316	-1.9666	5.00107e-07
																														XLOC_028769	1.76302	0.00834784	XLOC_041649	-1.96849	4.88896e-05
																														gene-LOC110637358	1.76286	0.0045476	gene-LOC110651678	-1.9695	6.74204e-12
																														gene-LOC110650490	1.76139	0.00588069	gene-LOC110671996	-1.97081	0.00152317
																														gene-HebrCp095	1.76013	0.000927205	gene-LOC110648005	-1.97174	8.00427e-13
																														gene-LOC110662377	1.75686	0.00537051	gene-LOC110667942	-1.97184	0.0118039
																														gene-LOC110640504	1.75463	0.0115966	gene-LOC110637288	-1.97488	1.24226e-22
																														gene-LOC110663471	1.75277	0.0109159	gene-LOC110662964	-1.97969	0.000775319
																														gene-LOC110660588	1.7513	8.20335e-07	XLOC_039409	-1.98016	0.000942847
																														gene-LOC110655809	1.75127	0.0086837	gene-LOC110643836	-1.9803	0.0103593
																														gene-LOC110642040	1.7488	3.94725e-13	gene-LOC110661624	-1.98487	1.7658e-06
																														gene-LOC110672827	1.74702	2.18073e-05	gene-LOC110670060	-1.98491	0.00367581
																														gene-LOC110641219	1.74695	3.39802e-18	gene-LOC110663065	-1.98865	0.00673435
																														gene-LOC110644072	1.74502	4.49997e-09	gene-LOC110671501	-1.98872	5.47859e-18
																														gene-HebrCp099	1.74003	0.00484442	gene-LOC110670867	-1.99002	3.32515e-06
																														gene-LOC110666841	1.73843	3.48105e-06	gene-LOC110645328	-1.99012	2.26206e-12
																														gene-LOC110646528	1.73761	4.43085e-15	gene-LOC110650617	-1.99063	3.57214e-56
																														gene-LOC110645707	1.73636	5.28855e-06	gene-LOC110632062	-1.99262	5.55681e-08
																														gene-HebrCp123	1.73566	0.00164085	XLOC_033403	-1.99645	0.00323363
																														gene-LOC110660365	1.73505	3.62522e-05	gene-LOC110659349	-1.9972	7.02629e-05
																														gene-LOC110646862	1.73371	2.67939e-05	gene-LOC110641072	-2.00091	5.0906e-05
																														gene-LOC110634334	1.73331	7.03587e-11	gene-LOC110649083	-2.00091	6.88401e-06
																														gene-LOC110671033	1.73281	3.33417e-10	gene-LOC110645162	-2.00119	1.31114e-06
																														gene-LOC110635922	1.73187	2.92683e-09	gene-LOC110634959	-2.00227	0.011464
																														gene-LOC110639150	1.73026	2.42284e-07	gene-LOC110642321	-2.00254	8.88644e-15
																														XLOC_020311	1.72884	5.73183e-06	XLOC_011816	-2.00335	0.00219587
																														gene-LOC110656309	1.72787	2.27493e-05	gene-LOC110647453	-2.00458	1.98275e-05
																														gene-LOC110658506	1.7273	7.35118e-17	gene-LOC110643414	-2.01368	3.24638e-05
																														gene-LOC110673010	1.72655	0.00845301	gene-LOC110669658	-2.01458	0.00199636
																														gene-LOC110656264	1.72308	7.20407e-12	XLOC_003515	-2.016	0.00184406
																														XLOC_040684	1.72208	5.24591e-13	XLOC_005727	-2.02204	0.00213058
																														gene-LOC110664073	1.72129	1.57311e-23	gene-LOC110666360	-2.02393	3.1276e-07
																														gene-LOC110641542	1.71957	1.08923e-07	gene-LOC110657526	-2.02445	0.000352489
																														gene-LOC110668952	1.71947	0.00800621	gene-LOC110646095	-2.02462	1.30182e-07
																														gene-LOC110645821	1.71916	1.79724e-05	gene-LOC110669563	-2.0254	3.50957e-16
																														gene-LOC110660029	1.71731	9.94538e-06	gene-LOC110666728	-2.02878	0.000427192
																														XLOC_047397	1.7155	2.22399e-05	XLOC_039605	-2.03211	1.62594e-05
																														gene-LOC110635822	1.71137	0.00151927	XLOC_013217	-2.03619	3.37165e-30
																														gene-LOC110632464	1.71071	4.43867e-08	gene-LOC110634391	-2.03638	2.47915e-17
																														gene-LOC110640524	1.70934	0.00784443	XLOC_024900	-2.0386	0.011721
																														gene-LOC110666414	1.70666	0.000495392	gene-LOC110647889	-2.03928	0.00468792
																														gene-LOC110658030	1.70612	0.000508883	gene-LOC110667899	-2.04143	8.17707e-27
																														gene-LOC110664388	1.706	0.00667467	gene-LOC110653476	-2.04372	1.49784e-08
																														gene-LOC110658657	1.7057	6.3249e-12	gene-LOC110669561	-2.04496	4.06247e-29
																														gene-LOC110665377	1.7044	3.90885e-38	gene-LOC110652723	-2.04585	7.11654e-05
																														gene-LOC110665834	1.7033	0.00149347	gene-LOC110666406	-2.04922	6.25077e-13
																														gene-LOC110642770	1.703	1.45859e-11	gene-LOC110640372	-2.05052	1.27264e-15
																														gene-LOC110650686	1.70184	2.71922e-10	gene-LOC110651820	-2.05365	1.80931e-12
																														gene-LOC110649462	1.70125	5.15053e-05	gene-LOC110653701	-2.05506	4.86559e-17
																														gene-LOC110655658	1.70043	1.78487e-06	gene-LOC110672917	-2.05828	0.00449262
																														gene-LOC110650718	1.70026	0.000972106	gene-LOC110647248	-2.05988	3.18007e-09
																														gene-LOC110656730	1.69944	1.27652e-09	gene-LOC110655794	-2.06192	0.00903605
																														gene-LOC110671556	1.69752	1.18955e-06	gene-LOC110662272	-2.06225	0.0122412
																														gene-LOC110665550	1.69661	1.52292e-12	XLOC_024879	-2.06304	9.21604e-09
																														gene-LOC110655828	1.6933	1.20992e-18	XLOC_029584	-2.06573	0.0111083
																														gene-LOC110661752	1.69289	1.74471e-21	gene-LOC110660630	-2.06847	1.18638e-10
																														gene-LOC110655906	1.68883	1.08197e-15	gene-LOC110659769	-2.07573	1.1055e-09
																														gene-LOC110667927	1.68751	0.00598236	gene-LOC110634392	-2.07749	1.34397e-16
																														XLOC_045527	1.68415	0.00699041	gene-LOC110632738	-2.08248	2.7132e-06
																														gene-LOC110664826	1.68228	1.41917e-13	XLOC_021979	-2.08319	1.39707e-16
																														gene-LOC110653177	1.68205	0.000762071	gene-LOC110660494	-2.08352	3.16269e-05
																														gene-LOC110635583	1.68187	0.00472082	gene-LOC110657640	-2.08894	0.00407465
																														gene-LOC110660207	1.68163	0.000523363	XLOC_015174	-2.08934	0.000261495
																														gene-LOC110671971	1.68152	0.00017485	gene-LOC110649899	-2.0896	0.00372535
																														gene-LOC110639115	1.68064	0.000108896	gene-LOC110638869	-2.09295	0.00813817
																														gene-LOC110656267	1.68003	2.60638e-08	gene-LOC110643763	-2.09302	3.68539e-10
																														gene-LOC110652113	1.67896	7.05289e-06	gene-LOC110660117	-2.09373	1.64826e-12
																														gene-LOC110655027	1.67617	0.00204968	gene-LOC110673825	-2.09513	5.2488e-28
																														gene-LOC110644835	1.67513	0.00107322	gene-LOC110637414	-2.09548	3.38429e-05
																														gene-LOC110665591	1.67475	0.0107105	gene-LOC110666304	-2.09727	3.20566e-12
																														gene-LOC110666786	1.67444	5.99297e-08	gene-LOC110648078	-2.09802	0.000590907
																														gene-LOC110634393	1.67266	0.00987066	gene-LOC110653143	-2.09926	0.00928714
																														gene-LOC110636262	1.67159	0.00593828	XLOC_016091	-2.10288	0.00920767
																														gene-LOC110637412	1.67016	2.35055e-12	gene-LOC110665522	-2.10301	7.80014e-22
																														gene-LOC110671093	1.66705	6.1421e-07	XLOC_005008	-2.1068	3.60611e-06
																														gene-LOC110668392	1.66618	0.00934098	gene-LOC110669819	-2.1133	0.00121067
																														gene-LOC110661028	1.66112	0.000648574	gene-LOC110643384	-2.11345	2.89689e-15
																														gene-LOC110667957	1.66076	0.00292762	gene-LOC110662330	-2.11462	0.000554085
																														gene-LOC110662619	1.65435	0.000960253	gene-LOC110659428	-2.11489	1.41748e-48
																														XLOC_025898	1.65399	0.0122613	gene-LOC110655280	-2.11759	0.0117819
																														gene-LOC110664981	1.65326	3.74112e-05	gene-LOC110668443	-2.11801	0.000406279
																														XLOC_028316	1.65165	0.000136074	gene-LOC110650618	-2.11874	2.64149e-22
																														gene-LOC110649207	1.65149	0.000247812	gene-LOC110655773	-2.11909	0.00360845
																														gene-LOC110661209	1.65147	0.00314157	gene-LOC110636102	-2.12207	1.13552e-10
																														gene-LOC110670469	1.64973	1.63182e-17	gene-LOC110659585	-2.12672	1.43441e-13
																														gene-LOC110632475	1.64959	0.0097019	gene-LOC110668779	-2.12942	4.02328e-13
																														gene-LOC110668585	1.64923	0.00140423	gene-LOC110671634	-2.13145	0.00725214
																														gene-LOC110644678	1.64917	0.000493844	XLOC_032241	-2.13246	0.00021775
																														gene-LOC110672078	1.64899	0.000372484	gene-LOC110651478	-2.13518	0.000671534
																														gene-LOC110635649	1.64775	1.38322e-09	gene-LOC110665952	-2.13587	0.00482255
																														gene-LOC110659071	1.64683	1.03299e-09	gene-LOC110645977	-2.13607	0.000262961
																														gene-LOC110672924	1.64607	8.00523e-07	XLOC_001195	-2.13642	0.000118695
																														gene-LOC110652013	1.64419	9.3911e-13	gene-LOC110661628	-2.13702	7.63297e-07
																														gene-LOC110655942	1.64372	1.79539e-23	XLOC_005969	-2.13789	0.0118035
																														gene-LOC110671208	1.64255	1.12414e-11	gene-LOC110673490	-2.14382	7.06419e-19
																														gene-LOC110669735	1.64207	2.03882e-31	gene-LOC110663210	-2.14651	1.5052e-07
																														gene-LOC110673552	1.64146	2.23748e-10	XLOC_013499	-2.14926	0.000160546
																														gene-LOC110668709	1.64067	3.40462e-22	XLOC_001210	-2.15283	0.00165664
																														gene-LOC110633256	1.63925	5.91561e-07	gene-LOC110664641	-2.15678	2.49931e-07
																														gene-LOC110650048	1.63229	2.36503e-05	gene-LOC110641317	-2.15694	3.57034e-27
																														gene-LOC110664050	1.63208	0.00104906	XLOC_038993	-2.15824	1.73865e-06
																														gene-LOC110651844	1.62864	0.00101546	gene-LOC110639588	-2.16388	0.00796316
																														gene-LOC110655450	1.62427	0.000480063	gene-LOC110667900	-2.16418	3.45521e-21
																														gene-LOC110662748	1.62275	3.22254e-11	gene-LOC110664780	-2.16489	0.000508132
																														gene-LOC110670342	1.62229	1.58615e-05	gene-LOC110669389	-2.17368	7.2645e-27
																														gene-LOC110657210	1.61996	3.31253e-08	gene-LOC110672864	-2.1759	4.37925e-09
																														gene-LOC110663676	1.61785	3.75974e-22	gene-LOC110643801	-2.17681	3.06589e-07
																														gene-LOC110637494	1.61678	3.66322e-06	gene-LOC110640969	-2.1794	2.05385e-26
																														gene-LOC110636743	1.61652	9.61033e-12	gene-LOC110634716	-2.18036	6.4501e-18
																														gene-LOC110670393	1.61639	8.65122e-66	XLOC_005107	-2.18152	2.32983e-08
																														gene-LOC110655920	1.61597	1.14303e-08	gene-LOC110655086	-2.18158	4.76355e-07
																														gene-LOC110667462	1.61528	2.69493e-09	gene-LOC110658604	-2.18441	4.3892e-08
																														gene-LOC110640808	1.6141	2.55949e-24	gene-LOC110669703	-2.18698	6.99316e-06
																														gene-LOC110654885	1.61348	4.44817e-05	XLOC_025388	-2.18914	1.21475e-05
																														gene-LOC110646520	1.61001	0.000404945	gene-LOC110667945	-2.19098	7.27243e-06
																														gene-LOC110666544	1.60987	1.15706e-05	gene-TRNAQ-CUG-3	-2.19102	0.000174074
																														gene-LOC110647546	1.60877	2.26919e-07	gene-LOC110640552	-2.19105	0.000105793
																														gene-LOC110651019	1.60807	3.40969e-05	gene-LOC110658458	-2.19257	1.65855e-05
																														gene-LOC110640707	1.60494	0.00423238	gene-LOC110637912	-2.1993	0.00891846
																														gene-LOC110671846	1.60459	0.000384078	gene-LOC110651283	-2.20094	0.000179036
																														gene-LOC110641587	1.60432	3.07627e-07	gene-LOC110661143	-2.20217	0.00358555
																														gene-LOC110667463	1.60396	7.09052e-10	gene-LOC110644521	-2.20784	4.58823e-26
																														gene-LOC110665087	1.60277	0.0100569	gene-LOC110649285	-2.211	0.000267015
																														gene-LOC110657257	1.60223	7.90218e-09	gene-LOC110634665	-2.21369	0.00286728
																														gene-LOC110632202	1.60145	3.03567e-16	XLOC_027111	-2.21442	6.22717e-13
																														gene-LOC110638633	1.60056	0.00105943	XLOC_021020	-2.21537	0.000440078
																														gene-LOC110669417	1.59871	3.05566e-07	gene-LOC110642046	-2.21671	3.24483e-10
																														gene-LOC110647506	1.5978	2.46279e-05	XLOC_027652	-2.22553	0.00034333
																														gene-LOC110639778	1.59688	0.00011833	gene-LOC110638551	-2.22717	0.000612715
																														gene-LOC110635587	1.59537	0.00319574	XLOC_028712	-2.23401	4.82663e-05
																														gene-LOC110647494	1.59491	0.00140711	gene-LOC110661384	-2.23575	9.74664e-16
																														gene-LOC110642203	1.59152	2.23982e-08	XLOC_013540	-2.23764	0.00218081
																														gene-LOC110638778	1.59082	4.99099e-22	gene-LOC110667955	-2.23956	2.27253e-11
																														gene-LOC110637800	1.58876	0.000205074	gene-LOC110656029	-2.24265	1.00574e-19
																														gene-LOC110666788	1.58819	0.000134573	XLOC_000909	-2.24384	0.000626482
																														gene-LOC110635070	1.58725	2.73e-13	gene-LOC110639549	-2.24648	0.000996911
																														gene-LOC110643818	1.58701	6.89252e-13	gene-LOC110644296	-2.24699	8.98997e-09
																														gene-LOC110634427	1.58664	2.72165e-07	gene-LOC110652887	-2.24822	1.86713e-15
																														gene-LOC110654900	1.58584	0.00152902	gene-LOC110654644	-2.25046	0.00937699
																														gene-LOC110645182	1.58566	3.06414e-05	gene-LOC110665247	-2.25166	0.00103524
																														gene-LOC110664582	1.58554	6.72991e-12	gene-LOC110669297	-2.25467	0.00104841
																														gene-LOC110664016	1.58404	1.36796e-12	gene-LOC110652858	-2.25473	1.47003e-18
																														gene-LOC110663391	1.58337	1.62174e-14	gene-LOC110662131	-2.25871	1.23682e-14
																														gene-LOC110631642	1.58255	0.0113325	XLOC_043487	-2.26021	0.00844906
																														gene-LOC110641997	1.58043	1.2849e-07	gene-LOC110668385	-2.26063	1.35584e-09
																														gene-LOC110641647	1.57855	3.79565e-05	XLOC_037322	-2.26179	8.38768e-05
																														gene-LOC110653507	1.57821	0.000143955	gene-LOC110639651	-2.26256	0.00374669
																														gene-LOC110654735	1.57699	0.00793466	gene-LOC110672390	-2.26259	0.00491187
																														gene-LOC110656325	1.57693	0.00480182	XLOC_008756	-2.26308	0.00952286
																														gene-LOC110646876	1.57564	0.000517433	gene-LOC110659212	-2.26652	0.00549671
																														XLOC_020741	1.5738	0.00685784	gene-LOC110669318	-2.26878	1.01032e-10
																														XLOC_009256	1.57265	1.69902e-07	gene-LOC110662636	-2.2688	9.9203e-14
																														gene-LOC110658642	1.57181	0.0119161	XLOC_001035	-2.2693	0.0078888
																														gene-LOC110667941	1.57139	0.00616857	gene-LOC110662421	-2.27089	3.46439e-05
																														gene-LOC110652687	1.57048	0.000562401	gene-LOC110638102	-2.2733	0.00401626
																														gene-LOC110654492	1.56973	0.0106449	gene-LOC110672182	-2.27708	0.00497069
																														gene-LOC110660765	1.56696	1.85244e-20	XLOC_029583	-2.2784	0.00226341
																														gene-LOC110665331	1.56584	0.000218219	XLOC_033107	-2.28239	0.0078358
																														gene-LOC110646545	1.56182	2.8021e-06	XLOC_004487	-2.2855	5.5237e-05
																														gene-LOC110665314	1.5595	2.30584e-07	XLOC_029291	-2.28827	0.00779731
																														gene-LOC110641259	1.5547	0.00495864	gene-LOC110669763	-2.29309	7.59625e-13
																														XLOC_019154	1.55449	0.00139772	XLOC_007242	-2.29362	4.25066e-13
																														gene-LOC110642244	1.54953	0.000108327	gene-LOC110637673	-2.2937	1.836e-05
																														gene-LOC110655937	1.54794	2.96744e-06	gene-LOC110667954	-2.30254	0.00120855
																														gene-LOC110669901	1.54681	1.84103e-13	XLOC_041228	-2.30993	0.00141952
																														gene-LOC110670936	1.54496	1.15758e-06	gene-LOC110636905	-2.31328	0.00866334
																														gene-LOC110643957	1.54483	2.02749e-12	XLOC_005749	-2.31465	0.000372012
																														gene-LOC110639967	1.54133	2.64008e-05	gene-LOC110642360	-2.31648	0.000511508
																														gene-LOC110649972	1.54039	4.9208e-11	gene-LOC110658659	-2.31893	5.41377e-10
																														gene-LOC110652730	1.53889	0.00130728	gene-LOC110646008	-2.31912	5.6874e-07
																														gene-LOC110660881	1.53817	2.02793e-08	gene-LOC110634351	-2.32016	0.00201052
																														gene-LOC110650254	1.53806	5.09665e-10	gene-LOC110650735	-2.32037	1.37658e-09
																														gene-LOC110672049	1.53805	0.000555348	XLOC_040369	-2.32065	8.99231e-06
																														gene-LOC110636793	1.53742	0.00832454	gene-LOC110671962	-2.32182	0.00863603
																														gene-LOC110665614	1.53681	1.40124e-09	gene-LOC110673477	-2.32284	1.53639e-34
																														gene-LOC110644609	1.53676	0.000105554	XLOC_007527	-2.32483	1.2759e-07
																														gene-LOC110632737	1.53602	3.73464e-05	XLOC_020861	-2.33089	1.46341e-08
																														gene-LOC110666868	1.53593	0.00017196	gene-LOC110664524	-2.33363	0.00426142
																														gene-LOC110646817	1.53411	0.00020565	gene-LOC110667640	-2.33438	0.00908912
																														gene-LOC110659437	1.53402	3.01903e-08	gene-LOC110659034	-2.33655	0.00479562
																														gene-LOC110652288	1.53295	1.67129e-11	gene-LOC110664597	-2.34469	0.000127717
																														gene-LOC110658774	1.53219	3.62902e-10	gene-LOC110646184	-2.34485	1.0975e-15
																														gene-LOC110658934	1.5297	4.35581e-07	XLOC_024627	-2.34572	6.79178e-07
																														gene-LOC110633201	1.52885	5.75609e-07	gene-LOC110636596	-2.35434	4.91645e-18
																														gene-LOC110673790	1.52819	1.81848e-06	gene-LOC110658885	-2.35488	0.000276091
																														gene-LOC110669776	1.52808	0.011381	gene-LOC110647720	-2.36454	3.5183e-09
																														gene-LOC110647166	1.52706	0.00794576	XLOC_031629	-2.36474	0.00331816
																														gene-LOC110640227	1.52653	0.000881119	gene-LOC110633371	-2.36499	0.000445876
																														gene-LOC110653522	1.52526	0.00022907	gene-LOC110673796	-2.3704	0.0072728
																														gene-LOC110670351	1.52423	6.14165e-05	gene-LOC110661962	-2.37287	0.00455403
																														gene-LOC110652728	1.52103	3.73511e-06	gene-LOC110654818	-2.37441	0.000707143
																														gene-LOC110633160	1.52003	4.36609e-08	gene-LOC110657421	-2.37802	4.27586e-12
																														gene-LOC110672125	1.51781	5.34992e-32	gene-LOC110668077	-2.37816	3.73127e-07
																														gene-LOC110637171	1.51639	0.000383144	gene-LOC110636735	-2.3807	1.39899e-05
																														gene-LOC110656350	1.51437	0.00233579	XLOC_006508	-2.38203	0.00043655
																														gene-LOC110639775	1.51432	0.00175987	gene-LOC110670034	-2.38244	0.00327963
																														gene-LOC110665243	1.51163	2.11809e-17	gene-LOC110659455	-2.3842	9.50108e-12
																														gene-LOC110657339	1.5091	1.94646e-06	gene-LOC110645528	-2.38816	0.000392243
																														gene-LOC110640003	1.50864	0.00347116	gene-LOC110633451	-2.38893	1.16474e-06
																														gene-LOC110633527	1.50543	5.4694e-24	gene-LOC110647341	-2.38927	0.0043888
																														gene-LOC110651201	1.50237	7.0933e-07	gene-LOC110649493	-2.39404	3.86156e-07
																														gene-LOC110650997	1.50101	0.00352919	gene-LOC110662299	-2.39686	5.95545e-22
																														gene-LOC110653261	1.49927	0.00103533	XLOC_036475	-2.39804	0.00112626
																														gene-LOC110651137	1.49877	0.00656014	gene-LOC110651540	-2.39817	0.000340932
																														gene-LOC110655719	1.49842	5.97297e-08	gene-LOC110671276	-2.40392	4.18074e-10
																														gene-LOC110637555	1.49744	3.12558e-09	gene-LOC110672922	-2.4118	1.13283e-09
																														gene-LOC110658097	1.49623	7.57112e-07	gene-LOC110663821	-2.41181	1.12491e-07
																														XLOC_016776	1.49465	1.10278e-06	gene-LOC110665356	-2.41468	0.0035228
																														gene-LOC110638002	1.49326	0.00604294	gene-LOC110648660	-2.41488	8.13673e-05
																														gene-LOC110656428	1.49065	6.76083e-25	gene-LOC110665927	-2.41571	1.51744e-05
																														gene-HebrCp049	1.48735	0.0019848	gene-LOC110649907	-2.41618	5.54734e-08
																														XLOC_005065	1.48563	0.00137424	gene-LOC110634337	-2.41632	0.000790483
																														XLOC_031238	1.48449	0.000627556	gene-LOC110658096	-2.42076	0.00842217
																														gene-LOC110660950	1.48368	0.00691109	gene-LOC110665865	-2.42351	3.23233e-16
																														gene-LOC110635591	1.47952	5.63283e-05	gene-LOC110656433	-2.42461	8.73115e-06
																														gene-LOC110667938	1.47812	0.0029501	XLOC_012379	-2.42571	4.79995e-06
																														gene-LOC110671141	1.47732	0.00203189	gene-LOC110644454	-2.42877	2.60898e-09
																														gene-LOC110671844	1.47564	0.00217698	gene-LOC110657689	-2.42997	6.56066e-16
																														XLOC_020314	1.47478	0.0116303	gene-LOC110638605	-2.43063	7.25469e-31
																														gene-LOC110633526	1.47366	2.38528e-21	gene-LOC110638999	-2.4313	4.8524e-08
																														gene-LOC110654797	1.47192	4.76861e-05	gene-LOC110661671	-2.43226	0.000246714
																														gene-LOC110641848	1.46743	2.24685e-05	gene-LOC110634073	-2.43564	0.00663436
																														gene-LOC110641307	1.46634	1.95605e-08	XLOC_003955	-2.44665	0.000970467
																														gene-LOC110666668	1.46597	4.50796e-19	gene-LOC110666127	-2.45409	1.81798e-13
																														gene-LOC110666154	1.46565	1.96446e-15	gene-LOC110640697	-2.45439	1.45242e-17
																														gene-LOC110643487	1.46562	0.00363934	XLOC_012599	-2.45627	1.05824e-14
																														gene-LOC110657718	1.465	4.45992e-24	gene-LOC110632678	-2.45731	0.00014906
																														XLOC_000744	1.46143	0.00990179	XLOC_000624	-2.45786	0.00278824
																														gene-LOC110661214	1.45858	0.000121953	XLOC_001430	-2.46546	0.000615119
																														gene-LOC110651795	1.45567	0.010542	gene-LOC110648980	-2.47715	0.0114896
																														gene-LOC110644681	1.45489	5.28418e-05	gene-LOC110640917	-2.4772	0.000538754
																														gene-LOC110634763	1.45434	1.41699e-06	XLOC_036959	-2.47836	0.00613349
																														XLOC_009945	1.45225	0.00222751	gene-LOC110642901	-2.47896	0.000638987
																														gene-LOC110657474	1.45173	0.0113343	gene-LOC110665890	-2.48008	0.000422084
																														gene-LOC110643536	1.44893	0.00622558	XLOC_007608	-2.48164	0.00433927
																														gene-LOC110635939	1.44874	1.72292e-10	gene-LOC110635708	-2.48191	0.00420521
																														gene-LOC110672477	1.44817	0.00432093	gene-LOC110639765	-2.48227	0.00507226
																														gene-LOC110646592	1.44569	2.31319e-07	gene-LOC110649663	-2.48426	6.32012e-07
																														gene-LOC110666971	1.44485	4.3944e-10	gene-LOC110636664	-2.48645	0.000476326
																														gene-LOC110634643	1.44339	0.00620367	gene-LOC110631752	-2.48909	8.43454e-06
																														gene-LOC110653844	1.44203	1.26115e-14	gene-LOC110670059	-2.4907	0.000118481
																														gene-LOC110646080	1.44114	6.37991e-77	XLOC_007204	-2.49107	1.82596e-06
																														gene-LOC110650058	1.43902	0.000394989	gene-LOC110640842	-2.49569	3.24186e-13
																														gene-LOC110647551	1.43681	0.000190275	gene-LOC110659660	-2.49904	8.64646e-08
																														gene-LOC110673568	1.43167	0.00337029	XLOC_035816	-2.50082	5.58192e-15
																														gene-LOC110662626	1.43133	2.93087e-05	gene-LOC110647162	-2.50318	0.0115673
																														gene-LOC110642527	1.43044	3.72232e-07	gene-LOC110643933	-2.51181	0.000968485
																														gene-LOC110651203	1.43016	7.06477e-06	gene-LOC110633831	-2.51938	1.86814e-39
																														gene-LOC110638086	1.42985	2.87171e-24	XLOC_009353	-2.52369	0.00508049
																														gene-LOC110651846	1.42912	4.93688e-07	gene-LOC110645332	-2.52606	3.15226e-23
																														gene-LOC110667130	1.42815	0.000372669	gene-LOC110650313	-2.52823	0.0061102
																														XLOC_025687	1.42747	0.000327722	gene-LOC110642639	-2.53098	6.17594e-17
																														gene-LOC110649528	1.42726	2.10523e-07	gene-LOC110656756	-2.53146	1.76131e-20
																														gene-LOC110671529	1.42437	0.00288928	XLOC_034957	-2.53985	0.0094958
																														gene-LOC110667734	1.42247	9.33316e-26	gene-LOC110662950	-2.54157	0.0111442
																														gene-LOC110670869	1.42246	0.00832758	gene-LOC110647947	-2.54227	0.0090182
																														gene-LOC110651406	1.42031	6.78122e-07	gene-LOC110666812	-2.55505	0.00132471
																														gene-LOC110666336	1.41841	5.19062e-75	XLOC_031435	-2.55519	4.22164e-07
																														gene-LOC110645987	1.41571	0.00534922	gene-LOC110644245	-2.55967	0.000347356
																														gene-LOC110664319	1.41512	0.00823673	gene-LOC110645331	-2.56005	2.36285e-37
																														XLOC_015138	1.41456	3.47453e-09	gene-LOC110633383	-2.56055	2.14925e-05
																														gene-LOC110653523	1.41429	0.00128926	gene-LOC110652005	-2.56066	1.57335e-51
																														XLOC_033824	1.41411	1.77891e-06	XLOC_007065	-2.57248	5.08828e-28
																														gene-LOC110644899	1.41388	1.41956e-07	gene-LOC110662385	-2.57405	0.00953182
																														gene-LOC110632945	1.41384	0.00551148	gene-LOC110653451	-2.57523	0.00338467
																														gene-LOC110658410	1.41383	0.000117801	gene-LOC110638876	-2.57692	6.21817e-17
																														gene-LOC110670325	1.41326	3.57941e-05	gene-LOC110641251	-2.58008	0.000267588
																														gene-LOC110673566	1.41318	0.000283442	gene-LOC110657296	-2.58132	0.000123012
																														gene-LOC110637776	1.4118	3.62509e-11	XLOC_038197	-2.58291	2.59913e-10
																														gene-LOC110651698	1.40976	0.00289679	gene-LOC110646293	-2.58356	3.02789e-07
																														XLOC_000741	1.40965	1.27329e-05	XLOC_008758	-2.58987	1.1034e-05
																														gene-LOC110636671	1.40924	0.0122401	gene-LOC110672260	-2.59672	0.00124543
																														gene-LOC110638656	1.40836	0.00336895	XLOC_029159	-2.59952	1.09226e-24
																														gene-LOC110632190	1.40783	5.12155e-05	gene-LOC110667966	-2.60187	0.000171367
																														gene-LOC110646632	1.40777	1.97581e-11	gene-LOC110666193	-2.6021	4.85061e-08
																														gene-LOC110667184	1.40743	9.80946e-36	XLOC_035856	-2.60756	1.74242e-06
																														gene-LOC110641614	1.40743	0.0120414	gene-LOC110636033	-2.61842	1.06814e-06
																														gene-LOC110645761	1.40611	4.39836e-10	XLOC_014061	-2.61843	0.00143541
																														gene-LOC110646346	1.40557	1.189e-05	XLOC_039269	-2.61962	6.88581e-13
																														gene-LOC110646003	1.4028	1.00807e-11	XLOC_001686	-2.62014	0.00559563
																														gene-LOC110649890	1.402	0.0093734	gene-LOC110662860	-2.62156	3.76672e-05
																														gene-LOC110643227	1.39894	8.05592e-08	gene-LOC110671281	-2.62218	0.0058269
																														gene-LOC110643547	1.39841	0.00631567	XLOC_021680	-2.62347	5.64871e-07
																														gene-LOC110661706	1.39812	2.30052e-17	gene-LOC110647565	-2.6374	5.8948e-18
																														gene-LOC110631927	1.3963	2.05079e-25	gene-LOC110631522	-2.63765	6.87784e-06
																														gene-LOC110646133	1.39343	0.00077837	gene-LOC110666245	-2.64128	2.75301e-06
																														gene-LOC110669765	1.38986	0.000338507	gene-LOC110664209	-2.64536	9.19225e-05
																														gene-LOC110661722	1.38981	0.00171676	XLOC_002235	-2.64551	8.88478e-07
																														gene-LOC110655466	1.3864	8.43288e-09	gene-LOC110652265	-2.64799	0.00544387
																														gene-LOC110639641	1.38628	0.00816286	gene-LOC110669809	-2.65024	2.41741e-80
																														gene-LOC110655878	1.38545	4.43001e-15	gene-LOC110642963	-2.65134	4.25537e-05
																														gene-LOC110633427	1.38538	1.59319e-20	gene-LOC110665730	-2.65146	4.06586e-32
																														gene-LOC110671762	1.3816	0.00600428	gene-LOC110668030	-2.66925	1.68134e-09
																														gene-LOC110657891	1.38148	0.0048984	gene-LOC110636805	-2.67384	0.0003998
																														gene-LOC110662753	1.38088	0.00399502	gene-LOC110641888	-2.675	0.00883734
																														gene-LOC110658752	1.38051	0.00284924	gene-LOC110635473	-2.67899	0.000562181
																														gene-LOC110634378	1.38002	1.6951e-09	gene-LOC110637450	-2.68143	0.00119383
																														gene-LOC110672599	1.37996	0.00225164	gene-LOC110653474	-2.68564	4.65886e-20
																														gene-LOC110659333	1.37987	0.00141116	XLOC_013948	-2.6922	0.000304963
																														gene-LOC110663089	1.37929	0.00452765	gene-LOC110636404	-2.69435	9.84954e-11
																														gene-LOC110642957	1.37745	2.38146e-09	gene-LOC110658727	-2.69971	4.2157e-10
																														gene-LOC110638064	1.3774	0.000126748	gene-LOC110651835	-2.70679	0.00285361
																														gene-LOC110664483	1.37471	1.40183e-07	gene-LOC110646773	-2.70883	2.96574e-17
																														gene-LOC110642767	1.37458	3.23766e-17	gene-LOC110668191	-2.70967	0.00635705
																														gene-LOC110671609	1.37448	0.000332957	XLOC_030514	-2.71323	0.00406927
																														gene-LOC110649547	1.37214	0.00149188	gene-LOC110655947	-2.71686	2.31192e-38
																														gene-LOC110632749	1.37094	0.00756742	gene-LOC110670966	-2.71697	1.79447e-61
																														gene-LOC110647374	1.36954	0.000532007	gene-LOC110673580	-2.71871	5.1214e-10
																														gene-LOC110635934	1.36891	2.6426e-19	gene-LOC110661838	-2.72527	9.41704e-08
																														gene-LOC110648411	1.36649	0.00153234	gene-LOC110635474	-2.74167	0.000386795
																														gene-HebrCp109	1.36647	1.18725e-05	gene-LOC110645280	-2.75427	0.00455596
																														gene-LOC110661039	1.36627	0.000185656	XLOC_004223	-2.7543	5.28821e-07
																														XLOC_001937	1.36533	1.71415e-07	gene-LOC110635452	-2.75755	0.00933375
																														gene-LOC110672878	1.36351	1.93013e-09	XLOC_034535	-2.75914	0.00586993
																														gene-LOC110662112	1.36316	0.00587462	XLOC_028318	-2.767	3.70556e-10
																														gene-LOC110642192	1.36278	0.000372049	gene-LOC110666216	-2.7697	5.54499e-27
																														gene-LOC110635067	1.3617	7.81552e-19	gene-LOC110640115	-2.77338	3.49971e-16
																														gene-LOC110658089	1.36159	0.00149406	gene-LOC110664690	-2.77346	0.000110377
																														gene-LOC110641644	1.35979	0.00452377	gene-LOC110654306	-2.78705	0.0109991
																														gene-LOC110670124	1.35978	6.78787e-19	gene-LOC110661010	-2.79364	6.39985e-29
																														gene-LOC110652181	1.35873	0.0010059	gene-LOC110664416	-2.80455	0.00188082
																														gene-LOC110672310	1.35838	0.00327337	gene-LOC110635856	-2.81218	1.45379e-20
																														gene-LOC110666111	1.35819	0.000310286	XLOC_004734	-2.81708	5.51922e-10
																														gene-LOC110653531	1.3552	3.21592e-20	gene-LOC110645259	-2.82153	0.00155217
																														gene-LOC110651942	1.35496	0.0101054	gene-LOC110650417	-2.82227	1.91829e-18
																														XLOC_010131	1.35426	0.00116611	gene-LOC110647298	-2.8334	0.00785752
																														gene-LOC110648100	1.35385	2.39019e-21	gene-LOC110639463	-2.8379	3.86727e-19
																														gene-LOC110649100	1.35352	1.27061e-14	gene-LOC110634606	-2.84104	0.011157
																														gene-LOC110657115	1.35134	6.56915e-05	XLOC_038471	-2.84862	0.00141917
																														gene-LOC110642751	1.35092	0.000202695	gene-LOC110656138	-2.84999	5.56025e-07
																														gene-LOC110668970	1.34927	0.000961167	XLOC_035217	-2.85443	2.79653e-09
																														gene-LOC110640240	1.34856	9.28339e-05	XLOC_036946	-2.86917	5.78245e-07
																														gene-LOC110647359	1.34633	2.44402e-20	gene-LOC110658667	-2.87406	0.00145235
																														gene-LOC110672868	1.34548	0.00057004	gene-LOC110639165	-2.87462	8.99162e-17
																														gene-LOC110656266	1.34474	2.82193e-11	gene-LOC110651092	-2.87498	1.39512e-12
																														gene-LOC110659629	1.34445	7.92498e-19	gene-LOC110640435	-2.89634	7.86516e-12
																														gene-LOC110654162	1.34354	0.00573289	gene-LOC110643516	-2.89671	0.0121675
																														gene-LOC110638023	1.34175	3.78042e-07	gene-LOC110633820	-2.89848	0.00340642
																														gene-LOC110667914	1.34055	6.73776e-05	gene-LOC110665033	-2.9105	0.0119816
																														gene-LOC110653854	1.33319	4.7055e-15	gene-LOC110670609	-2.91286	2.94101e-07
																														gene-LOC110664095	1.33269	6.25047e-05	gene-LOC110654207	-2.92175	3.89578e-08
																														gene-LOC110648695	1.33221	0.000751709	gene-LOC110645633	-2.9267	0.00514445
																														gene-LOC110656273	1.32881	7.1138e-10	gene-LOC110637454	-2.92952	3.92017e-27
																														XLOC_020736	1.32857	6.73863e-09	gene-LOC110673770	-2.93896	0.000314771
																														gene-LOC110649770	1.3283	0.00267646	gene-LOC110672114	-2.9392	0.000313521
																														gene-LOC110643742	1.32797	0.000218576	gene-LOC110673594	-2.94066	8.76346e-15
																														gene-LOC110662789	1.32773	0.00697777	gene-LOC110647848	-2.95138	6.30347e-17
																														XLOC_033686	1.32656	0.00606346	gene-LOC110668737	-2.95617	6.79945e-26
																														gene-HebrCp002	1.32635	0.00101703	gene-LOC110641034	-2.96184	0.00158707
																														gene-LOC110642437	1.32552	5.72871e-11	gene-LOC110668129	-2.96217	6.00384e-09
																														gene-LOC110647960	1.32518	0.0036278	gene-LOC110655751	-2.96223	4.962e-06
																														gene-LOC110640687	1.3248	0.00230517	XLOC_000861	-2.96912	0.000235396
																														gene-LOC110633566	1.32319	1.06874e-26	gene-LOC110631687	-2.97055	4.78756e-17
																														gene-LOC110660469	1.32191	1.16967e-06	XLOC_013531	-2.97592	0.00015358
																														gene-LOC110648595	1.32184	2.35916e-14	gene-LOC110653228	-2.97958	0.0029296
																														gene-LOC110670615	1.32057	7.74813e-08	gene-LOC110635073	-2.97989	2.45175e-05
																														gene-HebrCp033	1.32037	0.00303298	XLOC_045456	-2.98183	1.04539e-05
																														gene-LOC110650438	1.31773	0.00744393	gene-LOC110631796	-3.00554	7.85543e-08
																														gene-LOC110636508	1.31592	0.000371541	gene-LOC110656045	-3.01697	0.00270281
																														gene-LOC110658744	1.31544	2.01475e-11	gene-LOC110660332	-3.02315	0.00910691
																														gene-LOC110648631	1.31532	4.38992e-05	gene-LOC110632003	-3.03256	2.98554e-05
																														gene-LOC110660147	1.315	0.0121078	gene-LOC110637973	-3.04656	0.00124414
																														gene-LOC110649917	1.31462	0.00097862	gene-LOC110641222	-3.0607	8.01936e-08
																														gene-LOC110657250	1.3146	0.000190169	gene-LOC110669290	-3.06188	1.01795e-09
																														gene-LOC110640918	1.31353	4.65828e-11	gene-LOC110632753	-3.06545	1.6417e-17
																														gene-LOC110636994	1.31208	7.27825e-33	gene-LOC110659891	-3.07339	0.000975462
																														gene-LOC110660288	1.30483	1.7651e-13	gene-LOC110668367	-3.07969	0.00905321
																														gene-LOC110646451	1.30232	0.0045858	gene-LOC110652905	-3.09146	0.000775056
																														gene-LOC110648111	1.30174	0.00457249	gene-LOC110647990	-3.09231	4.7451e-38
																														gene-LOC110660519	1.30007	6.18417e-06	XLOC_000962	-3.10473	0.00677539
																														gene-LOC110639646	1.29872	9.14001e-08	gene-LOC110644591	-3.10915	0.00866448
																														gene-LOC110665837	1.29821	5.10353e-15	gene-LOC110637972	-3.1169	0.00487723
																														gene-LOC110657892	1.29737	1.22982e-05	gene-LOC110651853	-3.13051	1.36216e-47
																														gene-LOC110650372	1.2966	0.00653917	gene-LOC110648257	-3.13196	0.000104328
																														gene-LOC110642933	1.29643	7.05972e-16	XLOC_022614	-3.13246	2.36428e-06
																														XLOC_011933	1.29442	3.85341e-08	gene-LOC110662664	-3.13816	0.00447488
																														gene-LOC110640736	1.29372	0.000374198	gene-LOC110655949	-3.13929	0.000203439
																														gene-LOC110646354	1.29344	8.11367e-12	gene-LOC110638873	-3.14223	0.0109001
																														gene-LOC110668407	1.2915	0.00152083	XLOC_006511	-3.14523	7.24867e-08
																														gene-LOC110658722	1.2896	0.000285515	gene-LOC110645018	-3.14857	0.000223212
																														gene-LOC110673744	1.28945	0.00019335	XLOC_023591	-3.15675	0.000683382
																														gene-LOC110659438	1.28925	0.0114345	gene-LOC110645871	-3.18994	0.000381198
																														gene-LOC110654543	1.28858	1.01758e-18	gene-LOC110665494	-3.2091	8.01738e-24
																														gene-LOC110653524	1.28673	0.00243033	gene-LOC110663679	-3.21531	0.00269096
																														gene-LOC110636120	1.28565	0.012091	gene-LOC110670785	-3.21743	0.00152407
																														gene-LOC110645579	1.28512	0.00990938	gene-LOC110637029	-3.22381	1.73276e-18
																														gene-LOC110648981	1.28415	0.00985067	gene-LOC110646286	-3.2286	0.00356129
																														gene-LOC110638166	1.28207	9.74271e-15	gene-LOC110665736	-3.23418	3.30308e-14
																														gene-LOC110638752	1.28178	0.000369543	gene-LOC110667526	-3.23509	5.90393e-06
																														gene-LOC110658046	1.28174	2.10598e-10	XLOC_035668	-3.23659	0.00142087
																														gene-LOC110667638	1.28129	0.000558892	gene-LOC110637987	-3.23744	8.94281e-18
																														gene-LOC110668381	1.28107	5.71566e-10	XLOC_018176	-3.2438	0.00434098
																														gene-LOC110633450	1.28085	0.000436168	gene-LOC110664835	-3.24812	1.08522e-05
																														XLOC_022636	1.2806	0.00811441	XLOC_040786	-3.25354	5.08815e-06
																														gene-LOC110637157	1.27953	0.000100322	gene-LOC110635987	-3.26129	0.00235045
																														gene-LOC110653389	1.2793	0.0122751	XLOC_047412	-3.26581	0.00675814
																														gene-LOC110646980	1.27849	0.0053579	gene-LOC110661455	-3.27083	0.00365484
																														gene-LOC110668054	1.27848	0.0092734	gene-LOC110649878	-3.28427	1.09886e-06
																														gene-LOC110639016	1.27838	1.33692e-05	gene-LOC110653152	-3.28618	5.67865e-49
																														gene-LOC110632973	1.27767	8.0873e-09	gene-LOC110673099	-3.28641	0.00789327
																														gene-LOC110663129	1.27731	0.00628658	gene-LOC110642397	-3.29173	0.0083396
																														gene-LOC110652452	1.27577	7.15823e-06	gene-LOC110646612	-3.2972	4.74116e-09
																														gene-LOC110673930	1.27372	0.000606216	gene-LOC110661461	-3.31875	4.81036e-06
																														gene-LOC110638751	1.27312	5.19498e-06	gene-LOC110656108	-3.31951	1.09602e-31
																														gene-LOC110661744	1.2716	1.00917e-09	gene-LOC110668943	-3.32564	0.00120058
																														gene-LOC110666842	1.2705	0.000309724	gene-LOC110667262	-3.34106	5.2298e-05
																														gene-LOC110636259	1.26986	1.51e-05	XLOC_018775	-3.34665	0.00609291
																														gene-LOC110658247	1.26855	1.60418e-06	XLOC_045255	-3.3516	1.32787e-05
																														gene-LOC110653886	1.267	1.59601e-15	XLOC_038499	-3.35331	2.15986e-25
																														gene-LOC110652124	1.26626	0.0108707	XLOC_026500	-3.35842	0.000244975
																														gene-LOC110673804	1.26529	1.67219e-13	gene-LOC110652680	-3.38321	0.000735601
																														gene-LOC110646626	1.26518	0.00758163	gene-LOC110672115	-3.38323	2.33064e-05
																														gene-LOC110671038	1.26468	2.01366e-06	gene-LOC110660397	-3.38887	0.000955237
																														gene-LOC110663386	1.2626	0.00921355	XLOC_044198	-3.38902	7.29987e-07
																														gene-LOC110641946	1.26083	3.0479e-07	XLOC_032895	-3.40012	0.00493517
																														gene-LOC110664806	1.25998	0.00698406	XLOC_039310	-3.40564	0.00376747
																														gene-LOC110652483	1.25897	1.92008e-16	gene-LOC110637442	-3.40727	0.0104893
																														gene-LOC110653384	1.25822	6.26176e-05	gene-LOC110631774	-3.40751	0.0103088
																														gene-LOC110673430	1.25821	2.25572e-16	XLOC_017980	-3.4239	1.89242e-08
																														gene-LOC110656323	1.25775	3.65532e-05	gene-LOC110653563	-3.43752	0.00359889
																														gene-LOC110665063	1.25689	0.00704472	XLOC_045706	-3.45773	1.30399e-26
																														gene-LOC110663767	1.25558	3.97673e-09	gene-LOC110673615	-3.46103	0.00274617
																														gene-LOC110658306	1.25542	0.00171538	gene-LOC110649549	-3.46751	0.00682246
																														gene-LOC110666845	1.2551	0.00580684	gene-LOC110668062	-3.46869	0.000172917
																														gene-LOC110656676	1.25449	2.69652e-07	gene-LOC110641764	-3.4777	4.32714e-07
																														gene-LOC110654087	1.25448	0.00966109	gene-LOC110651891	-3.47937	2.02835e-09
																														gene-LOC110652697	1.25393	1.17916e-07	gene-LOC110656111	-3.48605	1.54576e-31
																														gene-LOC110644973	1.25358	7.74112e-05	gene-LOC110655856	-3.50396	1.03757e-07
																														gene-LOC110656784	1.25198	0.00197342	gene-LOC110645378	-3.5084	5.54271e-11
																														gene-LOC110657774	1.25125	3.50675e-11	gene-LOC110673176	-3.52879	1.5374e-15
																														gene-HebrCp035	1.24915	0.00834244	gene-LOC110648266	-3.53336	5.59826e-05
																														gene-LOC110642422	1.24825	4.23679e-06	gene-LOC110639087	-3.54224	0.00486572
																														gene-LOC110668909	1.24749	1.91144e-06	gene-LOC110653519	-3.5488	0.00487666
																														gene-LOC110672982	1.24707	0.00457389	XLOC_034544	-3.56348	1.08365e-10
																														gene-LOC110635758	1.24678	7.74635e-17	gene-LOC110671102	-3.57314	0.00353264
																														gene-LOC110637649	1.24615	0.000739758	gene-LOC110638131	-3.5739	0.00284451
																														gene-LOC110631514	1.24609	7.80265e-16	gene-LOC110638685	-3.57455	2.31719e-14
																														gene-LOC110646564	1.24514	6.04474e-11	XLOC_008590	-3.58378	8.97069e-10
																														gene-LOC110651696	1.24494	0.00465305	gene-LOC110651515	-3.58604	1.17746e-10
																														gene-LOC110634722	1.24408	0.00899666	gene-LOC110658485	-3.5879	0.00212501
																														gene-LOC110659433	1.24326	2.73015e-05	gene-LOC110634898	-3.59706	0.00300638
																														gene-LOC110666935	1.24259	2.96359e-17	gene-LOC110644964	-3.60344	0.000988883
																														gene-LOC110662760	1.24112	1.88663e-05	gene-LOC110656194	-3.63562	3.21769e-09
																														gene-LOC110655005	1.2372	0.00147716	gene-LOC110640948	-3.66135	5.73386e-05
																														XLOC_003418	1.23624	0.00209448	XLOC_043522	-3.66647	5.85387e-07
																														gene-LOC110658456	1.23531	0.00910834	XLOC_040034	-3.66717	0.00701365
																														gene-LOC110661287	1.23529	1.95526e-08	XLOC_034822	-3.69084	9.63158e-11
																														gene-LOC110639831	1.23501	2.75085e-09	gene-LOC110665126	-3.6929	0.000306889
																														gene-LOC110658889	1.23493	0.00109674	XLOC_040033	-3.69371	0.00230599
																														gene-LOC110631999	1.23443	0.000241209	gene-LOC110642967	-3.71862	4.26179e-26
																														gene-LOC110647795	1.23394	1.15234e-24	XLOC_045410	-3.74344	0.0105262
																														gene-LOC110673727	1.23313	0.0030338	gene-LOC110641042	-3.75466	1.81411e-08
																														XLOC_028609	1.23313	0.00348762	XLOC_045164	-3.75647	0.00493509
																														gene-LOC110655723	1.23076	4.88501e-09	gene-LOC110646316	-3.7726	0.00582116
																														gene-LOC110651499	1.22885	4.84853e-06	XLOC_037354	-3.78414	0.0105541
																														gene-LOC110643562	1.22689	5.54931e-20	gene-LOC110673264	-3.82087	0.00877821
																														gene-LOC110667493	1.22628	0.000846093	gene-LOC110655528	-3.85388	0.00153472
																														gene-LOC110643225	1.22513	1.03157e-07	gene-LOC110660187	-3.85606	0.0102878
																														gene-LOC110632751	1.22473	0.00988417	gene-LOC110662029	-3.86578	0.00644073
																														gene-LOC110673070	1.22446	0.00159748	gene-LOC110668445	-3.86801	4.39661e-13
																														gene-LOC110655796	1.22429	1.22742e-27	XLOC_038378	-3.88463	0.00383145
																														gene-LOC110654806	1.22401	0.00597478	gene-LOC110668874	-3.89906	0.00111832
																														gene-LOC110656772	1.22255	2.41447e-13	gene-LOC110669046	-3.92697	0.0034707
																														gene-LOC110636986	1.21915	1.9958e-15	gene-LOC110657521	-3.95312	2.63032e-12
																														gene-LOC110655366	1.21616	1.05666e-14	XLOC_004985	-4.00168	0.00282878
																														gene-LOC110649820	1.21556	0.0101395	XLOC_024786	-4.00694	0.00289111
																														gene-LOC110651821	1.21529	0.00078088	XLOC_001136	-4.01206	0.00827647
																														gene-LOC110670889	1.21525	2.33769e-09	gene-LOC110664021	-4.01986	0.010649
																														gene-LOC110664309	1.2142	9.30826e-14	gene-LOC110645115	-4.08715	0.000983193
																														XLOC_027551	1.21361	5.19151e-05	gene-LOC110670695	-4.08849	0.0034478
																														gene-LOC110670328	1.21228	0.000128873	XLOC_009356	-4.10034	0.00869708
																														gene-LOC110658359	1.21187	0.00406145	XLOC_011949	-4.10764	0.00235055
																														gene-LOC110644513	1.21104	0.00533004	gene-LOC110668671	-4.13463	0.011167
																														gene-LOC110643402	1.20884	9.729e-13	gene-LOC110664329	-4.13591	0.00490554
																														gene-LOC110662569	1.20878	4.46005e-06	gene-LOC110660842	-4.13601	0.0119019
																														gene-LOC110661371	1.20838	0.0107823	XLOC_019543	-4.14425	0.00485767
																														gene-LOC110671476	1.20782	0.000269447	gene-LOC110637139	-4.15216	0.00390493
																														gene-LOC110651551	1.20718	6.22902e-09	gene-LOC110653664	-4.15218	0.0114817
																														gene-LOC110637596	1.20637	3.80889e-05	gene-LOC110636207	-4.19105	0.000893427
																														gene-LOC110652451	1.20601	0.000100431	gene-LOC110662303	-4.21698	1.47143e-10
																														gene-LOC110648061	1.2055	6.91511e-07	gene-LOC110634235	-4.22545	0.000660587
																														gene-LOC110637217	1.20435	2.38132e-35	XLOC_046851	-4.23628	0.00297728
																														gene-LOC110647898	1.20242	5.04743e-11	gene-LOC110651805	-4.23646	0.00152256
																														gene-LOC110662717	1.19525	5.16439e-10	gene-LOC110639700	-4.26747	0.00609691
																														XLOC_011803	1.19521	0.00705194	gene-LOC110650040	-4.26865	0.00712979
																														gene-LOC110638552	1.19443	0.000323103	XLOC_018760	-4.27309	5.00193e-06
																														gene-LOC110645236	1.19243	0.00232595	gene-LOC110641177	-4.27909	0.00316905
																														gene-LOC110652963	1.1924	6.22566e-15	gene-LOC110663266	-4.28602	0.00591857
																														gene-LOC110646189	1.19106	1.11381e-06	gene-LOC110649151	-4.41566	0.0090548
																														gene-LOC110650055	1.19102	1.5205e-10	gene-LOC110645535	-4.55675	1.91487e-06
																														gene-LOC110652677	1.18948	4.5665e-08	gene-LOC110637602	-4.58171	7.68735e-07
																														gene-LOC110634662	1.1886	2.2093e-09	gene-LOC110665353	-4.59947	0.00834142
																														gene-LOC110662530	1.18847	0.0055706	gene-LOC110662217	-4.64051	0.000980857
																														gene-LOC110657227	1.18834	1.84329e-07	gene-LOC110634915	-4.6947	4.76795e-05
																														gene-LOC110634888	1.18756	0.00559498	XLOC_019171	-4.70395	0.000986921
																														gene-LOC110639987	1.18677	1.3292e-20	XLOC_031630	-4.75793	0.00308228
																														gene-LOC110670587	1.18661	0.000528737	gene-LOC110644171	-4.81169	0.00903544
																														gene-LOC110672383	1.18584	0.000300831	gene-LOC110661130	-4.81254	0.00124633
																														gene-LOC110638775	1.18348	1.89984e-15	XLOC_038232	-4.82291	0.00355689
																														gene-LOC110645784	1.18299	0.0107896	gene-LOC110673767	-4.86647	0.000157281
																														gene-LOC110662497	1.18279	2.79634e-10	gene-LOC110661936	-4.88658	0.00560821
																														gene-LOC110658170	1.18279	1.92749e-06	gene-LOC110651577	-4.91469	0.00165053
																														gene-LOC110649617	1.18213	4.54979e-28	XLOC_006444	-4.9457	1.46684e-06
																														gene-LOC110649248	1.18185	0.00199214	XLOC_026562	-4.96541	0.00130967
																														gene-LOC110639317	1.18134	7.2369e-08	XLOC_028914	-4.97683	0.000109776
																														gene-LOC110654799	1.181	1.24145e-05	gene-LOC110660962	-5.09072	0.00208292
																														gene-LOC110671870	1.18035	1.85537e-11	XLOC_008725	-5.16425	3.2902e-06
																														gene-LOC110645905	1.18018	1.05652e-23	XLOC_008301	-5.18022	2.53808e-07
																														gene-LOC110649660	1.17919	0.000209661	gene-LOC110653242	-5.21049	2.19905e-05
																														gene-LOC110668220	1.17868	0.000564218	gene-LOC110646230	-5.21748	0.000214327
																														gene-LOC110654520	1.17707	0.00391237	XLOC_035353	-5.30802	0.000156293
																														gene-LOC110659830	1.17628	0.00795138	gene-LOC110633225	-5.33544	0.00133786
																														gene-LOC110632664	1.17565	2.35985e-20	XLOC_007609	-5.40151	7.94468e-05
																														gene-LOC110652219	1.1754	0.00310749	XLOC_017046	-5.45871	2.47947e-07
																														gene-LOC110635346	1.17532	7.6569e-30	gene-LOC110638670	-5.48135	5.71589e-07
																														gene-LOC110651451	1.17376	1.13339e-11	gene-LOC110672305	-5.502	0.000670932
																														gene-LOC110669755	1.17171	6.48456e-25	gene-LOC110657670	-5.52085	0.00432804
																														gene-LOC110672379	1.16952	0.0116129	gene-LOC110662288	-5.55963	0.0117822
																														gene-LOC110645030	1.16733	8.12565e-15	gene-LOC110656037	-5.6573	1.32756e-05
																														gene-LOC110639280	1.16655	3.37714e-06	gene-LOC110656206	-6.47908	0.00256335
																														gene-LOC110641125	1.16459	6.48446e-05	XLOC_008760	-6.91151	1.13892e-07
																														gene-LOC110647875	1.16375	2.30848e-08	gene-LOC110638944	-7.32645	0.00631643
																														gene-LOC110648229	1.16033	0.00142918	gene-LOC110642002	-7.34118	0.0073776
																														gene-LOC110646221	1.15892	0.000798887	gene-LOC110642305	-19.1747	6.09702e-06
																														gene-LOC110637807	1.15781	9.00456e-13
																														gene-LOC110670939	1.1574	7.02383e-16
																														gene-LOC110649581	1.15612	3.92377e-13
																														gene-LOC110648528	1.15608	1.82214e-06
																														gene-LOC110655661	1.15471	1.4795e-16
																														gene-LOC110645747	1.15461	7.479e-06
																														gene-LOC110634623	1.15364	0.000438076
																														gene-LOC110648262	1.15258	4.39531e-07
																														gene-LOC110642709	1.15173	0.000736828
																														gene-LOC110645916	1.14893	0.000605744
																														gene-LOC110643476	1.1484	3.16863e-35
																														gene-LOC110636165	1.14814	0.00186782
																														gene-LOC110632724	1.14811	5.83192e-08
																														gene-LOC110664486	1.14764	0.00598322
																														gene-LOC110648851	1.14737	3.03224e-08
																														gene-LOC110652083	1.1473	0.0037968
																														gene-LOC110635028	1.14709	0.00258383
																														gene-LOC110656158	1.14677	1.0621e-06
																														gene-LOC110650680	1.14618	0.000604617
																														gene-LOC110667459	1.14593	0.00084204
																														gene-LOC110660083	1.14553	9.2863e-20
																														gene-LOC110673048	1.14481	0.000362062
																														gene-LOC110671466	1.14464	0.0035145
																														gene-LOC110646091	1.14443	0.000299672
																														gene-LOC110649288	1.14271	0.010922
																														gene-LOC110644861	1.14254	0.00764924
																														gene-LOC110655895	1.14081	0.000507127
																														gene-LOC110635937	1.14076	0.000627243
																														gene-LOC110657737	1.14072	1.06552e-05
																														gene-LOC110655639	1.14045	3.02807e-08
																														gene-LOC110649593	1.13991	2.14524e-31
																														gene-LOC110633591	1.13858	0.00430212
																														gene-LOC110669887	1.1378	7.6817e-09
																														gene-LOC110642116	1.13629	0.00022435
																														gene-LOC110641115	1.13629	0.00474718
																														gene-LOC110671090	1.13605	8.21833e-07
																														gene-LOC110655115	1.1355	2.18287e-07
																														gene-LOC110646821	1.13509	0.00264
																														XLOC_047012	1.13455	0.00660276
																														gene-LOC110633367	1.13423	0.00775278
																														XLOC_026361	1.13421	0.00229665
																														gene-LOC110671153	1.13405	0.000409001
																														gene-LOC110662942	1.13392	6.3868e-05
																														gene-LOC110651239	1.13366	0.00350124
																														gene-LOC110648348	1.13317	2.10014e-06
																														gene-LOC110673597	1.13243	0.000267438
																														gene-LOC110641011	1.13003	0.00562094
																														gene-LOC110642215	1.12985	0.00348568
																														gene-LOC110635568	1.12775	0.000170243
																														gene-LOC110668464	1.12688	3.57781e-17
																														gene-LOC110660660	1.12491	1.21338e-12
																														gene-LOC110672488	1.1237	0.00173901
																														gene-LOC110670561	1.12207	7.44998e-06
																														gene-LOC110671946	1.11962	9.07095e-13
																														gene-LOC110633658	1.11772	2.87968e-05
																														gene-LOC110659621	1.11649	1.99746e-14
																														gene-LOC110657258	1.11622	0.000214586
																														gene-LOC110639258	1.11494	0.000133377
																														gene-LOC110639322	1.11474	2.24555e-06
																														gene-LOC110647291	1.1134	1.8056e-06
																														gene-LOC110666954	1.11259	8.3848e-09
																														gene-LOC110665418	1.11157	1.3609e-12
																														XLOC_005277	1.10953	0.00254262
																														gene-LOC110664673	1.10877	0.00049341
																														gene-LOC110655883	1.10844	8.93525e-16
																														gene-LOC110653572	1.10616	1.10913e-07
																														gene-LOC110638075	1.10443	0.000203016
																														gene-HebrCp013	1.10417	0.00912809
																														gene-LOC110671790	1.10417	0.00534108
																														gene-LOC110641994	1.10407	0.00189257
																														gene-LOC110639757	1.10377	0.000123864
																														gene-LOC110645869	1.10329	0.00151115
																														gene-LOC110645843	1.1023	5.05853e-18
																														gene-LOC110654970	1.10226	3.99788e-06
																														gene-LOC110657387	1.09928	3.8173e-16
																														gene-LOC110672201	1.09855	0.00647748
																														gene-LOC110670823	1.09849	0.00206412
																														gene-LOC110672234	1.09798	0.000798592
																														gene-LOC110668896	1.09745	9.96287e-19
																														gene-LOC110639650	1.09702	0.00212294
																														XLOC_026156	1.0961	0.00199755
																														gene-LOC110661693	1.09602	2.1512e-12
																														gene-LOC110645304	1.09556	3.00491e-10
																														gene-LOC110637147	1.09513	1.53307e-06
																														gene-LOC110664410	1.09463	2.64551e-07
																														gene-LOC110650723	1.09388	0.00276972
																														gene-LOC110648182	1.09386	0.00317947
																														gene-LOC110654266	1.09369	2.01776e-07
																														gene-LOC110640526	1.09302	0.0041234
																														gene-LOC110639477	1.09252	0.00125519
																														gene-LOC110651130	1.09237	0.000323052
																														gene-LOC110643112	1.09181	0.000293654
																														gene-LOC110653713	1.09175	1.34689e-23
																														gene-LOC110656100	1.09115	0.0003579
																														gene-LOC110669527	1.0899	2.84424e-05
																														gene-LOC110650213	1.08948	2.24539e-08
																														XLOC_003443	1.08892	0.000179725
																														gene-LOC110658981	1.08851	0.000171701
																														gene-LOC110657203	1.08821	0.000653254
																														gene-LOC110638331	1.08787	1.53563e-05
																														gene-LOC110659116	1.08709	0.00242235
																														XLOC_013055	1.08605	0.00678552
																														gene-LOC110650487	1.08494	0.00324014
																														gene-LOC110660311	1.08341	1.24844e-09
																														gene-LOC110649024	1.08298	8.69586e-08
																														gene-LOC110657512	1.08085	0.0004604
																														gene-LOC110632441	1.07771	0.000436597
																														gene-LOC110635378	1.07759	0.000134578
																														gene-LOC110654121	1.07621	4.99341e-12
																														XLOC_019023	1.07435	3.2809e-09
																														gene-LOC110641255	1.06977	5.43554e-06
																														gene-LOC110668619	1.06743	4.56751e-07
																														gene-LOC110650626	1.06731	1.46396e-09
																														gene-LOC110646905	1.06721	0.00660942
																														gene-LOC110672883	1.06512	0.000290816
																														gene-LOC110661893	1.06511	0.0102072
																														gene-LOC110643670	1.062	0.00563343
																														gene-LOC110636554	1.06168	0.00519881
																														gene-LOC110661206	1.06113	0.000481224
																														gene-LOC110642238	1.06043	0.00352437
																														gene-LOC110638906	1.05965	0.0054859
																														gene-LOC110660102	1.05852	0.00194168
																														gene-LOC110634460	1.05793	4.03363e-10
																														gene-LOC110656841	1.05792	0.00106931
																														gene-LOC110669193	1.05742	7.57559e-06
																														gene-LOC110656982	1.05736	3.07894e-08
																														gene-LOC110661997	1.05634	1.49874e-11
																														gene-LOC110631447	1.05567	4.82794e-15
																														gene-LOC110631640	1.05521	0.00137276
																														gene-LOC110643598	1.05511	1.03189e-06
																														gene-LOC110644229	1.05377	0.000130325
[truncated: 83 more rows]
[truncated: 4 more columns]
