# Supplementary material for: Transcriptomic Analysis of Differential Gene Expression in Hevea brasiliensis Under Short-Term Cold Stress
Source: Plants (Basel). 2025 Sep 18;14(18):2900. doi: 10.3390/plants14182900 (PMC12473355; doi:10.3390/plants14182900)
Supplement: Supplementary file 1 [file plants-14-02900-s001.zip › Supplementary table S7. DEG treated samples_vs_RT GO Enrichment.xlsx]

## Sheet: 4C1h_vs_RT_GO_enrichment
Supplementary table S7. DEG treated samples_vs_RT GO Enrichment
4C1h_vs_RT_GO_enrichment_results
GO_ID	Term	Annotated	DEG_number	Expected	Pvalue	DEG_ID	GO_type	enrichment_factor	GO_Term
GO:0006355	regulation of transcription, DNA-templat...	1084	29	8.08	2.6e-10	gene-LOC110660374;gene-LOC110665169;gene-LOC110673074;gene-LOC110655323;gene-LOC110656160;gene-LOC110656802;gene-LOC110658593;gene-LOC110661875;gene-LOC110665422;gene-LOC110665593;gene-LOC110666287;gene-LOC110666874;gene-LOC110667096;gene-LOC110669546;gene-LOC110669624;gene-LOC110669766;gene-LOC110673891;gene-LOC110632863;gene-LOC110634457;gene-LOC110634426;gene-LOC110636743;gene-LOC110636761;gen…	BP	3.58910891089109	regulation of transcription, DNA-templated
GO:0051252	regulation of RNA metabolic process	1084	29	8.08	2.6e-10	gene-LOC110660374;gene-LOC110665169;gene-LOC110673074;gene-LOC110655323;gene-LOC110656160;gene-LOC110656802;gene-LOC110658593;gene-LOC110661875;gene-LOC110665422;gene-LOC110665593;gene-LOC110666287;gene-LOC110666874;gene-LOC110667096;gene-LOC110669546;gene-LOC110669624;gene-LOC110669766;gene-LOC110673891;gene-LOC110632863;gene-LOC110634457;gene-LOC110634426;gene-LOC110636743;gene-LOC110636761;gen…	BP	3.58910891089109	regulation of RNA metabolic process
GO:1903506	regulation of nucleic acid-templated tra...	1084	29	8.08	2.6e-10	gene-LOC110660374;gene-LOC110665169;gene-LOC110673074;gene-LOC110655323;gene-LOC110656160;gene-LOC110656802;gene-LOC110658593;gene-LOC110661875;gene-LOC110665422;gene-LOC110665593;gene-LOC110666287;gene-LOC110666874;gene-LOC110667096;gene-LOC110669546;gene-LOC110669624;gene-LOC110669766;gene-LOC110673891;gene-LOC110632863;gene-LOC110634457;gene-LOC110634426;gene-LOC110636743;gene-LOC110636761;gen…	BP	3.58910891089109	regulation of nucleic acid-templated transcription
GO:2001141	regulation of RNA biosynthetic process	1084	29	8.08	2.6e-10	gene-LOC110660374;gene-LOC110665169;gene-LOC110673074;gene-LOC110655323;gene-LOC110656160;gene-LOC110656802;gene-LOC110658593;gene-LOC110661875;gene-LOC110665422;gene-LOC110665593;gene-LOC110666287;gene-LOC110666874;gene-LOC110667096;gene-LOC110669546;gene-LOC110669624;gene-LOC110669766;gene-LOC110673891;gene-LOC110632863;gene-LOC110634457;gene-LOC110634426;gene-LOC110636743;gene-LOC110636761;gen…	BP	3.58910891089109	regulation of RNA biosynthetic process
GO:0019219	regulation of nucleobase-containing comp...	1091	29	8.13	3e-10	gene-LOC110660374;gene-LOC110665169;gene-LOC110673074;gene-LOC110655323;gene-LOC110656160;gene-LOC110656802;gene-LOC110658593;gene-LOC110661875;gene-LOC110665422;gene-LOC110665593;gene-LOC110666287;gene-LOC110666874;gene-LOC110667096;gene-LOC110669546;gene-LOC110669624;gene-LOC110669766;gene-LOC110673891;gene-LOC110632863;gene-LOC110634457;gene-LOC110634426;gene-LOC110636743;gene-LOC110636761;gen…	BP	3.5670356703567	regulation of nucleobase-containing compound metabolic process
GO:0009889	regulation of biosynthetic process	1099	29	8.19	3.6e-10	gene-LOC110660374;gene-LOC110665169;gene-LOC110673074;gene-LOC110655323;gene-LOC110656160;gene-LOC110656802;gene-LOC110658593;gene-LOC110661875;gene-LOC110665422;gene-LOC110665593;gene-LOC110666287;gene-LOC110666874;gene-LOC110667096;gene-LOC110669546;gene-LOC110669624;gene-LOC110669766;gene-LOC110673891;gene-LOC110632863;gene-LOC110634457;gene-LOC110634426;gene-LOC110636743;gene-LOC110636761;gen…	BP	3.54090354090354	regulation of biosynthetic process
GO:0010556	regulation of macromolecule biosynthetic...	1099	29	8.19	3.6e-10	gene-LOC110660374;gene-LOC110665169;gene-LOC110673074;gene-LOC110655323;gene-LOC110656160;gene-LOC110656802;gene-LOC110658593;gene-LOC110661875;gene-LOC110665422;gene-LOC110665593;gene-LOC110666287;gene-LOC110666874;gene-LOC110667096;gene-LOC110669546;gene-LOC110669624;gene-LOC110669766;gene-LOC110673891;gene-LOC110632863;gene-LOC110634457;gene-LOC110634426;gene-LOC110636743;gene-LOC110636761;gen…	BP	3.54090354090354	regulation of macromolecule biosynthetic process
GO:0031326	regulation of cellular biosynthetic proc...	1099	29	8.19	3.6e-10	gene-LOC110660374;gene-LOC110665169;gene-LOC110673074;gene-LOC110655323;gene-LOC110656160;gene-LOC110656802;gene-LOC110658593;gene-LOC110661875;gene-LOC110665422;gene-LOC110665593;gene-LOC110666287;gene-LOC110666874;gene-LOC110667096;gene-LOC110669546;gene-LOC110669624;gene-LOC110669766;gene-LOC110673891;gene-LOC110632863;gene-LOC110634457;gene-LOC110634426;gene-LOC110636743;gene-LOC110636761;gen…	BP	3.54090354090354	regulation of cellular biosynthetic process
GO:2000112	regulation of cellular macromolecule bio...	1099	29	8.19	3.6e-10	gene-LOC110660374;gene-LOC110665169;gene-LOC110673074;gene-LOC110655323;gene-LOC110656160;gene-LOC110656802;gene-LOC110658593;gene-LOC110661875;gene-LOC110665422;gene-LOC110665593;gene-LOC110666287;gene-LOC110666874;gene-LOC110667096;gene-LOC110669546;gene-LOC110669624;gene-LOC110669766;gene-LOC110673891;gene-LOC110632863;gene-LOC110634457;gene-LOC110634426;gene-LOC110636743;gene-LOC110636761;gen…	BP	3.54090354090354	regulation of cellular macromolecule biosynthetic process
GO:0031323	regulation of cellular metabolic process	1117	29	8.33	5.3e-10	gene-LOC110660374;gene-LOC110665169;gene-LOC110673074;gene-LOC110655323;gene-LOC110656160;gene-LOC110656802;gene-LOC110658593;gene-LOC110661875;gene-LOC110665422;gene-LOC110665593;gene-LOC110666287;gene-LOC110666874;gene-LOC110667096;gene-LOC110669546;gene-LOC110669624;gene-LOC110669766;gene-LOC110673891;gene-LOC110632863;gene-LOC110634457;gene-LOC110634426;gene-LOC110636743;gene-LOC110636761;gen…	BP	3.48139255702281	regulation of cellular metabolic process
GO:0010468	regulation of gene expression	1118	29	8.33	5.4e-10	gene-LOC110660374;gene-LOC110665169;gene-LOC110673074;gene-LOC110655323;gene-LOC110656160;gene-LOC110656802;gene-LOC110658593;gene-LOC110661875;gene-LOC110665422;gene-LOC110665593;gene-LOC110666287;gene-LOC110666874;gene-LOC110667096;gene-LOC110669546;gene-LOC110669624;gene-LOC110669766;gene-LOC110673891;gene-LOC110632863;gene-LOC110634457;gene-LOC110634426;gene-LOC110636743;gene-LOC110636761;gen…	BP	3.48139255702281	regulation of gene expression
GO:0051171	regulation of nitrogen compound metaboli...	1118	29	8.33	5.4e-10	gene-LOC110660374;gene-LOC110665169;gene-LOC110673074;gene-LOC110655323;gene-LOC110656160;gene-LOC110656802;gene-LOC110658593;gene-LOC110661875;gene-LOC110665422;gene-LOC110665593;gene-LOC110666287;gene-LOC110666874;gene-LOC110667096;gene-LOC110669546;gene-LOC110669624;gene-LOC110669766;gene-LOC110673891;gene-LOC110632863;gene-LOC110634457;gene-LOC110634426;gene-LOC110636743;gene-LOC110636761;gen…	BP	3.48139255702281	regulation of nitrogen compound metabolic process
GO:0080090	regulation of primary metabolic process	1118	29	8.33	5.4e-10	gene-LOC110660374;gene-LOC110665169;gene-LOC110673074;gene-LOC110655323;gene-LOC110656160;gene-LOC110656802;gene-LOC110658593;gene-LOC110661875;gene-LOC110665422;gene-LOC110665593;gene-LOC110666287;gene-LOC110666874;gene-LOC110667096;gene-LOC110669546;gene-LOC110669624;gene-LOC110669766;gene-LOC110673891;gene-LOC110632863;gene-LOC110634457;gene-LOC110634426;gene-LOC110636743;gene-LOC110636761;gen…	BP	3.48139255702281	regulation of primary metabolic process
GO:0006351	transcription, DNA-templated	1206	30	8.99	6.6e-10	gene-LOC110660374;gene-LOC110665169;gene-LOC110665419;gene-LOC110673074;gene-LOC110655323;gene-LOC110656160;gene-LOC110656802;gene-LOC110658593;gene-LOC110661875;gene-LOC110665422;gene-LOC110665593;gene-LOC110666287;gene-LOC110666874;gene-LOC110667096;gene-LOC110669546;gene-LOC110669624;gene-LOC110669766;gene-LOC110673891;gene-LOC110632863;gene-LOC110634457;gene-LOC110634426;gene-LOC110636743;gen…	BP	3.33704115684093	transcription, DNA-templated
GO:0097659	nucleic acid-templated transcription	1206	30	8.99	6.6e-10	gene-LOC110660374;gene-LOC110665169;gene-LOC110665419;gene-LOC110673074;gene-LOC110655323;gene-LOC110656160;gene-LOC110656802;gene-LOC110658593;gene-LOC110661875;gene-LOC110665422;gene-LOC110665593;gene-LOC110666287;gene-LOC110666874;gene-LOC110667096;gene-LOC110669546;gene-LOC110669624;gene-LOC110669766;gene-LOC110673891;gene-LOC110632863;gene-LOC110634457;gene-LOC110634426;gene-LOC110636743;gen…	BP	3.33704115684093	nucleic acid-templated transcription
GO:0032774	RNA biosynthetic process	1208	30	9.01	6.8e-10	gene-LOC110660374;gene-LOC110665169;gene-LOC110665419;gene-LOC110673074;gene-LOC110655323;gene-LOC110656160;gene-LOC110656802;gene-LOC110658593;gene-LOC110661875;gene-LOC110665422;gene-LOC110665593;gene-LOC110666287;gene-LOC110666874;gene-LOC110667096;gene-LOC110669546;gene-LOC110669624;gene-LOC110669766;gene-LOC110673891;gene-LOC110632863;gene-LOC110634457;gene-LOC110634426;gene-LOC110636743;gen…	BP	3.32963374028857	RNA biosynthetic process
GO:0060255	regulation of macromolecule metabolic pr...	1140	29	8.5	8.6e-10	gene-LOC110660374;gene-LOC110665169;gene-LOC110673074;gene-LOC110655323;gene-LOC110656160;gene-LOC110656802;gene-LOC110658593;gene-LOC110661875;gene-LOC110665422;gene-LOC110665593;gene-LOC110666287;gene-LOC110666874;gene-LOC110667096;gene-LOC110669546;gene-LOC110669624;gene-LOC110669766;gene-LOC110673891;gene-LOC110632863;gene-LOC110634457;gene-LOC110634426;gene-LOC110636743;gene-LOC110636761;gen…	BP	3.41176470588235	regulation of macromolecule metabolic process
GO:0019222	regulation of metabolic process	1142	29	8.51	8.9e-10	gene-LOC110660374;gene-LOC110665169;gene-LOC110673074;gene-LOC110655323;gene-LOC110656160;gene-LOC110656802;gene-LOC110658593;gene-LOC110661875;gene-LOC110665422;gene-LOC110665593;gene-LOC110666287;gene-LOC110666874;gene-LOC110667096;gene-LOC110669546;gene-LOC110669624;gene-LOC110669766;gene-LOC110673891;gene-LOC110632863;gene-LOC110634457;gene-LOC110634426;gene-LOC110636743;gene-LOC110636761;gen…	BP	3.40775558166863	regulation of metabolic process
GO:0034654	nucleobase-containing compound biosynthe...	1275	30	9.5	2.5e-09	gene-LOC110660374;gene-LOC110665169;gene-LOC110665419;gene-LOC110673074;gene-LOC110655323;gene-LOC110656160;gene-LOC110656802;gene-LOC110658593;gene-LOC110661875;gene-LOC110665422;gene-LOC110665593;gene-LOC110666287;gene-LOC110666874;gene-LOC110667096;gene-LOC110669546;gene-LOC110669624;gene-LOC110669766;gene-LOC110673891;gene-LOC110632863;gene-LOC110634457;gene-LOC110634426;gene-LOC110636743;gen…	BP	3.15789473684211	nucleobase-containing compound biosynthetic process
GO:0018130	heterocycle biosynthetic process	1343	30	10.01	8.7e-09	gene-LOC110660374;gene-LOC110665169;gene-LOC110665419;gene-LOC110673074;gene-LOC110655323;gene-LOC110656160;gene-LOC110656802;gene-LOC110658593;gene-LOC110661875;gene-LOC110665422;gene-LOC110665593;gene-LOC110666287;gene-LOC110666874;gene-LOC110667096;gene-LOC110669546;gene-LOC110669624;gene-LOC110669766;gene-LOC110673891;gene-LOC110632863;gene-LOC110634457;gene-LOC110634426;gene-LOC110636743;gen…	BP	2.997	heterocycle biosynthetic process
GO:0019438	aromatic compound biosynthetic process	1345	30	10.03	9e-09	gene-LOC110660374;gene-LOC110665169;gene-LOC110665419;gene-LOC110673074;gene-LOC110655323;gene-LOC110656160;gene-LOC110656802;gene-LOC110658593;gene-LOC110661875;gene-LOC110665422;gene-LOC110665593;gene-LOC110666287;gene-LOC110666874;gene-LOC110667096;gene-LOC110669546;gene-LOC110669624;gene-LOC110669766;gene-LOC110673891;gene-LOC110632863;gene-LOC110634457;gene-LOC110634426;gene-LOC110636743;gen…	BP	2.99102691924227	aromatic compound biosynthetic process
GO:1901362	organic cyclic compound biosynthetic pro...	1379	30	10.28	1.6e-08	gene-LOC110660374;gene-LOC110665169;gene-LOC110665419;gene-LOC110673074;gene-LOC110655323;gene-LOC110656160;gene-LOC110656802;gene-LOC110658593;gene-LOC110661875;gene-LOC110665422;gene-LOC110665593;gene-LOC110666287;gene-LOC110666874;gene-LOC110667096;gene-LOC110669546;gene-LOC110669624;gene-LOC110669766;gene-LOC110673891;gene-LOC110632863;gene-LOC110634457;gene-LOC110634426;gene-LOC110636743;gen…	BP	2.91828793774319	organic cyclic compound biosynthetic process
GO:0016070	RNA metabolic process	1510	30	11.26	1.3e-07	gene-LOC110660374;gene-LOC110665169;gene-LOC110665419;gene-LOC110673074;gene-LOC110655323;gene-LOC110656160;gene-LOC110656802;gene-LOC110658593;gene-LOC110661875;gene-LOC110665422;gene-LOC110665593;gene-LOC110666287;gene-LOC110666874;gene-LOC110667096;gene-LOC110669546;gene-LOC110669624;gene-LOC110669766;gene-LOC110673891;gene-LOC110632863;gene-LOC110634457;gene-LOC110634426;gene-LOC110636743;gen…	BP	2.66429840142096	RNA metabolic process
GO:0050794	regulation of cellular process	1627	31	12.13	1.9e-07	gene-LOC110660374;gene-LOC110665169;gene-LOC110673074;gene-LOC110655323;gene-LOC110656160;gene-LOC110656802;gene-LOC110658593;gene-LOC110661875;gene-LOC110665422;gene-LOC110665593;gene-LOC110666287;gene-LOC110666874;gene-LOC110667096;gene-LOC110669546;gene-LOC110669624;gene-LOC110669766;gene-LOC110673891;gene-LOC110632705;gene-LOC110632863;gene-LOC110634457;gene-LOC110634426;gene-LOC110636743;gen…	BP	2.55564715581204	regulation of cellular process
GO:0050789	regulation of biological process	1662	31	12.39	3.1e-07	gene-LOC110660374;gene-LOC110665169;gene-LOC110673074;gene-LOC110655323;gene-LOC110656160;gene-LOC110656802;gene-LOC110658593;gene-LOC110661875;gene-LOC110665422;gene-LOC110665593;gene-LOC110666287;gene-LOC110666874;gene-LOC110667096;gene-LOC110669546;gene-LOC110669624;gene-LOC110669766;gene-LOC110673891;gene-LOC110632705;gene-LOC110632863;gene-LOC110634457;gene-LOC110634426;gene-LOC110636743;gen…	BP	2.50201775625504	regulation of biological process
GO:0044271	cellular nitrogen compound biosynthetic ...	1828	31	13.63	2.6e-06	gene-LOC110660374;gene-LOC110665169;gene-LOC110665419;gene-LOC110673074;gene-LOC110655323;gene-LOC110656160;gene-LOC110656802;gene-LOC110658593;gene-LOC110661875;gene-LOC110665422;gene-LOC110665593;gene-LOC110666287;gene-LOC110666874;gene-LOC110667096;gene-LOC110669546;gene-LOC110669624;gene-LOC110669766;gene-LOC110673891;gene-LOC110632863;gene-LOC110634457;gene-LOC110634426;gene-LOC110636743;gen…	BP	2.27439471753485	cellular nitrogen compound biosynthetic process
GO:0090304	nucleic acid metabolic process	1771	30	13.2	4.3e-06	gene-LOC110660374;gene-LOC110665169;gene-LOC110665419;gene-LOC110673074;gene-LOC110655323;gene-LOC110656160;gene-LOC110656802;gene-LOC110658593;gene-LOC110661875;gene-LOC110665422;gene-LOC110665593;gene-LOC110666287;gene-LOC110666874;gene-LOC110667096;gene-LOC110669546;gene-LOC110669624;gene-LOC110669766;gene-LOC110673891;gene-LOC110632863;gene-LOC110634457;gene-LOC110634426;gene-LOC110636743;gen…	BP	2.27272727272727	nucleic acid metabolic process
GO:0009059	macromolecule biosynthetic process	1870	30	13.94	1.3e-05	gene-LOC110660374;gene-LOC110665169;gene-LOC110665419;gene-LOC110673074;gene-LOC110655323;gene-LOC110656160;gene-LOC110656802;gene-LOC110658593;gene-LOC110661875;gene-LOC110665422;gene-LOC110665593;gene-LOC110666287;gene-LOC110666874;gene-LOC110667096;gene-LOC110669546;gene-LOC110669624;gene-LOC110669766;gene-LOC110673891;gene-LOC110632863;gene-LOC110634457;gene-LOC110634426;gene-LOC110636743;gen…	BP	2.15208034433286	macromolecule biosynthetic process
GO:0034645	cellular macromolecule biosynthetic proc...	1870	30	13.94	1.3e-05	gene-LOC110660374;gene-LOC110665169;gene-LOC110665419;gene-LOC110673074;gene-LOC110655323;gene-LOC110656160;gene-LOC110656802;gene-LOC110658593;gene-LOC110661875;gene-LOC110665422;gene-LOC110665593;gene-LOC110666287;gene-LOC110666874;gene-LOC110667096;gene-LOC110669546;gene-LOC110669624;gene-LOC110669766;gene-LOC110673891;gene-LOC110632863;gene-LOC110634457;gene-LOC110634426;gene-LOC110636743;gen…	BP	2.15208034433286	cellular macromolecule biosynthetic process
GO:0010467	gene expression	1925	30	14.35	2.4e-05	gene-LOC110660374;gene-LOC110665169;gene-LOC110665419;gene-LOC110673074;gene-LOC110655323;gene-LOC110656160;gene-LOC110656802;gene-LOC110658593;gene-LOC110661875;gene-LOC110665422;gene-LOC110665593;gene-LOC110666287;gene-LOC110666874;gene-LOC110667096;gene-LOC110669546;gene-LOC110669624;gene-LOC110669766;gene-LOC110673891;gene-LOC110632863;gene-LOC110634457;gene-LOC110634426;gene-LOC110636743;gen…	BP	2.09059233449477	gene expression
GO:0006139	nucleobase-containing compound metabolic...	1994	30	14.86	4.7e-05	gene-LOC110660374;gene-LOC110665169;gene-LOC110665419;gene-LOC110673074;gene-LOC110655323;gene-LOC110656160;gene-LOC110656802;gene-LOC110658593;gene-LOC110661875;gene-LOC110665422;gene-LOC110665593;gene-LOC110666287;gene-LOC110666874;gene-LOC110667096;gene-LOC110669546;gene-LOC110669624;gene-LOC110669766;gene-LOC110673891;gene-LOC110632863;gene-LOC110634457;gene-LOC110634426;gene-LOC110636743;gen…	BP	2.01884253028264	nucleobase-containing compound metabolic process
GO:0046483	heterocycle metabolic process	2093	30	15.6	0.00012	gene-LOC110660374;gene-LOC110665169;gene-LOC110665419;gene-LOC110673074;gene-LOC110655323;gene-LOC110656160;gene-LOC110656802;gene-LOC110658593;gene-LOC110661875;gene-LOC110665422;gene-LOC110665593;gene-LOC110666287;gene-LOC110666874;gene-LOC110667096;gene-LOC110669546;gene-LOC110669624;gene-LOC110669766;gene-LOC110673891;gene-LOC110632863;gene-LOC110634457;gene-LOC110634426;gene-LOC110636743;gen…	BP	1.92307692307692	heterocycle metabolic process
GO:0006725	cellular aromatic compound metabolic pro...	2101	30	15.66	0.00013	gene-LOC110660374;gene-LOC110665169;gene-LOC110665419;gene-LOC110673074;gene-LOC110655323;gene-LOC110656160;gene-LOC110656802;gene-LOC110658593;gene-LOC110661875;gene-LOC110665422;gene-LOC110665593;gene-LOC110666287;gene-LOC110666874;gene-LOC110667096;gene-LOC110669546;gene-LOC110669624;gene-LOC110669766;gene-LOC110673891;gene-LOC110632863;gene-LOC110634457;gene-LOC110634426;gene-LOC110636743;gen…	BP	1.91570881226054	cellular aromatic compound metabolic process
GO:1901360	organic cyclic compound metabolic proces...	2121	30	15.81	0.00016	gene-LOC110660374;gene-LOC110665169;gene-LOC110665419;gene-LOC110673074;gene-LOC110655323;gene-LOC110656160;gene-LOC110656802;gene-LOC110658593;gene-LOC110661875;gene-LOC110665422;gene-LOC110665593;gene-LOC110666287;gene-LOC110666874;gene-LOC110667096;gene-LOC110669546;gene-LOC110669624;gene-LOC110669766;gene-LOC110673891;gene-LOC110632863;gene-LOC110634457;gene-LOC110634426;gene-LOC110636743;gen…	BP	1.89753320683112	organic cyclic compound metabolic process
GO:0044249	cellular biosynthetic process	2247	31	16.75	0.00018	gene-LOC110660374;gene-LOC110665169;gene-LOC110665419;gene-LOC110673074;gene-LOC110655323;gene-LOC110656160;gene-LOC110656802;gene-LOC110658593;gene-LOC110661875;gene-LOC110665422;gene-LOC110665593;gene-LOC110666287;gene-LOC110666874;gene-LOC110667096;gene-LOC110669546;gene-LOC110669624;gene-LOC110669766;gene-LOC110673891;gene-LOC110632863;gene-LOC110634457;gene-LOC110634426;gene-LOC110636743;gen…	BP	1.85074626865672	cellular biosynthetic process
GO:1901576	organic substance biosynthetic process	2287	31	17.05	0.00025	gene-LOC110660374;gene-LOC110665169;gene-LOC110665419;gene-LOC110673074;gene-LOC110655323;gene-LOC110656160;gene-LOC110656802;gene-LOC110658593;gene-LOC110661875;gene-LOC110665422;gene-LOC110665593;gene-LOC110666287;gene-LOC110666874;gene-LOC110667096;gene-LOC110669546;gene-LOC110669624;gene-LOC110669766;gene-LOC110673891;gene-LOC110632863;gene-LOC110634457;gene-LOC110634426;gene-LOC110636743;gen…	BP	1.81818181818182	organic substance biosynthetic process
GO:0009058	biosynthetic process	2413	31	17.99	0.00068	gene-LOC110660374;gene-LOC110665169;gene-LOC110665419;gene-LOC110673074;gene-LOC110655323;gene-LOC110656160;gene-LOC110656802;gene-LOC110658593;gene-LOC110661875;gene-LOC110665422;gene-LOC110665593;gene-LOC110666287;gene-LOC110666874;gene-LOC110667096;gene-LOC110669546;gene-LOC110669624;gene-LOC110669766;gene-LOC110673891;gene-LOC110632863;gene-LOC110634457;gene-LOC110634426;gene-LOC110636743;gen…	BP	1.72317954419122	biosynthetic process
GO:0034641	cellular nitrogen compound metabolic pro...	2534	31	18.89	0.00161	gene-LOC110660374;gene-LOC110665169;gene-LOC110665419;gene-LOC110673074;gene-LOC110655323;gene-LOC110656160;gene-LOC110656802;gene-LOC110658593;gene-LOC110661875;gene-LOC110665422;gene-LOC110665593;gene-LOC110666287;gene-LOC110666874;gene-LOC110667096;gene-LOC110669546;gene-LOC110669624;gene-LOC110669766;gene-LOC110673891;gene-LOC110632863;gene-LOC110634457;gene-LOC110634426;gene-LOC110636743;gen…	BP	1.64107993647432	cellular nitrogen compound metabolic process
GO:0051235	maintenance of location	15	2	0.11	0.00541	gene-LOC110659902;gene-LOC110633167	BP	18.1818181818182	maintenance of location
GO:0044262	cellular carbohydrate metabolic process	131	4	0.98	0.0164	gene-LOC110645984;gene-LOC110646350;gene-LOC110665281;gene-LOC110646181	BP	4.08163265306122	cellular carbohydrate metabolic process
GO:0006073	cellular glucan metabolic process	82	3	0.61	0.02316	gene-LOC110645984;gene-LOC110646350;gene-LOC110646181	BP	4.91803278688525	cellular glucan metabolic process
GO:0044042	glucan metabolic process	82	3	0.61	0.02316	gene-LOC110645984;gene-LOC110646350;gene-LOC110646181	BP	4.91803278688525	glucan metabolic process
GO:0044264	cellular polysaccharide metabolic proces...	82	3	0.61	0.02316	gene-LOC110645984;gene-LOC110646350;gene-LOC110646181	BP	4.91803278688525	cellular polysaccharide metabolic process
GO:0042221	response to chemical	233	5	1.74	0.02976	gene-LOC110650032;gene-LOC110665593;gene-LOC110640681;gene-LOC110645366;gene-LOC110650061	BP	2.8735632183908	response to chemical
GO:0005976	polysaccharide metabolic process	92	3	0.69	0.03117	gene-LOC110645984;gene-LOC110646350;gene-LOC110646181	BP	4.34782608695652	polysaccharide metabolic process
GO:0006952	defense response	102	3	0.76	0.04044	gene-LOC110653574;gene-LOC110653818;gene-LOC110647335	BP	3.94736842105263	defense response
GO:0010035	response to inorganic substance	7	1	0.05	0.05105	gene-LOC110645366	BP	20	response to inorganic substance
GO:0006597	spermine biosynthetic process	8	1	0.06	0.05812	gene-LOC110637831	BP	16.6666666666667	spermine biosynthetic process
GO:0008215	spermine metabolic process	8	1	0.06	0.05812	gene-LOC110637831	BP	16.6666666666667	spermine metabolic process
GO:0008216	spermidine metabolic process	8	1	0.06	0.05812	gene-LOC110637831	BP	16.6666666666667	spermidine metabolic process
GO:0008295	spermidine biosynthetic process	8	1	0.06	0.05812	gene-LOC110637831	BP	16.6666666666667	spermidine biosynthetic process
GO:0065008	regulation of biological quality	203	4	1.51	0.06473	gene-LOC110659902;gene-LOC110632705;gene-LOC110633167;gene-LOC110642821	BP	2.64900662251656	regulation of biological quality
GO:0009628	response to abiotic stimulus	9	1	0.07	0.06515	gene-LOC110645366	BP	14.2857142857143	response to abiotic stimulus
GO:0009719	response to endogenous stimulus	129	3	0.96	0.07154	gene-LOC110650032;gene-LOC110665593;gene-LOC110650061	BP	3.125	response to endogenous stimulus
GO:0009725	response to hormone	129	3	0.96	0.07154	gene-LOC110650032;gene-LOC110665593;gene-LOC110650061	BP	3.125	response to hormone
GO:0010033	response to organic substance	129	3	0.96	0.07154	gene-LOC110650032;gene-LOC110665593;gene-LOC110650061	BP	3.125	response to organic substance
GO:0006595	polyamine metabolic process	10	1	0.07	0.07213	gene-LOC110637831	BP	14.2857142857143	polyamine metabolic process
GO:0006596	polyamine biosynthetic process	10	1	0.07	0.07213	gene-LOC110637831	BP	14.2857142857143	polyamine biosynthetic process
GO:0009617	response to bacterium	10	1	0.07	0.07213	gene-LOC110647335	BP	14.2857142857143	response to bacterium
GO:0009620	response to fungus	10	1	0.07	0.07213	gene-LOC110647335	BP	14.2857142857143	response to fungus
GO:0042742	defense response to bacterium	10	1	0.07	0.07213	gene-LOC110647335	BP	14.2857142857143	defense response to bacterium
GO:0050832	defense response to fungus	10	1	0.07	0.07213	gene-LOC110647335	BP	14.2857142857143	defense response to fungus
GO:0097164	ammonium ion metabolic process	10	1	0.07	0.07213	gene-LOC110637831	BP	14.2857142857143	ammonium ion metabolic process
GO:0006621	protein retention in ER lumen	11	1	0.08	0.07905	gene-LOC110633167	BP	12.5	protein retention in ER lumen
GO:0032507	maintenance of protein location in cell	11	1	0.08	0.07905	gene-LOC110633167	BP	12.5	maintenance of protein location in cell
GO:0035437	maintenance of protein localization in e...	11	1	0.08	0.07905	gene-LOC110633167	BP	12.5	maintenance of protein localization in endoplasmic reticulum
GO:0045185	maintenance of protein location	11	1	0.08	0.07905	gene-LOC110633167	BP	12.5	maintenance of protein location
GO:0051651	maintenance of location in cell	11	1	0.08	0.07905	gene-LOC110633167	BP	12.5	maintenance of location in cell
GO:0072595	maintenance of protein localization in o...	11	1	0.08	0.07905	gene-LOC110633167	BP	12.5	maintenance of protein localization in organelle
GO:0009309	amine biosynthetic process	12	1	0.09	0.08592	gene-LOC110637831	BP	11.1111111111111	amine biosynthetic process
GO:0042401	cellular biogenic amine biosynthetic pro...	12	1	0.09	0.08592	gene-LOC110637831	BP	11.1111111111111	cellular biogenic amine biosynthetic process
GO:0006081	cellular aldehyde metabolic process	16	1	0.12	0.11291	gene-LOC110665281	BP	8.33333333333333	cellular aldehyde metabolic process
GO:0009607	response to biotic stimulus	16	1	0.12	0.11291	gene-LOC110647335	BP	8.33333333333333	response to biotic stimulus
GO:0010876	lipid localization	16	1	0.12	0.11291	gene-LOC110659902	BP	8.33333333333333	lipid localization
GO:0043207	response to external biotic stimulus	16	1	0.12	0.11291	gene-LOC110647335	BP	8.33333333333333	response to external biotic stimulus
GO:0051707	response to other organism	16	1	0.12	0.11291	gene-LOC110647335	BP	8.33333333333333	response to other organism
GO:0098542	defense response to other organism	16	1	0.12	0.11291	gene-LOC110647335	BP	8.33333333333333	defense response to other organism
GO:0009605	response to external stimulus	21	1	0.16	0.14554	gene-LOC110647335	BP	6.25	response to external stimulus
GO:0044260	cellular macromolecule metabolic process	4571	39	34.08	0.15414	gene-LOC110660374;gene-LOC110665169;gene-LOC110665419;gene-LOC110673074;gene-LOC110645984;gene-LOC110646350;gene-LOC110655323;gene-LOC110656160;gene-LOC110656802;gene-LOC110658593;gene-LOC110661875;gene-LOC110665422;gene-LOC110665593;gene-LOC110666287;gene-LOC110666874;gene-LOC110667096;gene-LOC110669546;gene-LOC110669624;gene-LOC110669766;gene-LOC110673081;gene-LOC110673594;gene-LOC110673891;gen…	BP	1.1443661971831	cellular macromolecule metabolic process
GO:0070972	protein localization to endoplasmic reti...	27	1	0.2	0.18314	gene-LOC110633167	BP	5	protein localization to endoplasmic reticulum
GO:0006576	cellular biogenic amine metabolic proces...	28	1	0.21	0.18925	gene-LOC110637831	BP	4.76190476190476	cellular biogenic amine metabolic process
GO:0044106	cellular amine metabolic process	28	1	0.21	0.18925	gene-LOC110637831	BP	4.76190476190476	cellular amine metabolic process
GO:0043170	macromolecule metabolic process	4935	41	36.79	0.19766	gene-LOC110660374;gene-LOC110665169;gene-LOC110665419;gene-LOC110673074;gene-LOC110645984;gene-LOC110646350;gene-LOC110655323;gene-LOC110656160;gene-LOC110656802;gene-LOC110658593;gene-LOC110661875;gene-LOC110665422;gene-LOC110665593;gene-LOC110666287;gene-LOC110666874;gene-LOC110667096;gene-LOC110669546;gene-LOC110669624;gene-LOC110669766;gene-LOC110673081;gene-LOC110673594;gene-LOC110673891;gen…	BP	1.1144332699103	macromolecule metabolic process
GO:0007275	multicellular organism development	32	1	0.24	0.21322	gene-LOC110647300	BP	4.16666666666667	multicellular organism development
GO:0048856	anatomical structure development	32	1	0.24	0.21322	gene-LOC110647300	BP	4.16666666666667	anatomical structure development
GO:0033365	protein localization to organelle	45	1	0.34	0.28641	gene-LOC110633167	BP	2.94117647058824	protein localization to organelle
GO:0045454	cell redox homeostasis	151	2	1.13	0.31084	gene-LOC110632705;gene-LOC110642821	BP	1.76991150442478	cell redox homeostasis
GO:0009308	amine metabolic process	50	1	0.37	0.31273	gene-LOC110637831	BP	2.7027027027027	amine metabolic process
GO:0044238	primary metabolic process	6090	48	45.4	0.31462	gene-LOC110660374;gene-LOC110665169;gene-LOC110665419;gene-LOC110673074;gene-LOC110645984;gene-LOC110646350;gene-LOC110654523;gene-LOC110655323;gene-LOC110655995;gene-LOC110656160;gene-LOC110656802;gene-LOC110658593;gene-LOC110661875;gene-LOC110665281;gene-LOC110665422;gene-LOC110665593;gene-LOC110666287;gene-LOC110666874;gene-LOC110667096;gene-LOC110669546;gene-LOC110669624;gene-LOC110669766;gen…	BP	1.05726872246696	primary metabolic process
GO:0006629	lipid metabolic process	384	4	2.86	0.32126	gene-LOC110654523;gene-LOC110655995;gene-LOC110651489;gene-LOC110651488	BP	1.3986013986014	lipid metabolic process
GO:0019725	cellular homeostasis	155	2	1.16	0.32184	gene-LOC110632705;gene-LOC110642821	BP	1.72413793103448	cellular homeostasis
GO:0042592	homeostatic process	161	2	1.2	0.33826	gene-LOC110632705;gene-LOC110642821	BP	1.66666666666667	homeostatic process
GO:0071704	organic substance metabolic process	6263	49	46.69	0.33839	gene-LOC110660374;gene-LOC110665169;gene-LOC110665419;gene-LOC110673074;gene-LOC110645984;gene-LOC110646350;gene-LOC110654523;gene-LOC110655323;gene-LOC110655995;gene-LOC110656160;gene-LOC110656802;gene-LOC110658593;gene-LOC110661875;gene-LOC110665281;gene-LOC110665422;gene-LOC110665593;gene-LOC110666287;gene-LOC110666874;gene-LOC110667096;gene-LOC110669546;gene-LOC110669624;gene-LOC110669766;gen…	BP	1.04947526236882	organic substance metabolic process
GO:0005975	carbohydrate metabolic process	643	6	4.79	0.34642	gene-LOC110645984;gene-LOC110646350;gene-LOC110665281;gene-LOC110633790;gene-LOC110644299;gene-LOC110646181	BP	1.25260960334029	carbohydrate metabolic process
GO:0055085	transmembrane transport	918	8	6.84	0.37661	gene-LOC110654549;gene-LOC110660347;gene-LOC110662190;gene-LOC110671452;gene-LOC110640681;gene-LOC110640957;gene-LOC110645454;gene-LOC110648658	BP	1.16959064327485	transmembrane transport
GO:0006950	response to stress	351	3	2.62	0.48895	gene-LOC110653574;gene-LOC110653818;gene-LOC110647335	BP	1.14503816793893	response to stress
GO:0044237	cellular metabolic process	5416	41	40.37	0.48931	gene-LOC110660374;gene-LOC110665169;gene-LOC110665419;gene-LOC110673074;gene-LOC110645984;gene-LOC110646350;gene-LOC110655323;gene-LOC110656160;gene-LOC110656802;gene-LOC110658593;gene-LOC110661875;gene-LOC110665281;gene-LOC110665422;gene-LOC110665593;gene-LOC110666287;gene-LOC110666874;gene-LOC110667096;gene-LOC110669546;gene-LOC110669624;gene-LOC110669766;gene-LOC110673081;gene-LOC110673594;gen…	BP	1.01560564775824	cellular metabolic process
GO:0009733	response to auxin	94	1	0.7	0.50667	gene-LOC110650032	BP	1.42857142857143	response to auxin
GO:0006855	drug transmembrane transport	97	1	0.72	0.51772	gene-LOC110640681	BP	1.38888888888889	drug transmembrane transport
GO:0015893	drug transport	97	1	0.72	0.51772	gene-LOC110640681	BP	1.38888888888889	drug transport
GO:0042493	response to drug	97	1	0.72	0.51772	gene-LOC110640681	BP	1.38888888888889	response to drug
GO:0033036	macromolecule localization	232	2	1.73	0.51922	gene-LOC110659902;gene-LOC110633167	BP	1.15606936416185	macromolecule localization
GO:0006807	nitrogen compound metabolic process	5286	39	39.41	0.58235	gene-LOC110660374;gene-LOC110665169;gene-LOC110665419;gene-LOC110673074;gene-LOC110655323;gene-LOC110656160;gene-LOC110656802;gene-LOC110658593;gene-LOC110661875;gene-LOC110665422;gene-LOC110665593;gene-LOC110666287;gene-LOC110666874;gene-LOC110667096;gene-LOC110669546;gene-LOC110669624;gene-LOC110669766;gene-LOC110673081;gene-LOC110673594;gene-LOC110673891;gene-LOC110631877;gene-LOC110632863;gen…	BP	0.989596549099213	nitrogen compound metabolic process
GO:0022414	reproductive process	122	1	0.91	0.6008	gene-LOC110647300	BP	1.0989010989011	reproductive process
GO:0032787	monocarboxylic acid metabolic process	124	1	0.92	0.6068	gene-LOC110665281	BP	1.08695652173913	monocarboxylic acid metabolic process
GO:0034613	cellular protein localization	164	1	1.22	0.70974	gene-LOC110633167	BP	0.819672131147541	cellular protein localization
GO:0070727	cellular macromolecule localization	164	1	1.22	0.70974	gene-LOC110633167	BP	0.819672131147541	cellular macromolecule localization
GO:0030001	metal ion transport	180	1	1.34	0.74301	gene-LOC110656470	BP	0.746268656716418	metal ion transport
GO:0006810	transport	1449	9	10.8	0.77073	gene-LOC110654549;gene-LOC110656470;gene-LOC110660347;gene-LOC110662190;gene-LOC110671452;gene-LOC110640681;gene-LOC110640957;gene-LOC110645454;gene-LOC110648658	BP	0.833333333333333	transport
GO:0051234	establishment of localization	1452	9	10.82	0.7729	gene-LOC110654549;gene-LOC110656470;gene-LOC110660347;gene-LOC110662190;gene-LOC110671452;gene-LOC110640681;gene-LOC110640957;gene-LOC110645454;gene-LOC110648658	BP	0.831792975970425	establishment of localization
GO:0055114	oxidation-reduction process	1475	9	11	0.78906	gene-LOC110673284;gene-LOC110653324;gene-LOC110653328;gene-LOC110658306;gene-LOC110663777;gene-LOC110667578;gene-LOC110637318;gene-LOC110637294;gene-LOC110646230	BP	0.818181818181818	oxidation-reduction process
GO:0008104	protein localization	216	1	1.61	0.80473	gene-LOC110633167	BP	0.62111801242236	protein localization
GO:0051641	cellular localization	228	1	1.7	0.82185	gene-LOC110633167	BP	0.588235294117647	cellular localization
GO:0006508	proteolysis	482	2	3.59	0.88061	gene-LOC110636103;gene-LOC110636311	BP	0.557103064066852	proteolysis
GO:0019752	carboxylic acid metabolic process	325	1	2.42	0.9155	gene-LOC110665281	BP	0.413223140495868	carboxylic acid metabolic process
GO:0043436	oxoacid metabolic process	328	1	2.45	0.91743	gene-LOC110665281	BP	0.408163265306122	oxoacid metabolic process
GO:0006082	organic acid metabolic process	330	1	2.46	0.9187	gene-LOC110665281	BP	0.40650406504065	organic acid metabolic process
GO:0006812	cation transport	343	1	2.56	0.92648	gene-LOC110656470	BP	0.390625	cation transport
GO:0006811	ion transport	472	1	3.52	0.97309	gene-LOC110656470	BP	0.284090909090909	ion transport
GO:0044281	small molecule metabolic process	528	1	3.94	0.98268	gene-LOC110665281	BP	0.253807106598985	small molecule metabolic process
GO:0006468	protein phosphorylation	1882	6	14.03	0.99723	gene-LOC110673081;gene-LOC110673594;gene-LOC110631877;gene-LOC110636043;gene-LOC110646309;gene-LOC110650686	BP	0.427655024946543	protein phosphorylation
GO:1901566	organonitrogen compound biosynthetic pro...	783	1	5.84	0.99774	gene-LOC110637831	BP	0.171232876712329	organonitrogen compound biosynthetic process
GO:0016310	phosphorylation	1951	6	14.54	0.9982	gene-LOC110673081;gene-LOC110673594;gene-LOC110631877;gene-LOC110636043;gene-LOC110646309;gene-LOC110650686	BP	0.412654745529574	phosphorylation
GO:0006793	phosphorus metabolic process	2160	6	16.1	0.99954	gene-LOC110673081;gene-LOC110673594;gene-LOC110631877;gene-LOC110636043;gene-LOC110646309;gene-LOC110650686	BP	0.372670807453416	phosphorus metabolic process
GO:0006796	phosphate-containing compound metabolic ...	2160	6	16.1	0.99954	gene-LOC110673081;gene-LOC110673594;gene-LOC110631877;gene-LOC110636043;gene-LOC110646309;gene-LOC110650686	BP	0.372670807453416	phosphate-containing compound metabolic process
GO:0006464	cellular protein modification process	2199	6	16.39	0.99964	gene-LOC110673081;gene-LOC110673594;gene-LOC110631877;gene-LOC110636043;gene-LOC110646309;gene-LOC110650686	BP	0.36607687614399	cellular protein modification process
GO:0036211	protein modification process	2199	6	16.39	0.99964	gene-LOC110673081;gene-LOC110673594;gene-LOC110631877;gene-LOC110636043;gene-LOC110646309;gene-LOC110650686	BP	0.36607687614399	protein modification process
GO:0043412	macromolecule modification	2253	6	16.8	0.99975	gene-LOC110673081;gene-LOC110673594;gene-LOC110631877;gene-LOC110636043;gene-LOC110646309;gene-LOC110650686	BP	0.357142857142857	macromolecule modification
GO:0019538	protein metabolic process	3120	8	23.26	0.99999	gene-LOC110673081;gene-LOC110673594;gene-LOC110631877;gene-LOC110636043;gene-LOC110636103;gene-LOC110636311;gene-LOC110646309;gene-LOC110650686	BP	0.343938091143594	protein metabolic process
GO:0000041	transition metal ion transport	17	0	0.13	1		BP	0	transition metal ion transport
GO:0000070	mitotic sister chromatid segregation	9	0	0.07	1		BP	0	mitotic sister chromatid segregation
GO:0000075	cell cycle checkpoint	6	0	0.04	1		BP	0	cell cycle checkpoint
GO:0000079	regulation of cyclin-dependent protein s...	10	0	0.07	1		BP	0	regulation of cyclin-dependent protein serine/threonine kinase activity
GO:0000096	sulfur amino acid metabolic process	12	0	0.09	1		BP	0	sulfur amino acid metabolic process
GO:0000097	sulfur amino acid biosynthetic process	9	0	0.07	1		BP	0	sulfur amino acid biosynthetic process
GO:0000105	histidine biosynthetic process	9	0	0.07	1		BP	0	histidine biosynthetic process
GO:0000160	phosphorelay signal transduction system	73	0	0.54	1		BP	0	phosphorelay signal transduction system
GO:0000226	microtubule cytoskeleton organization	6	0	0.04	1		BP	0	microtubule cytoskeleton organization
GO:0000271	polysaccharide biosynthetic process	47	0	0.35	1		BP	0	polysaccharide biosynthetic process
GO:0000272	polysaccharide catabolic process	10	0	0.07	1		BP	0	polysaccharide catabolic process
GO:0000278	mitotic cell cycle	13	0	0.1	1		BP	0	mitotic cell cycle
GO:0000280	nuclear division	12	0	0.09	1		BP	0	nuclear division
GO:0000375	RNA splicing, via transesterification re...	18	0	0.13	1		BP	0	RNA splicing, via transesterification reactions
GO:0000377	RNA splicing, via transesterification re...	18	0	0.13	1		BP	0	RNA splicing, via transesterification reactions with bulged adenosine as nucleophile
GO:0000398	mRNA splicing, via spliceosome	18	0	0.13	1		BP	0	mRNA splicing, via spliceosome
GO:0000413	protein peptidyl-prolyl isomerization	39	0	0.29	1		BP	0	protein peptidyl-prolyl isomerization
GO:0000723	telomere maintenance	6	0	0.04	1		BP	0	telomere maintenance
GO:0000819	sister chromatid segregation	9	0	0.07	1		BP	0	sister chromatid segregation
GO:0000956	nuclear-transcribed mRNA catabolic proce...	7	0	0.05	1		BP	0	nuclear-transcribed mRNA catabolic process
GO:0001510	RNA methylation	6	0	0.04	1		BP	0	RNA methylation
GO:0001522	pseudouridine synthesis	26	0	0.19	1		BP	0	pseudouridine synthesis
GO:0001932	regulation of protein phosphorylation	10	0	0.07	1		BP	0	regulation of protein phosphorylation
GO:0002097	tRNA wobble base modification	9	0	0.07	1		BP	0	tRNA wobble base modification
GO:0002098	tRNA wobble uridine modification	7	0	0.05	1		BP	0	tRNA wobble uridine modification
GO:0002682	regulation of immune system process	6	0	0.04	1		BP	0	regulation of immune system process
GO:0002831	regulation of response to biotic stimulu...	6	0	0.04	1		BP	0	regulation of response to biotic stimulus
GO:0003333	amino acid transmembrane transport	6	0	0.04	1		BP	0	amino acid transmembrane transport
GO:0005984	disaccharide metabolic process	41	0	0.31	1		BP	0	disaccharide metabolic process
GO:0005985	sucrose metabolic process	13	0	0.1	1		BP	0	sucrose metabolic process
GO:0005991	trehalose metabolic process	28	0	0.21	1		BP	0	trehalose metabolic process
GO:0005992	trehalose biosynthetic process	26	0	0.19	1		BP	0	trehalose biosynthetic process
GO:0005996	monosaccharide metabolic process	27	0	0.2	1		BP	0	monosaccharide metabolic process
GO:0006006	glucose metabolic process	18	0	0.13	1		BP	0	glucose metabolic process
GO:0006013	mannose metabolic process	6	0	0.04	1		BP	0	mannose metabolic process
GO:0006020	inositol metabolic process	5	0	0.04	1		BP	0	inositol metabolic process
GO:0006022	aminoglycan metabolic process	22	0	0.16	1		BP	0	aminoglycan metabolic process
GO:0006026	aminoglycan catabolic process	22	0	0.16	1		BP	0	aminoglycan catabolic process
GO:0006030	chitin metabolic process	22	0	0.16	1		BP	0	chitin metabolic process
GO:0006032	chitin catabolic process	22	0	0.16	1		BP	0	chitin catabolic process
GO:0006040	amino sugar metabolic process	22	0	0.16	1		BP	0	amino sugar metabolic process
GO:0006066	alcohol metabolic process	12	0	0.09	1		BP	0	alcohol metabolic process
GO:0006072	glycerol-3-phosphate metabolic process	6	0	0.04	1		BP	0	glycerol-3-phosphate metabolic process
GO:0006074	(1->3)-beta-D-glucan metabolic process	8	0	0.06	1		BP	0	(1->3)-beta-D-glucan metabolic process
GO:0006075	(1->3)-beta-D-glucan biosynthetic proces...	8	0	0.06	1		BP	0	(1->3)-beta-D-glucan biosynthetic process
GO:0006090	pyruvate metabolic process	53	0	0.4	1		BP	0	pyruvate metabolic process
GO:0006091	generation of precursor metabolites and ...	87	0	0.65	1		BP	0	generation of precursor metabolites and energy
GO:0006094	gluconeogenesis	9	0	0.07	1		BP	0	gluconeogenesis
GO:0006096	glycolytic process	51	0	0.38	1		BP	0	glycolytic process
GO:0006098	pentose-phosphate shunt	12	0	0.09	1		BP	0	pentose-phosphate shunt
GO:0006099	tricarboxylic acid cycle	6	0	0.04	1		BP	0	tricarboxylic acid cycle
GO:0006101	citrate metabolic process	6	0	0.04	1		BP	0	citrate metabolic process
GO:0006119	oxidative phosphorylation	5	0	0.04	1		BP	0	oxidative phosphorylation
GO:0006122	mitochondrial electron transport, ubiqui...	5	0	0.04	1		BP	0	mitochondrial electron transport, ubiquinol to cytochrome c
GO:0006163	purine nucleotide metabolic process	125	0	0.93	1		BP	0	purine nucleotide metabolic process
GO:0006164	purine nucleotide biosynthetic process	46	0	0.34	1		BP	0	purine nucleotide biosynthetic process
GO:0006165	nucleoside diphosphate phosphorylation	51	0	0.38	1		BP	0	nucleoside diphosphate phosphorylation
GO:0006220	pyrimidine nucleotide metabolic process	8	0	0.06	1		BP	0	pyrimidine nucleotide metabolic process
GO:0006221	pyrimidine nucleotide biosynthetic proce...	8	0	0.06	1		BP	0	pyrimidine nucleotide biosynthetic process
GO:0006259	DNA metabolic process	267	0	1.99	1		BP	0	DNA metabolic process
GO:0006260	DNA replication	49	0	0.37	1		BP	0	DNA replication
GO:0006261	DNA-dependent DNA replication	13	0	0.1	1		BP	0	DNA-dependent DNA replication
GO:0006265	DNA topological change	13	0	0.1	1		BP	0	DNA topological change
GO:0006270	DNA replication initiation	10	0	0.07	1		BP	0	DNA replication initiation
GO:0006281	DNA repair	102	0	0.76	1		BP	0	DNA repair
GO:0006284	base-excision repair	24	0	0.18	1		BP	0	base-excision repair
GO:0006289	nucleotide-excision repair	16	0	0.12	1		BP	0	nucleotide-excision repair
GO:0006298	mismatch repair	13	0	0.1	1		BP	0	mismatch repair
GO:0006302	double-strand break repair	6	0	0.04	1		BP	0	double-strand break repair
GO:0006308	DNA catabolic process	8	0	0.06	1		BP	0	DNA catabolic process
GO:0006310	DNA recombination	9	0	0.07	1		BP	0	DNA recombination
GO:0006323	DNA packaging	31	0	0.23	1		BP	0	DNA packaging
GO:0006325	chromatin organization	64	0	0.48	1		BP	0	chromatin organization
GO:0006333	chromatin assembly or disassembly	32	0	0.24	1		BP	0	chromatin assembly or disassembly
GO:0006334	nucleosome assembly	30	0	0.22	1		BP	0	nucleosome assembly
GO:0006352	DNA-templated transcription, initiation	45	0	0.34	1		BP	0	DNA-templated transcription, initiation
GO:0006354	DNA-templated transcription, elongation	8	0	0.06	1		BP	0	DNA-templated transcription, elongation
GO:0006357	regulation of transcription from RNA pol...	19	0	0.14	1		BP	0	regulation of transcription by RNA polymerase II
GO:0006364	rRNA processing	27	0	0.2	1		BP	0	rRNA processing
GO:0006366	transcription from RNA polymerase II pro...	37	0	0.28	1		BP	0	transcription by RNA polymerase II
GO:0006367	transcription initiation from RNA polyme...	16	0	0.12	1		BP	0	transcription initiation from RNA polymerase II promoter
GO:0006368	transcription elongation from RNA polyme...	8	0	0.06	1		BP	0	transcription elongation from RNA polymerase II promoter
GO:0006383	transcription from RNA polymerase III pr...	6	0	0.04	1		BP	0	transcription by RNA polymerase III
GO:0006396	RNA processing	196	0	1.46	1		BP	0	RNA processing
GO:0006397	mRNA processing	57	0	0.42	1		BP	0	mRNA processing
GO:0006399	tRNA metabolic process	119	0	0.89	1		BP	0	tRNA metabolic process
GO:0006400	tRNA modification	21	0	0.16	1		BP	0	tRNA modification
GO:0006401	RNA catabolic process	8	0	0.06	1		BP	0	RNA catabolic process
GO:0006402	mRNA catabolic process	7	0	0.05	1		BP	0	mRNA catabolic process
GO:0006403	RNA localization	6	0	0.04	1		BP	0	RNA localization
GO:0006405	RNA export from nucleus	6	0	0.04	1		BP	0	RNA export from nucleus
GO:0006406	mRNA export from nucleus	6	0	0.04	1		BP	0	mRNA export from nucleus
GO:0006412	translation	479	0	3.57	1		BP	0	translation
GO:0006413	translational initiation	29	0	0.22	1		BP	0	translational initiation
GO:0006414	translational elongation	18	0	0.13	1		BP	0	translational elongation
GO:0006415	translational termination	15	0	0.11	1		BP	0	translational termination
GO:0006417	regulation of translation	12	0	0.09	1		BP	0	regulation of translation
GO:0006418	tRNA aminoacylation for protein translat...	58	0	0.43	1		BP	0	tRNA aminoacylation for protein translation
GO:0006448	regulation of translational elongation	7	0	0.05	1		BP	0	regulation of translational elongation
GO:0006449	regulation of translational termination	7	0	0.05	1		BP	0	regulation of translational termination
GO:0006452	translational frameshifting	7	0	0.05	1		BP	0	translational frameshifting
GO:0006457	protein folding	49	0	0.37	1		BP	0	protein folding
GO:0006465	signal peptide processing	9	0	0.07	1		BP	0	signal peptide processing
GO:0006473	protein acetylation	10	0	0.07	1		BP	0	protein acetylation
GO:0006475	internal protein amino acid acetylation	8	0	0.06	1		BP	0	internal protein amino acid acetylation
GO:0006479	protein methylation	17	0	0.13	1		BP	0	protein methylation
GO:0006486	protein glycosylation	73	0	0.54	1		BP	0	protein glycosylation
GO:0006487	protein N-linked glycosylation	12	0	0.09	1		BP	0	protein N-linked glycosylation
GO:0006497	protein lipidation	16	0	0.12	1		BP	0	protein lipidation
GO:0006505	GPI anchor metabolic process	16	0	0.12	1		BP	0	GPI anchor metabolic process
GO:0006506	GPI anchor biosynthetic process	16	0	0.12	1		BP	0	GPI anchor biosynthetic process
GO:0006511	ubiquitin-dependent protein catabolic pr...	78	0	0.58	1		BP	0	ubiquitin-dependent protein catabolic process
GO:0006518	peptide metabolic process	494	0	3.68	1		BP	0	peptide metabolic process
GO:0006520	cellular amino acid metabolic process	174	0	1.3	1		BP	0	cellular amino acid metabolic process
GO:0006525	arginine metabolic process	5	0	0.04	1		BP	0	arginine metabolic process
GO:0006526	arginine biosynthetic process	5	0	0.04	1		BP	0	arginine biosynthetic process
GO:0006534	cysteine metabolic process	6	0	0.04	1		BP	0	cysteine metabolic process
GO:0006535	cysteine biosynthetic process from serin...	6	0	0.04	1		BP	0	cysteine biosynthetic process from serine
GO:0006541	glutamine metabolic process	8	0	0.06	1		BP	0	glutamine metabolic process
GO:0006542	glutamine biosynthetic process	8	0	0.06	1		BP	0	glutamine biosynthetic process
GO:0006547	histidine metabolic process	9	0	0.07	1		BP	0	histidine metabolic process
GO:0006553	lysine metabolic process	5	0	0.04	1		BP	0	lysine metabolic process
GO:0006555	methionine metabolic process	5	0	0.04	1		BP	0	methionine metabolic process
GO:0006556	S-adenosylmethionine biosynthetic proces...	7	0	0.05	1		BP	0	S-adenosylmethionine biosynthetic process
GO:0006558	L-phenylalanine metabolic process	9	0	0.07	1		BP	0	L-phenylalanine metabolic process
GO:0006563	L-serine metabolic process	6	0	0.04	1		BP	0	L-serine metabolic process
GO:0006568	tryptophan metabolic process	16	0	0.12	1		BP	0	tryptophan metabolic process
GO:0006569	tryptophan catabolic process	12	0	0.09	1		BP	0	tryptophan catabolic process
GO:0006575	cellular modified amino acid metabolic p...	15	0	0.11	1		BP	0	cellular modified amino acid metabolic process
GO:0006586	indolalkylamine metabolic process	16	0	0.12	1		BP	0	indolalkylamine metabolic process
GO:0006605	protein targeting	26	0	0.19	1		BP	0	protein targeting
GO:0006606	protein import into nucleus	11	0	0.08	1		BP	0	protein import into nucleus
GO:0006611	protein export from nucleus	6	0	0.04	1		BP	0	protein export from nucleus
GO:0006612	protein targeting to membrane	16	0	0.12	1		BP	0	protein targeting to membrane
GO:0006613	cotranslational protein targeting to mem...	16	0	0.12	1		BP	0	cotranslational protein targeting to membrane
GO:0006614	SRP-dependent cotranslational protein ta...	16	0	0.12	1		BP	0	SRP-dependent cotranslational protein targeting to membrane
GO:0006631	fatty acid metabolic process	64	0	0.48	1		BP	0	fatty acid metabolic process
GO:0006633	fatty acid biosynthetic process	44	0	0.33	1		BP	0	fatty acid biosynthetic process
GO:0006635	fatty acid beta-oxidation	8	0	0.06	1		BP	0	fatty acid beta-oxidation
GO:0006643	membrane lipid metabolic process	25	0	0.19	1		BP	0	membrane lipid metabolic process
GO:0006644	phospholipid metabolic process	62	0	0.46	1		BP	0	phospholipid metabolic process
GO:0006650	glycerophospholipid metabolic process	46	0	0.34	1		BP	0	glycerophospholipid metabolic process
GO:0006661	phosphatidylinositol biosynthetic proces...	16	0	0.12	1		BP	0	phosphatidylinositol biosynthetic process
GO:0006664	glycolipid metabolic process	23	0	0.17	1		BP	0	glycolipid metabolic process
GO:0006694	steroid biosynthetic process	15	0	0.11	1		BP	0	steroid biosynthetic process
GO:0006720	isoprenoid metabolic process	35	0	0.26	1		BP	0	isoprenoid metabolic process
GO:0006721	terpenoid metabolic process	14	0	0.1	1		BP	0	terpenoid metabolic process
GO:0006732	coenzyme metabolic process	110	0	0.82	1		BP	0	coenzyme metabolic process
GO:0006733	oxidoreduction coenzyme metabolic proces...	72	0	0.54	1		BP	0	oxidoreduction coenzyme metabolic process
GO:0006739	NADP metabolic process	17	0	0.13	1		BP	0	NADP metabolic process
GO:0006741	NADP biosynthetic process	5	0	0.04	1		BP	0	NADP biosynthetic process
GO:0006753	nucleoside phosphate metabolic process	163	0	1.22	1		BP	0	nucleoside phosphate metabolic process
GO:0006754	ATP biosynthetic process	32	0	0.24	1		BP	0	ATP biosynthetic process
GO:0006757	ATP generation from ADP	51	0	0.38	1		BP	0	ATP generation from ADP
GO:0006760	folic acid-containing compound metabolic...	6	0	0.04	1		BP	0	folic acid-containing compound metabolic process
GO:0006766	vitamin metabolic process	18	0	0.13	1		BP	0	vitamin metabolic process
GO:0006767	water-soluble vitamin metabolic process	18	0	0.13	1		BP	0	water-soluble vitamin metabolic process
GO:0006771	riboflavin metabolic process	10	0	0.07	1		BP	0	riboflavin metabolic process
GO:0006778	porphyrin-containing compound metabolic ...	19	0	0.14	1		BP	0	porphyrin-containing compound metabolic process
GO:0006779	porphyrin-containing compound biosynthet...	10	0	0.07	1		BP	0	porphyrin-containing compound biosynthetic process
GO:0006787	porphyrin-containing compound catabolic ...	9	0	0.07	1		BP	0	porphyrin-containing compound catabolic process
GO:0006788	heme oxidation	5	0	0.04	1		BP	0	heme oxidation
GO:0006790	sulfur compound metabolic process	44	0	0.33	1		BP	0	sulfur compound metabolic process
GO:0006801	superoxide metabolic process	10	0	0.07	1		BP	0	superoxide metabolic process
GO:0006813	potassium ion transport	31	0	0.23	1		BP	0	potassium ion transport
GO:0006814	sodium ion transport	5	0	0.04	1		BP	0	sodium ion transport
GO:0006820	anion transport	82	0	0.61	1		BP	0	anion transport
GO:0006821	chloride transport	10	0	0.07	1		BP	0	chloride transport
GO:0006825	copper ion transport	13	0	0.1	1		BP	0	copper ion transport
GO:0006835	dicarboxylic acid transport	19	0	0.14	1		BP	0	dicarboxylic acid transport
GO:0006839	mitochondrial transport	10	0	0.07	1		BP	0	mitochondrial transport
GO:0006848	pyruvate transport	6	0	0.04	1		BP	0	pyruvate transport
GO:0006850	mitochondrial pyruvate transmembrane tra...	6	0	0.04	1		BP	0	mitochondrial pyruvate transmembrane transport
GO:0006865	amino acid transport	6	0	0.04	1		BP	0	amino acid transport
GO:0006869	lipid transport	12	0	0.09	1		BP	0	lipid transport
GO:0006886	intracellular protein transport	149	0	1.11	1		BP	0	intracellular protein transport
GO:0006887	exocytosis	47	0	0.35	1		BP	0	exocytosis
GO:0006888	ER to Golgi vesicle-mediated transport	18	0	0.13	1		BP	0	ER to Golgi vesicle-mediated transport
GO:0006891	intra-Golgi vesicle-mediated transport	6	0	0.04	1		BP	0	intra-Golgi vesicle-mediated transport
GO:0006904	vesicle docking involved in exocytosis	15	0	0.11	1		BP	0	vesicle docking involved in exocytosis
GO:0006913	nucleocytoplasmic transport	20	0	0.15	1		BP	0	nucleocytoplasmic transport
GO:0006914	autophagy	11	0	0.08	1		BP	0	autophagy
GO:0006928	movement of cell or subcellular componen...	80	0	0.6	1		BP	0	movement of cell or subcellular component
GO:0006955	immune response	6	0	0.04	1		BP	0	immune response
GO:0006974	cellular response to DNA damage stimulus	106	0	0.79	1		BP	0	cellular response to DNA damage stimulus
GO:0006979	response to oxidative stress	138	0	1.03	1		BP	0	response to oxidative stress
GO:0006996	organelle organization	168	0	1.25	1		BP	0	organelle organization
GO:0007005	mitochondrion organization	6	0	0.04	1		BP	0	mitochondrion organization
GO:0007010	cytoskeleton organization	30	0	0.22	1		BP	0	cytoskeleton organization
GO:0007015	actin filament organization	11	0	0.08	1		BP	0	actin filament organization
GO:0007017	microtubule-based process	105	0	0.78	1		BP	0	microtubule-based process
GO:0007018	microtubule-based movement	80	0	0.6	1		BP	0	microtubule-based movement
GO:0007031	peroxisome organization	11	0	0.08	1		BP	0	peroxisome organization
GO:0007034	vacuolar transport	19	0	0.14	1		BP	0	vacuolar transport
GO:0007049	cell cycle	46	0	0.34	1		BP	0	cell cycle
GO:0007050	cell cycle arrest	6	0	0.04	1		BP	0	cell cycle arrest
GO:0007051	spindle organization	6	0	0.04	1		BP	0	spindle organization
GO:0007059	chromosome segregation	14	0	0.1	1		BP	0	chromosome segregation
GO:0007088	regulation of mitotic nuclear division	5	0	0.04	1		BP	0	regulation of mitotic nuclear division
GO:0007091	metaphase/anaphase transition of mitotic...	5	0	0.04	1		BP	0	metaphase/anaphase transition of mitotic cell cycle
GO:0007154	cell communication	451	0	3.36	1		BP	0	cell communication
GO:0007165	signal transduction	335	0	2.5	1		BP	0	signal transduction
GO:0007186	G-protein coupled receptor signaling pat...	25	0	0.19	1		BP	0	G-protein coupled receptor signaling pathway
GO:0007205	protein kinase C-activating G-protein co...	7	0	0.05	1		BP	0	protein kinase C-activating G-protein coupled receptor signaling pathway
GO:0007264	small GTPase mediated signal transductio...	16	0	0.12	1		BP	0	small GTPase mediated signal transduction
GO:0007265	Ras protein signal transduction	9	0	0.07	1		BP	0	Ras protein signal transduction
GO:0007346	regulation of mitotic cell cycle	7	0	0.05	1		BP	0	regulation of mitotic cell cycle
GO:0008033	tRNA processing	56	0	0.42	1		BP	0	tRNA processing
GO:0008037	cell recognition	116	0	0.86	1		BP	0	cell recognition
GO:0008064	regulation of actin polymerization or de...	11	0	0.08	1		BP	0	regulation of actin polymerization or depolymerization
GO:0008154	actin polymerization or depolymerization	11	0	0.08	1		BP	0	actin polymerization or depolymerization
GO:0008202	steroid metabolic process	17	0	0.13	1		BP	0	steroid metabolic process
GO:0008213	protein alkylation	17	0	0.13	1		BP	0	protein alkylation
GO:0008272	sulfate transport	20	0	0.15	1		BP	0	sulfate transport
GO:0008299	isoprenoid biosynthetic process	34	0	0.25	1		BP	0	isoprenoid biosynthetic process
GO:0008380	RNA splicing	28	0	0.21	1		BP	0	RNA splicing
GO:0008610	lipid biosynthetic process	167	0	1.24	1		BP	0	lipid biosynthetic process
GO:0008652	cellular amino acid biosynthetic process	74	0	0.55	1		BP	0	cellular amino acid biosynthetic process
GO:0008654	phospholipid biosynthetic process	35	0	0.26	1		BP	0	phospholipid biosynthetic process
GO:0009052	pentose-phosphate shunt, non-oxidative b...	7	0	0.05	1		BP	0	pentose-phosphate shunt, non-oxidative branch
GO:0009056	catabolic process	275	0	2.05	1		BP	0	catabolic process
GO:0009057	macromolecule catabolic process	149	0	1.11	1		BP	0	macromolecule catabolic process
GO:0009060	aerobic respiration	6	0	0.04	1		BP	0	aerobic respiration
GO:0009062	fatty acid catabolic process	8	0	0.06	1		BP	0	fatty acid catabolic process
GO:0009063	cellular amino acid catabolic process	16	0	0.12	1		BP	0	cellular amino acid catabolic process
GO:0009064	glutamine family amino acid metabolic pr...	16	0	0.12	1		BP	0	glutamine family amino acid metabolic process
GO:0009066	aspartate family amino acid metabolic pr...	14	0	0.1	1		BP	0	aspartate family amino acid metabolic process
GO:0009067	aspartate family amino acid biosynthetic...	12	0	0.09	1		BP	0	aspartate family amino acid biosynthetic process
GO:0009069	serine family amino acid metabolic proce...	8	0	0.06	1		BP	0	serine family amino acid metabolic process
GO:0009070	serine family amino acid biosynthetic pr...	6	0	0.04	1		BP	0	serine family amino acid biosynthetic process
GO:0009072	aromatic amino acid family metabolic pro...	39	0	0.29	1		BP	0	aromatic amino acid family metabolic process
GO:0009073	aromatic amino acid family biosynthetic ...	21	0	0.16	1		BP	0	aromatic amino acid family biosynthetic process
GO:0009074	aromatic amino acid family catabolic pro...	13	0	0.1	1		BP	0	aromatic amino acid family catabolic process
GO:0009081	branched-chain amino acid metabolic proc...	5	0	0.04	1		BP	0	branched-chain amino acid metabolic process
GO:0009082	branched-chain amino acid biosynthetic p...	5	0	0.04	1		BP	0	branched-chain amino acid biosynthetic process
GO:0009084	glutamine family amino acid biosynthetic...	16	0	0.12	1		BP	0	glutamine family amino acid biosynthetic process
GO:0009085	lysine biosynthetic process	5	0	0.04	1		BP	0	lysine biosynthetic process
GO:0009089	lysine biosynthetic process via diaminop...	5	0	0.04	1		BP	0	lysine biosynthetic process via diaminopimelate
GO:0009094	L-phenylalanine biosynthetic process	8	0	0.06	1		BP	0	L-phenylalanine biosynthetic process
GO:0009095	aromatic amino acid family biosynthetic ...	11	0	0.08	1		BP	0	aromatic amino acid family biosynthetic process, prephenate pathway
GO:0009100	glycoprotein metabolic process	73	0	0.54	1		BP	0	glycoprotein metabolic process
GO:0009101	glycoprotein biosynthetic process	73	0	0.54	1		BP	0	glycoprotein biosynthetic process
GO:0009108	coenzyme biosynthetic process	39	0	0.29	1		BP	0	coenzyme biosynthetic process
GO:0009110	vitamin biosynthetic process	18	0	0.13	1		BP	0	vitamin biosynthetic process
GO:0009112	nucleobase metabolic process	6	0	0.04	1		BP	0	nucleobase metabolic process
GO:0009116	nucleoside metabolic process	39	0	0.29	1		BP	0	nucleoside metabolic process
GO:0009117	nucleotide metabolic process	157	0	1.17	1		BP	0	nucleotide metabolic process
GO:0009119	ribonucleoside metabolic process	11	0	0.08	1		BP	0	ribonucleoside metabolic process
GO:0009123	nucleoside monophosphate metabolic proce...	104	0	0.78	1		BP	0	nucleoside monophosphate metabolic process
GO:0009124	nucleoside monophosphate biosynthetic pr...	38	0	0.28	1		BP	0	nucleoside monophosphate biosynthetic process
GO:0009126	purine nucleoside monophosphate metaboli...	104	0	0.78	1		BP	0	purine nucleoside monophosphate metabolic process
GO:0009127	purine nucleoside monophosphate biosynth...	38	0	0.28	1		BP	0	purine nucleoside monophosphate biosynthetic process
GO:0009132	nucleoside diphosphate metabolic process	51	0	0.38	1		BP	0	nucleoside diphosphate metabolic process
GO:0009135	purine nucleoside diphosphate metabolic ...	51	0	0.38	1		BP	0	purine nucleoside diphosphate metabolic process
GO:0009141	nucleoside triphosphate metabolic proces...	105	0	0.78	1		BP	0	nucleoside triphosphate metabolic process
GO:0009142	nucleoside triphosphate biosynthetic pro...	32	0	0.24	1		BP	0	nucleoside triphosphate biosynthetic process
GO:0009143	nucleoside triphosphate catabolic proces...	6	0	0.04	1		BP	0	nucleoside triphosphate catabolic process
GO:0009144	purine nucleoside triphosphate metabolic...	99	0	0.74	1		BP	0	purine nucleoside triphosphate metabolic process
GO:0009145	purine nucleoside triphosphate biosynthe...	32	0	0.24	1		BP	0	purine nucleoside triphosphate biosynthetic process
GO:0009150	purine ribonucleotide metabolic process	123	0	0.92	1		BP	0	purine ribonucleotide metabolic process
GO:0009152	purine ribonucleotide biosynthetic proce...	44	0	0.33	1		BP	0	purine ribonucleotide biosynthetic process
GO:0009156	ribonucleoside monophosphate biosyntheti...	38	0	0.28	1		BP	0	ribonucleoside monophosphate biosynthetic process
GO:0009161	ribonucleoside monophosphate metabolic p...	104	0	0.78	1		BP	0	ribonucleoside monophosphate metabolic process
GO:0009165	nucleotide biosynthetic process	65	0	0.48	1		BP	0	nucleotide biosynthetic process
GO:0009167	purine ribonucleoside monophosphate meta...	104	0	0.78	1		BP	0	purine ribonucleoside monophosphate metabolic process
GO:0009168	purine ribonucleoside monophosphate bios...	38	0	0.28	1		BP	0	purine ribonucleoside monophosphate biosynthetic process
GO:0009179	purine ribonucleoside diphosphate metabo...	51	0	0.38	1		BP	0	purine ribonucleoside diphosphate metabolic process
GO:0009185	ribonucleoside diphosphate metabolic pro...	51	0	0.38	1		BP	0	ribonucleoside diphosphate metabolic process
GO:0009199	ribonucleoside triphosphate metabolic pr...	99	0	0.74	1		BP	0	ribonucleoside triphosphate metabolic process
GO:0009201	ribonucleoside triphosphate biosynthetic...	32	0	0.24	1		BP	0	ribonucleoside triphosphate biosynthetic process
GO:0009205	purine ribonucleoside triphosphate metab...	99	0	0.74	1		BP	0	purine ribonucleoside triphosphate metabolic process
GO:0009206	purine ribonucleoside triphosphate biosy...	32	0	0.24	1		BP	0	purine ribonucleoside triphosphate biosynthetic process
GO:0009231	riboflavin biosynthetic process	10	0	0.07	1		BP	0	riboflavin biosynthetic process
GO:0009247	glycolipid biosynthetic process	23	0	0.17	1		BP	0	glycolipid biosynthetic process
GO:0009250	glucan biosynthetic process	47	0	0.35	1		BP	0	glucan biosynthetic process
GO:0009259	ribonucleotide metabolic process	123	0	0.92	1		BP	0	ribonucleotide metabolic process
GO:0009260	ribonucleotide biosynthetic process	44	0	0.33	1		BP	0	ribonucleotide biosynthetic process
GO:0009310	amine catabolic process	12	0	0.09	1		BP	0	amine catabolic process
GO:0009311	oligosaccharide metabolic process	45	0	0.34	1		BP	0	oligosaccharide metabolic process
GO:0009312	oligosaccharide biosynthetic process	32	0	0.24	1		BP	0	oligosaccharide biosynthetic process
GO:0009314	response to radiation	6	0	0.04	1		BP	0	response to radiation
GO:0009396	folic acid-containing compound biosynthe...	5	0	0.04	1		BP	0	folic acid-containing compound biosynthetic process
GO:0009416	response to light stimulus	6	0	0.04	1		BP	0	response to light stimulus
GO:0009451	RNA modification	51	0	0.38	1		BP	0	RNA modification
GO:0009452	7-methylguanosine RNA capping	5	0	0.04	1		BP	0	7-methylguanosine RNA capping
GO:0009581	detection of external stimulus	5	0	0.04	1		BP	0	detection of external stimulus
GO:0009582	detection of abiotic stimulus	5	0	0.04	1		BP	0	detection of abiotic stimulus
GO:0009583	detection of light stimulus	5	0	0.04	1		BP	0	detection of light stimulus
GO:0009584	detection of visible light	5	0	0.04	1		BP	0	detection of visible light
GO:0009611	response to wounding	5	0	0.04	1		BP	0	response to wounding
GO:0009627	systemic acquired resistance	6	0	0.04	1		BP	0	systemic acquired resistance
GO:0009664	plant-type cell wall organization	16	0	0.12	1		BP	0	plant-type cell wall organization
GO:0009690	cytokinin metabolic process	12	0	0.09	1		BP	0	cytokinin metabolic process
GO:0009767	photosynthetic electron transport chain	9	0	0.07	1		BP	0	photosynthetic electron transport chain
GO:0009772	photosynthetic electron transport in pho...	5	0	0.04	1		BP	0	photosynthetic electron transport in photosystem II
GO:0009814	defense response, incompatible interacti...	6	0	0.04	1		BP	0	defense response, incompatible interaction
GO:0009832	plant-type cell wall biogenesis	15	0	0.11	1		BP	0	plant-type cell wall biogenesis
GO:0009856	pollination	116	0	0.86	1		BP	0	pollination
GO:0009875	pollen-pistil interaction	116	0	0.86	1		BP	0	pollen-pistil interaction
GO:0009890	negative regulation of biosynthetic proc...	9	0	0.07	1		BP	0	negative regulation of biosynthetic process
GO:0009891	positive regulation of biosynthetic proc...	15	0	0.11	1		BP	0	positive regulation of biosynthetic process
GO:0009892	negative regulation of metabolic process	32	0	0.24	1		BP	0	negative regulation of metabolic process
GO:0009893	positive regulation of metabolic process	15	0	0.11	1		BP	0	positive regulation of metabolic process
GO:0009966	regulation of signal transduction	13	0	0.1	1		BP	0	regulation of signal transduction
GO:0010112	regulation of systemic acquired resistan...	6	0	0.04	1		BP	0	regulation of systemic acquired resistance
GO:0010207	photosystem II assembly	5	0	0.04	1		BP	0	photosystem II assembly
GO:0010215	cellulose microfibril organization	15	0	0.11	1		BP	0	cellulose microfibril organization
GO:0010256	endomembrane system organization	7	0	0.05	1		BP	0	endomembrane system organization
GO:0010498	proteasomal protein catabolic process	9	0	0.07	1		BP	0	proteasomal protein catabolic process
GO:0010557	positive regulation of macromolecule bio...	15	0	0.11	1		BP	0	positive regulation of macromolecule biosynthetic process
GO:0010558	negative regulation of macromolecule bio...	9	0	0.07	1		BP	0	negative regulation of macromolecule biosynthetic process
GO:0010564	regulation of cell cycle process	7	0	0.05	1		BP	0	regulation of cell cycle process
GO:0010604	positive regulation of macromolecule met...	15	0	0.11	1		BP	0	positive regulation of macromolecule metabolic process
GO:0010605	negative regulation of macromolecule met...	32	0	0.24	1		BP	0	negative regulation of macromolecule metabolic process
GO:0010608	posttranscriptional regulation of gene e...	12	0	0.09	1		BP	0	posttranscriptional regulation of gene expression
GO:0010628	positive regulation of gene expression	15	0	0.11	1		BP	0	positive regulation of gene expression
GO:0010629	negative regulation of gene expression	30	0	0.22	1		BP	0	negative regulation of gene expression
GO:0010638	positive regulation of organelle organiz...	8	0	0.06	1		BP	0	positive regulation of organelle organization
GO:0010639	negative regulation of organelle organiz...	7	0	0.05	1		BP	0	negative regulation of organelle organization
GO:0010646	regulation of cell communication	13	0	0.1	1		BP	0	regulation of cell communication
GO:0010817	regulation of hormone levels	12	0	0.09	1		BP	0	regulation of hormone levels
GO:0010965	regulation of mitotic sister chromatid s...	5	0	0.04	1		BP	0	regulation of mitotic sister chromatid separation
GO:0015031	protein transport	201	0	1.5	1		BP	0	protein transport
GO:0015074	DNA integration	91	0	0.68	1		BP	0	DNA integration
GO:0015672	monovalent inorganic cation transport	117	0	0.87	1		BP	0	monovalent inorganic cation transport
GO:0015689	molybdate ion transport	9	0	0.07	1		BP	0	molybdate ion transport
GO:0015693	magnesium ion transport	11	0	0.08	1		BP	0	magnesium ion transport
GO:0015696	ammonium transport	14	0	0.1	1		BP	0	ammonium transport
GO:0015698	inorganic anion transport	41	0	0.31	1		BP	0	inorganic anion transport
GO:0015711	organic anion transport	33	0	0.25	1		BP	0	organic anion transport
GO:0015718	monocarboxylic acid transport	6	0	0.04	1		BP	0	monocarboxylic acid transport
GO:0015740	C4-dicarboxylate transport	19	0	0.14	1		BP	0	C4-dicarboxylate transport
GO:0015743	malate transport	19	0	0.14	1		BP	0	malate transport
GO:0015748	organophosphate ester transport	5	0	0.04	1		BP	0	organophosphate ester transport
GO:0015780	nucleotide-sugar transport	8	0	0.06	1		BP	0	nucleotide-sugar transmembrane transport
GO:0015833	peptide transport	201	0	1.5	1		BP	0	peptide transport
GO:0015849	organic acid transport	31	0	0.23	1		BP	0	organic acid transport
GO:0015858	nucleoside transport	7	0	0.05	1		BP	0	nucleoside transport
GO:0015931	nucleobase-containing compound transport	24	0	0.18	1		BP	0	nucleobase-containing compound transport
GO:0015936	coenzyme A metabolic process	12	0	0.09	1		BP	0	coenzyme A metabolic process
GO:0015937	coenzyme A biosynthetic process	6	0	0.04	1		BP	0	coenzyme A biosynthetic process
GO:0015969	guanosine tetraphosphate metabolic proce...	6	0	0.04	1		BP	0	guanosine tetraphosphate metabolic process
GO:0015977	carbon fixation	6	0	0.04	1		BP	0	carbon fixation
GO:0015979	photosynthesis	83	0	0.62	1		BP	0	photosynthesis
GO:0015980	energy derivation by oxidation of organi...	13	0	0.1	1		BP	0	energy derivation by oxidation of organic compounds
GO:0015985	energy coupled proton transport, down el...	30	0	0.22	1		BP	0	energy coupled proton transport, down electrochemical gradient
GO:0015986	ATP synthesis coupled proton transport	30	0	0.22	1		BP	0	ATP synthesis coupled proton transport
GO:0015988	energy coupled proton transmembrane tran...	25	0	0.19	1		BP	0	energy coupled proton transmembrane transport, against electrochemical gradient
GO:0015991	ATP hydrolysis coupled proton transport	25	0	0.19	1		BP	0	ATP hydrolysis coupled proton transport
GO:0015994	chlorophyll metabolic process	5	0	0.04	1		BP	0	chlorophyll metabolic process
GO:0016042	lipid catabolic process	16	0	0.12	1		BP	0	lipid catabolic process
GO:0016043	cellular component organization	333	0	2.48	1		BP	0	cellular component organization
GO:0016049	cell growth	15	0	0.11	1		BP	0	cell growth
GO:0016051	carbohydrate biosynthetic process	90	0	0.67	1		BP	0	carbohydrate biosynthetic process
GO:0016052	carbohydrate catabolic process	66	0	0.49	1		BP	0	carbohydrate catabolic process
GO:0016053	organic acid biosynthetic process	127	0	0.95	1		BP	0	organic acid biosynthetic process
GO:0016054	organic acid catabolic process	24	0	0.18	1		BP	0	organic acid catabolic process
GO:0016071	mRNA metabolic process	66	0	0.49	1		BP	0	mRNA metabolic process
GO:0016072	rRNA metabolic process	27	0	0.2	1		BP	0	rRNA metabolic process
GO:0016114	terpenoid biosynthetic process	14	0	0.1	1		BP	0	terpenoid biosynthetic process
GO:0016192	vesicle-mediated transport	168	0	1.25	1		BP	0	vesicle-mediated transport
GO:0016197	endosomal transport	8	0	0.06	1		BP	0	endosomal transport
GO:0016226	iron-sulfur cluster assembly	15	0	0.11	1		BP	0	iron-sulfur cluster assembly
GO:0016311	dephosphorylation	26	0	0.19	1		BP	0	dephosphorylation
GO:0016458	gene silencing	15	0	0.11	1		BP	0	gene silencing
GO:0016482	cytosolic transport	6	0	0.04	1		BP	0	cytosolic transport
GO:0016485	protein processing	16	0	0.12	1		BP	0	protein processing
GO:0016559	peroxisome fission	8	0	0.06	1		BP	0	peroxisome fission
GO:0016567	protein ubiquitination	86	0	0.64	1		BP	0	protein ubiquitination
GO:0016569	covalent chromatin modification	27	0	0.2	1		BP	0	covalent chromatin modification
GO:0016570	histone modification	27	0	0.2	1		BP	0	histone modification
GO:0016571	histone methylation	14	0	0.1	1		BP	0	histone methylation
GO:0016573	histone acetylation	8	0	0.06	1		BP	0	histone acetylation
GO:0016579	protein deubiquitination	46	0	0.34	1		BP	0	protein deubiquitination
GO:0016998	cell wall macromolecule catabolic proces...	22	0	0.16	1		BP	0	cell wall macromolecule catabolic process
GO:0017004	cytochrome complex assembly	10	0	0.07	1		BP	0	cytochrome complex assembly
GO:0017038	protein import	18	0	0.13	1		BP	0	protein import
GO:0017148	negative regulation of translation	5	0	0.04	1		BP	0	negative regulation of translation
GO:0018022	peptidyl-lysine methylation	14	0	0.1	1		BP	0	peptidyl-lysine methylation
GO:0018193	peptidyl-amino acid modification	70	0	0.52	1		BP	0	peptidyl-amino acid modification
GO:0018205	peptidyl-lysine modification	23	0	0.17	1		BP	0	peptidyl-lysine modification
GO:0018208	peptidyl-proline modification	39	0	0.29	1		BP	0	peptidyl-proline modification
GO:0018298	protein-chromophore linkage	5	0	0.04	1		BP	0	protein-chromophore linkage
GO:0018342	protein prenylation	6	0	0.04	1		BP	0	protein prenylation
GO:0018393	internal peptidyl-lysine acetylation	8	0	0.06	1		BP	0	internal peptidyl-lysine acetylation
GO:0018394	peptidyl-lysine acetylation	8	0	0.06	1		BP	0	peptidyl-lysine acetylation
GO:0019220	regulation of phosphate metabolic proces...	12	0	0.09	1		BP	0	regulation of phosphate metabolic process
GO:0019318	hexose metabolic process	26	0	0.19	1		BP	0	hexose metabolic process
GO:0019319	hexose biosynthetic process	9	0	0.07	1		BP	0	hexose biosynthetic process
GO:0019344	cysteine biosynthetic process	6	0	0.04	1		BP	0	cysteine biosynthetic process
GO:0019359	nicotinamide nucleotide biosynthetic pro...	8	0	0.06	1		BP	0	nicotinamide nucleotide biosynthetic process
GO:0019362	pyridine nucleotide metabolic process	71	0	0.53	1		BP	0	pyridine nucleotide metabolic process
GO:0019363	pyridine nucleotide biosynthetic process	8	0	0.06	1		BP	0	pyridine nucleotide biosynthetic process
GO:0019395	fatty acid oxidation	8	0	0.06	1		BP	0	fatty acid oxidation
GO:0019439	aromatic compound catabolic process	47	0	0.35	1		BP	0	aromatic compound catabolic process
GO:0019441	tryptophan catabolic process to kynureni...	12	0	0.09	1		BP	0	tryptophan catabolic process to kynurenine
GO:0019637	organophosphate metabolic process	239	0	1.78	1		BP	0	organophosphate metabolic process
GO:0019682	glyceraldehyde-3-phosphate metabolic pro...	14	0	0.1	1		BP	0	glyceraldehyde-3-phosphate metabolic process
GO:0019684	photosynthesis, light reaction	16	0	0.12	1		BP	0	photosynthesis, light reaction
GO:0019693	ribose phosphate metabolic process	135	0	1.01	1		BP	0	ribose phosphate metabolic process
GO:0019751	polyol metabolic process	11	0	0.08	1		BP	0	polyol metabolic process
GO:0019941	modification-dependent protein catabolic...	78	0	0.58	1		BP	0	modification-dependent protein catabolic process
GO:0022402	cell cycle process	26	0	0.19	1		BP	0	cell cycle process
GO:0022406	membrane docking	17	0	0.13	1		BP	0	membrane docking
GO:0022411	cellular component disassembly	18	0	0.13	1		BP	0	cellular component disassembly
GO:0022607	cellular component assembly	126	0	0.94	1		BP	0	cellular component assembly
GO:0022613	ribonucleoprotein complex biogenesis	55	0	0.41	1		BP	0	ribonucleoprotein complex biogenesis
GO:0022618	ribonucleoprotein complex assembly	9	0	0.07	1		BP	0	ribonucleoprotein complex assembly
GO:0022900	electron transport chain	23	0	0.17	1		BP	0	electron transport chain
GO:0022904	respiratory electron transport chain	7	0	0.05	1		BP	0	respiratory electron transport chain
GO:0023051	regulation of signaling	13	0	0.1	1		BP	0	regulation of signaling
GO:0030029	actin filament-based process	11	0	0.08	1		BP	0	actin filament-based process
GO:0030036	actin cytoskeleton organization	11	0	0.08	1		BP	0	actin cytoskeleton organization
GO:0030041	actin filament polymerization	11	0	0.08	1		BP	0	actin filament polymerization
GO:0030071	regulation of mitotic metaphase/anaphase...	5	0	0.04	1		BP	0	regulation of mitotic metaphase/anaphase transition
GO:0030163	protein catabolic process	101	0	0.75	1		BP	0	protein catabolic process
GO:0030198	extracellular matrix organization	15	0	0.11	1		BP	0	extracellular matrix organization
GO:0030243	cellulose metabolic process	39	0	0.29	1		BP	0	cellulose metabolic process
GO:0030244	cellulose biosynthetic process	39	0	0.29	1		BP	0	cellulose biosynthetic process
GO:0030258	lipid modification	21	0	0.16	1		BP	0	lipid modification
GO:0030259	lipid glycosylation	5	0	0.04	1		BP	0	lipid glycosylation
GO:0030832	regulation of actin filament length	11	0	0.08	1		BP	0	regulation of actin filament length
GO:0030833	regulation of actin filament polymerizat...	11	0	0.08	1		BP	0	regulation of actin filament polymerization
GO:0030838	positive regulation of actin filament po...	8	0	0.06	1		BP	0	positive regulation of actin filament polymerization
GO:0031047	gene silencing by RNA	15	0	0.11	1		BP	0	gene silencing by RNA
GO:0031123	RNA 3'-end processing	9	0	0.07	1		BP	0	RNA 3'-end processing
GO:0031124	mRNA 3'-end processing	8	0	0.06	1		BP	0	mRNA 3'-end processing
GO:0031163	metallo-sulfur cluster assembly	15	0	0.11	1		BP	0	metallo-sulfur cluster assembly
GO:0031324	negative regulation of cellular metaboli...	10	0	0.07	1		BP	0	negative regulation of cellular metabolic process
GO:0031325	positive regulation of cellular metaboli...	15	0	0.11	1		BP	0	positive regulation of cellular metabolic process
GO:0031327	negative regulation of cellular biosynth...	9	0	0.07	1		BP	0	negative regulation of cellular biosynthetic process
GO:0031328	positive regulation of cellular biosynth...	15	0	0.11	1		BP	0	positive regulation of cellular biosynthetic process
GO:0031334	positive regulation of protein complex a...	8	0	0.06	1		BP	0	positive regulation of protein complex assembly
GO:0031347	regulation of defense response	6	0	0.04	1		BP	0	regulation of defense response
GO:0031399	regulation of protein modification proce...	12	0	0.09	1		BP	0	regulation of protein modification process
GO:0031497	chromatin assembly	30	0	0.22	1		BP	0	chromatin assembly
GO:0032011	ARF protein signal transduction	9	0	0.07	1		BP	0	ARF protein signal transduction
GO:0032012	regulation of ARF protein signal transdu...	9	0	0.07	1		BP	0	regulation of ARF protein signal transduction
GO:0032101	regulation of response to external stimu...	6	0	0.04	1		BP	0	regulation of response to external stimulus
GO:0032200	telomere organization	6	0	0.04	1		BP	0	telomere organization
GO:0032259	methylation	33	0	0.25	1		BP	0	methylation
GO:0032268	regulation of cellular protein metabolic...	24	0	0.18	1		BP	0	regulation of cellular protein metabolic process
GO:0032269	negative regulation of cellular protein ...	6	0	0.04	1		BP	0	negative regulation of cellular protein metabolic process
GO:0032270	positive regulation of cellular protein ...	7	0	0.05	1		BP	0	positive regulation of cellular protein metabolic process
GO:0032271	regulation of protein polymerization	11	0	0.08	1		BP	0	regulation of protein polymerization
GO:0032273	positive regulation of protein polymeriz...	8	0	0.06	1		BP	0	positive regulation of protein polymerization
GO:0032446	protein modification by small protein co...	88	0	0.66	1		BP	0	protein modification by small protein conjugation
GO:0032535	regulation of cellular component size	11	0	0.08	1		BP	0	regulation of cellular component size
GO:0032940	secretion by cell	47	0	0.35	1		BP	0	secretion by cell
GO:0032956	regulation of actin cytoskeleton organiz...	11	0	0.08	1		BP	0	regulation of actin cytoskeleton organization
GO:0032970	regulation of actin filament-based proce...	11	0	0.08	1		BP	0	regulation of actin filament-based process
GO:0032984	macromolecular complex disassembly	18	0	0.13	1		BP	0	protein-containing complex disassembly
GO:0033013	tetrapyrrole metabolic process	30	0	0.22	1		BP	0	tetrapyrrole metabolic process
GO:0033014	tetrapyrrole biosynthetic process	21	0	0.16	1		BP	0	tetrapyrrole biosynthetic process
GO:0033015	tetrapyrrole catabolic process	9	0	0.07	1		BP	0	tetrapyrrole catabolic process
GO:0033043	regulation of organelle organization	17	0	0.13	1		BP	0	regulation of organelle organization
GO:0033044	regulation of chromosome organization	6	0	0.04	1		BP	0	regulation of chromosome organization
GO:0033045	regulation of sister chromatid segregati...	5	0	0.04	1		BP	0	regulation of sister chromatid segregation
GO:0033047	regulation of mitotic sister chromatid s...	5	0	0.04	1		BP	0	regulation of mitotic sister chromatid segregation
GO:0033554	cellular response to stress	106	0	0.79	1		BP	0	cellular response to stress
GO:0033692	cellular polysaccharide biosynthetic pro...	47	0	0.35	1		BP	0	cellular polysaccharide biosynthetic process
GO:0033865	nucleoside bisphosphate metabolic proces...	18	0	0.13	1		BP	0	nucleoside bisphosphate metabolic process
GO:0033866	nucleoside bisphosphate biosynthetic pro...	6	0	0.04	1		BP	0	nucleoside bisphosphate biosynthetic process
GO:0033875	ribonucleoside bisphosphate metabolic pr...	18	0	0.13	1		BP	0	ribonucleoside bisphosphate metabolic process
GO:0034030	ribonucleoside bisphosphate biosynthetic...	6	0	0.04	1		BP	0	ribonucleoside bisphosphate biosynthetic process
GO:0034032	purine nucleoside bisphosphate metabolic...	18	0	0.13	1		BP	0	purine nucleoside bisphosphate metabolic process
GO:0034033	purine nucleoside bisphosphate biosynthe...	6	0	0.04	1		BP	0	purine nucleoside bisphosphate biosynthetic process
GO:0034035	purine ribonucleoside bisphosphate metab...	6	0	0.04	1		BP	0	purine ribonucleoside bisphosphate metabolic process
GO:0034220	ion transmembrane transport	138	0	1.03	1		BP	0	ion transmembrane transport
GO:0034248	regulation of cellular amide metabolic p...	12	0	0.09	1		BP	0	regulation of cellular amide metabolic process
GO:0034249	negative regulation of cellular amide me...	5	0	0.04	1		BP	0	negative regulation of cellular amide metabolic process
GO:0034250	positive regulation of cellular amide me...	7	0	0.05	1		BP	0	positive regulation of cellular amide metabolic process
GO:0034314	Arp2/3 complex-mediated actin nucleation	8	0	0.06	1		BP	0	Arp2/3 complex-mediated actin nucleation
GO:0034440	lipid oxidation	8	0	0.06	1		BP	0	lipid oxidation
GO:0034470	ncRNA processing	84	0	0.63	1		BP	0	ncRNA processing
GO:0034504	protein localization to nucleus	11	0	0.08	1		BP	0	protein localization to nucleus
GO:0034622	cellular macromolecular complex assembly	76	0	0.57	1		BP	0	cellular protein-containing complex assembly
GO:0034637	cellular carbohydrate biosynthetic proce...	77	0	0.57	1		BP	0	cellular carbohydrate biosynthetic process
GO:0034655	nucleobase-containing compound catabolic...	25	0	0.19	1		BP	0	nucleobase-containing compound catabolic process
GO:0034660	ncRNA metabolic process	147	0	1.1	1		BP	0	ncRNA metabolic process
GO:0034728	nucleosome organization	31	0	0.23	1		BP	0	nucleosome organization
GO:0034754	cellular hormone metabolic process	12	0	0.09	1		BP	0	cellular hormone metabolic process
GO:0034968	histone lysine methylation	14	0	0.1	1		BP	0	histone lysine methylation
GO:0035434	copper ion transmembrane transport	10	0	0.07	1		BP	0	copper ion transmembrane transport
GO:0035556	intracellular signal transduction	102	0	0.76	1		BP	0	intracellular signal transduction
GO:0036260	RNA capping	5	0	0.04	1		BP	0	RNA capping
GO:0042147	retrograde transport, endosome to Golgi	6	0	0.04	1		BP	0	retrograde transport, endosome to Golgi
GO:0042157	lipoprotein metabolic process	16	0	0.12	1		BP	0	lipoprotein metabolic process
GO:0042158	lipoprotein biosynthetic process	16	0	0.12	1		BP	0	lipoprotein biosynthetic process
GO:0042168	heme metabolic process	9	0	0.07	1		BP	0	heme metabolic process
GO:0042180	cellular ketone metabolic process	13	0	0.1	1		BP	0	cellular ketone metabolic process
GO:0042254	ribosome biogenesis	50	0	0.37	1		BP	0	ribosome biogenesis
GO:0042278	purine nucleoside metabolic process	9	0	0.07	1		BP	0	purine nucleoside metabolic process
GO:0042325	regulation of phosphorylation	10	0	0.07	1		BP	0	regulation of phosphorylation
GO:0042364	water-soluble vitamin biosynthetic proce...	18	0	0.13	1		BP	0	water-soluble vitamin biosynthetic process
GO:0042398	cellular modified amino acid biosyntheti...	13	0	0.1	1		BP	0	cellular modified amino acid biosynthetic process
GO:0042402	cellular biogenic amine catabolic proces...	12	0	0.09	1		BP	0	cellular biogenic amine catabolic process
GO:0042430	indole-containing compound metabolic pro...	16	0	0.12	1		BP	0	indole-containing compound metabolic process
GO:0042436	indole-containing compound catabolic pro...	12	0	0.09	1		BP	0	indole-containing compound catabolic process
GO:0042440	pigment metabolic process	18	0	0.13	1		BP	0	pigment metabolic process
GO:0042445	hormone metabolic process	12	0	0.09	1		BP	0	hormone metabolic process
GO:0042537	benzene-containing compound metabolic pr...	12	0	0.09	1		BP	0	benzene-containing compound metabolic process
GO:0042545	cell wall modification	80	0	0.6	1		BP	0	cell wall modification
GO:0042546	cell wall biogenesis	23	0	0.17	1		BP	0	cell wall biogenesis
GO:0042558	pteridine-containing compound metabolic ...	9	0	0.07	1		BP	0	pteridine-containing compound metabolic process
GO:0042559	pteridine-containing compound biosynthet...	8	0	0.06	1		BP	0	pteridine-containing compound biosynthetic process
GO:0042726	flavin-containing compound metabolic pro...	10	0	0.07	1		BP	0	flavin-containing compound metabolic process
GO:0042727	flavin-containing compound biosynthetic ...	10	0	0.07	1		BP	0	flavin-containing compound biosynthetic process
GO:0042773	ATP synthesis coupled electron transport	5	0	0.04	1		BP	0	ATP synthesis coupled electron transport
GO:0042775	mitochondrial ATP synthesis coupled elec...	5	0	0.04	1		BP	0	mitochondrial ATP synthesis coupled electron transport
GO:0042886	amide transport	201	0	1.5	1		BP	0	amide transport
GO:0043038	amino acid activation	63	0	0.47	1		BP	0	amino acid activation
GO:0043039	tRNA aminoacylation	63	0	0.47	1		BP	0	tRNA aminoacylation
GO:0043043	peptide biosynthetic process	483	0	3.6	1		BP	0	peptide biosynthetic process
GO:0043062	extracellular structure organization	15	0	0.11	1		BP	0	extracellular structure organization
GO:0043161	proteasome-mediated ubiquitin-dependent ...	9	0	0.07	1		BP	0	proteasome-mediated ubiquitin-dependent protein catabolic process
GO:0043243	positive regulation of protein complex d...	7	0	0.05	1		BP	0	positive regulation of protein complex disassembly
GO:0043244	regulation of protein complex disassembl...	10	0	0.07	1		BP	0	regulation of protein complex disassembly
GO:0043254	regulation of protein complex assembly	11	0	0.08	1		BP	0	regulation of protein complex assembly
GO:0043413	macromolecule glycosylation	73	0	0.54	1		BP	0	macromolecule glycosylation
GO:0043414	macromolecule methylation	26	0	0.19	1		BP	0	macromolecule methylation
GO:0043543	protein acylation	10	0	0.07	1		BP	0	protein acylation
GO:0043545	molybdopterin cofactor metabolic process	5	0	0.04	1		BP	0	molybdopterin cofactor metabolic process
GO:0043549	regulation of kinase activity	10	0	0.07	1		BP	0	regulation of kinase activity
GO:0043603	cellular amide metabolic process	509	0	3.79	1		BP	0	cellular amide metabolic process
GO:0043604	amide biosynthetic process	494	0	3.68	1		BP	0	amide biosynthetic process
GO:0043624	cellular protein complex disassembly	18	0	0.13	1		BP	0	cellular protein complex disassembly
GO:0043631	RNA polyadenylation	8	0	0.06	1		BP	0	RNA polyadenylation
GO:0043632	modification-dependent macromolecule cat...	78	0	0.58	1		BP	0	modification-dependent macromolecule catabolic process
GO:0043648	dicarboxylic acid metabolic process	8	0	0.06	1		BP	0	dicarboxylic acid metabolic process
GO:0043900	regulation of multi-organism process	6	0	0.04	1		BP	0	regulation of multi-organism process
GO:0043933	macromolecular complex subunit organizat...	102	0	0.76	1		BP	0	protein-containing complex subunit organization
GO:0044036	cell wall macromolecule metabolic proces...	22	0	0.16	1		BP	0	cell wall macromolecule metabolic process
GO:0044085	cellular component biogenesis	180	0	1.34	1		BP	0	cellular component biogenesis
GO:0044087	regulation of cellular component biogene...	13	0	0.1	1		BP	0	regulation of cellular component biogenesis
GO:0044089	positive regulation of cellular componen...	8	0	0.06	1		BP	0	positive regulation of cellular component biogenesis
GO:0044242	cellular lipid catabolic process	8	0	0.06	1		BP	0	cellular lipid catabolic process
GO:0044248	cellular catabolic process	193	0	1.44	1		BP	0	cellular catabolic process
GO:0044255	cellular lipid metabolic process	186	0	1.39	1		BP	0	cellular lipid metabolic process
GO:0044257	cellular protein catabolic process	96	0	0.72	1		BP	0	cellular protein catabolic process
GO:0044265	cellular macromolecule catabolic process	112	0	0.83	1		BP	0	cellular macromolecule catabolic process
GO:0044267	cellular protein metabolic process	2784	6	20.75	1	gene-LOC110673081;gene-LOC110673594;gene-LOC110631877;gene-LOC110636043;gene-LOC110646309;gene-LOC110650686	BP	0.289156626506024	cellular protein metabolic process
GO:0044270	cellular nitrogen compound catabolic pro...	47	0	0.35	1		BP	0	cellular nitrogen compound catabolic process
GO:0044272	sulfur compound biosynthetic process	24	0	0.18	1		BP	0	sulfur compound biosynthetic process
GO:0044282	small molecule catabolic process	30	0	0.22	1		BP	0	small molecule catabolic process
GO:0044283	small molecule biosynthetic process	159	0	1.19	1		BP	0	small molecule biosynthetic process
GO:0044706	multi-multicellular organism process	116	0	0.86	1		BP	0	multi-multicellular organism process
GO:0044770	cell cycle phase transition	5	0	0.04	1		BP	0	cell cycle phase transition
GO:0044772	mitotic cell cycle phase transition	5	0	0.04	1		BP	0	mitotic cell cycle phase transition
GO:0044784	metaphase/anaphase transition of cell cy...	5	0	0.04	1		BP	0	metaphase/anaphase transition of cell cycle
GO:0045010	actin nucleation	8	0	0.06	1		BP	0	actin nucleation
GO:0045017	glycerolipid biosynthetic process	32	0	0.24	1		BP	0	glycerolipid biosynthetic process
GO:0045047	protein targeting to ER	16	0	0.12	1		BP	0	protein targeting to ER
GO:0045087	innate immune response	6	0	0.04	1		BP	0	innate immune response
GO:0045088	regulation of innate immune response	6	0	0.04	1		BP	0	regulation of innate immune response
GO:0045184	establishment of protein localization	204	0	1.52	1		BP	0	establishment of protein localization
GO:0045229	external encapsulating structure organiz...	96	0	0.72	1		BP	0	external encapsulating structure organization
GO:0045333	cellular respiration	13	0	0.1	1		BP	0	cellular respiration
GO:0045727	positive regulation of translation	7	0	0.05	1		BP	0	positive regulation of translation
GO:0045786	negative regulation of cell cycle	12	0	0.09	1		BP	0	negative regulation of cell cycle
GO:0045859	regulation of protein kinase activity	10	0	0.07	1		BP	0	regulation of protein kinase activity
GO:0045893	positive regulation of transcription, DN...	8	0	0.06	1		BP	0	positive regulation of transcription, DNA-templated
GO:0045901	positive regulation of translational elo...	7	0	0.05	1		BP	0	positive regulation of translational elongation
GO:0045905	positive regulation of translational ter...	7	0	0.05	1		BP	0	positive regulation of translational termination
GO:0045935	positive regulation of nucleobase-contai...	8	0	0.06	1		BP	0	positive regulation of nucleobase-containing compound metabolic process
GO:0046031	ADP metabolic process	51	0	0.38	1		BP	0	ADP metabolic process
GO:0046034	ATP metabolic process	98	0	0.73	1		BP	0	ATP metabolic process
GO:0046112	nucleobase biosynthetic process	6	0	0.04	1		BP	0	nucleobase biosynthetic process
GO:0046128	purine ribonucleoside metabolic process	9	0	0.07	1		BP	0	purine ribonucleoside metabolic process
GO:0046148	pigment biosynthetic process	9	0	0.07	1		BP	0	pigment biosynthetic process
GO:0046165	alcohol biosynthetic process	6	0	0.04	1		BP	0	alcohol biosynthetic process
GO:0046168	glycerol-3-phosphate catabolic process	6	0	0.04	1		BP	0	glycerol-3-phosphate catabolic process
GO:0046173	polyol biosynthetic process	6	0	0.04	1		BP	0	polyol biosynthetic process
GO:0046218	indolalkylamine catabolic process	12	0	0.09	1		BP	0	indolalkylamine catabolic process
GO:0046348	amino sugar catabolic process	22	0	0.16	1		BP	0	amino sugar catabolic process
GO:0046351	disaccharide biosynthetic process	28	0	0.21	1		BP	0	disaccharide biosynthetic process
GO:0046364	monosaccharide biosynthetic process	9	0	0.07	1		BP	0	monosaccharide biosynthetic process
GO:0046390	ribose phosphate biosynthetic process	44	0	0.33	1		BP	0	ribose phosphate biosynthetic process
GO:0046394	carboxylic acid biosynthetic process	127	0	0.95	1		BP	0	carboxylic acid biosynthetic process
GO:0046395	carboxylic acid catabolic process	24	0	0.18	1		BP	0	carboxylic acid catabolic process
GO:0046434	organophosphate catabolic process	13	0	0.1	1		BP	0	organophosphate catabolic process
GO:0046451	diaminopimelate metabolic process	5	0	0.04	1		BP	0	diaminopimelate metabolic process
GO:0046467	membrane lipid biosynthetic process	23	0	0.17	1		BP	0	membrane lipid biosynthetic process
GO:0046474	glycerophospholipid biosynthetic process	19	0	0.14	1		BP	0	glycerophospholipid biosynthetic process
GO:0046486	glycerolipid metabolic process	59	0	0.44	1		BP	0	glycerolipid metabolic process
GO:0046488	phosphatidylinositol metabolic process	43	0	0.32	1		BP	0	phosphatidylinositol metabolic process
GO:0046496	nicotinamide nucleotide metabolic proces...	71	0	0.53	1		BP	0	nicotinamide nucleotide metabolic process
GO:0046500	S-adenosylmethionine metabolic process	7	0	0.05	1		BP	0	S-adenosylmethionine metabolic process
GO:0046578	regulation of Ras protein signal transdu...	9	0	0.07	1		BP	0	regulation of Ras protein signal transduction
GO:0046700	heterocycle catabolic process	46	0	0.34	1		BP	0	heterocycle catabolic process
GO:0046834	lipid phosphorylation	8	0	0.06	1		BP	0	lipid phosphorylation
GO:0046854	phosphatidylinositol phosphorylation	8	0	0.06	1		BP	0	phosphatidylinositol phosphorylation
GO:0046903	secretion	47	0	0.35	1		BP	0	secretion
GO:0046907	intracellular transport	196	0	1.46	1		BP	0	intracellular transport
GO:0046939	nucleotide phosphorylation	51	0	0.38	1		BP	0	nucleotide phosphorylation
GO:0046942	carboxylic acid transport	31	0	0.23	1		BP	0	carboxylic acid transport
GO:0048193	Golgi vesicle transport	38	0	0.28	1		BP	0	Golgi vesicle transport
GO:0048278	vesicle docking	17	0	0.13	1		BP	0	vesicle docking
GO:0048285	organelle fission	20	0	0.15	1		BP	0	organelle fission
GO:0048518	positive regulation of biological proces...	27	0	0.2	1		BP	0	positive regulation of biological process
GO:0048519	negative regulation of biological proces...	48	0	0.36	1		BP	0	negative regulation of biological process
GO:0048522	positive regulation of cellular process	25	0	0.19	1		BP	0	positive regulation of cellular process
GO:0048523	negative regulation of cellular process	26	0	0.19	1		BP	0	negative regulation of cellular process
GO:0048544	recognition of pollen	116	0	0.86	1		BP	0	recognition of pollen
GO:0048583	regulation of response to stimulus	20	0	0.15	1		BP	0	regulation of response to stimulus
GO:0050657	nucleic acid transport	6	0	0.04	1		BP	0	nucleic acid transport
GO:0050658	RNA transport	6	0	0.04	1		BP	0	RNA transport
GO:0050776	regulation of immune response	6	0	0.04	1		BP	0	regulation of immune response
GO:0050790	regulation of catalytic activity	21	0	0.16	1		BP	0	regulation of catalytic activity
GO:0051028	mRNA transport	6	0	0.04	1		BP	0	mRNA transport
GO:0051052	regulation of DNA metabolic process	7	0	0.05	1		BP	0	regulation of DNA metabolic process
GO:0051056	regulation of small GTPase mediated sign...	9	0	0.07	1		BP	0	regulation of small GTPase mediated signal transduction
GO:0051128	regulation of cellular component organiz...	26	0	0.19	1		BP	0	regulation of cellular component organization
GO:0051129	negative regulation of cellular componen...	7	0	0.05	1		BP	0	negative regulation of cellular component organization
GO:0051130	positive regulation of cellular componen...	15	0	0.11	1		BP	0	positive regulation of cellular component organization
GO:0051156	glucose 6-phosphate metabolic process	12	0	0.09	1		BP	0	glucose 6-phosphate metabolic process
GO:0051168	nuclear export	6	0	0.04	1		BP	0	nuclear export
GO:0051169	nuclear transport	20	0	0.15	1		BP	0	nuclear transport
GO:0051170	nuclear import	11	0	0.08	1		BP	0	import into nucleus
GO:0051172	negative regulation of nitrogen compound...	10	0	0.07	1		BP	0	negative regulation of nitrogen compound metabolic process
GO:0051173	positive regulation of nitrogen compound...	15	0	0.11	1		BP	0	positive regulation of nitrogen compound metabolic process
GO:0051174	regulation of phosphorus metabolic proce...	12	0	0.09	1		BP	0	regulation of phosphorus metabolic process
GO:0051186	cofactor metabolic process	145	0	1.08	1		BP	0	cofactor metabolic process
GO:0051187	cofactor catabolic process	9	0	0.07	1		BP	0	cofactor catabolic process
GO:0051188	cofactor biosynthetic process	66	0	0.49	1		BP	0	cofactor biosynthetic process
GO:0051189	prosthetic group metabolic process	5	0	0.04	1		BP	0	prosthetic group metabolic process
GO:0051225	spindle assembly	6	0	0.04	1		BP	0	spindle assembly
GO:0051236	establishment of RNA localization	6	0	0.04	1		BP	0	establishment of RNA localization
GO:0051246	regulation of protein metabolic process	27	0	0.2	1		BP	0	regulation of protein metabolic process
GO:0051247	positive regulation of protein metabolic...	7	0	0.05	1		BP	0	positive regulation of protein metabolic process
GO:0051248	negative regulation of protein metabolic...	6	0	0.04	1		BP	0	negative regulation of protein metabolic process
GO:0051254	positive regulation of RNA metabolic pro...	8	0	0.06	1		BP	0	positive regulation of RNA metabolic process
GO:0051258	protein polymerization	11	0	0.08	1		BP	0	protein polymerization
GO:0051259	protein oligomerization	8	0	0.06	1		BP	0	protein complex oligomerization
GO:0051260	protein homooligomerization	7	0	0.05	1		BP	0	protein homooligomerization
GO:0051273	beta-glucan metabolic process	47	0	0.35	1		BP	0	beta-glucan metabolic process
GO:0051274	beta-glucan biosynthetic process	47	0	0.35	1		BP	0	beta-glucan biosynthetic process
GO:0051276	chromosome organization	100	0	0.75	1		BP	0	chromosome organization
GO:0051304	chromosome separation	5	0	0.04	1		BP	0	chromosome separation
GO:0051306	mitotic sister chromatid separation	5	0	0.04	1		BP	0	mitotic sister chromatid separation
GO:0051321	meiotic cell cycle	5	0	0.04	1		BP	0	meiotic cell cycle
GO:0051336	regulation of hydrolase activity	5	0	0.04	1		BP	0	regulation of hydrolase activity
GO:0051338	regulation of transferase activity	10	0	0.07	1		BP	0	regulation of transferase activity
GO:0051493	regulation of cytoskeleton organization	11	0	0.08	1		BP	0	regulation of cytoskeleton organization
GO:0051495	positive regulation of cytoskeleton orga...	8	0	0.06	1		BP	0	positive regulation of cytoskeleton organization
GO:0051603	proteolysis involved in cellular protein...	96	0	0.72	1		BP	0	proteolysis involved in cellular protein catabolic process
GO:0051604	protein maturation	19	0	0.14	1		BP	0	protein maturation
GO:0051606	detection of stimulus	5	0	0.04	1		BP	0	detection of stimulus
GO:0051640	organelle localization	17	0	0.13	1		BP	0	organelle localization
GO:0051649	establishment of localization in cell	196	0	1.46	1		BP	0	establishment of localization in cell
GO:0051716	cellular response to stimulus	441	0	3.29	1		BP	0	cellular response to stimulus
GO:0051726	regulation of cell cycle	29	0	0.22	1		BP	0	regulation of cell cycle
GO:0051783	regulation of nuclear division	5	0	0.04	1		BP	0	regulation of nuclear division
GO:0051983	regulation of chromosome segregation	5	0	0.04	1		BP	0	regulation of chromosome segregation
GO:0052646	alditol phosphate metabolic process	6	0	0.04	1		BP	0	alditol phosphate metabolic process
GO:0052803	imidazole-containing compound metabolic ...	9	0	0.07	1		BP	0	imidazole-containing compound metabolic process
GO:0055086	nucleobase-containing small molecule met...	197	0	1.47	1		BP	0	nucleobase-containing small molecule metabolic process
GO:0060249	anatomical structure homeostasis	6	0	0.04	1		BP	0	anatomical structure homeostasis
GO:0061024	membrane organization	5	0	0.04	1		BP	0	membrane organization
GO:0061919	process utilizing autophagic mechanism	11	0	0.08	1		BP	0	process utilizing autophagic mechanism
GO:0065003	macromolecular complex assembly	86	0	0.64	1		BP	0	protein-containing complex assembly
GO:0065004	protein-DNA complex assembly	32	0	0.24	1		BP	0	protein-DNA complex assembly
GO:0065009	regulation of molecular function	21	0	0.16	1		BP	0	regulation of molecular function
GO:0070085	glycosylation	78	0	0.58	1		BP	0	glycosylation
GO:0070189	kynurenine metabolic process	12	0	0.09	1		BP	0	kynurenine metabolic process
GO:0070646	protein modification by small protein re...	46	0	0.34	1		BP	0	protein modification by small protein removal
GO:0070647	protein modification by small protein co...	134	0	1	1		BP	0	protein modification by small protein conjugation or removal
GO:0070726	cell wall assembly	15	0	0.11	1		BP	0	cell wall assembly
GO:0070838	divalent metal ion transport	11	0	0.08	1		BP	0	divalent metal ion transport
GO:0070925	organelle assembly	13	0	0.1	1		BP	0	organelle assembly
GO:0071103	DNA conformation change	45	0	0.34	1		BP	0	DNA conformation change
GO:0071166	ribonucleoprotein complex localization	6	0	0.04	1		BP	0	ribonucleoprotein complex localization
GO:0071426	ribonucleoprotein complex export from nu...	6	0	0.04	1		BP	0	ribonucleoprotein complex export from nucleus
GO:0071427	mRNA-containing ribonucleoprotein comple...	6	0	0.04	1		BP	0	mRNA-containing ribonucleoprotein complex export from nucleus
GO:0071554	cell wall organization or biogenesis	126	0	0.94	1		BP	0	cell wall organization or biogenesis
GO:0071555	cell wall organization	96	0	0.72	1		BP	0	cell wall organization
GO:0071668	plant-type cell wall assembly	15	0	0.11	1		BP	0	plant-type cell wall assembly
GO:0071669	plant-type cell wall organization or bio...	16	0	0.12	1		BP	0	plant-type cell wall organization or biogenesis
GO:0071702	organic substance transport	262	0	1.95	1		BP	0	organic substance transport
GO:0071705	nitrogen compound transport	242	0	1.8	1		BP	0	nitrogen compound transport
GO:0071804	cellular potassium ion transport	29	0	0.22	1		BP	0	cellular potassium ion transport
GO:0071805	potassium ion transmembrane transport	29	0	0.22	1		BP	0	potassium ion transmembrane transport
GO:0071824	protein-DNA complex subunit organization	33	0	0.25	1		BP	0	protein-DNA complex subunit organization
GO:0071826	ribonucleoprotein complex subunit organi...	9	0	0.07	1		BP	0	ribonucleoprotein complex subunit organization
GO:0071900	regulation of protein serine/threonine k...	10	0	0.07	1		BP	0	regulation of protein serine/threonine kinase activity
GO:0072329	monocarboxylic acid catabolic process	8	0	0.06	1		BP	0	monocarboxylic acid catabolic process
GO:0072330	monocarboxylic acid biosynthetic process	50	0	0.37	1		BP	0	monocarboxylic acid biosynthetic process
GO:0072348	sulfur compound transport	20	0	0.15	1		BP	0	sulfur compound transport
GO:0072350	tricarboxylic acid metabolic process	8	0	0.06	1		BP	0	tricarboxylic acid metabolic process
GO:0072511	divalent inorganic cation transport	11	0	0.08	1		BP	0	divalent inorganic cation transport
GO:0072521	purine-containing compound metabolic pro...	129	0	0.96	1		BP	0	purine-containing compound metabolic process
GO:0072522	purine-containing compound biosynthetic ...	50	0	0.37	1		BP	0	purine-containing compound biosynthetic process
GO:0072524	pyridine-containing compound metabolic p...	72	0	0.54	1		BP	0	pyridine-containing compound metabolic process
GO:0072525	pyridine-containing compound biosyntheti...	9	0	0.07	1		BP	0	pyridine-containing compound biosynthetic process
GO:0072527	pyrimidine-containing compound metabolic...	18	0	0.13	1		BP	0	pyrimidine-containing compound metabolic process
GO:0072528	pyrimidine-containing compound biosynthe...	16	0	0.12	1		BP	0	pyrimidine-containing compound biosynthetic process
GO:0072531	pyrimidine-containing compound transmemb...	8	0	0.06	1		BP	0	pyrimidine-containing compound transmembrane transport
GO:0072593	reactive oxygen species metabolic proces...	10	0	0.07	1		BP	0	reactive oxygen species metabolic process
GO:0072594	establishment of protein localization to...	31	0	0.23	1		BP	0	establishment of protein localization to organelle
GO:0072599	establishment of protein localization to...	16	0	0.12	1		BP	0	establishment of protein localization to endoplasmic reticulum
GO:0072657	protein localization to membrane	19	0	0.14	1		BP	0	protein localization to membrane
GO:0080134	regulation of response to stress	7	0	0.05	1		BP	0	regulation of response to stress
GO:0090066	regulation of anatomical structure size	11	0	0.08	1		BP	0	regulation of anatomical structure size
GO:0090150	establishment of protein localization to...	19	0	0.14	1		BP	0	establishment of protein localization to membrane
GO:0090407	organophosphate biosynthetic process	109	0	0.81	1		BP	0	organophosphate biosynthetic process
GO:0090481	pyrimidine nucleotide-sugar transmembran...	8	0	0.06	1		BP	0	pyrimidine nucleotide-sugar transmembrane transport
GO:0090662	ATP hydrolysis coupled transmembrane tra...	25	0	0.19	1		BP	0	ATP hydrolysis coupled transmembrane transport
GO:0097354	prenylation	6	0	0.04	1		BP	0	prenylation
GO:0097435	supramolecular fiber organization	11	0	0.08	1		BP	0	supramolecular fiber organization
GO:0098655	cation transmembrane transport	124	0	0.92	1		BP	0	cation transmembrane transport
GO:0098656	anion transmembrane transport	12	0	0.09	1		BP	0	anion transmembrane transport
GO:0098660	inorganic ion transmembrane transport	124	0	0.92	1		BP	0	inorganic ion transmembrane transport
GO:0098662	inorganic cation transmembrane transport	124	0	0.92	1		BP	0	inorganic cation transmembrane transport
GO:0098813	nuclear chromosome segregation	12	0	0.09	1		BP	0	nuclear chromosome segregation
GO:0099131	ATP hydrolysis coupled ion transmembrane...	25	0	0.19	1		BP	0	ATP hydrolysis coupled ion transmembrane transport
GO:0099132	ATP hydrolysis coupled cation transmembr...	25	0	0.19	1		BP	0	ATP hydrolysis coupled cation transmembrane transport
GO:0110053	regulation of actin filament organizatio...	11	0	0.08	1		BP	0	regulation of actin filament organization
GO:0120009	intermembrane lipid transfer	9	0	0.07	1		BP	0	intermembrane lipid transfer
GO:0140014	mitotic nuclear division	9	0	0.07	1		BP	0	mitotic nuclear division
GO:0140029	exocytic process	15	0	0.11	1		BP	0	exocytic process
GO:0140056	organelle localization by membrane tethe...	17	0	0.13	1		BP	0	organelle localization by membrane tethering
GO:1901068	guanosine-containing compound metabolic ...	9	0	0.07	1		BP	0	guanosine-containing compound metabolic process
GO:1901071	glucosamine-containing compound metaboli...	22	0	0.16	1		BP	0	glucosamine-containing compound metabolic process
GO:1901072	glucosamine-containing compound cataboli...	22	0	0.16	1		BP	0	glucosamine-containing compound catabolic process
GO:1901135	carbohydrate derivative metabolic proces...	300	0	2.24	1		BP	0	carbohydrate derivative metabolic process
GO:1901136	carbohydrate derivative catabolic proces...	31	0	0.23	1		BP	0	carbohydrate derivative catabolic process
GO:1901137	carbohydrate derivative biosynthetic pro...	145	0	1.08	1		BP	0	carbohydrate derivative biosynthetic process
GO:1901264	carbohydrate derivative transport	15	0	0.11	1		BP	0	carbohydrate derivative transport
GO:1901292	nucleoside phosphate catabolic process	7	0	0.05	1		BP	0	nucleoside phosphate catabolic process
GO:1901293	nucleoside phosphate biosynthetic proces...	65	0	0.48	1		BP	0	nucleoside phosphate biosynthetic process
GO:1901361	organic cyclic compound catabolic proces...	47	0	0.35	1		BP	0	organic cyclic compound catabolic process
GO:1901475	pyruvate transmembrane transport	6	0	0.04	1		BP	0	pyruvate transmembrane transport
GO:1901564	organonitrogen compound metabolic proces...	3549	9	26.46	1	gene-LOC110673081;gene-LOC110673594;gene-LOC110631877;gene-LOC110636043;gene-LOC110636103;gene-LOC110636311;gene-LOC110637831;gene-LOC110646309;gene-LOC110650686	BP	0.340136054421769	organonitrogen compound metabolic process
GO:1901565	organonitrogen compound catabolic proces...	153	0	1.14	1		BP	0	organonitrogen compound catabolic process
GO:1901575	organic substance catabolic process	264	0	1.97	1		BP	0	organic substance catabolic process
GO:1901605	alpha-amino acid metabolic process	78	0	0.58	1		BP	0	alpha-amino acid metabolic process
GO:1901606	alpha-amino acid catabolic process	15	0	0.11	1		BP	0	alpha-amino acid catabolic process
GO:1901607	alpha-amino acid biosynthetic process	57	0	0.42	1		BP	0	alpha-amino acid biosynthetic process
GO:1901615	organic hydroxy compound metabolic proce...	15	0	0.11	1		BP	0	organic hydroxy compound metabolic process
GO:1901617	organic hydroxy compound biosynthetic pr...	7	0	0.05	1		BP	0	organic hydroxy compound biosynthetic process
GO:1901642	nucleoside transmembrane transport	7	0	0.05	1		BP	0	nucleoside transmembrane transport
GO:1901657	glycosyl compound metabolic process	39	0	0.29	1		BP	0	glycosyl compound metabolic process
GO:1901987	regulation of cell cycle phase transitio...	5	0	0.04	1		BP	0	regulation of cell cycle phase transition
GO:1901990	regulation of mitotic cell cycle phase t...	5	0	0.04	1		BP	0	regulation of mitotic cell cycle phase transition
GO:1902099	regulation of metaphase/anaphase transit...	5	0	0.04	1		BP	0	regulation of metaphase/anaphase transition of cell cycle
GO:1902221	erythrose 4-phosphate/phosphoenolpyruvat...	9	0	0.07	1		BP	0	erythrose 4-phosphate/phosphoenolpyruvate family amino acid metabolic process
GO:1902223	erythrose 4-phosphate/phosphoenolpyruvat...	8	0	0.06	1		BP	0	erythrose 4-phosphate/phosphoenolpyruvate family amino acid biosynthetic process
GO:1902531	regulation of intracellular signal trans...	9	0	0.07	1		BP	0	regulation of intracellular signal transduction
GO:1902600	hydrogen ion transmembrane transport	81	0	0.6	1		BP	0	proton transmembrane transport
GO:1902680	positive regulation of RNA biosynthetic ...	8	0	0.06	1		BP	0	positive regulation of RNA biosynthetic process
GO:1902903	regulation of supramolecular fiber organ...	11	0	0.08	1		BP	0	regulation of supramolecular fiber organization
GO:1902905	positive regulation of supramolecular fi...	8	0	0.06	1		BP	0	positive regulation of supramolecular fiber organization
GO:1903047	mitotic cell cycle process	11	0	0.08	1		BP	0	mitotic cell cycle process
GO:1903508	positive regulation of nucleic acid-temp...	8	0	0.06	1		BP	0	positive regulation of nucleic acid-templated transcription
GO:1903509	liposaccharide metabolic process	23	0	0.17	1		BP	0	liposaccharide metabolic process
GO:1903825	organic acid transmembrane transport	12	0	0.09	1		BP	0	organic acid transmembrane transport
GO:1904029	regulation of cyclin-dependent protein k...	10	0	0.07	1		BP	0	regulation of cyclin-dependent protein kinase activity
GO:1905039	carboxylic acid transmembrane transport	12	0	0.09	1		BP	0	carboxylic acid transmembrane transport
GO:1905818	regulation of chromosome separation	5	0	0.04	1		BP	0	regulation of chromosome separation
GO:1990542	mitochondrial transmembrane transport	6	0	0.04	1		BP	0	mitochondrial transmembrane transport
GO:2000113	negative regulation of cellular macromol...	9	0	0.07	1		BP	0	negative regulation of cellular macromolecule biosynthetic process
GO:0005811	lipid droplet	9	5	0.09	7.4e-09	gene-LOC110669603;gene-LOC110656097;gene-LOC110667067;gene-LOC110669648;gene-LOC110641319	CC	55.5555555555556	lipid droplet
GO:0012511	monolayer-surrounded lipid storage body	9	5	0.09	7.4e-09	gene-LOC110669603;gene-LOC110656097;gene-LOC110667067;gene-LOC110669648;gene-LOC110641319	CC	55.5555555555556	monolayer-surrounded lipid storage body
GO:0016021	integral component of membrane	965	17	9.26	0.004	gene-LOC110653551;gene-LOC110669603;gene-LOC110671454;gene-LOC110641307;gene-LOC110656097;gene-LOC110662190;gene-LOC110663911;gene-LOC110667067;gene-LOC110669648;gene-LOC110671452;gene-LOC110673594;gene-LOC110633167;gene-LOC110636623;gene-LOC110641319;gene-LOC110643281;gene-LOC110643283;gene-LOC110647312	CC	1.83585313174946	integral component of membrane
GO:0048046	apoplast	35	3	0.34	0.0043	gene-LOC110645984;gene-LOC110646350;gene-LOC110646181	CC	8.8235294117647	apoplast
GO:0031224	intrinsic component of membrane	982	17	9.43	0.0049	gene-LOC110653551;gene-LOC110669603;gene-LOC110671454;gene-LOC110641307;gene-LOC110656097;gene-LOC110662190;gene-LOC110663911;gene-LOC110667067;gene-LOC110669648;gene-LOC110671452;gene-LOC110673594;gene-LOC110633167;gene-LOC110636623;gene-LOC110641319;gene-LOC110643281;gene-LOC110643283;gene-LOC110647312	CC	1.80275715800636	intrinsic component of membrane
GO:0005618	cell wall	37	3	0.36	0.005	gene-LOC110645984;gene-LOC110646350;gene-LOC110646181	CC	8.33333333333333	cell wall
GO:0030312	external encapsulating structure	37	3	0.36	0.005	gene-LOC110645984;gene-LOC110646350;gene-LOC110646181	CC	8.33333333333333	external encapsulating structure
GO:0044425	membrane part	1183	17	11.36	0.0337	gene-LOC110653551;gene-LOC110669603;gene-LOC110671454;gene-LOC110641307;gene-LOC110656097;gene-LOC110662190;gene-LOC110663911;gene-LOC110667067;gene-LOC110669648;gene-LOC110671452;gene-LOC110673594;gene-LOC110633167;gene-LOC110636623;gene-LOC110641319;gene-LOC110643281;gene-LOC110643283;gene-LOC110647312	CC	1.49647887323944	membrane part
GO:0071944	cell periphery	91	3	0.87	0.0554	gene-LOC110645984;gene-LOC110646350;gene-LOC110646181	CC	3.44827586206897	cell periphery
GO:0005634	nucleus	598	9	5.74	0.1066	gene-LOC110656160;gene-LOC110661875;gene-LOC110665593;gene-LOC110669766;gene-LOC110673891;gene-LOC110644816;gene-LOC110648136;gene-LOC110648469;gene-LOC110650061	CC	1.56794425087108	nucleus
GO:0043229	intracellular organelle	1337	14	12.83	0.4018	gene-LOC110669603;gene-LOC110656097;gene-LOC110656160;gene-LOC110661875;gene-LOC110665593;gene-LOC110667067;gene-LOC110669648;gene-LOC110669766;gene-LOC110673891;gene-LOC110641319;gene-LOC110644816;gene-LOC110648136;gene-LOC110648469;gene-LOC110650061	CC	1.09119251753702	intracellular organelle
GO:0043231	intracellular membrane-bounded organelle	838	9	8.04	0.4136	gene-LOC110656160;gene-LOC110661875;gene-LOC110665593;gene-LOC110669766;gene-LOC110673891;gene-LOC110644816;gene-LOC110648136;gene-LOC110648469;gene-LOC110650061	CC	1.11940298507463	intracellular membrane-bounded organelle
GO:0043227	membrane-bounded organelle	843	9	8.09	0.4213	gene-LOC110656160;gene-LOC110661875;gene-LOC110665593;gene-LOC110669766;gene-LOC110673891;gene-LOC110644816;gene-LOC110648136;gene-LOC110648469;gene-LOC110650061	CC	1.11248454882571	membrane-bounded organelle
GO:0044464	cell part	1802	17	17.3	0.6064	gene-LOC110669603;gene-LOC110645984;gene-LOC110646350;gene-LOC110656097;gene-LOC110656160;gene-LOC110661875;gene-LOC110665593;gene-LOC110667067;gene-LOC110669648;gene-LOC110669766;gene-LOC110673891;gene-LOC110641319;gene-LOC110644816;gene-LOC110646181;gene-LOC110648136;gene-LOC110648469;gene-LOC110650061	CC	0.982658959537572	cell part
GO:0043228	non-membrane-bounded organelle	549	5	5.27	0.6238	gene-LOC110669603;gene-LOC110656097;gene-LOC110667067;gene-LOC110669648;gene-LOC110641319	CC	0.94876660341556	non-membrane-bounded organelle
GO:0043232	intracellular non-membrane-bounded organ...	549	5	5.27	0.6238	gene-LOC110669603;gene-LOC110656097;gene-LOC110667067;gene-LOC110669648;gene-LOC110641319	CC	0.94876660341556	intracellular non-membrane-bounded organelle
GO:0044424	intracellular part	1684	14	16.17	0.8178	gene-LOC110669603;gene-LOC110656097;gene-LOC110656160;gene-LOC110661875;gene-LOC110665593;gene-LOC110667067;gene-LOC110669648;gene-LOC110669766;gene-LOC110673891;gene-LOC110641319;gene-LOC110644816;gene-LOC110648136;gene-LOC110648469;gene-LOC110650061	CC	0.865800865800866	intracellular part
GO:0005622	intracellular	1745	14	16.75	0.8657	gene-LOC110669603;gene-LOC110656097;gene-LOC110656160;gene-LOC110661875;gene-LOC110665593;gene-LOC110667067;gene-LOC110669648;gene-LOC110669766;gene-LOC110673891;gene-LOC110641319;gene-LOC110644816;gene-LOC110648136;gene-LOC110648469;gene-LOC110650061	CC	0.835820895522388	intracellular
GO:0000123	histone acetyltransferase complex	16	0	0.15	1		CC	0	histone acetyltransferase complex
GO:0000139	Golgi membrane	12	0	0.12	1		CC	0	Golgi membrane
GO:0000145	exocyst	34	0	0.33	1		CC	0	exocyst
GO:0000148	1,3-beta-D-glucan synthase complex	8	0	0.08	1		CC	0	1,3-beta-D-glucan synthase complex
GO:0000151	ubiquitin ligase complex	8	0	0.08	1		CC	0	ubiquitin ligase complex
GO:0000152	nuclear ubiquitin ligase complex	7	0	0.07	1		CC	0	nuclear ubiquitin ligase complex
GO:0000159	protein phosphatase type 2A complex	12	0	0.12	1		CC	0	protein phosphatase type 2A complex
GO:0000228	nuclear chromosome	14	0	0.13	1		CC	0	nuclear chromosome
GO:0000276	mitochondrial proton-transporting ATP sy...	11	0	0.11	1		CC	0	mitochondrial proton-transporting ATP synthase complex, coupling factor F(o)
GO:0000428	DNA-directed RNA polymerase complex	21	0	0.2	1		CC	0	DNA-directed RNA polymerase complex
GO:0000439	core TFIIH complex	5	0	0.05	1		CC	0	core TFIIH complex
GO:0000502	proteasome complex	38	0	0.36	1		CC	0	proteasome complex
GO:0000775	chromosome, centromeric region	9	0	0.09	1		CC	0	chromosome, centromeric region
GO:0000785	chromatin	79	0	0.76	1		CC	0	chromatin
GO:0000786	nucleosome	75	0	0.72	1		CC	0	nucleosome
GO:0000793	condensed chromosome	6	0	0.06	1		CC	0	condensed chromosome
GO:0000808	origin recognition complex	6	0	0.06	1		CC	0	origin recognition complex
GO:0005635	nuclear envelope	14	0	0.13	1		CC	0	nuclear envelope
GO:0005643	nuclear pore	14	0	0.13	1		CC	0	nuclear pore
GO:0005654	nucleoplasm	63	0	0.6	1		CC	0	nucleoplasm
GO:0005667	transcription factor complex	25	0	0.24	1		CC	0	transcription factor complex
GO:0005669	transcription factor TFIID complex	8	0	0.08	1		CC	0	transcription factor TFIID complex
GO:0005672	transcription factor TFIIA complex	5	0	0.05	1		CC	0	transcription factor TFIIA complex
GO:0005680	anaphase-promoting complex	7	0	0.07	1		CC	0	anaphase-promoting complex
GO:0005681	spliceosomal complex	5	0	0.05	1		CC	0	spliceosomal complex
GO:0005694	chromosome	120	0	1.15	1		CC	0	chromosome
GO:0005730	nucleolus	6	0	0.06	1		CC	0	nucleolus
GO:0005737	cytoplasm	767	0	7.36	1		CC	0	cytoplasm
GO:0005739	mitochondrion	85	0	0.82	1		CC	0	mitochondrion
GO:0005740	mitochondrial envelope	60	0	0.58	1		CC	0	mitochondrial envelope
GO:0005741	mitochondrial outer membrane	19	0	0.18	1		CC	0	mitochondrial outer membrane
GO:0005743	mitochondrial inner membrane	35	0	0.34	1		CC	0	mitochondrial inner membrane
GO:0005746	mitochondrial respiratory chain	10	0	0.1	1		CC	0	mitochondrial respiratory chain
GO:0005750	mitochondrial respiratory chain complex ...	5	0	0.05	1		CC	0	mitochondrial respiratory chain complex III
GO:0005753	mitochondrial proton-transporting ATP sy...	14	0	0.13	1		CC	0	mitochondrial proton-transporting ATP synthase complex
GO:0005759	mitochondrial matrix	9	0	0.09	1		CC	0	mitochondrial matrix
GO:0005768	endosome	5	0	0.05	1		CC	0	endosome
GO:0005773	vacuole	6	0	0.06	1		CC	0	vacuole
GO:0005774	vacuolar membrane	6	0	0.06	1		CC	0	vacuolar membrane
GO:0005777	peroxisome	21	0	0.2	1		CC	0	peroxisome
GO:0005778	peroxisomal membrane	10	0	0.1	1		CC	0	peroxisomal membrane
GO:0005779	integral component of peroxisomal membra...	10	0	0.1	1		CC	0	integral component of peroxisomal membrane
GO:0005783	endoplasmic reticulum	64	0	0.61	1		CC	0	endoplasmic reticulum
GO:0005787	signal peptidase complex	9	0	0.09	1		CC	0	signal peptidase complex
GO:0005789	endoplasmic reticulum membrane	45	0	0.43	1		CC	0	endoplasmic reticulum membrane
GO:0005794	Golgi apparatus	49	0	0.47	1		CC	0	Golgi apparatus
GO:0005798	Golgi-associated vesicle	28	0	0.27	1		CC	0	Golgi-associated vesicle
GO:0005839	proteasome core complex	34	0	0.33	1		CC	0	proteasome core complex
GO:0005840	ribosome	361	0	3.47	1		CC	0	ribosome
GO:0005852	eukaryotic translation initiation factor...	7	0	0.07	1		CC	0	eukaryotic translation initiation factor 3 complex
GO:0005856	cytoskeleton	54	0	0.52	1		CC	0	cytoskeleton
GO:0005875	microtubule associated complex	23	0	0.22	1		CC	0	microtubule associated complex
GO:0005885	Arp2/3 protein complex	8	0	0.08	1		CC	0	Arp2/3 protein complex
GO:0005886	plasma membrane	20	0	0.19	1		CC	0	plasma membrane
GO:0005905	clathrin-coated pit	8	0	0.08	1		CC	0	clathrin-coated pit
GO:0005938	cell cortex	34	0	0.33	1		CC	0	cell cortex
GO:0008023	transcription elongation factor complex	6	0	0.06	1		CC	0	transcription elongation factor complex
GO:0008250	oligosaccharyltransferase complex	6	0	0.06	1		CC	0	oligosaccharyltransferase complex
GO:0008287	protein serine/threonine phosphatase com...	13	0	0.12	1		CC	0	protein serine/threonine phosphatase complex
GO:0009507	chloroplast	10	0	0.1	1		CC	0	chloroplast
GO:0009512	cytochrome b6f complex	5	0	0.05	1		CC	0	cytochrome b6f complex
GO:0009521	photosystem	70	0	0.67	1		CC	0	photosystem
GO:0009522	photosystem I	22	0	0.21	1		CC	0	photosystem I
GO:0009523	photosystem II	44	0	0.42	1		CC	0	photosystem II
GO:0009536	plastid	10	0	0.1	1		CC	0	plastid
GO:0009538	photosystem I reaction center	11	0	0.11	1		CC	0	photosystem I reaction center
GO:0009539	photosystem II reaction center	7	0	0.07	1		CC	0	photosystem II reaction center
GO:0009579	thylakoid	77	0	0.74	1		CC	0	thylakoid
GO:0009654	photosystem II oxygen evolving complex	25	0	0.24	1		CC	0	photosystem II oxygen evolving complex
GO:0012505	endomembrane system	137	0	1.32	1		CC	0	endomembrane system
GO:0012506	vesicle membrane	28	0	0.27	1		CC	0	vesicle membrane
GO:0012507	ER to Golgi transport vesicle membrane	14	0	0.13	1		CC	0	ER to Golgi transport vesicle membrane
GO:0012510	trans-Golgi network transport vesicle me...	8	0	0.08	1		CC	0	trans-Golgi network transport vesicle membrane
GO:0015629	actin cytoskeleton	28	0	0.27	1		CC	0	actin cytoskeleton
GO:0015630	microtubule cytoskeleton	25	0	0.24	1		CC	0	microtubule cytoskeleton
GO:0015934	large ribosomal subunit	5	0	0.05	1		CC	0	large ribosomal subunit
GO:0016272	prefoldin complex	7	0	0.07	1		CC	0	prefoldin complex
GO:0016459	myosin complex	17	0	0.16	1		CC	0	myosin complex
GO:0016469	proton-transporting two-sector ATPase co...	52	0	0.5	1		CC	0	proton-transporting two-sector ATPase complex
GO:0016471	vacuolar proton-transporting V-type ATPa...	6	0	0.06	1		CC	0	vacuolar proton-transporting V-type ATPase complex
GO:0016591	DNA-directed RNA polymerase II, holoenzy...	18	0	0.17	1		CC	0	DNA-directed RNA polymerase II, holoenzyme
GO:0016592	mediator complex	18	0	0.17	1		CC	0	mediator complex
GO:0017119	Golgi transport complex	8	0	0.08	1		CC	0	Golgi transport complex
GO:0019773	proteasome core complex, alpha-subunit c...	16	0	0.15	1		CC	0	proteasome core complex, alpha-subunit complex
GO:0019866	organelle inner membrane	35	0	0.34	1		CC	0	organelle inner membrane
GO:0019867	outer membrane	25	0	0.24	1		CC	0	outer membrane
GO:0019898	extrinsic component of membrane	20	0	0.19	1		CC	0	extrinsic component of membrane
GO:0030117	membrane coat	42	0	0.4	1		CC	0	membrane coat
GO:0030118	clathrin coat	12	0	0.12	1		CC	0	clathrin coat
GO:0030119	AP-type membrane coat adaptor complex	5	0	0.05	1		CC	0	AP-type membrane coat adaptor complex
GO:0030120	vesicle coat	28	0	0.27	1		CC	0	vesicle coat
GO:0030125	clathrin vesicle coat	8	0	0.08	1		CC	0	clathrin vesicle coat
GO:0030126	COPI vesicle coat	6	0	0.06	1		CC	0	COPI vesicle coat
GO:0030127	COPII vesicle coat	14	0	0.13	1		CC	0	COPII vesicle coat
GO:0030130	clathrin coat of trans-Golgi network ves...	8	0	0.08	1		CC	0	clathrin coat of trans-Golgi network vesicle
GO:0030132	clathrin coat of coated pit	8	0	0.08	1		CC	0	clathrin coat of coated pit
GO:0030133	transport vesicle	22	0	0.21	1		CC	0	transport vesicle
GO:0030134	COPII-coated ER to Golgi transport vesic...	14	0	0.13	1		CC	0	COPII-coated ER to Golgi transport vesicle
GO:0030135	coated vesicle	28	0	0.27	1		CC	0	coated vesicle
GO:0030136	clathrin-coated vesicle	8	0	0.08	1		CC	0	clathrin-coated vesicle
GO:0030137	COPI-coated vesicle	6	0	0.06	1		CC	0	COPI-coated vesicle
GO:0030140	trans-Golgi network transport vesicle	8	0	0.08	1		CC	0	trans-Golgi network transport vesicle
GO:0030176	integral component of endoplasmic reticu...	9	0	0.09	1		CC	0	integral component of endoplasmic reticulum membrane
GO:0030286	dynein complex	19	0	0.18	1		CC	0	dynein complex
GO:0030532	small nuclear ribonucleoprotein complex	8	0	0.08	1		CC	0	small nuclear ribonucleoprotein complex
GO:0030658	transport vesicle membrane	22	0	0.21	1		CC	0	transport vesicle membrane
GO:0030659	cytoplasmic vesicle membrane	28	0	0.27	1		CC	0	cytoplasmic vesicle membrane
GO:0030660	Golgi-associated vesicle membrane	28	0	0.27	1		CC	0	Golgi-associated vesicle membrane
GO:0030662	coated vesicle membrane	28	0	0.27	1		CC	0	coated vesicle membrane
GO:0030663	COPI-coated vesicle membrane	6	0	0.06	1		CC	0	COPI-coated vesicle membrane
GO:0030665	clathrin-coated vesicle membrane	8	0	0.08	1		CC	0	clathrin-coated vesicle membrane
GO:0030684	preribosome	10	0	0.1	1		CC	0	preribosome
GO:0030880	RNA polymerase complex	29	0	0.28	1		CC	0	RNA polymerase complex
GO:0030904	retromer complex	5	0	0.05	1		CC	0	retromer complex
GO:0030906	retromer, cargo-selective complex	5	0	0.05	1		CC	0	retromer, cargo-selective complex
GO:0031012	extracellular matrix	23	0	0.22	1		CC	0	extracellular matrix
GO:0031090	organelle membrane	116	0	1.11	1		CC	0	organelle membrane
GO:0031225	anchored component of membrane	17	0	0.16	1		CC	0	anchored component of membrane
GO:0031227	intrinsic component of endoplasmic retic...	9	0	0.09	1		CC	0	intrinsic component of endoplasmic reticulum membrane
GO:0031231	intrinsic component of peroxisomal membr...	10	0	0.1	1		CC	0	intrinsic component of peroxisomal membrane
GO:0031248	protein acetyltransferase complex	18	0	0.17	1		CC	0	protein acetyltransferase complex
GO:0031300	intrinsic component of organelle membran...	13	0	0.12	1		CC	0	intrinsic component of organelle membrane
GO:0031301	integral component of organelle membrane	13	0	0.12	1		CC	0	integral component of organelle membrane
GO:0031410	cytoplasmic vesicle	33	0	0.32	1		CC	0	cytoplasmic vesicle
GO:0031461	cullin-RING ubiquitin ligase complex	7	0	0.07	1		CC	0	cullin-RING ubiquitin ligase complex
GO:0031903	microbody membrane	10	0	0.1	1		CC	0	microbody membrane
GO:0031966	mitochondrial membrane	55	0	0.53	1		CC	0	mitochondrial membrane
GO:0031967	organelle envelope	74	0	0.71	1		CC	0	organelle envelope
GO:0031968	organelle outer membrane	19	0	0.18	1		CC	0	organelle outer membrane
GO:0031975	envelope	74	0	0.71	1		CC	0	envelope
GO:0031981	nuclear lumen	84	0	0.81	1		CC	0	nuclear lumen
GO:0031982	vesicle	33	0	0.32	1		CC	0	vesicle
GO:0031984	organelle subcompartment	58	0	0.56	1		CC	0	organelle subcompartment
GO:0032040	small-subunit processome	7	0	0.07	1		CC	0	small-subunit processome
GO:0032993	protein-DNA complex	76	0	0.73	1		CC	0	protein-DNA complex
GO:0033176	proton-transporting V-type ATPase comple...	16	0	0.15	1		CC	0	proton-transporting V-type ATPase complex
GO:0033177	proton-transporting two-sector ATPase co...	34	0	0.33	1		CC	0	proton-transporting two-sector ATPase complex, proton-transporting domain
GO:0033178	proton-transporting two-sector ATPase co...	13	0	0.12	1		CC	0	proton-transporting two-sector ATPase complex, catalytic domain
GO:0033179	proton-transporting V-type ATPase, V0 do...	8	0	0.08	1		CC	0	proton-transporting V-type ATPase, V0 domain
GO:0033588	Elongator holoenzyme complex	5	0	0.05	1		CC	0	Elongator holoenzyme complex
GO:0034357	photosynthetic membrane	72	0	0.69	1		CC	0	photosynthetic membrane
GO:0042175	nuclear outer membrane-endoplasmic retic...	45	0	0.43	1		CC	0	nuclear outer membrane-endoplasmic reticulum membrane network
GO:0042579	microbody	21	0	0.2	1		CC	0	microbody
GO:0042651	thylakoid membrane	28	0	0.27	1		CC	0	thylakoid membrane
GO:0042765	GPI-anchor transamidase complex	5	0	0.05	1		CC	0	GPI-anchor transamidase complex
GO:0043233	organelle lumen	96	0	0.92	1		CC	0	organelle lumen
GO:0044391	ribosomal subunit	5	0	0.05	1		CC	0	ribosomal subunit
GO:0044421	extracellular region part	23	0	0.22	1		CC	0	extracellular region part
GO:0044422	organelle part	460	0	4.42	1		CC	0	organelle part
GO:0044427	chromosomal part	105	0	1.01	1		CC	0	chromosomal part
GO:0044428	nuclear part	127	0	1.22	1		CC	0	nuclear part
GO:0044429	mitochondrial part	69	0	0.66	1		CC	0	mitochondrial part
GO:0044430	cytoskeletal part	53	0	0.51	1		CC	0	cytoskeletal part
GO:0044431	Golgi apparatus part	49	0	0.47	1		CC	0	Golgi apparatus part
GO:0044432	endoplasmic reticulum part	45	0	0.43	1		CC	0	endoplasmic reticulum part
GO:0044433	cytoplasmic vesicle part	33	0	0.32	1		CC	0	cytoplasmic vesicle part
GO:0044436	thylakoid part	77	0	0.74	1		CC	0	thylakoid part
GO:0044437	vacuolar part	6	0	0.06	1		CC	0	vacuolar part
GO:0044438	microbody part	10	0	0.1	1		CC	0	microbody part
GO:0044439	peroxisomal part	10	0	0.1	1		CC	0	peroxisomal part
GO:0044440	endosomal part	5	0	0.05	1		CC	0	endosomal part
GO:0044444	cytoplasmic part	677	0	6.5	1		CC	0	cytoplasmic part
GO:0044446	intracellular organelle part	460	0	4.42	1		CC	0	intracellular organelle part
GO:0044448	cell cortex part	34	0	0.33	1		CC	0	cell cortex part
GO:0044451	nucleoplasm part	63	0	0.6	1		CC	0	nucleoplasm part
GO:0044454	nuclear chromosome part	13	0	0.12	1		CC	0	nuclear chromosome part
GO:0044455	mitochondrial membrane part	29	0	0.28	1		CC	0	mitochondrial membrane part
GO:0044459	plasma membrane part	19	0	0.18	1		CC	0	plasma membrane part
GO:0044798	nuclear transcription factor complex	13	0	0.12	1		CC	0	nuclear transcription factor complex
GO:0044815	DNA packaging complex	76	0	0.73	1		CC	0	DNA packaging complex
GO:0045259	proton-transporting ATP synthase complex	22	0	0.21	1		CC	0	proton-transporting ATP synthase complex
GO:0045261	proton-transporting ATP synthase complex...	7	0	0.07	1		CC	0	proton-transporting ATP synthase complex, catalytic core F(1)
GO:0045263	proton-transporting ATP synthase complex...	15	0	0.14	1		CC	0	proton-transporting ATP synthase complex, coupling factor F(o)
GO:0045275	respiratory chain complex III	5	0	0.05	1		CC	0	respiratory chain complex III
GO:0048475	coated membrane	42	0	0.4	1		CC	0	coated membrane
GO:0048500	signal recognition particle	11	0	0.11	1		CC	0	signal recognition particle
GO:0055029	nuclear DNA-directed RNA polymerase comp...	21	0	0.2	1		CC	0	nuclear DNA-directed RNA polymerase complex
GO:0061695	transferase complex, transferring phosph...	33	0	0.32	1		CC	0	transferase complex, transferring phosphorus-containing groups
GO:0070013	intracellular organelle lumen	96	0	0.92	1		CC	0	intracellular organelle lumen
GO:0070069	cytochrome complex	12	0	0.12	1		CC	0	cytochrome complex
GO:0070461	SAGA-type complex	11	0	0.11	1		CC	0	SAGA-type complex
GO:0070469	respiratory chain	12	0	0.12	1		CC	0	respiratory chain
GO:0090575	RNA polymerase II transcription factor c...	13	0	0.12	1		CC	0	RNA polymerase II transcription factor complex
GO:0097525	spliceosomal snRNP complex	8	0	0.08	1		CC	0	spliceosomal snRNP complex
GO:0097708	intracellular vesicle	33	0	0.32	1		CC	0	intracellular vesicle
GO:0098588	bounding membrane of organelle	80	0	0.77	1		CC	0	bounding membrane of organelle
GO:0098589	membrane region	8	0	0.08	1		CC	0	membrane region
GO:0098687	chromosomal region	13	0	0.12	1		CC	0	chromosomal region
GO:0098791	Golgi subcompartment	13	0	0.12	1		CC	0	Golgi subcompartment
GO:0098796	membrane protein complex	199	0	1.91	1		CC	0	membrane protein complex
GO:0098797	plasma membrane protein complex	9	0	0.09	1		CC	0	plasma membrane protein complex
GO:0098798	mitochondrial protein complex	29	0	0.28	1		CC	0	mitochondrial protein complex
GO:0098800	inner mitochondrial membrane protein com...	27	0	0.26	1		CC	0	inner mitochondrial membrane protein complex
GO:0098803	respiratory chain complex	10	0	0.1	1		CC	0	respiratory chain complex
GO:0098805	whole membrane	66	0	0.63	1		CC	0	whole membrane
GO:0098827	endoplasmic reticulum subcompartment	45	0	0.43	1		CC	0	endoplasmic reticulum subcompartment
GO:0099023	tethering complex	46	0	0.44	1		CC	0	tethering complex
GO:0099568	cytoplasmic region	34	0	0.33	1		CC	0	cytoplasmic region
GO:1902493	acetyltransferase complex	18	0	0.17	1		CC	0	acetyltransferase complex
GO:1902494	catalytic complex	207	0	1.99	1		CC	0	catalytic complex
GO:1902495	transmembrane transporter complex	6	0	0.06	1		CC	0	transmembrane transporter complex
GO:1903293	phosphatase complex	13	0	0.12	1		CC	0	phosphatase complex
GO:1904949	ATPase complex	5	0	0.05	1		CC	0	ATPase complex
GO:1905368	peptidase complex	50	0	0.48	1		CC	0	peptidase complex
GO:1905369	endopeptidase complex	38	0	0.36	1		CC	0	endopeptidase complex
GO:1990204	oxidoreductase complex	33	0	0.32	1		CC	0	oxidoreductase complex
GO:1990234	transferase complex	76	0	0.73	1		CC	0	transferase complex
GO:1990351	transporter complex	6	0	0.06	1		CC	0	transporter complex
GO:1990904	ribonucleoprotein complex	396	0	3.8	1		CC	0	ribonucleoprotein complex
GO:0003700	DNA binding transcription factor activit...	571	22	3.43	2.2e-12	gene-LOC110660374;gene-LOC110665169;gene-LOC110673074;gene-LOC110655323;gene-LOC110656160;gene-LOC110656802;gene-LOC110658593;gene-LOC110665422;gene-LOC110666287;gene-LOC110666874;gene-LOC110667096;gene-LOC110669546;gene-LOC110669624;gene-LOC110632863;gene-LOC110634457;gene-LOC110634426;gene-LOC110636743;gene-LOC110636761;gene-LOC110646334;gene-LOC110648469;gene-LOC110650299;gene-LOC110651641	MF	6.41399416909621	DNA-binding transcription factor activity
GO:0045735	nutrient reservoir activity	92	5	0.55	0.00023	gene-LOC110669337;gene-LOC110635440;gene-LOC110659495;gene-LOC110662110;gene-LOC110664938	MF	9.09090909090909	nutrient reservoir activity
GO:0016762	xyloglucan:xyloglucosyl transferase acti...	35	3	0.21	0.00119	gene-LOC110645984;gene-LOC110646350;gene-LOC110646181	MF	14.2857142857143	xyloglucan:xyloglucosyl transferase activity
GO:0046527	glucosyltransferase activity	97	3	0.58	0.02058	gene-LOC110645984;gene-LOC110646350;gene-LOC110646181	MF	5.17241379310345	glucosyltransferase activity
GO:0008374	O-acyltransferase activity	38	2	0.23	0.02178	gene-LOC110651489;gene-LOC110651488	MF	8.69565217391304	O-acyltransferase activity
GO:0003713	transcription coactivator activity	8	1	0.05	0.04703	gene-LOC110663078	MF	20	transcription coactivator activity
GO:0004014	adenosylmethionine decarboxylase activit...	8	1	0.05	0.04703	gene-LOC110637831	MF	20	adenosylmethionine decarboxylase activity
GO:0016872	intramolecular lyase activity	9	1	0.05	0.05275	gene-LOC110648524	MF	20	intramolecular lyase activity
GO:0046912	transferase activity, transferring acyl ...	11	1	0.07	0.06409	gene-LOC110665281	MF	14.2857142857143	transferase activity, transferring acyl groups, acyl groups converted into alkyl on transfer
GO:0046923	ER retention sequence binding	11	1	0.07	0.06409	gene-LOC110633167	MF	14.2857142857143	ER retention sequence binding
GO:0004869	cysteine-type endopeptidase inhibitor ac...	12	1	0.07	0.06971	gene-LOC110634502	MF	14.2857142857143	cysteine-type endopeptidase inhibitor activity
GO:0008061	chitin binding	14	1	0.08	0.08085	gene-LOC110647335	MF	12.5	chitin binding
GO:0005048	signal sequence binding	15	1	0.09	0.08637	gene-LOC110633167	MF	11.1111111111111	signal sequence binding
GO:0042277	peptide binding	15	1	0.09	0.08637	gene-LOC110633167	MF	11.1111111111111	peptide binding
GO:0033218	amide binding	17	1	0.1	0.09732	gene-LOC110633167	MF	10	amide binding
GO:0003993	acid phosphatase activity	20	1	0.12	0.11349	gene-LOC110636204	MF	8.33333333333333	acid phosphatase activity
GO:0004866	endopeptidase inhibitor activity	20	1	0.12	0.11349	gene-LOC110634502	MF	8.33333333333333	endopeptidase inhibitor activity
GO:0030414	peptidase inhibitor activity	20	1	0.12	0.11349	gene-LOC110634502	MF	8.33333333333333	peptidase inhibitor activity
GO:0061134	peptidase regulator activity	20	1	0.12	0.11349	gene-LOC110634502	MF	8.33333333333333	peptidase regulator activity
GO:0061135	endopeptidase regulator activity	20	1	0.12	0.11349	gene-LOC110634502	MF	8.33333333333333	endopeptidase regulator activity
GO:0004553	hydrolase activity, hydrolyzing O-glycos...	431	5	2.59	0.11736	gene-LOC110645984;gene-LOC110646350;gene-LOC110633790;gene-LOC110644299;gene-LOC110646181	MF	1.93050193050193	hydrolase activity, hydrolyzing O-glycosyl compounds
GO:0016798	hydrolase activity, acting on glycosyl b...	465	5	2.79	0.1475	gene-LOC110645984;gene-LOC110646350;gene-LOC110633790;gene-LOC110644299;gene-LOC110646181	MF	1.7921146953405	hydrolase activity, acting on glycosyl bonds
GO:0004252	serine-type endopeptidase activity	120	2	0.72	0.16217	gene-LOC110641307;gene-LOC110636103	MF	2.77777777777778	serine-type endopeptidase activity
GO:0005516	calmodulin binding	30	1	0.18	0.16536	gene-LOC110666574	MF	5.55555555555556	calmodulin binding
GO:0016746	transferase activity, transferring acyl ...	241	3	1.45	0.17634	gene-LOC110665281;gene-LOC110651489;gene-LOC110651488	MF	2.06896551724138	transferase activity, transferring acyl groups
GO:0015267	channel activity	128	2	0.77	0.17923	gene-LOC110654549;gene-LOC110640957	MF	2.5974025974026	channel activity
GO:0022803	passive transmembrane transporter activi...	128	2	0.77	0.17923	gene-LOC110654549;gene-LOC110640957	MF	2.5974025974026	passive transmembrane transporter activity
GO:0000988	transcription factor activity, protein b...	39	1	0.23	0.20946	gene-LOC110663078	MF	4.34782608695652	transcription factor activity, protein binding
GO:0000989	transcription factor activity, transcrip...	39	1	0.23	0.20946	gene-LOC110663078	MF	4.34782608695652	transcription factor activity, transcription factor binding
GO:0003712	transcription cofactor activity	39	1	0.23	0.20946	gene-LOC110663078	MF	4.34782608695652	transcription coregulator activity
GO:0008168	methyltransferase activity	270	3	1.62	0.22076	gene-LOC110632993;gene-LOC110667000;gene-LOC110637255	MF	1.85185185185185	methyltransferase activity
GO:0016702	oxidoreductase activity, acting on singl...	44	1	0.26	0.23296	gene-LOC110646230	MF	3.84615384615385	oxidoreductase activity, acting on single donors with incorporation of molecular oxygen, incorporation of two atoms of oxygen
GO:0051213	dioxygenase activity	44	1	0.26	0.23296	gene-LOC110646230	MF	3.84615384615385	dioxygenase activity
GO:0016741	transferase activity, transferring one-c...	281	3	1.69	0.23819	gene-LOC110632993;gene-LOC110667000;gene-LOC110637255	MF	1.77514792899408	transferase activity, transferring one-carbon groups
GO:0016831	carboxy-lyase activity	50	1	0.3	0.26025	gene-LOC110637831	MF	3.33333333333333	carboxy-lyase activity
GO:0046983	protein dimerization activity	446	4	2.68	0.27951	gene-LOC110637255;gene-LOC110644841;gene-LOC110648469;gene-LOC110652470	MF	1.49253731343284	protein dimerization activity
GO:0015035	protein disulfide oxidoreductase activit...	57	1	0.34	0.29087	gene-LOC110642821	MF	2.94117647058824	protein disulfide oxidoreductase activity
GO:0015036	disulfide oxidoreductase activity	57	1	0.34	0.29087	gene-LOC110642821	MF	2.94117647058824	disulfide oxidoreductase activity
GO:0016701	oxidoreductase activity, acting on singl...	58	1	0.35	0.29514	gene-LOC110646230	MF	2.85714285714286	oxidoreductase activity, acting on single donors with incorporation of molecular oxygen
GO:0016791	phosphatase activity	59	1	0.35	0.29939	gene-LOC110636204	MF	2.85714285714286	phosphatase activity
GO:0008171	O-methyltransferase activity	60	1	0.36	0.30361	gene-LOC110637255	MF	2.77777777777778	O-methyltransferase activity
GO:0016747	transferase activity, transferring acyl ...	185	2	1.11	0.30507	gene-LOC110651489;gene-LOC110651488	MF	1.8018018018018	transferase activity, transferring acyl groups other than amino-acyl groups
GO:0070008	serine-type exopeptidase activity	63	1	0.38	0.31612	gene-LOC110636103	MF	2.63157894736842	serine-type exopeptidase activity
GO:0016830	carbon-carbon lyase activity	67	1	0.4	0.33246	gene-LOC110637831	MF	2.5	carbon-carbon lyase activity
GO:0004650	polygalacturonase activity	71	1	0.43	0.3484	gene-LOC110644299	MF	2.32558139534884	polygalacturonase activity
GO:0016667	oxidoreductase activity, acting on a sul...	73	1	0.44	0.35624	gene-LOC110642821	MF	2.27272727272727	oxidoreductase activity, acting on a sulfur group of donors
GO:0008236	serine-type peptidase activity	211	2	1.27	0.3621	gene-LOC110641307;gene-LOC110636103	MF	1.5748031496063	serine-type peptidase activity
GO:0017171	serine hydrolase activity	211	2	1.27	0.3621	gene-LOC110641307;gene-LOC110636103	MF	1.5748031496063	serine hydrolase activity
GO:0008238	exopeptidase activity	75	1	0.45	0.36398	gene-LOC110636103	MF	2.22222222222222	exopeptidase activity
GO:0004175	endopeptidase activity	235	2	1.41	0.41319	gene-LOC110641307;gene-LOC110636103	MF	1.41843971631206	endopeptidase activity
GO:0042578	phosphoric ester hydrolase activity	91	1	0.55	0.42267	gene-LOC110636204	MF	1.81818181818182	phosphoric ester hydrolase activity
GO:0016758	transferase activity, transferring hexos...	399	3	2.39	0.43047	gene-LOC110645984;gene-LOC110646350;gene-LOC110646181	MF	1.25523012552301	transferase activity, transferring hexosyl groups
GO:0015238	drug transmembrane transporter activity	97	1	0.58	0.44326	gene-LOC110640681	MF	1.72413793103448	drug transmembrane transporter activity
GO:0043565	sequence-specific DNA binding	258	2	1.55	0.46024	gene-LOC110665419;gene-LOC110656160	MF	1.29032258064516	sequence-specific DNA binding
GO:0004674	protein serine/threonine kinase activity	107	1	0.64	0.47599	gene-LOC110673594	MF	1.5625	protein serine/threonine kinase activity
GO:0001871	pattern binding	116	1	0.7	0.50381	gene-LOC110673594	MF	1.42857142857143	pattern binding
GO:0030247	polysaccharide binding	116	1	0.7	0.50381	gene-LOC110673594	MF	1.42857142857143	polysaccharide binding
GO:0008270	zinc ion binding	624	4	3.74	0.5187	gene-LOC110653675;gene-LOC110653740;gene-LOC110636748;gene-LOC110650921	MF	1.06951871657754	zinc ion binding
GO:0022857	transmembrane transporter activity	802	5	4.81	0.53038	gene-LOC110654549;gene-LOC110660347;gene-LOC110671452;gene-LOC110640681;gene-LOC110640957	MF	1.03950103950104	transmembrane transporter activity
GO:0008233	peptidase activity	466	3	2.8	0.53313	gene-LOC110641307;gene-LOC110636103;gene-LOC110636311	MF	1.07142857142857	peptidase activity
GO:0004857	enzyme inhibitor activity	138	1	0.83	0.56582	gene-LOC110634502	MF	1.20481927710843	enzyme inhibitor activity
GO:0016757	transferase activity, transferring glyco...	501	3	3.01	0.58257	gene-LOC110645984;gene-LOC110646350;gene-LOC110646181	MF	0.996677740863787	transferase activity, transferring glycosyl groups
GO:0015297	antiporter activity	149	1	0.89	0.59388	gene-LOC110640681	MF	1.12359550561798	antiporter activity
GO:0015291	secondary active transmembrane transport...	150	1	0.9	0.59634	gene-LOC110640681	MF	1.11111111111111	secondary active transmembrane transporter activity
GO:0016853	isomerase activity	151	1	0.91	0.59879	gene-LOC110648524	MF	1.0989010989011	isomerase activity
GO:0046872	metal ion binding	1784	10	10.71	0.63904	gene-LOC110651534;gene-LOC110653675;gene-LOC110653740;gene-LOC110656470;gene-LOC110658834;gene-LOC110663777;gene-LOC110667578;gene-LOC110636204;gene-LOC110636748;gene-LOC110650921	MF	0.933706816059757	metal ion binding
GO:0043169	cation binding	1790	10	10.74	0.64336	gene-LOC110651534;gene-LOC110653675;gene-LOC110653740;gene-LOC110656470;gene-LOC110658834;gene-LOC110663777;gene-LOC110667578;gene-LOC110636204;gene-LOC110636748;gene-LOC110650921	MF	0.931098696461825	cation binding
GO:0009055	electron transfer activity	177	1	1.06	0.65747	gene-LOC110642821	MF	0.943396226415094	electron transfer activity
GO:0046914	transition metal ion binding	1133	6	6.8	0.68265	gene-LOC110653675;gene-LOC110653740;gene-LOC110663777;gene-LOC110667578;gene-LOC110636748;gene-LOC110650921	MF	0.882352941176471	transition metal ion binding
GO:0005506	iron ion binding	408	2	2.45	0.70686	gene-LOC110663777;gene-LOC110667578	MF	0.816326530612245	iron ion binding
GO:0016829	lyase activity	206	1	1.24	0.71294	gene-LOC110637831	MF	0.806451612903226	lyase activity
GO:0016705	oxidoreductase activity, acting on paire...	417	2	2.5	0.71822	gene-LOC110663777;gene-LOC110667578	MF	0.8	oxidoreductase activity, acting on paired donors, with incorporation or reduction of molecular oxygen
GO:0030234	enzyme regulator activity	221	1	1.33	0.73805	gene-LOC110634502	MF	0.75187969924812	enzyme regulator activity
GO:0016491	oxidoreductase activity	1575	8	9.45	0.7405	gene-LOC110653324;gene-LOC110653328;gene-LOC110663777;gene-LOC110667578;gene-LOC110637318;gene-LOC110637294;gene-LOC110642821;gene-LOC110646230	MF	0.846560846560847	oxidoreductase activity
GO:0003924	GTPase activity	228	1	1.37	0.74901	gene-LOC110650137	MF	0.72992700729927	GTPase activity
GO:0070011	peptidase activity, acting on L-amino ac...	450	2	2.7	0.75677	gene-LOC110641307;gene-LOC110636103	MF	0.740740740740741	peptidase activity, acting on L-amino acid peptides
GO:0022804	active transmembrane transporter activit...	235	1	1.41	0.75951	gene-LOC110640681	MF	0.709219858156028	active transmembrane transporter activity
GO:0030246	carbohydrate binding	238	1	1.43	0.76388	gene-LOC110673594	MF	0.699300699300699	carbohydrate binding
GO:0003677	DNA binding	1263	6	7.58	0.77926	gene-LOC110665419;gene-LOC110656160;gene-LOC110665593;gene-LOC110667024;gene-LOC110648469;gene-LOC110650061	MF	0.79155672823219	DNA binding
GO:0005509	calcium ion binding	279	1	1.67	0.81627	gene-LOC110651534	MF	0.598802395209581	calcium ion binding
GO:0001882	nucleoside binding	281	1	1.69	0.81851	gene-LOC110650137	MF	0.591715976331361	nucleoside binding
GO:0001883	purine nucleoside binding	281	1	1.69	0.81851	gene-LOC110650137	MF	0.591715976331361	purine nucleoside binding
GO:0005525	GTP binding	281	1	1.69	0.81851	gene-LOC110650137	MF	0.591715976331361	GTP binding
GO:0032549	ribonucleoside binding	281	1	1.69	0.81851	gene-LOC110650137	MF	0.591715976331361	ribonucleoside binding
GO:0032550	purine ribonucleoside binding	281	1	1.69	0.81851	gene-LOC110650137	MF	0.591715976331361	purine ribonucleoside binding
GO:0032561	guanyl ribonucleotide binding	281	1	1.69	0.81851	gene-LOC110650137	MF	0.591715976331361	guanyl ribonucleotide binding
GO:0020037	heme binding	518	2	3.11	0.82218	gene-LOC110663777;gene-LOC110667578	MF	0.643086816720257	heme binding
GO:0046906	tetrapyrrole binding	522	2	3.13	0.82549	gene-LOC110663777;gene-LOC110667578	MF	0.638977635782748	tetrapyrrole binding
GO:0019001	guanyl nucleotide binding	291	1	1.75	0.8293	gene-LOC110650137	MF	0.571428571428571	guanyl nucleotide binding
GO:0005524	ATP binding	2101	9	12.61	0.89829	gene-LOC110661875;gene-LOC110669766;gene-LOC110673081;gene-LOC110673594;gene-LOC110673891;gene-LOC110631877;gene-LOC110644816;gene-LOC110646309;gene-LOC110648136	MF	0.713719270420301	ATP binding
GO:0035639	purine ribonucleoside triphosphate bindi...	2381	10	14.29	0.92152	gene-LOC110661875;gene-LOC110669766;gene-LOC110673081;gene-LOC110673594;gene-LOC110673891;gene-LOC110631877;gene-LOC110644816;gene-LOC110646309;gene-LOC110648136;gene-LOC110650137	MF	0.699790062981106	purine ribonucleoside triphosphate binding
GO:0016787	hydrolase activity	2410	10	14.46	0.92826	gene-LOC110641307;gene-LOC110645984;gene-LOC110646350;gene-LOC110633790;gene-LOC110636103;gene-LOC110636204;gene-LOC110636311;gene-LOC110644299;gene-LOC110646181;gene-LOC110650137	MF	0.691562932226833	hydrolase activity
GO:0016740	transferase activity	3406	15	20.44	0.93579	gene-LOC110632993;gene-LOC110645984;gene-LOC110646350;gene-LOC110665281;gene-LOC110667000;gene-LOC110673081;gene-LOC110673594;gene-LOC110631877;gene-LOC110636043;gene-LOC110637255;gene-LOC110646181;gene-LOC110646309;gene-LOC110650686;gene-LOC110651489;gene-LOC110651488	MF	0.73385518590998	transferase activity
GO:0017111	nucleoside-triphosphatase activity	568	1	3.41	0.96924	gene-LOC110650137	MF	0.293255131964809	nucleoside-triphosphatase activity
GO:0097367	carbohydrate derivative binding	2895	11	17.37	0.97203	gene-LOC110661875;gene-LOC110669766;gene-LOC110673081;gene-LOC110673594;gene-LOC110673891;gene-LOC110631877;gene-LOC110644816;gene-LOC110646309;gene-LOC110647335;gene-LOC110648136;gene-LOC110650137	MF	0.633275762809442	carbohydrate derivative binding
GO:0016462	pyrophosphatase activity	595	1	3.57	0.97401	gene-LOC110650137	MF	0.280112044817927	pyrophosphatase activity
GO:0016818	hydrolase activity, acting on acid anhyd...	602	1	3.61	0.97512	gene-LOC110650137	MF	0.277008310249307	hydrolase activity, acting on acid anhydrides, in phosphorus-containing anhydrides
GO:0016817	hydrolase activity, acting on acid anhyd...	604	1	3.62	0.97543	gene-LOC110650137	MF	0.276243093922652	hydrolase activity, acting on acid anhydrides
GO:0016788	hydrolase activity, acting on ester bond...	605	1	3.63	0.97559	gene-LOC110636204	MF	0.275482093663912	hydrolase activity, acting on ester bonds
GO:0004672	protein kinase activity	1902	6	11.41	0.97769	gene-LOC110673081;gene-LOC110673594;gene-LOC110631877;gene-LOC110636043;gene-LOC110646309;gene-LOC110650686	MF	0.525854513584575	protein kinase activity
GO:0032559	adenyl ribonucleotide binding	2582	9	15.5	0.98034	gene-LOC110661875;gene-LOC110669766;gene-LOC110673081;gene-LOC110673594;gene-LOC110673891;gene-LOC110631877;gene-LOC110644816;gene-LOC110646309;gene-LOC110648136	MF	0.580645161290323	adenyl ribonucleotide binding
GO:0030554	adenyl nucleotide binding	2588	9	15.53	0.98078	gene-LOC110661875;gene-LOC110669766;gene-LOC110673081;gene-LOC110673594;gene-LOC110673891;gene-LOC110631877;gene-LOC110644816;gene-LOC110646309;gene-LOC110648136	MF	0.579523502897618	adenyl nucleotide binding
GO:0140096	catalytic activity, acting on a protein	2600	9	15.6	0.98164	gene-LOC110641307;gene-LOC110673081;gene-LOC110673594;gene-LOC110631877;gene-LOC110636043;gene-LOC110636103;gene-LOC110636311;gene-LOC110646309;gene-LOC110650686	MF	0.576923076923077	catalytic activity, acting on a protein
GO:0003676	nucleic acid binding	2430	8	14.58	0.98446	gene-LOC110665419;gene-LOC110656160;gene-LOC110665593;gene-LOC110667024;gene-LOC110648469;gene-LOC110649975;gene-LOC110650061;gene-LOC110650921	MF	0.548696844993141	nucleic acid binding
GO:0016773	phosphotransferase activity, alcohol gro...	1992	6	11.95	0.98472	gene-LOC110673081;gene-LOC110673594;gene-LOC110631877;gene-LOC110636043;gene-LOC110646309;gene-LOC110650686	MF	0.502092050209205	phosphotransferase activity, alcohol group as acceptor
GO:0032555	purine ribonucleotide binding	2862	10	17.18	0.98497	gene-LOC110661875;gene-LOC110669766;gene-LOC110673081;gene-LOC110673594;gene-LOC110673891;gene-LOC110631877;gene-LOC110644816;gene-LOC110646309;gene-LOC110648136;gene-LOC110650137	MF	0.582072176949942	purine ribonucleotide binding
GO:0016301	kinase activity	1999	6	12	0.98517	gene-LOC110673081;gene-LOC110673594;gene-LOC110631877;gene-LOC110636043;gene-LOC110646309;gene-LOC110650686	MF	0.5	kinase activity
GO:0017076	purine nucleotide binding	2878	10	17.27	0.98585	gene-LOC110661875;gene-LOC110669766;gene-LOC110673081;gene-LOC110673594;gene-LOC110673891;gene-LOC110631877;gene-LOC110644816;gene-LOC110646309;gene-LOC110648136;gene-LOC110650137	MF	0.579038795599305	purine nucleotide binding
GO:0032553	ribonucleotide binding	2878	10	17.27	0.98585	gene-LOC110661875;gene-LOC110669766;gene-LOC110673081;gene-LOC110673594;gene-LOC110673891;gene-LOC110631877;gene-LOC110644816;gene-LOC110646309;gene-LOC110648136;gene-LOC110650137	MF	0.579038795599305	ribonucleotide binding
GO:0043167	ion binding	4845	20	29.08	0.98604	gene-LOC110651534;gene-LOC110653675;gene-LOC110653740;gene-LOC110656470;gene-LOC110658834;gene-LOC110661875;gene-LOC110663777;gene-LOC110667578;gene-LOC110669766;gene-LOC110673081;gene-LOC110673594;gene-LOC110673891;gene-LOC110631877;gene-LOC110636204;gene-LOC110636748;gene-LOC110644816;gene-LOC110646309;gene-LOC110648136;gene-LOC110650137;gene-LOC110650921	MF	0.687757909215956	ion binding
GO:0005515	protein binding	3270	11	19.62	0.99305	gene-LOC110665195;gene-LOC110666574;gene-LOC110673404;gene-LOC110636043;gene-LOC110637255;gene-LOC110637794;gene-LOC110644841;gene-LOC110648469;gene-LOC110648903;gene-LOC110651408;gene-LOC110652470	MF	0.560652395514781	protein binding
GO:0016772	transferase activity, transferring phosp...	2174	6	13.05	0.99314	gene-LOC110673081;gene-LOC110673594;gene-LOC110631877;gene-LOC110636043;gene-LOC110646309;gene-LOC110650686	MF	0.459770114942529	transferase activity, transferring phosphorus-containing groups
GO:0000166	nucleotide binding	3092	10	18.56	0.99392	gene-LOC110661875;gene-LOC110669766;gene-LOC110673081;gene-LOC110673594;gene-LOC110673891;gene-LOC110631877;gene-LOC110644816;gene-LOC110646309;gene-LOC110648136;gene-LOC110650137	MF	0.538793103448276	nucleotide binding
GO:1901265	nucleoside phosphate binding	3092	10	18.56	0.99392	gene-LOC110661875;gene-LOC110669766;gene-LOC110673081;gene-LOC110673594;gene-LOC110673891;gene-LOC110631877;gene-LOC110644816;gene-LOC110646309;gene-LOC110648136;gene-LOC110650137	MF	0.538793103448276	nucleoside phosphate binding
GO:0043168	anion binding	3159	10	18.96	0.99539	gene-LOC110661875;gene-LOC110669766;gene-LOC110673081;gene-LOC110673594;gene-LOC110673891;gene-LOC110631877;gene-LOC110644816;gene-LOC110646309;gene-LOC110648136;gene-LOC110650137	MF	0.527426160337553	anion binding
GO:0036094	small molecule binding	3193	10	19.16	0.996	gene-LOC110661875;gene-LOC110669766;gene-LOC110673081;gene-LOC110673594;gene-LOC110673891;gene-LOC110631877;gene-LOC110644816;gene-LOC110646309;gene-LOC110648136;gene-LOC110650137	MF	0.521920668058455	small molecule binding
GO:0097159	organic cyclic compound binding	5960	20	35.77	0.99984	gene-LOC110665419;gene-LOC110656160;gene-LOC110661875;gene-LOC110663777;gene-LOC110665593;gene-LOC110667024;gene-LOC110667578;gene-LOC110669766;gene-LOC110673081;gene-LOC110673594;gene-LOC110673891;gene-LOC110631877;gene-LOC110644816;gene-LOC110646309;gene-LOC110648136;gene-LOC110648469;gene-LOC110649975;gene-LOC110650061;gene-LOC110650137;gene-LOC110650921	MF	0.559127760693318	organic cyclic compound binding
GO:1901363	heterocyclic compound binding	5960	20	35.77	0.99984	gene-LOC110665419;gene-LOC110656160;gene-LOC110661875;gene-LOC110663777;gene-LOC110665593;gene-LOC110667024;gene-LOC110667578;gene-LOC110669766;gene-LOC110673081;gene-LOC110673594;gene-LOC110673891;gene-LOC110631877;gene-LOC110644816;gene-LOC110646309;gene-LOC110648136;gene-LOC110648469;gene-LOC110649975;gene-LOC110650061;gene-LOC110650137;gene-LOC110650921	MF	0.559127760693318	heterocyclic compound binding
GO:0000049	tRNA binding	10	0	0.06	1		MF	0	tRNA binding
GO:0000062	fatty-acyl-CoA binding	8	0	0.05	1		MF	0	fatty-acyl-CoA binding
GO:0000155	phosphorelay sensor kinase activity	25	0	0.15	1		MF	0	phosphorelay sensor kinase activity
GO:0000287	magnesium ion binding	100	0	0.6	1		MF	0	magnesium ion binding
GO:0000774	adenyl-nucleotide exchange factor activi...	6	0	0.04	1		MF	0	adenyl-nucleotide exchange factor activity
GO:0002161	aminoacyl-tRNA editing activity	7	0	0.04	1		MF	0	aminoacyl-tRNA editing activity
GO:0003678	DNA helicase activity	19	0	0.11	1		MF	0	DNA helicase activity
GO:0003682	chromatin binding	31	0	0.19	1		MF	0	chromatin binding
GO:0003684	damaged DNA binding	15	0	0.09	1		MF	0	damaged DNA binding
GO:0003690	double-stranded DNA binding	77	0	0.46	1		MF	0	double-stranded DNA binding
GO:0003697	single-stranded DNA binding	17	0	0.1	1		MF	0	single-stranded DNA binding
GO:0003714	transcription corepressor activity	7	0	0.04	1		MF	0	transcription corepressor activity
GO:0003723	RNA binding	383	0	2.3	1		MF	0	RNA binding
GO:0003729	mRNA binding	7	0	0.04	1		MF	0	mRNA binding
GO:0003735	structural constituent of ribosome	365	0	2.19	1		MF	0	structural constituent of ribosome
GO:0003743	translation initiation factor activity	40	0	0.24	1		MF	0	translation initiation factor activity
GO:0003746	translation elongation factor activity	18	0	0.11	1		MF	0	translation elongation factor activity
GO:0003747	translation release factor activity	7	0	0.04	1		MF	0	translation release factor activity
GO:0003755	peptidyl-prolyl cis-trans isomerase acti...	41	0	0.25	1		MF	0	peptidyl-prolyl cis-trans isomerase activity
GO:0003774	motor activity	97	0	0.58	1		MF	0	motor activity
GO:0003777	microtubule motor activity	80	0	0.48	1		MF	0	microtubule motor activity
GO:0003779	actin binding	50	0	0.3	1		MF	0	actin binding
GO:0003830	beta-1,4-mannosylglycoprotein 4-beta-N-a...	5	0	0.03	1		MF	0	beta-1,4-mannosylglycoprotein 4-beta-N-acetylglucosaminyltransferase activity
GO:0003843	1,3-beta-D-glucan synthase activity	8	0	0.05	1		MF	0	1,3-beta-D-glucan synthase activity
GO:0003849	3-deoxy-7-phosphoheptulonate synthase ac...	7	0	0.04	1		MF	0	3-deoxy-7-phosphoheptulonate synthase activity
GO:0003854	3-beta-hydroxy-delta5-steroid dehydrogen...	10	0	0.06	1		MF	0	3-beta-hydroxy-delta5-steroid dehydrogenase activity
GO:0003855	3-dehydroquinate dehydratase activity	11	0	0.07	1		MF	0	3-dehydroquinate dehydratase activity
GO:0003857	3-hydroxyacyl-CoA dehydrogenase activity	6	0	0.04	1		MF	0	3-hydroxyacyl-CoA dehydrogenase activity
GO:0003860	3-hydroxyisobutyryl-CoA hydrolase activi...	9	0	0.05	1		MF	0	3-hydroxyisobutyryl-CoA hydrolase activity
GO:0003872	6-phosphofructokinase activity	13	0	0.08	1		MF	0	6-phosphofructokinase activity
GO:0003883	CTP synthase activity	6	0	0.04	1		MF	0	CTP synthase activity
GO:0003887	DNA-directed DNA polymerase activity	14	0	0.08	1		MF	0	DNA-directed DNA polymerase activity
GO:0003899	DNA-directed 5'-3' RNA polymerase activi...	45	0	0.27	1		MF	0	DNA-directed 5'-3' RNA polymerase activity
GO:0003905	alkylbase DNA N-glycosylase activity	14	0	0.08	1		MF	0	alkylbase DNA N-glycosylase activity
GO:0003916	DNA topoisomerase activity	13	0	0.08	1		MF	0	DNA topoisomerase activity
GO:0003918	DNA topoisomerase type II (ATP-hydrolyzi...	7	0	0.04	1		MF	0	DNA topoisomerase type II (ATP-hydrolyzing) activity
GO:0003950	NAD+ ADP-ribosyltransferase activity	8	0	0.05	1		MF	0	NAD+ ADP-ribosyltransferase activity
GO:0003951	NAD+ kinase activity	5	0	0.03	1		MF	0	NAD+ kinase activity
GO:0003954	NADH dehydrogenase activity	10	0	0.06	1		MF	0	NADH dehydrogenase activity
GO:0003968	RNA-directed 5'-3' RNA polymerase activi...	10	0	0.06	1		MF	0	RNA-directed 5'-3' RNA polymerase activity
GO:0003989	acetyl-CoA carboxylase activity	5	0	0.03	1		MF	0	acetyl-CoA carboxylase activity
GO:0003997	acyl-CoA oxidase activity	8	0	0.05	1		MF	0	acyl-CoA oxidase activity
GO:0004003	ATP-dependent DNA helicase activity	10	0	0.06	1		MF	0	ATP-dependent DNA helicase activity
GO:0004045	aminoacyl-tRNA hydrolase activity	6	0	0.04	1		MF	0	aminoacyl-tRNA hydrolase activity
GO:0004061	arylformamidase activity	12	0	0.07	1		MF	0	arylformamidase activity
GO:0004089	carbonate dehydratase activity	9	0	0.05	1		MF	0	carbonate dehydratase activity
GO:0004096	catalase activity	6	0	0.04	1		MF	0	catalase activity
GO:0004097	catechol oxidase activity	5	0	0.03	1		MF	0	catechol oxidase activity
GO:0004129	cytochrome-c oxidase activity	5	0	0.03	1		MF	0	cytochrome-c oxidase activity
GO:0004143	diacylglycerol kinase activity	7	0	0.04	1		MF	0	diacylglycerol kinase activity
GO:0004144	diacylglycerol O-acyltransferase activit...	15	0	0.09	1		MF	0	diacylglycerol O-acyltransferase activity
GO:0004176	ATP-dependent peptidase activity	5	0	0.03	1		MF	0	ATP-dependent peptidase activity
GO:0004177	aminopeptidase activity	8	0	0.05	1		MF	0	aminopeptidase activity
GO:0004180	carboxypeptidase activity	61	0	0.37	1		MF	0	carboxypeptidase activity
GO:0004185	serine-type carboxypeptidase activity	57	0	0.34	1		MF	0	serine-type carboxypeptidase activity
GO:0004190	aspartic-type endopeptidase activity	18	0	0.11	1		MF	0	aspartic-type endopeptidase activity
GO:0004222	metalloendopeptidase activity	59	0	0.35	1		MF	0	metalloendopeptidase activity
GO:0004298	threonine-type endopeptidase activity	34	0	0.2	1		MF	0	threonine-type endopeptidase activity
GO:0004332	fructose-bisphosphate aldolase activity	9	0	0.05	1		MF	0	fructose-bisphosphate aldolase activity
GO:0004345	glucose-6-phosphate dehydrogenase activi...	7	0	0.04	1		MF	0	glucose-6-phosphate dehydrogenase activity
GO:0004347	glucose-6-phosphate isomerase activity	5	0	0.03	1		MF	0	glucose-6-phosphate isomerase activity
GO:0004356	glutamate-ammonia ligase activity	9	0	0.05	1		MF	0	glutamate-ammonia ligase activity
GO:0004367	glycerol-3-phosphate dehydrogenase [NAD+...	6	0	0.04	1		MF	0	glycerol-3-phosphate dehydrogenase [NAD+] activity
GO:0004386	helicase activity	53	0	0.32	1		MF	0	helicase activity
GO:0004392	heme oxygenase (decyclizing) activity	5	0	0.03	1		MF	0	heme oxygenase (decyclizing) activity
GO:0004402	histone acetyltransferase activity	11	0	0.07	1		MF	0	histone acetyltransferase activity
GO:0004420	hydroxymethylglutaryl-CoA reductase (NAD...	6	0	0.04	1		MF	0	hydroxymethylglutaryl-CoA reductase (NADPH) activity
GO:0004427	inorganic diphosphatase activity	17	0	0.1	1		MF	0	inorganic diphosphatase activity
GO:0004435	phosphatidylinositol phospholipase C act...	9	0	0.05	1		MF	0	phosphatidylinositol phospholipase C activity
GO:0004470	malic enzyme activity	9	0	0.05	1		MF	0	malic enzyme activity
GO:0004471	malate dehydrogenase (decarboxylating) (...	9	0	0.05	1		MF	0	malate dehydrogenase (decarboxylating) (NAD+) activity
GO:0004478	methionine adenosyltransferase activity	7	0	0.04	1		MF	0	methionine adenosyltransferase activity
GO:0004497	monooxygenase activity	48	0	0.29	1		MF	0	monooxygenase activity
GO:0004499	N,N-dimethylaniline monooxygenase activi...	23	0	0.14	1		MF	0	N,N-dimethylaniline monooxygenase activity
GO:0004506	squalene monooxygenase activity	14	0	0.08	1		MF	0	squalene monooxygenase activity
GO:0004518	nuclease activity	261	0	1.57	1		MF	0	nuclease activity
GO:0004519	endonuclease activity	201	0	1.21	1		MF	0	endonuclease activity
GO:0004521	endoribonuclease activity	183	0	1.1	1		MF	0	endoribonuclease activity
GO:0004523	RNA-DNA hybrid ribonuclease activity	166	0	1	1		MF	0	RNA-DNA hybrid ribonuclease activity
GO:0004525	ribonuclease III activity	11	0	0.07	1		MF	0	ribonuclease III activity
GO:0004527	exonuclease activity	27	0	0.16	1		MF	0	exonuclease activity
GO:0004540	ribonuclease activity	196	0	1.18	1		MF	0	ribonuclease activity
GO:0004556	alpha-amylase activity	9	0	0.05	1		MF	0	alpha-amylase activity
GO:0004559	alpha-mannosidase activity	11	0	0.07	1		MF	0	alpha-mannosidase activity
GO:0004568	chitinase activity	22	0	0.13	1		MF	0	chitinase activity
GO:0004571	mannosyl-oligosaccharide 1,2-alpha-manno...	5	0	0.03	1		MF	0	mannosyl-oligosaccharide 1,2-alpha-mannosidase activity
GO:0004576	oligosaccharyl transferase activity	9	0	0.05	1		MF	0	oligosaccharyl transferase activity
GO:0004579	dolichyl-diphosphooligosaccharide-protei...	5	0	0.03	1		MF	0	dolichyl-diphosphooligosaccharide-protein glycotransferase activity
GO:0004601	peroxidase activity	153	0	0.92	1		MF	0	peroxidase activity
GO:0004602	glutathione peroxidase activity	9	0	0.05	1		MF	0	glutathione peroxidase activity
GO:0004611	phosphoenolpyruvate carboxykinase activi...	9	0	0.05	1		MF	0	phosphoenolpyruvate carboxykinase activity
GO:0004616	phosphogluconate dehydrogenase (decarbox...	5	0	0.03	1		MF	0	phosphogluconate dehydrogenase (decarboxylating) activity
GO:0004618	phosphoglycerate kinase activity	6	0	0.04	1		MF	0	phosphoglycerate kinase activity
GO:0004619	phosphoglycerate mutase activity	5	0	0.03	1		MF	0	phosphoglycerate mutase activity
GO:0004620	phospholipase activity	10	0	0.06	1		MF	0	phospholipase activity
GO:0004629	phospholipase C activity	9	0	0.05	1		MF	0	phospholipase C activity
GO:0004652	polynucleotide adenylyltransferase activ...	5	0	0.03	1		MF	0	polynucleotide adenylyltransferase activity
GO:0004659	prenyltransferase activity	6	0	0.04	1		MF	0	prenyltransferase activity
GO:0004664	prephenate dehydratase activity	8	0	0.05	1		MF	0	prephenate dehydratase activity
GO:0004673	protein histidine kinase activity	25	0	0.15	1		MF	0	protein histidine kinase activity
GO:0004721	phosphoprotein phosphatase activity	26	0	0.16	1		MF	0	phosphoprotein phosphatase activity
GO:0004743	pyruvate kinase activity	18	0	0.11	1		MF	0	pyruvate kinase activity
GO:0004751	ribose-5-phosphate isomerase activity	7	0	0.04	1		MF	0	ribose-5-phosphate isomerase activity
GO:0004764	shikimate 3-dehydrogenase (NADP+) activi...	11	0	0.07	1		MF	0	shikimate 3-dehydrogenase (NADP+) activity
GO:0004807	triose-phosphate isomerase activity	5	0	0.03	1		MF	0	triose-phosphate isomerase activity
GO:0004809	tRNA (guanine-N2-)-methyltransferase act...	6	0	0.04	1		MF	0	tRNA (guanine-N2-)-methyltransferase activity
GO:0004812	aminoacyl-tRNA ligase activity	63	0	0.38	1		MF	0	aminoacyl-tRNA ligase activity
GO:0004842	ubiquitin-protein transferase activity	128	0	0.77	1		MF	0	ubiquitin-protein transferase activity
GO:0004843	thiol-dependent ubiquitin-specific prote...	13	0	0.08	1		MF	0	thiol-dependent ubiquitin-specific protease activity
GO:0004860	protein kinase inhibitor activity	6	0	0.04	1		MF	0	protein kinase inhibitor activity
GO:0004861	cyclin-dependent protein serine/threonin...	6	0	0.04	1		MF	0	cyclin-dependent protein serine/threonine kinase inhibitor activity
GO:0004867	serine-type endopeptidase inhibitor acti...	6	0	0.04	1		MF	0	serine-type endopeptidase inhibitor activity
GO:0004888	transmembrane signaling receptor activit...	26	0	0.16	1		MF	0	transmembrane signaling receptor activity
GO:0004970	ionotropic glutamate receptor activity	26	0	0.16	1		MF	0	ionotropic glutamate receptor activity
GO:0005085	guanyl-nucleotide exchange factor activi...	22	0	0.13	1		MF	0	guanyl-nucleotide exchange factor activity
GO:0005086	ARF guanyl-nucleotide exchange factor ac...	9	0	0.05	1		MF	0	ARF guanyl-nucleotide exchange factor activity
GO:0005088	Ras guanyl-nucleotide exchange factor ac...	13	0	0.08	1		MF	0	Ras guanyl-nucleotide exchange factor activity
GO:0005089	Rho guanyl-nucleotide exchange factor ac...	13	0	0.08	1		MF	0	Rho guanyl-nucleotide exchange factor activity
GO:0005092	GDP-dissociation inhibitor activity	15	0	0.09	1		MF	0	GDP-dissociation inhibitor activity
GO:0005094	Rho GDP-dissociation inhibitor activity	8	0	0.05	1		MF	0	Rho GDP-dissociation inhibitor activity
GO:0005096	GTPase activator activity	28	0	0.17	1		MF	0	GTPase activator activity
GO:0005102	receptor binding	10	0	0.06	1		MF	0	signaling receptor binding
GO:0005216	ion channel activity	79	0	0.47	1		MF	0	ion channel activity
GO:0005230	extracellular ligand-gated ion channel a...	26	0	0.16	1		MF	0	extracellular ligand-gated ion channel activity
GO:0005244	voltage-gated ion channel activity	10	0	0.06	1		MF	0	voltage-gated ion channel activity
GO:0005247	voltage-gated chloride channel activity	10	0	0.06	1		MF	0	voltage-gated chloride channel activity
GO:0005253	anion channel activity	10	0	0.06	1		MF	0	anion channel activity
GO:0005254	chloride channel activity	10	0	0.06	1		MF	0	chloride channel activity
GO:0005319	lipid transporter activity	12	0	0.07	1		MF	0	lipid transporter activity
GO:0005337	nucleoside transmembrane transporter act...	7	0	0.04	1		MF	0	nucleoside transmembrane transporter activity
GO:0005338	nucleotide-sugar transmembrane transport...	8	0	0.05	1		MF	0	nucleotide-sugar transmembrane transporter activity
GO:0005375	copper ion transmembrane transporter act...	10	0	0.06	1		MF	0	copper ion transmembrane transporter activity
GO:0005507	copper ion binding	83	0	0.5	1		MF	0	copper ion binding
GO:0005543	phospholipid binding	48	0	0.29	1		MF	0	phospholipid binding
GO:0005544	calcium-dependent phospholipid binding	14	0	0.08	1		MF	0	calcium-dependent phospholipid binding
GO:0008017	microtubule binding	91	0	0.55	1		MF	0	microtubule binding
GO:0008026	ATP-dependent helicase activity	13	0	0.08	1		MF	0	ATP-dependent helicase activity
GO:0008047	enzyme activator activity	37	0	0.22	1		MF	0	enzyme activator activity
GO:0008066	glutamate receptor activity	26	0	0.16	1		MF	0	glutamate receptor activity
GO:0008079	translation termination factor activity	7	0	0.04	1		MF	0	translation termination factor activity
GO:0008080	N-acetyltransferase activity	13	0	0.08	1		MF	0	N-acetyltransferase activity
GO:0008081	phosphoric diester hydrolase activity	23	0	0.14	1		MF	0	phosphoric diester hydrolase activity
GO:0008083	growth factor activity	10	0	0.06	1		MF	0	growth factor activity
GO:0008092	cytoskeletal protein binding	153	0	0.92	1		MF	0	cytoskeletal protein binding
GO:0008094	DNA-dependent ATPase activity	18	0	0.11	1		MF	0	DNA-dependent ATPase activity
GO:0008097	5S rRNA binding	5	0	0.03	1		MF	0	5S rRNA binding
GO:0008107	galactoside 2-alpha-L-fucosyltransferase...	8	0	0.05	1		MF	0	galactoside 2-alpha-L-fucosyltransferase activity
GO:0008113	peptide-methionine (S)-S-oxide reductase...	6	0	0.04	1		MF	0	peptide-methionine (S)-S-oxide reductase activity
GO:0008131	primary amine oxidase activity	10	0	0.06	1		MF	0	primary amine oxidase activity
GO:0008134	transcription factor binding	6	0	0.04	1		MF	0	transcription factor binding
GO:0008135	translation factor activity, RNA binding	65	0	0.39	1		MF	0	translation factor activity, RNA binding
GO:0008137	NADH dehydrogenase (ubiquinone) activity	10	0	0.06	1		MF	0	NADH dehydrogenase (ubiquinone) activity
GO:0008138	protein tyrosine/serine/threonine phosph...	22	0	0.13	1		MF	0	protein tyrosine/serine/threonine phosphatase activity
GO:0008146	sulfotransferase activity	26	0	0.16	1		MF	0	sulfotransferase activity
GO:0008170	N-methyltransferase activity	22	0	0.13	1		MF	0	N-methyltransferase activity
GO:0008173	RNA methyltransferase activity	23	0	0.14	1		MF	0	RNA methyltransferase activity
GO:0008175	tRNA methyltransferase activity	10	0	0.06	1		MF	0	tRNA methyltransferase activity
GO:0008192	RNA guanylyltransferase activity	7	0	0.04	1		MF	0	RNA guanylyltransferase activity
GO:0008194	UDP-glycosyltransferase activity	114	0	0.68	1		MF	0	UDP-glycosyltransferase activity
GO:0008199	ferric iron binding	6	0	0.04	1		MF	0	ferric iron binding
GO:0008234	cysteine-type peptidase activity	109	0	0.65	1		MF	0	cysteine-type peptidase activity
GO:0008237	metallopeptidase activity	70	0	0.42	1		MF	0	metallopeptidase activity
GO:0008276	protein methyltransferase activity	18	0	0.11	1		MF	0	protein methyltransferase activity
GO:0008289	lipid binding	92	0	0.55	1		MF	0	lipid binding
GO:0008308	voltage-gated anion channel activity	10	0	0.06	1		MF	0	voltage-gated anion channel activity
GO:0008312	7S RNA binding	11	0	0.07	1		MF	0	7S RNA binding
GO:0008318	protein prenyltransferase activity	6	0	0.04	1		MF	0	protein prenyltransferase activity
GO:0008324	cation transmembrane transporter activit...	231	0	1.39	1		MF	0	cation transmembrane transporter activity
GO:0008373	sialyltransferase activity	7	0	0.04	1		MF	0	sialyltransferase activity
GO:0008375	acetylglucosaminyltransferase activity	47	0	0.28	1		MF	0	acetylglucosaminyltransferase activity
GO:0008378	galactosyltransferase activity	33	0	0.2	1		MF	0	galactosyltransferase activity
GO:0008408	3'-5' exonuclease activity	21	0	0.13	1		MF	0	3'-5' exonuclease activity
GO:0008417	fucosyltransferase activity	11	0	0.07	1		MF	0	fucosyltransferase activity
GO:0008443	phosphofructokinase activity	14	0	0.08	1		MF	0	phosphofructokinase activity
GO:0008483	transaminase activity	12	0	0.07	1		MF	0	transaminase activity
GO:0008509	anion transmembrane transporter activity	42	0	0.25	1		MF	0	anion transmembrane transporter activity
GO:0008519	ammonium transmembrane transporter activ...	14	0	0.08	1		MF	0	ammonium transmembrane transporter activity
GO:0008536	Ran GTPase binding	24	0	0.14	1		MF	0	Ran GTPase binding
GO:0008565	protein transporter activity	23	0	0.14	1		MF	0	protein transporter activity
GO:0008641	ubiquitin-like modifier activating enzym...	16	0	0.1	1		MF	0	ubiquitin-like modifier activating enzyme activity
GO:0008661	1-deoxy-D-xylulose-5-phosphate synthase ...	10	0	0.06	1		MF	0	1-deoxy-D-xylulose-5-phosphate synthase activity
GO:0008686	3,4-dihydroxy-2-butanone-4-phosphate syn...	5	0	0.03	1		MF	0	3,4-dihydroxy-2-butanone-4-phosphate synthase activity
GO:0008725	DNA-3-methyladenine glycosylase activity	13	0	0.08	1		MF	0	DNA-3-methyladenine glycosylase activity
GO:0008757	S-adenosylmethionine-dependent methyltra...	32	0	0.19	1		MF	0	S-adenosylmethionine-dependent methyltransferase activity
GO:0008964	phosphoenolpyruvate carboxylase activity	5	0	0.03	1		MF	0	phosphoenolpyruvate carboxylase activity
GO:0009001	serine O-acetyltransferase activity	6	0	0.04	1		MF	0	serine O-acetyltransferase activity
GO:0009678	hydrogen-translocating pyrophosphatase a...	9	0	0.05	1		MF	0	hydrogen-translocating pyrophosphatase activity
GO:0009982	pseudouridine synthase activity	19	0	0.11	1		MF	0	pseudouridine synthase activity
GO:0010181	FMN binding	16	0	0.1	1		MF	0	FMN binding
GO:0010277	chlorophyllide a oxygenase [overall] act...	9	0	0.05	1		MF	0	chlorophyllide a oxygenase [overall] activity
GO:0010333	terpene synthase activity	54	0	0.32	1		MF	0	terpene synthase activity
GO:0015002	heme-copper terminal oxidase activity	6	0	0.04	1		MF	0	heme-copper terminal oxidase activity
GO:0015018	galactosylgalactosylxylosylprotein 3-bet...	5	0	0.03	1		MF	0	galactosylgalactosylxylosylprotein 3-beta-glucuronosyltransferase activity
GO:0015020	glucuronosyltransferase activity	5	0	0.03	1		MF	0	glucuronosyltransferase activity
GO:0015075	ion transmembrane transporter activity	342	0	2.05	1		MF	0	ion transmembrane transporter activity
GO:0015077	monovalent inorganic cation transmembran...	136	0	0.82	1		MF	0	monovalent inorganic cation transmembrane transporter activity
GO:0015078	hydrogen ion transmembrane transporter a...	107	0	0.64	1		MF	0	proton transmembrane transporter activity
GO:0015079	potassium ion transmembrane transporter ...	29	0	0.17	1		MF	0	potassium ion transmembrane transporter activity
GO:0015095	magnesium ion transmembrane transporter ...	11	0	0.07	1		MF	0	magnesium ion transmembrane transporter activity
GO:0015098	molybdate ion transmembrane transporter ...	9	0	0.05	1		MF	0	molybdate ion transmembrane transporter activity
GO:0015103	inorganic anion transmembrane transporte...	39	0	0.23	1		MF	0	inorganic anion transmembrane transporter activity
GO:0015108	chloride transmembrane transporter activ...	10	0	0.06	1		MF	0	chloride transmembrane transporter activity
GO:0015116	sulfate transmembrane transporter activi...	20	0	0.12	1		MF	0	sulfate transmembrane transporter activity
GO:0015165	pyrimidine nucleotide-sugar transmembran...	8	0	0.05	1		MF	0	pyrimidine nucleotide-sugar transmembrane transporter activity
GO:0015276	ligand-gated ion channel activity	26	0	0.16	1		MF	0	ligand-gated ion channel activity
GO:0015298	solute:cation antiporter activity	49	0	0.29	1		MF	0	solute:cation antiporter activity
GO:0015299	solute:proton antiporter activity	49	0	0.29	1		MF	0	solute:proton antiporter activity
GO:0015399	primary active transmembrane transporter...	85	0	0.51	1		MF	0	primary active transmembrane transporter activity
GO:0015405	P-P-bond-hydrolysis-driven transmembrane...	85	0	0.51	1		MF	0	P-P-bond-hydrolysis-driven transmembrane transporter activity
GO:0015631	tubulin binding	103	0	0.62	1		MF	0	tubulin binding
GO:0015923	mannosidase activity	11	0	0.07	1		MF	0	mannosidase activity
GO:0015924	mannosyl-oligosaccharide mannosidase act...	5	0	0.03	1		MF	0	mannosyl-oligosaccharide mannosidase activity
GO:0015932	nucleobase-containing compound transmemb...	18	0	0.11	1		MF	0	nucleobase-containing compound transmembrane transporter activity
GO:0016157	sucrose synthase activity	11	0	0.07	1		MF	0	sucrose synthase activity
GO:0016160	amylase activity	19	0	0.11	1		MF	0	amylase activity
GO:0016161	beta-amylase activity	10	0	0.06	1		MF	0	beta-amylase activity
GO:0016211	ammonia ligase activity	9	0	0.05	1		MF	0	ammonia ligase activity
GO:0016229	steroid dehydrogenase activity	10	0	0.06	1		MF	0	steroid dehydrogenase activity
GO:0016278	lysine N-methyltransferase activity	16	0	0.1	1		MF	0	lysine N-methyltransferase activity
GO:0016279	protein-lysine N-methyltransferase activ...	16	0	0.1	1		MF	0	protein-lysine N-methyltransferase activity
GO:0016289	CoA hydrolase activity	9	0	0.05	1		MF	0	CoA hydrolase activity
GO:0016298	lipase activity	12	0	0.07	1		MF	0	lipase activity
GO:0016307	phosphatidylinositol phosphate kinase ac...	19	0	0.11	1		MF	0	phosphatidylinositol phosphate kinase activity
GO:0016407	acetyltransferase activity	19	0	0.11	1		MF	0	acetyltransferase activity
GO:0016410	N-acyltransferase activity	17	0	0.1	1		MF	0	N-acyltransferase activity
GO:0016411	acylglycerol O-acyltransferase activity	15	0	0.09	1		MF	0	acylglycerol O-acyltransferase activity
GO:0016412	serine O-acyltransferase activity	6	0	0.04	1		MF	0	serine O-acyltransferase activity
GO:0016413	O-acetyltransferase activity	6	0	0.04	1		MF	0	O-acetyltransferase activity
GO:0016421	CoA carboxylase activity	5	0	0.03	1		MF	0	CoA carboxylase activity
GO:0016423	tRNA (guanine) methyltransferase activit...	9	0	0.05	1		MF	0	tRNA (guanine) methyltransferase activity
GO:0016538	cyclin-dependent protein serine/threonin...	8	0	0.05	1		MF	0	cyclin-dependent protein serine/threonine kinase regulator activity
GO:0016614	oxidoreductase activity, acting on CH-OH...	126	0	0.76	1		MF	0	oxidoreductase activity, acting on CH-OH group of donors
GO:0016615	malate dehydrogenase activity	9	0	0.05	1		MF	0	malate dehydrogenase activity
GO:0016616	oxidoreductase activity, acting on the C...	110	0	0.66	1		MF	0	oxidoreductase activity, acting on the CH-OH group of donors, NAD or NADP as acceptor
GO:0016620	oxidoreductase activity, acting on the a...	22	0	0.13	1		MF	0	oxidoreductase activity, acting on the aldehyde or oxo group of donors, NAD or NADP as acceptor
GO:0016624	oxidoreductase activity, acting on the a...	10	0	0.06	1		MF	0	oxidoreductase activity, acting on the aldehyde or oxo group of donors, disulfide as acceptor
GO:0016627	oxidoreductase activity, acting on the C...	39	0	0.23	1		MF	0	oxidoreductase activity, acting on the CH-CH group of donors
GO:0016628	oxidoreductase activity, acting on the C...	7	0	0.04	1		MF	0	oxidoreductase activity, acting on the CH-CH group of donors, NAD or NADP as acceptor
GO:0016634	oxidoreductase activity, acting on the C...	9	0	0.05	1		MF	0	oxidoreductase activity, acting on the CH-CH group of donors, oxygen as acceptor
GO:0016638	oxidoreductase activity, acting on the C...	16	0	0.1	1		MF	0	oxidoreductase activity, acting on the CH-NH2 group of donors
GO:0016641	oxidoreductase activity, acting on the C...	10	0	0.06	1		MF	0	oxidoreductase activity, acting on the CH-NH2 group of donors, oxygen as acceptor
GO:0016645	oxidoreductase activity, acting on the C...	22	0	0.13	1		MF	0	oxidoreductase activity, acting on the CH-NH group of donors
GO:0016646	oxidoreductase activity, acting on the C...	10	0	0.06	1		MF	0	oxidoreductase activity, acting on the CH-NH group of donors, NAD or NADP as acceptor
GO:0016651	oxidoreductase activity, acting on NAD(P...	31	0	0.19	1		MF	0	oxidoreductase activity, acting on NAD(P)H
GO:0016655	oxidoreductase activity, acting on NAD(P...	15	0	0.09	1		MF	0	oxidoreductase activity, acting on NAD(P)H, quinone or similar compound as acceptor
GO:0016671	oxidoreductase activity, acting on a sul...	12	0	0.07	1		MF	0	oxidoreductase activity, acting on a sulfur group of donors, disulfide as acceptor
GO:0016675	oxidoreductase activity, acting on a hem...	5	0	0.03	1		MF	0	oxidoreductase activity, acting on a heme group of donors
GO:0016676	oxidoreductase activity, acting on a hem...	5	0	0.03	1		MF	0	oxidoreductase activity, acting on a heme group of donors, oxygen as acceptor
GO:0016679	oxidoreductase activity, acting on diphe...	13	0	0.08	1		MF	0	oxidoreductase activity, acting on diphenols and related substances as donors
GO:0016682	oxidoreductase activity, acting on diphe...	8	0	0.05	1		MF	0	oxidoreductase activity, acting on diphenols and related substances as donors, oxygen as acceptor
GO:0016684	oxidoreductase activity, acting on perox...	156	0	0.94	1		MF	0	oxidoreductase activity, acting on peroxide as acceptor
GO:0016703	oxidoreductase activity, acting on singl...	11	0	0.07	1		MF	0	oxidoreductase activity, acting on single donors with incorporation of molecular oxygen, incorporation of one atom of oxygen (internal monooxygenases or internal mixed function oxidases)
GO:0016709	oxidoreductase activity, acting on paire...	37	0	0.22	1		MF	0	oxidoreductase activity, acting on paired donors, with incorporation or reduction of molecular oxygen, NAD(P)H as one donor, and incorporation of one atom of oxygen
GO:0016717	oxidoreductase activity, acting on paire...	15	0	0.09	1		MF	0	oxidoreductase activity, acting on paired donors, with oxidation of a pair of donors resulting in the reduction of molecular oxygen to two molecules of water
GO:0016725	oxidoreductase activity, acting on CH or...	7	0	0.04	1		MF	0	oxidoreductase activity, acting on CH or CH2 groups
GO:0016742	hydroxymethyl-, formyl- and related tran...	8	0	0.05	1		MF	0	hydroxymethyl-, formyl- and related transferase activity
GO:0016744	transferase activity, transferring aldeh...	10	0	0.06	1		MF	0	transferase activity, transferring aldehyde or ketonic groups
GO:0016755	transferase activity, transferring amino...	8	0	0.05	1		MF	0	transferase activity, transferring amino-acyl groups
GO:0016759	cellulose synthase activity	39	0	0.23	1		MF	0	cellulose synthase activity
GO:0016760	cellulose synthase (UDP-forming) activit...	39	0	0.23	1		MF	0	cellulose synthase (UDP-forming) activity
GO:0016763	transferase activity, transferring pento...	13	0	0.08	1		MF	0	transferase activity, transferring pentosyl groups
GO:0016765	transferase activity, transferring alkyl...	46	0	0.28	1		MF	0	transferase activity, transferring alkyl or aryl (other than methyl) groups
GO:0016769	transferase activity, transferring nitro...	12	0	0.07	1		MF	0	transferase activity, transferring nitrogenous groups
GO:0016774	phosphotransferase activity, carboxyl gr...	6	0	0.04	1		MF	0	phosphotransferase activity, carboxyl group as acceptor
GO:0016775	phosphotransferase activity, nitrogenous...	25	0	0.15	1		MF	0	phosphotransferase activity, nitrogenous group as acceptor
GO:0016778	diphosphotransferase activity	6	0	0.04	1		MF	0	diphosphotransferase activity
GO:0016779	nucleotidyltransferase activity	124	0	0.74	1		MF	0	nucleotidyltransferase activity
GO:0016780	phosphotransferase activity, for other s...	10	0	0.06	1		MF	0	phosphotransferase activity, for other substituted phosphate groups
GO:0016782	transferase activity, transferring sulfu...	26	0	0.16	1		MF	0	transferase activity, transferring sulfur-containing groups
GO:0016790	thiolester hydrolase activity	18	0	0.11	1		MF	0	thiolester hydrolase activity
GO:0016799	hydrolase activity, hydrolyzing N-glycos...	21	0	0.13	1		MF	0	hydrolase activity, hydrolyzing N-glycosyl compounds
GO:0016810	hydrolase activity, acting on carbon-nit...	27	0	0.16	1		MF	0	hydrolase activity, acting on carbon-nitrogen (but not peptide) bonds
GO:0016811	hydrolase activity, acting on carbon-nit...	18	0	0.11	1		MF	0	hydrolase activity, acting on carbon-nitrogen (but not peptide) bonds, in linear amides
GO:0016814	hydrolase activity, acting on carbon-nit...	7	0	0.04	1		MF	0	hydrolase activity, acting on carbon-nitrogen (but not peptide) bonds, in cyclic amidines
GO:0016832	aldehyde-lyase activity	11	0	0.07	1		MF	0	aldehyde-lyase activity
GO:0016835	carbon-oxygen lyase activity	102	0	0.61	1		MF	0	carbon-oxygen lyase activity
GO:0016836	hydro-lyase activity	40	0	0.24	1		MF	0	hydro-lyase activity
GO:0016838	carbon-oxygen lyase activity, acting on ...	57	0	0.34	1		MF	0	carbon-oxygen lyase activity, acting on phosphates
GO:0016840	carbon-nitrogen lyase activity	13	0	0.08	1		MF	0	carbon-nitrogen lyase activity
GO:0016843	amine-lyase activity	10	0	0.06	1		MF	0	amine-lyase activity
GO:0016844	strictosidine synthase activity	10	0	0.06	1		MF	0	strictosidine synthase activity
GO:0016846	carbon-sulfur lyase activity	11	0	0.07	1		MF	0	carbon-sulfur lyase activity
GO:0016854	racemase and epimerase activity	7	0	0.04	1		MF	0	racemase and epimerase activity
GO:0016859	cis-trans isomerase activity	41	0	0.25	1		MF	0	cis-trans isomerase activity
GO:0016860	intramolecular oxidoreductase activity	24	0	0.14	1		MF	0	intramolecular oxidoreductase activity
GO:0016861	intramolecular oxidoreductase activity, ...	21	0	0.13	1		MF	0	intramolecular oxidoreductase activity, interconverting aldoses and ketoses
GO:0016866	intramolecular transferase activity	33	0	0.2	1		MF	0	intramolecular transferase activity
GO:0016868	intramolecular transferase activity, pho...	14	0	0.08	1		MF	0	intramolecular transferase activity, phosphotransferases
GO:0016874	ligase activity	65	0	0.39	1		MF	0	ligase activity
GO:0016877	ligase activity, forming carbon-sulfur b...	16	0	0.1	1		MF	0	ligase activity, forming carbon-sulfur bonds
GO:0016879	ligase activity, forming carbon-nitrogen...	37	0	0.22	1		MF	0	ligase activity, forming carbon-nitrogen bonds
GO:0016880	acid-ammonia (or amide) ligase activity	9	0	0.05	1		MF	0	acid-ammonia (or amide) ligase activity
GO:0016881	acid-amino acid ligase activity	6	0	0.04	1		MF	0	acid-amino acid ligase activity
GO:0016884	carbon-nitrogen ligase activity, with gl...	7	0	0.04	1		MF	0	carbon-nitrogen ligase activity, with glutamine as amido-N-donor
GO:0016885	ligase activity, forming carbon-carbon b...	5	0	0.03	1		MF	0	ligase activity, forming carbon-carbon bonds
GO:0016887	ATPase activity	203	0	1.22	1		MF	0	ATPase activity
GO:0016891	endoribonuclease activity, producing 5'-...	177	0	1.06	1		MF	0	endoribonuclease activity, producing 5'-phosphomonoesters
GO:0016892	endoribonuclease activity, producing 3'-...	5	0	0.03	1		MF	0	endoribonuclease activity, producing 3'-phosphomonoesters
GO:0016893	endonuclease activity, active with eithe...	177	0	1.06	1		MF	0	endonuclease activity, active with either ribo- or deoxyribonucleic acids and producing 5'-phosphomonoesters
GO:0016894	endonuclease activity, active with eithe...	5	0	0.03	1		MF	0	endonuclease activity, active with either ribo- or deoxyribonucleic acids and producing 3'-phosphomonoesters
GO:0016903	oxidoreductase activity, acting on the a...	32	0	0.19	1		MF	0	oxidoreductase activity, acting on the aldehyde or oxo group of donors
GO:0017016	Ras GTPase binding	37	0	0.22	1		MF	0	Ras GTPase binding
GO:0017025	TBP-class protein binding	5	0	0.03	1		MF	0	TBP-class protein binding
GO:0017048	Rho GTPase binding	13	0	0.08	1		MF	0	Rho GTPase binding
GO:0017056	structural constituent of nuclear pore	5	0	0.03	1		MF	0	structural constituent of nuclear pore
GO:0018024	histone-lysine N-methyltransferase activ...	16	0	0.1	1		MF	0	histone-lysine N-methyltransferase activity
GO:0019104	DNA N-glycosylase activity	15	0	0.09	1		MF	0	DNA N-glycosylase activity
GO:0019139	cytokinin dehydrogenase activity	12	0	0.07	1		MF	0	cytokinin dehydrogenase activity
GO:0019200	carbohydrate kinase activity	14	0	0.08	1		MF	0	carbohydrate kinase activity
GO:0019205	nucleobase-containing compound kinase ac...	6	0	0.04	1		MF	0	nucleobase-containing compound kinase activity
GO:0019207	kinase regulator activity	12	0	0.07	1		MF	0	kinase regulator activity
GO:0019208	phosphatase regulator activity	17	0	0.1	1		MF	0	phosphatase regulator activity
GO:0019210	kinase inhibitor activity	6	0	0.04	1		MF	0	kinase inhibitor activity
GO:0019239	deaminase activity	10	0	0.06	1		MF	0	deaminase activity
GO:0019783	ubiquitin-like protein-specific protease...	51	0	0.31	1		MF	0	ubiquitin-like protein-specific protease activity
GO:0019787	ubiquitin-like protein transferase activ...	128	0	0.77	1		MF	0	ubiquitin-like protein transferase activity
GO:0019829	cation-transporting ATPase activity	13	0	0.08	1		MF	0	cation-transporting ATPase activity
GO:0019842	vitamin binding	100	0	0.6	1		MF	0	vitamin binding
GO:0019843	rRNA binding	28	0	0.17	1		MF	0	rRNA binding
GO:0019887	protein kinase regulator activity	12	0	0.07	1		MF	0	protein kinase regulator activity
GO:0019888	protein phosphatase regulator activity	15	0	0.09	1		MF	0	protein phosphatase regulator activity
GO:0019899	enzyme binding	72	0	0.43	1		MF	0	enzyme binding
GO:0019900	kinase binding	10	0	0.06	1		MF	0	kinase binding
GO:0019901	protein kinase binding	10	0	0.06	1		MF	0	protein kinase binding
GO:0022824	transmitter-gated ion channel activity	26	0	0.16	1		MF	0	transmitter-gated ion channel activity
GO:0022832	voltage-gated channel activity	10	0	0.06	1		MF	0	voltage-gated channel activity
GO:0022834	ligand-gated channel activity	26	0	0.16	1		MF	0	ligand-gated channel activity
GO:0022835	transmitter-gated channel activity	26	0	0.16	1		MF	0	transmitter-gated channel activity
GO:0022836	gated channel activity	36	0	0.22	1		MF	0	gated channel activity
GO:0022838	substrate-specific channel activity	79	0	0.47	1		MF	0	substrate-specific channel activity
GO:0022853	active ion transmembrane transporter act...	13	0	0.08	1		MF	0	active ion transmembrane transporter activity
GO:0022890	inorganic cation transmembrane transport...	196	0	1.18	1		MF	0	inorganic cation transmembrane transporter activity
GO:0030145	manganese ion binding	9	0	0.05	1		MF	0	manganese ion binding
GO:0030151	molybdenum ion binding	5	0	0.03	1		MF	0	molybdenum ion binding
GO:0030170	pyridoxal phosphate binding	86	0	0.52	1		MF	0	pyridoxal phosphate binding
GO:0030291	protein serine/threonine kinase inhibito...	6	0	0.04	1		MF	0	protein serine/threonine kinase inhibitor activity
GO:0030545	receptor regulator activity	10	0	0.06	1		MF	0	receptor regulator activity
GO:0030594	neurotransmitter receptor activity	26	0	0.16	1		MF	0	neurotransmitter receptor activity
GO:0030597	RNA glycosylase activity	5	0	0.03	1		MF	0	RNA glycosylase activity
GO:0030598	rRNA N-glycosylase activity	5	0	0.03	1		MF	0	rRNA N-glycosylase activity
GO:0030599	pectinesterase activity	80	0	0.48	1		MF	0	pectinesterase activity
GO:0030695	GTPase regulator activity	43	0	0.26	1		MF	0	GTPase regulator activity
GO:0030955	potassium ion binding	18	0	0.11	1		MF	0	potassium ion binding
GO:0030976	thiamine pyrophosphate binding	10	0	0.06	1		MF	0	thiamine pyrophosphate binding
GO:0030983	mismatched DNA binding	13	0	0.08	1		MF	0	mismatched DNA binding
GO:0031072	heat shock protein binding	11	0	0.07	1		MF	0	heat shock protein binding
GO:0031127	alpha-(1,2)-fucosyltransferase activity	8	0	0.05	1		MF	0	alpha-(1,2)-fucosyltransferase activity
GO:0031267	small GTPase binding	37	0	0.22	1		MF	0	small GTPase binding
GO:0031406	carboxylic acid binding	5	0	0.03	1		MF	0	carboxylic acid binding
GO:0031420	alkali metal ion binding	18	0	0.11	1		MF	0	alkali metal ion binding
GO:0031625	ubiquitin protein ligase binding	16	0	0.1	1		MF	0	ubiquitin protein ligase binding
GO:0031683	G-protein beta/gamma-subunit complex bin...	10	0	0.06	1		MF	0	G-protein beta/gamma-subunit complex binding
GO:0032296	double-stranded RNA-specific ribonucleas...	11	0	0.07	1		MF	0	double-stranded RNA-specific ribonuclease activity
GO:0032977	membrane insertase activity	6	0	0.04	1		MF	0	membrane insertase activity
GO:0033743	peptide-methionine (R)-S-oxide reductase...	5	0	0.03	1		MF	0	peptide-methionine (R)-S-oxide reductase activity
GO:0033764	steroid dehydrogenase activity, acting o...	10	0	0.06	1		MF	0	steroid dehydrogenase activity, acting on the CH-OH group of donors, NAD or NADP as acceptor
GO:0033926	glycopeptide alpha-N-acetylgalactosamini...	13	0	0.08	1		MF	0	glycopeptide alpha-N-acetylgalactosaminidase activity
GO:0034061	DNA polymerase activity	17	0	0.1	1		MF	0	DNA polymerase activity
GO:0034062	5'-3' RNA polymerase activity	55	0	0.33	1		MF	0	5'-3' RNA polymerase activity
GO:0034212	peptide N-acetyltransferase activity	11	0	0.07	1		MF	0	peptide N-acetyltransferase activity
GO:0035091	phosphatidylinositol binding	12	0	0.07	1		MF	0	phosphatidylinositol binding
GO:0035251	UDP-glucosyltransferase activity	61	0	0.37	1		MF	0	UDP-glucosyltransferase activity
GO:0036459	thiol-dependent ubiquitinyl hydrolase ac...	51	0	0.31	1		MF	0	thiol-dependent ubiquitinyl hydrolase activity
GO:0038023	signaling receptor activity	51	0	0.31	1		MF	0	signaling receptor activity
GO:0042054	histone methyltransferase activity	16	0	0.1	1		MF	0	histone methyltransferase activity
GO:0042393	histone binding	14	0	0.08	1		MF	0	histone binding
GO:0042623	ATPase activity, coupled	102	0	0.61	1		MF	0	ATPase activity, coupled
GO:0042625	ATPase coupled ion transmembrane transpo...	13	0	0.08	1		MF	0	ATPase coupled ion transmembrane transporter activity
GO:0042626	ATPase activity, coupled to transmembran...	76	0	0.46	1		MF	0	ATPase activity, coupled to transmembrane movement of substances
GO:0042802	identical protein binding	6	0	0.04	1		MF	0	identical protein binding
GO:0042803	protein homodimerization activity	6	0	0.04	1		MF	0	protein homodimerization activity
GO:0043015	gamma-tubulin binding	9	0	0.05	1		MF	0	gamma-tubulin binding
GO:0043021	ribonucleoprotein complex binding	15	0	0.09	1		MF	0	ribonucleoprotein complex binding
GO:0043022	ribosome binding	11	0	0.07	1		MF	0	ribosome binding
GO:0043177	organic acid binding	5	0	0.03	1		MF	0	organic acid binding
GO:0043492	ATPase activity, coupled to movement of ...	76	0	0.46	1		MF	0	ATPase activity, coupled to movement of substances
GO:0043531	ADP binding	481	0	2.89	1		MF	0	ADP binding
GO:0043733	DNA-3-methylbase glycosylase activity	13	0	0.08	1		MF	0	DNA-3-methylbase glycosylase activity
GO:0044389	ubiquitin-like protein ligase binding	16	0	0.1	1		MF	0	ubiquitin-like protein ligase binding
GO:0044769	ATPase activity, coupled to transmembran...	13	0	0.08	1		MF	0	ATPase activity, coupled to transmembrane movement of ions, rotational mechanism
GO:0044877	macromolecular complex binding	29	0	0.17	1		MF	0	protein-containing complex binding
GO:0045156	electron transporter, transferring elect...	5	0	0.03	1		MF	0	electron transporter, transferring electrons within the cyclic electron transport pathway of photosynthesis activity
GO:0045300	acyl-[acyl-carrier-protein] desaturase a...	6	0	0.04	1		MF	0	acyl-[acyl-carrier-protein] desaturase activity
GO:0046873	metal ion transmembrane transporter acti...	89	0	0.53	1		MF	0	metal ion transmembrane transporter activity
GO:0046915	transition metal ion transmembrane trans...	14	0	0.08	1		MF	0	transition metal ion transmembrane transporter activity
GO:0046933	proton-transporting ATP synthase activit...	9	0	0.05	1		MF	0	proton-transporting ATP synthase activity, rotational mechanism
GO:0047429	nucleoside-triphosphate diphosphatase ac...	8	0	0.05	1		MF	0	nucleoside-triphosphate diphosphatase activity
GO:0048018	receptor ligand activity	10	0	0.06	1		MF	0	receptor ligand activity
GO:0048037	cofactor binding	397	0	2.38	1		MF	0	cofactor binding
GO:0048038	quinone binding	12	0	0.07	1		MF	0	quinone binding
GO:0050136	NADH dehydrogenase (quinone) activity	10	0	0.06	1		MF	0	NADH dehydrogenase (quinone) activity
GO:0050660	flavin adenine dinucleotide binding	117	0	0.7	1		MF	0	flavin adenine dinucleotide binding
GO:0050661	NADP binding	50	0	0.3	1		MF	0	NADP binding
GO:0050662	coenzyme binding	284	0	1.7	1		MF	0	coenzyme binding
GO:0050664	oxidoreductase activity, acting on NAD(P...	9	0	0.05	1		MF	0	oxidoreductase activity, acting on NAD(P)H, oxygen as acceptor
GO:0051020	GTPase binding	46	0	0.28	1		MF	0	GTPase binding
GO:0051082	unfolded protein binding	40	0	0.24	1		MF	0	unfolded protein binding
GO:0051087	chaperone binding	22	0	0.13	1		MF	0	chaperone binding
GO:0051287	NAD binding	55	0	0.33	1		MF	0	NAD binding
GO:0051536	iron-sulfur cluster binding	77	0	0.46	1		MF	0	iron-sulfur cluster binding
GO:0051537	2 iron, 2 sulfur cluster binding	16	0	0.1	1		MF	0	2 iron, 2 sulfur cluster binding
GO:0051539	4 iron, 4 sulfur cluster binding	8	0	0.05	1		MF	0	4 iron, 4 sulfur cluster binding
GO:0051540	metal cluster binding	77	0	0.46	1		MF	0	metal cluster binding
GO:0052689	carboxylic ester hydrolase activity	99	0	0.59	1		MF	0	carboxylic ester hydrolase activity
GO:0060589	nucleoside-triphosphatase regulator acti...	55	0	0.33	1		MF	0	nucleoside-triphosphatase regulator activity
GO:0060590	ATPase regulator activity	12	0	0.07	1		MF	0	ATPase regulator activity
GO:0061505	DNA topoisomerase II activity	7	0	0.04	1		MF	0	DNA topoisomerase II activity
GO:0061608	nuclear import signal receptor activity	10	0	0.06	1		MF	0	nuclear import signal receptor activity
GO:0061630	ubiquitin protein ligase activity	20	0	0.12	1		MF	0	ubiquitin protein ligase activity
GO:0061659	ubiquitin-like protein ligase activity	20	0	0.12	1		MF	0	ubiquitin-like protein ligase activity
GO:0061733	peptide-lysine-N-acetyltransferase activ...	11	0	0.07	1		MF	0	peptide-lysine-N-acetyltransferase activity
GO:0070001	aspartic-type peptidase activity	18	0	0.11	1		MF	0	aspartic-type peptidase activity
GO:0070003	threonine-type peptidase activity	34	0	0.2	1		MF	0	threonine-type peptidase activity
GO:0070035	purine NTP-dependent helicase activity	13	0	0.08	1		MF	0	purine NTP-dependent helicase activity
GO:0070279	vitamin B6 binding	86	0	0.52	1		MF	0	vitamin B6 binding
GO:0070566	adenylyltransferase activity	9	0	0.05	1		MF	0	adenylyltransferase activity
GO:0070568	guanylyltransferase activity	7	0	0.04	1		MF	0	guanylyltransferase activity
GO:0070569	uridylyltransferase activity	8	0	0.05	1		MF	0	uridylyltransferase activity
GO:0071949	FAD binding	17	0	0.1	1		MF	0	FAD binding
GO:0072509	divalent inorganic cation transmembrane ...	11	0	0.07	1		MF	0	divalent inorganic cation transmembrane transporter activity
GO:0097747	RNA polymerase activity	55	0	0.33	1		MF	0	RNA polymerase activity
GO:0101005	ubiquitinyl hydrolase activity	51	0	0.31	1		MF	0	ubiquitinyl hydrolase activity
GO:0120013	intermembrane lipid transfer activity	9	0	0.05	1		MF	0	intermembrane lipid transfer activity
GO:0140097	catalytic activity, acting on DNA	71	0	0.43	1		MF	0	catalytic activity, acting on DNA
GO:0140098	catalytic activity, acting on RNA	363	0	2.18	1		MF	0	catalytic activity, acting on RNA
GO:0140101	catalytic activity, acting on a tRNA	93	0	0.56	1		MF	0	catalytic activity, acting on a tRNA
GO:0140102	catalytic activity, acting on a rRNA	7	0	0.04	1		MF	0	catalytic activity, acting on a rRNA
GO:0140103	catalytic activity, acting on a glycopro...	19	0	0.11	1		MF	0	catalytic activity, acting on a glycoprotein
GO:1901505	carbohydrate derivative transmembrane tr...	18	0	0.11	1		MF	0	carbohydrate derivative transmembrane transporter activity
GO:1901567	fatty acid derivative binding	8	0	0.05	1		MF	0	fatty acid derivative binding
GO:1901681	sulfur compound binding	20	0	0.12	1		MF	0	sulfur compound binding
GO:1901682	sulfur compound transmembrane transporte...	20	0	0.12	1		MF	0	sulfur compound transmembrane transporter activity
GO:2001070	starch binding	10	0	0.06	1		MF	0	starch binding

## Sheet: 4C2h_vs_RT_GO_enrichment
4C2h_vs_RT_GO_enrichment_results
GO_ID	Term	Annotated	DEG_number	Expected	Pvalue	DEG_ID	GO_type	enrichment_factor	GO_Term
GO:0006355	regulation of transcription, DNA-templat...	1084	15	4.62	2.3e-05	gene-LOC110673074;gene-LOC110655323;gene-LOC110665422;gene-LOC110666287;gene-LOC110667096;gene-LOC110669546;gene-LOC110669624;gene-LOC110634457;gene-LOC110634426;gene-LOC110636743;gene-LOC110636761;gene-LOC110638658;gene-LOC110644576;gene-LOC110652978;gene-LOC110653266	BP	3.24675324675325	regulation of transcription, DNA-templated
GO:0051252	regulation of RNA metabolic process	1084	15	4.62	2.3e-05	gene-LOC110673074;gene-LOC110655323;gene-LOC110665422;gene-LOC110666287;gene-LOC110667096;gene-LOC110669546;gene-LOC110669624;gene-LOC110634457;gene-LOC110634426;gene-LOC110636743;gene-LOC110636761;gene-LOC110638658;gene-LOC110644576;gene-LOC110652978;gene-LOC110653266	BP	3.24675324675325	regulation of RNA metabolic process
GO:1903506	regulation of nucleic acid-templated tra...	1084	15	4.62	2.3e-05	gene-LOC110673074;gene-LOC110655323;gene-LOC110665422;gene-LOC110666287;gene-LOC110667096;gene-LOC110669546;gene-LOC110669624;gene-LOC110634457;gene-LOC110634426;gene-LOC110636743;gene-LOC110636761;gene-LOC110638658;gene-LOC110644576;gene-LOC110652978;gene-LOC110653266	BP	3.24675324675325	regulation of nucleic acid-templated transcription
GO:2001141	regulation of RNA biosynthetic process	1084	15	4.62	2.3e-05	gene-LOC110673074;gene-LOC110655323;gene-LOC110665422;gene-LOC110666287;gene-LOC110667096;gene-LOC110669546;gene-LOC110669624;gene-LOC110634457;gene-LOC110634426;gene-LOC110636743;gene-LOC110636761;gene-LOC110638658;gene-LOC110644576;gene-LOC110652978;gene-LOC110653266	BP	3.24675324675325	regulation of RNA biosynthetic process
GO:0019219	regulation of nucleobase-containing comp...	1091	15	4.65	2.5e-05	gene-LOC110673074;gene-LOC110655323;gene-LOC110665422;gene-LOC110666287;gene-LOC110667096;gene-LOC110669546;gene-LOC110669624;gene-LOC110634457;gene-LOC110634426;gene-LOC110636743;gene-LOC110636761;gene-LOC110638658;gene-LOC110644576;gene-LOC110652978;gene-LOC110653266	BP	3.2258064516129	regulation of nucleobase-containing compound metabolic process
GO:0009889	regulation of biosynthetic process	1099	15	4.68	2.7e-05	gene-LOC110673074;gene-LOC110655323;gene-LOC110665422;gene-LOC110666287;gene-LOC110667096;gene-LOC110669546;gene-LOC110669624;gene-LOC110634457;gene-LOC110634426;gene-LOC110636743;gene-LOC110636761;gene-LOC110638658;gene-LOC110644576;gene-LOC110652978;gene-LOC110653266	BP	3.20512820512821	regulation of biosynthetic process
GO:0010556	regulation of macromolecule biosynthetic...	1099	15	4.68	2.7e-05	gene-LOC110673074;gene-LOC110655323;gene-LOC110665422;gene-LOC110666287;gene-LOC110667096;gene-LOC110669546;gene-LOC110669624;gene-LOC110634457;gene-LOC110634426;gene-LOC110636743;gene-LOC110636761;gene-LOC110638658;gene-LOC110644576;gene-LOC110652978;gene-LOC110653266	BP	3.20512820512821	regulation of macromolecule biosynthetic process
GO:0031326	regulation of cellular biosynthetic proc...	1099	15	4.68	2.7e-05	gene-LOC110673074;gene-LOC110655323;gene-LOC110665422;gene-LOC110666287;gene-LOC110667096;gene-LOC110669546;gene-LOC110669624;gene-LOC110634457;gene-LOC110634426;gene-LOC110636743;gene-LOC110636761;gene-LOC110638658;gene-LOC110644576;gene-LOC110652978;gene-LOC110653266	BP	3.20512820512821	regulation of cellular biosynthetic process
GO:2000112	regulation of cellular macromolecule bio...	1099	15	4.68	2.7e-05	gene-LOC110673074;gene-LOC110655323;gene-LOC110665422;gene-LOC110666287;gene-LOC110667096;gene-LOC110669546;gene-LOC110669624;gene-LOC110634457;gene-LOC110634426;gene-LOC110636743;gene-LOC110636761;gene-LOC110638658;gene-LOC110644576;gene-LOC110652978;gene-LOC110653266	BP	3.20512820512821	regulation of cellular macromolecule biosynthetic process
GO:0010468	regulation of gene expression	1118	15	4.76	3.3e-05	gene-LOC110673074;gene-LOC110655323;gene-LOC110665422;gene-LOC110666287;gene-LOC110667096;gene-LOC110669546;gene-LOC110669624;gene-LOC110634457;gene-LOC110634426;gene-LOC110636743;gene-LOC110636761;gene-LOC110638658;gene-LOC110644576;gene-LOC110652978;gene-LOC110653266	BP	3.15126050420168	regulation of gene expression
GO:0031323	regulation of cellular metabolic process	1117	15	4.76	3.3e-05	gene-LOC110673074;gene-LOC110655323;gene-LOC110665422;gene-LOC110666287;gene-LOC110667096;gene-LOC110669546;gene-LOC110669624;gene-LOC110634457;gene-LOC110634426;gene-LOC110636743;gene-LOC110636761;gene-LOC110638658;gene-LOC110644576;gene-LOC110652978;gene-LOC110653266	BP	3.15126050420168	regulation of cellular metabolic process
GO:0051171	regulation of nitrogen compound metaboli...	1118	15	4.76	3.3e-05	gene-LOC110673074;gene-LOC110655323;gene-LOC110665422;gene-LOC110666287;gene-LOC110667096;gene-LOC110669546;gene-LOC110669624;gene-LOC110634457;gene-LOC110634426;gene-LOC110636743;gene-LOC110636761;gene-LOC110638658;gene-LOC110644576;gene-LOC110652978;gene-LOC110653266	BP	3.15126050420168	regulation of nitrogen compound metabolic process
GO:0080090	regulation of primary metabolic process	1118	15	4.76	3.3e-05	gene-LOC110673074;gene-LOC110655323;gene-LOC110665422;gene-LOC110666287;gene-LOC110667096;gene-LOC110669546;gene-LOC110669624;gene-LOC110634457;gene-LOC110634426;gene-LOC110636743;gene-LOC110636761;gene-LOC110638658;gene-LOC110644576;gene-LOC110652978;gene-LOC110653266	BP	3.15126050420168	regulation of primary metabolic process
GO:0019222	regulation of metabolic process	1142	15	4.86	4.2e-05	gene-LOC110673074;gene-LOC110655323;gene-LOC110665422;gene-LOC110666287;gene-LOC110667096;gene-LOC110669546;gene-LOC110669624;gene-LOC110634457;gene-LOC110634426;gene-LOC110636743;gene-LOC110636761;gene-LOC110638658;gene-LOC110644576;gene-LOC110652978;gene-LOC110653266	BP	3.08641975308642	regulation of metabolic process
GO:0060255	regulation of macromolecule metabolic pr...	1140	15	4.86	4.2e-05	gene-LOC110673074;gene-LOC110655323;gene-LOC110665422;gene-LOC110666287;gene-LOC110667096;gene-LOC110669546;gene-LOC110669624;gene-LOC110634457;gene-LOC110634426;gene-LOC110636743;gene-LOC110636761;gene-LOC110638658;gene-LOC110644576;gene-LOC110652978;gene-LOC110653266	BP	3.08641975308642	regulation of macromolecule metabolic process
GO:0006351	transcription, DNA-templated	1206	15	5.14	8e-05	gene-LOC110673074;gene-LOC110655323;gene-LOC110665422;gene-LOC110666287;gene-LOC110667096;gene-LOC110669546;gene-LOC110669624;gene-LOC110634457;gene-LOC110634426;gene-LOC110636743;gene-LOC110636761;gene-LOC110638658;gene-LOC110644576;gene-LOC110652978;gene-LOC110653266	BP	2.91828793774319	transcription, DNA-templated
GO:0097659	nucleic acid-templated transcription	1206	15	5.14	8e-05	gene-LOC110673074;gene-LOC110655323;gene-LOC110665422;gene-LOC110666287;gene-LOC110667096;gene-LOC110669546;gene-LOC110669624;gene-LOC110634457;gene-LOC110634426;gene-LOC110636743;gene-LOC110636761;gene-LOC110638658;gene-LOC110644576;gene-LOC110652978;gene-LOC110653266	BP	2.91828793774319	nucleic acid-templated transcription
GO:0032774	RNA biosynthetic process	1208	15	5.15	8.2e-05	gene-LOC110673074;gene-LOC110655323;gene-LOC110665422;gene-LOC110666287;gene-LOC110667096;gene-LOC110669546;gene-LOC110669624;gene-LOC110634457;gene-LOC110634426;gene-LOC110636743;gene-LOC110636761;gene-LOC110638658;gene-LOC110644576;gene-LOC110652978;gene-LOC110653266	BP	2.9126213592233	RNA biosynthetic process
GO:0034654	nucleobase-containing compound biosynthe...	1275	15	5.43	0.00015	gene-LOC110673074;gene-LOC110655323;gene-LOC110665422;gene-LOC110666287;gene-LOC110667096;gene-LOC110669546;gene-LOC110669624;gene-LOC110634457;gene-LOC110634426;gene-LOC110636743;gene-LOC110636761;gene-LOC110638658;gene-LOC110644576;gene-LOC110652978;gene-LOC110653266	BP	2.76243093922652	nucleobase-containing compound biosynthetic process
GO:0044262	cellular carbohydrate metabolic process	131	5	0.56	0.00022	gene-LOC110645974;gene-LOC110645984;gene-LOC110637531;gene-LOC110646181;gene-LOC110646175	BP	8.92857142857143	cellular carbohydrate metabolic process
GO:0018130	heterocycle biosynthetic process	1343	15	5.72	0.00027	gene-LOC110673074;gene-LOC110655323;gene-LOC110665422;gene-LOC110666287;gene-LOC110667096;gene-LOC110669546;gene-LOC110669624;gene-LOC110634457;gene-LOC110634426;gene-LOC110636743;gene-LOC110636761;gene-LOC110638658;gene-LOC110644576;gene-LOC110652978;gene-LOC110653266	BP	2.62237762237762	heterocycle biosynthetic process
GO:0019438	aromatic compound biosynthetic process	1345	15	5.73	0.00028	gene-LOC110673074;gene-LOC110655323;gene-LOC110665422;gene-LOC110666287;gene-LOC110667096;gene-LOC110669546;gene-LOC110669624;gene-LOC110634457;gene-LOC110634426;gene-LOC110636743;gene-LOC110636761;gene-LOC110638658;gene-LOC110644576;gene-LOC110652978;gene-LOC110653266	BP	2.61780104712042	aromatic compound biosynthetic process
GO:1901362	organic cyclic compound biosynthetic pro...	1379	15	5.87	0.00036	gene-LOC110673074;gene-LOC110655323;gene-LOC110665422;gene-LOC110666287;gene-LOC110667096;gene-LOC110669546;gene-LOC110669624;gene-LOC110634457;gene-LOC110634426;gene-LOC110636743;gene-LOC110636761;gene-LOC110638658;gene-LOC110644576;gene-LOC110652978;gene-LOC110653266	BP	2.55536626916525	organic cyclic compound biosynthetic process
GO:0006073	cellular glucan metabolic process	82	4	0.35	0.00039	gene-LOC110645974;gene-LOC110645984;gene-LOC110646181;gene-LOC110646175	BP	11.4285714285714	cellular glucan metabolic process
GO:0044042	glucan metabolic process	82	4	0.35	0.00039	gene-LOC110645974;gene-LOC110645984;gene-LOC110646181;gene-LOC110646175	BP	11.4285714285714	glucan metabolic process
GO:0044260	cellular macromolecule metabolic process	4571	31	19.47	0.00039	gene-LOC110673074;gene-LOC110645974;gene-LOC110645984;gene-LOC110651514;gene-LOC110655323;gene-LOC110657078;gene-LOC110658355;gene-LOC110665422;gene-LOC110666287;gene-LOC110666834;gene-LOC110667096;gene-LOC110668667;gene-LOC110669546;gene-LOC110669624;gene-LOC110633184;gene-LOC110634457;gene-LOC110634426;gene-LOC110636743;gene-LOC110636761;gene-LOC110637464;gene-LOC110638658;gene-LOC110644576;gen…	BP	1.59219311761685	cellular macromolecule metabolic process
GO:0044264	cellular polysaccharide metabolic proces...	82	4	0.35	0.00039	gene-LOC110645974;gene-LOC110645984;gene-LOC110646181;gene-LOC110646175	BP	11.4285714285714	cellular polysaccharide metabolic process
GO:0005976	polysaccharide metabolic process	92	4	0.39	0.00061	gene-LOC110645974;gene-LOC110645984;gene-LOC110646181;gene-LOC110646175	BP	10.2564102564103	polysaccharide metabolic process
GO:0044271	cellular nitrogen compound biosynthetic ...	1828	17	7.79	0.00083	gene-LOC110673074;gene-LOC110655323;gene-LOC110665422;gene-LOC110666287;gene-LOC110666834;gene-LOC110667096;gene-LOC110669546;gene-LOC110669624;gene-LOC110633184;gene-LOC110634457;gene-LOC110634426;gene-LOC110636743;gene-LOC110636761;gene-LOC110638658;gene-LOC110644576;gene-LOC110652978;gene-LOC110653266	BP	2.18228498074454	cellular nitrogen compound biosynthetic process
GO:0016070	RNA metabolic process	1510	15	6.43	0.00097	gene-LOC110673074;gene-LOC110655323;gene-LOC110665422;gene-LOC110666287;gene-LOC110667096;gene-LOC110669546;gene-LOC110669624;gene-LOC110634457;gene-LOC110634426;gene-LOC110636743;gene-LOC110636761;gene-LOC110638658;gene-LOC110644576;gene-LOC110652978;gene-LOC110653266	BP	2.33281493001555	RNA metabolic process
GO:0009059	macromolecule biosynthetic process	1870	17	7.97	0.00108	gene-LOC110673074;gene-LOC110655323;gene-LOC110665422;gene-LOC110666287;gene-LOC110666834;gene-LOC110667096;gene-LOC110669546;gene-LOC110669624;gene-LOC110633184;gene-LOC110634457;gene-LOC110634426;gene-LOC110636743;gene-LOC110636761;gene-LOC110638658;gene-LOC110644576;gene-LOC110652978;gene-LOC110653266	BP	2.13299874529486	macromolecule biosynthetic process
GO:0034645	cellular macromolecule biosynthetic proc...	1870	17	7.97	0.00108	gene-LOC110673074;gene-LOC110655323;gene-LOC110665422;gene-LOC110666287;gene-LOC110666834;gene-LOC110667096;gene-LOC110669546;gene-LOC110669624;gene-LOC110633184;gene-LOC110634457;gene-LOC110634426;gene-LOC110636743;gene-LOC110636761;gene-LOC110638658;gene-LOC110644576;gene-LOC110652978;gene-LOC110653266	BP	2.13299874529486	cellular macromolecule biosynthetic process
GO:0010467	gene expression	1925	17	8.2	0.00151	gene-LOC110673074;gene-LOC110655323;gene-LOC110665422;gene-LOC110666287;gene-LOC110666834;gene-LOC110667096;gene-LOC110669546;gene-LOC110669624;gene-LOC110633184;gene-LOC110634457;gene-LOC110634426;gene-LOC110636743;gene-LOC110636761;gene-LOC110638658;gene-LOC110644576;gene-LOC110652978;gene-LOC110653266	BP	2.07317073170732	gene expression
GO:0090304	nucleic acid metabolic process	1771	16	7.54	0.00174	gene-LOC110673074;gene-LOC110655323;gene-LOC110665422;gene-LOC110666287;gene-LOC110667096;gene-LOC110669546;gene-LOC110669624;gene-LOC110634457;gene-LOC110634426;gene-LOC110636743;gene-LOC110636761;gene-LOC110638658;gene-LOC110644576;gene-LOC110652978;gene-LOC110653266;XLOC_013166	BP	2.12201591511936	nucleic acid metabolic process
GO:0043170	macromolecule metabolic process	4935	31	21.02	0.00192	gene-LOC110673074;gene-LOC110645974;gene-LOC110645984;gene-LOC110651514;gene-LOC110655323;gene-LOC110657078;gene-LOC110658355;gene-LOC110665422;gene-LOC110666287;gene-LOC110666834;gene-LOC110667096;gene-LOC110668667;gene-LOC110669546;gene-LOC110669624;gene-LOC110633184;gene-LOC110634457;gene-LOC110634426;gene-LOC110636743;gene-LOC110636761;gene-LOC110637464;gene-LOC110638658;gene-LOC110644576;gen…	BP	1.47478591817317	macromolecule metabolic process
GO:0050794	regulation of cellular process	1627	15	6.93	0.00211	gene-LOC110673074;gene-LOC110655323;gene-LOC110665422;gene-LOC110666287;gene-LOC110667096;gene-LOC110669546;gene-LOC110669624;gene-LOC110634457;gene-LOC110634426;gene-LOC110636743;gene-LOC110636761;gene-LOC110638658;gene-LOC110644576;gene-LOC110652978;gene-LOC110653266	BP	2.16450216450216	regulation of cellular process
GO:0050789	regulation of biological process	1662	15	7.08	0.00261	gene-LOC110673074;gene-LOC110655323;gene-LOC110665422;gene-LOC110666287;gene-LOC110667096;gene-LOC110669546;gene-LOC110669624;gene-LOC110634457;gene-LOC110634426;gene-LOC110636743;gene-LOC110636761;gene-LOC110638658;gene-LOC110644576;gene-LOC110652978;gene-LOC110653266	BP	2.11864406779661	regulation of biological process
GO:0044238	primary metabolic process	6090	35	25.94	0.00324	gene-LOC110673074;gene-LOC110645974;gene-LOC110645984;gene-LOC110651514;gene-LOC110654523;gene-LOC110655323;gene-LOC110657078;gene-LOC110658355;gene-LOC110665422;gene-LOC110666287;gene-LOC110666834;gene-LOC110667096;gene-LOC110668667;gene-LOC110669546;gene-LOC110669624;gene-LOC110633184;gene-LOC110634457;gene-LOC110634426;gene-LOC110636743;gene-LOC110636761;gene-LOC110637464;gene-LOC110637531;gen…	BP	1.34926754047803	primary metabolic process
GO:0044237	cellular metabolic process	5416	32	23.07	0.00477	gene-LOC110673074;gene-LOC110645974;gene-LOC110645984;gene-LOC110651514;gene-LOC110655323;gene-LOC110657078;gene-LOC110658355;gene-LOC110665422;gene-LOC110666287;gene-LOC110666834;gene-LOC110667096;gene-LOC110668667;gene-LOC110669546;gene-LOC110669624;gene-LOC110633184;gene-LOC110634457;gene-LOC110634426;gene-LOC110636743;gene-LOC110636761;gene-LOC110637464;gene-LOC110637531;gene-LOC110638658;gen…	BP	1.38708279150412	cellular metabolic process
GO:0006139	nucleobase-containing compound metabolic...	1994	16	8.49	0.00601	gene-LOC110673074;gene-LOC110655323;gene-LOC110665422;gene-LOC110666287;gene-LOC110667096;gene-LOC110669546;gene-LOC110669624;gene-LOC110634457;gene-LOC110634426;gene-LOC110636743;gene-LOC110636761;gene-LOC110638658;gene-LOC110644576;gene-LOC110652978;gene-LOC110653266;XLOC_013166	BP	1.88457008244994	nucleobase-containing compound metabolic process
GO:0071704	organic substance metabolic process	6263	35	26.68	0.00615	gene-LOC110673074;gene-LOC110645974;gene-LOC110645984;gene-LOC110651514;gene-LOC110654523;gene-LOC110655323;gene-LOC110657078;gene-LOC110658355;gene-LOC110665422;gene-LOC110666287;gene-LOC110666834;gene-LOC110667096;gene-LOC110668667;gene-LOC110669546;gene-LOC110669624;gene-LOC110633184;gene-LOC110634457;gene-LOC110634426;gene-LOC110636743;gene-LOC110636761;gene-LOC110637464;gene-LOC110637531;gen…	BP	1.31184407796102	organic substance metabolic process
GO:0006413	translational initiation	29	2	0.12	0.00669	gene-LOC110666834;gene-LOC110633184	BP	16.6666666666667	translational initiation
GO:0044249	cellular biosynthetic process	2247	17	9.57	0.00814	gene-LOC110673074;gene-LOC110655323;gene-LOC110665422;gene-LOC110666287;gene-LOC110666834;gene-LOC110667096;gene-LOC110669546;gene-LOC110669624;gene-LOC110633184;gene-LOC110634457;gene-LOC110634426;gene-LOC110636743;gene-LOC110636761;gene-LOC110638658;gene-LOC110644576;gene-LOC110652978;gene-LOC110653266	BP	1.77638453500522	cellular biosynthetic process
GO:0046483	heterocycle metabolic process	2093	16	8.92	0.0097	gene-LOC110673074;gene-LOC110655323;gene-LOC110665422;gene-LOC110666287;gene-LOC110667096;gene-LOC110669546;gene-LOC110669624;gene-LOC110634457;gene-LOC110634426;gene-LOC110636743;gene-LOC110636761;gene-LOC110638658;gene-LOC110644576;gene-LOC110652978;gene-LOC110653266;XLOC_013166	BP	1.79372197309417	heterocycle metabolic process
GO:1901576	organic substance biosynthetic process	2287	17	9.74	0.00975	gene-LOC110673074;gene-LOC110655323;gene-LOC110665422;gene-LOC110666287;gene-LOC110666834;gene-LOC110667096;gene-LOC110669546;gene-LOC110669624;gene-LOC110633184;gene-LOC110634457;gene-LOC110634426;gene-LOC110636743;gene-LOC110636761;gene-LOC110638658;gene-LOC110644576;gene-LOC110652978;gene-LOC110653266	BP	1.74537987679671	organic substance biosynthetic process
GO:0006725	cellular aromatic compound metabolic pro...	2101	16	8.95	0.01007	gene-LOC110673074;gene-LOC110655323;gene-LOC110665422;gene-LOC110666287;gene-LOC110667096;gene-LOC110669546;gene-LOC110669624;gene-LOC110634457;gene-LOC110634426;gene-LOC110636743;gene-LOC110636761;gene-LOC110638658;gene-LOC110644576;gene-LOC110652978;gene-LOC110653266;XLOC_013166	BP	1.7877094972067	cellular aromatic compound metabolic process
GO:1901360	organic cyclic compound metabolic proces...	2121	16	9.04	0.01103	gene-LOC110673074;gene-LOC110655323;gene-LOC110665422;gene-LOC110666287;gene-LOC110667096;gene-LOC110669546;gene-LOC110669624;gene-LOC110634457;gene-LOC110634426;gene-LOC110636743;gene-LOC110636761;gene-LOC110638658;gene-LOC110644576;gene-LOC110652978;gene-LOC110653266;XLOC_013166	BP	1.76991150442478	organic cyclic compound metabolic process
GO:0034641	cellular nitrogen compound metabolic pro...	2534	18	10.79	0.01205	gene-LOC110673074;gene-LOC110655323;gene-LOC110665422;gene-LOC110666287;gene-LOC110666834;gene-LOC110667096;gene-LOC110669546;gene-LOC110669624;gene-LOC110633184;gene-LOC110634457;gene-LOC110634426;gene-LOC110636743;gene-LOC110636761;gene-LOC110638658;gene-LOC110644576;gene-LOC110652978;gene-LOC110653266;XLOC_013166	BP	1.66821130676552	cellular nitrogen compound metabolic process
GO:0009058	biosynthetic process	2413	17	10.28	0.01662	gene-LOC110673074;gene-LOC110655323;gene-LOC110665422;gene-LOC110666287;gene-LOC110666834;gene-LOC110667096;gene-LOC110669546;gene-LOC110669624;gene-LOC110633184;gene-LOC110634457;gene-LOC110634426;gene-LOC110636743;gene-LOC110636761;gene-LOC110638658;gene-LOC110644576;gene-LOC110652978;gene-LOC110653266	BP	1.65369649805447	biosynthetic process
GO:0000226	microtubule cytoskeleton organization	6	1	0.03	0.02529	gene-LOC110658588	BP	33.3333333333333	microtubule cytoskeleton organization
GO:0007051	spindle organization	6	1	0.03	0.02529	gene-LOC110658588	BP	33.3333333333333	spindle organization
GO:0051225	spindle assembly	6	1	0.03	0.02529	gene-LOC110658588	BP	33.3333333333333	spindle assembly
GO:0005975	carbohydrate metabolic process	643	6	2.74	0.05351	gene-LOC110645974;gene-LOC110645984;gene-LOC110637531;gene-LOC110644299;gene-LOC110646181;gene-LOC110646175	BP	2.18978102189781	carbohydrate metabolic process
GO:0005985	sucrose metabolic process	13	1	0.06	0.05402	gene-LOC110637531	BP	16.6666666666667	sucrose metabolic process
GO:0006825	copper ion transport	13	1	0.06	0.05402	gene-LOC110652015	BP	16.6666666666667	copper ion transport
GO:0070925	organelle assembly	13	1	0.06	0.05402	gene-LOC110658588	BP	16.6666666666667	organelle assembly
GO:0006952	defense response	102	2	0.43	0.06989	gene-LOC110653574;gene-LOC110653818	BP	4.65116279069767	defense response
GO:0000041	transition metal ion transport	17	1	0.07	0.07005	gene-LOC110652015	BP	14.2857142857143	transition metal ion transport
GO:0022402	cell cycle process	26	1	0.11	0.10518	gene-LOC110658588	BP	9.09090909090909	cell cycle process
GO:0006807	nitrogen compound metabolic process	5286	27	22.52	0.11407	gene-LOC110673074;gene-LOC110651514;gene-LOC110655323;gene-LOC110657078;gene-LOC110658355;gene-LOC110665422;gene-LOC110666287;gene-LOC110666834;gene-LOC110667096;gene-LOC110668667;gene-LOC110669546;gene-LOC110669624;gene-LOC110633184;gene-LOC110634457;gene-LOC110634426;gene-LOC110636743;gene-LOC110636761;gene-LOC110637464;gene-LOC110638658;gene-LOC110644576;gene-LOC110646309;gene-LOC110646592;gen…	BP	1.19893428063943	nitrogen compound metabolic process
GO:0007010	cytoskeleton organization	30	1	0.13	0.12037	gene-LOC110658588	BP	7.69230769230769	cytoskeleton organization
GO:0005984	disaccharide metabolic process	41	1	0.17	0.16085	gene-LOC110637531	BP	5.88235294117647	disaccharide metabolic process
GO:0009311	oligosaccharide metabolic process	45	1	0.19	0.17512	gene-LOC110637531	BP	5.26315789473684	oligosaccharide metabolic process
GO:0030001	metal ion transport	180	2	0.77	0.17838	gene-LOC110656470;gene-LOC110652015	BP	2.5974025974026	metal ion transport
GO:0007049	cell cycle	46	1	0.2	0.17865	gene-LOC110658588	BP	5	cell cycle
GO:0016567	protein ubiquitination	86	1	0.37	0.30833	gene-LOC110657078	BP	2.7027027027027	protein ubiquitination
GO:0032446	protein modification by small protein co...	88	1	0.37	0.31426	gene-LOC110657078	BP	2.7027027027027	protein modification by small protein conjugation
GO:0015074	DNA integration	91	1	0.39	0.32307	XLOC_013166	BP	2.56410256410256	DNA integration
GO:0007017	microtubule-based process	105	1	0.45	0.3627	gene-LOC110658588	BP	2.22222222222222	microtubule-based process
GO:0008037	cell recognition	116	1	0.49	0.39224	gene-LOC110651514	BP	2.04081632653061	cell recognition
GO:0009856	pollination	116	1	0.49	0.39224	gene-LOC110651514	BP	2.04081632653061	pollination
GO:0009875	pollen-pistil interaction	116	1	0.49	0.39224	gene-LOC110651514	BP	2.04081632653061	pollen-pistil interaction
GO:0044706	multi-multicellular organism process	116	1	0.49	0.39224	gene-LOC110651514	BP	2.04081632653061	multi-multicellular organism process
GO:0048544	recognition of pollen	116	1	0.49	0.39224	gene-LOC110651514	BP	2.04081632653061	recognition of pollen
GO:0022414	reproductive process	122	1	0.52	0.40779	gene-LOC110651514	BP	1.92307692307692	reproductive process
GO:0022607	cellular component assembly	126	1	0.54	0.41794	gene-LOC110658588	BP	1.85185185185185	cellular component assembly
GO:0006812	cation transport	343	2	1.46	0.43203	gene-LOC110656470;gene-LOC110652015	BP	1.36986301369863	cation transport
GO:0070647	protein modification by small protein co...	134	1	0.57	0.43772	gene-LOC110657078	BP	1.75438596491228	protein modification by small protein conjugation or removal
GO:0006950	response to stress	351	2	1.5	0.44377	gene-LOC110653574;gene-LOC110653818	BP	1.33333333333333	response to stress
GO:0006629	lipid metabolic process	384	2	1.64	0.4908	gene-LOC110654523;gene-LOC110649021	BP	1.21951219512195	lipid metabolic process
GO:0006996	organelle organization	168	1	0.72	0.51473	gene-LOC110658588	BP	1.38888888888889	organelle organization
GO:0044085	cellular component biogenesis	180	1	0.77	0.53937	gene-LOC110658588	BP	1.2987012987013	cellular component biogenesis
GO:0006468	protein phosphorylation	1882	8	8.02	0.56414	gene-LOC110651514;gene-LOC110658355;gene-LOC110668667;gene-LOC110637464;gene-LOC110646309;gene-LOC110646592;gene-LOC110651023;gene-LOC110651615	BP	0.997506234413965	protein phosphorylation
GO:0006811	ion transport	472	2	2.01	0.6038	gene-LOC110656470;gene-LOC110652015	BP	0.995024875621891	ion transport
GO:0016310	phosphorylation	1951	8	8.31	0.60854	gene-LOC110651514;gene-LOC110658355;gene-LOC110668667;gene-LOC110637464;gene-LOC110646309;gene-LOC110646592;gene-LOC110651023;gene-LOC110651615	BP	0.962695547533093	phosphorylation
GO:0006412	translation	479	2	2.04	0.61196	gene-LOC110666834;gene-LOC110633184	BP	0.980392156862745	translation
GO:0006464	cellular protein modification process	2199	9	9.37	0.61303	gene-LOC110651514;gene-LOC110657078;gene-LOC110658355;gene-LOC110668667;gene-LOC110637464;gene-LOC110646309;gene-LOC110646592;gene-LOC110651023;gene-LOC110651615	BP	0.96051227321238	cellular protein modification process
GO:0036211	protein modification process	2199	9	9.37	0.61303	gene-LOC110651514;gene-LOC110657078;gene-LOC110658355;gene-LOC110668667;gene-LOC110637464;gene-LOC110646309;gene-LOC110646592;gene-LOC110651023;gene-LOC110651615	BP	0.96051227321238	protein modification process
GO:0043043	peptide biosynthetic process	483	2	2.06	0.61657	gene-LOC110666834;gene-LOC110633184	BP	0.970873786407767	peptide biosynthetic process
GO:0006518	peptide metabolic process	494	2	2.1	0.62904	gene-LOC110666834;gene-LOC110633184	BP	0.952380952380952	peptide metabolic process
GO:0043604	amide biosynthetic process	494	2	2.1	0.62904	gene-LOC110666834;gene-LOC110633184	BP	0.952380952380952	amide biosynthetic process
GO:0043412	macromolecule modification	2253	9	9.6	0.6448	gene-LOC110651514;gene-LOC110657078;gene-LOC110658355;gene-LOC110668667;gene-LOC110637464;gene-LOC110646309;gene-LOC110646592;gene-LOC110651023;gene-LOC110651615	BP	0.9375	macromolecule modification
GO:0043603	cellular amide metabolic process	509	2	2.17	0.64555	gene-LOC110666834;gene-LOC110633184	BP	0.921658986175115	cellular amide metabolic process
GO:0044267	cellular protein metabolic process	2784	11	11.86	0.67047	gene-LOC110651514;gene-LOC110657078;gene-LOC110658355;gene-LOC110666834;gene-LOC110668667;gene-LOC110633184;gene-LOC110637464;gene-LOC110646309;gene-LOC110646592;gene-LOC110651023;gene-LOC110651615	BP	0.927487352445194	cellular protein metabolic process
GO:0006259	DNA metabolic process	267	1	1.14	0.68487	XLOC_013166	BP	0.87719298245614	DNA metabolic process
GO:0006793	phosphorus metabolic process	2160	8	9.2	0.72877	gene-LOC110651514;gene-LOC110658355;gene-LOC110668667;gene-LOC110637464;gene-LOC110646309;gene-LOC110646592;gene-LOC110651023;gene-LOC110651615	BP	0.869565217391304	phosphorus metabolic process
GO:0006796	phosphate-containing compound metabolic ...	2160	8	9.2	0.72877	gene-LOC110651514;gene-LOC110658355;gene-LOC110668667;gene-LOC110637464;gene-LOC110646309;gene-LOC110646592;gene-LOC110651023;gene-LOC110651615	BP	0.869565217391304	phosphate-containing compound metabolic process
GO:0016043	cellular component organization	333	1	1.42	0.76424	gene-LOC110658588	BP	0.704225352112676	cellular component organization
GO:0019538	protein metabolic process	3120	11	13.29	0.81985	gene-LOC110651514;gene-LOC110657078;gene-LOC110658355;gene-LOC110666834;gene-LOC110668667;gene-LOC110633184;gene-LOC110637464;gene-LOC110646309;gene-LOC110646592;gene-LOC110651023;gene-LOC110651615	BP	0.827689992475546	protein metabolic process
GO:1901566	organonitrogen compound biosynthetic pro...	783	2	3.34	0.85696	gene-LOC110666834;gene-LOC110633184	BP	0.598802395209581	organonitrogen compound biosynthetic process
GO:0007154	cell communication	451	1	1.92	0.86035	gene-LOC110651514	BP	0.520833333333333	cell communication
GO:0055114	oxidation-reduction process	1475	4	6.28	0.89161	gene-LOC110655445;gene-LOC110657154;gene-LOC110665573;gene-LOC110646230	BP	0.636942675159236	oxidation-reduction process
GO:1901564	organonitrogen compound metabolic proces...	3549	11	15.12	0.93239	gene-LOC110651514;gene-LOC110657078;gene-LOC110658355;gene-LOC110666834;gene-LOC110668667;gene-LOC110633184;gene-LOC110637464;gene-LOC110646309;gene-LOC110646592;gene-LOC110651023;gene-LOC110651615	BP	0.727513227513228	organonitrogen compound metabolic process
GO:0006810	transport	1449	2	6.17	0.98954	gene-LOC110656470;gene-LOC110652015	BP	0.324149108589951	transport
GO:0051234	establishment of localization	1452	2	6.19	0.98967	gene-LOC110656470;gene-LOC110652015	BP	0.323101777059774	establishment of localization
GO:0000070	mitotic sister chromatid segregation	9	0	0.04	1		BP	0	mitotic sister chromatid segregation
GO:0000075	cell cycle checkpoint	6	0	0.03	1		BP	0	cell cycle checkpoint
GO:0000079	regulation of cyclin-dependent protein s...	10	0	0.04	1		BP	0	regulation of cyclin-dependent protein serine/threonine kinase activity
GO:0000096	sulfur amino acid metabolic process	12	0	0.05	1		BP	0	sulfur amino acid metabolic process
GO:0000097	sulfur amino acid biosynthetic process	9	0	0.04	1		BP	0	sulfur amino acid biosynthetic process
GO:0000105	histidine biosynthetic process	9	0	0.04	1		BP	0	histidine biosynthetic process
GO:0000160	phosphorelay signal transduction system	73	0	0.31	1		BP	0	phosphorelay signal transduction system
GO:0000271	polysaccharide biosynthetic process	47	0	0.2	1		BP	0	polysaccharide biosynthetic process
GO:0000272	polysaccharide catabolic process	10	0	0.04	1		BP	0	polysaccharide catabolic process
GO:0000278	mitotic cell cycle	13	0	0.06	1		BP	0	mitotic cell cycle
GO:0000280	nuclear division	12	0	0.05	1		BP	0	nuclear division
GO:0000375	RNA splicing, via transesterification re...	18	0	0.08	1		BP	0	RNA splicing, via transesterification reactions
GO:0000377	RNA splicing, via transesterification re...	18	0	0.08	1		BP	0	RNA splicing, via transesterification reactions with bulged adenosine as nucleophile
GO:0000398	mRNA splicing, via spliceosome	18	0	0.08	1		BP	0	mRNA splicing, via spliceosome
GO:0000413	protein peptidyl-prolyl isomerization	39	0	0.17	1		BP	0	protein peptidyl-prolyl isomerization
GO:0000723	telomere maintenance	6	0	0.03	1		BP	0	telomere maintenance
GO:0000819	sister chromatid segregation	9	0	0.04	1		BP	0	sister chromatid segregation
GO:0000956	nuclear-transcribed mRNA catabolic proce...	7	0	0.03	1		BP	0	nuclear-transcribed mRNA catabolic process
GO:0001510	RNA methylation	6	0	0.03	1		BP	0	RNA methylation
GO:0001522	pseudouridine synthesis	26	0	0.11	1		BP	0	pseudouridine synthesis
GO:0001932	regulation of protein phosphorylation	10	0	0.04	1		BP	0	regulation of protein phosphorylation
GO:0002097	tRNA wobble base modification	9	0	0.04	1		BP	0	tRNA wobble base modification
GO:0002098	tRNA wobble uridine modification	7	0	0.03	1		BP	0	tRNA wobble uridine modification
GO:0002682	regulation of immune system process	6	0	0.03	1		BP	0	regulation of immune system process
GO:0002831	regulation of response to biotic stimulu...	6	0	0.03	1		BP	0	regulation of response to biotic stimulus
GO:0003333	amino acid transmembrane transport	6	0	0.03	1		BP	0	amino acid transmembrane transport
GO:0005991	trehalose metabolic process	28	0	0.12	1		BP	0	trehalose metabolic process
GO:0005992	trehalose biosynthetic process	26	0	0.11	1		BP	0	trehalose biosynthetic process
GO:0005996	monosaccharide metabolic process	27	0	0.12	1		BP	0	monosaccharide metabolic process
GO:0006006	glucose metabolic process	18	0	0.08	1		BP	0	glucose metabolic process
GO:0006013	mannose metabolic process	6	0	0.03	1		BP	0	mannose metabolic process
GO:0006020	inositol metabolic process	5	0	0.02	1		BP	0	inositol metabolic process
GO:0006022	aminoglycan metabolic process	22	0	0.09	1		BP	0	aminoglycan metabolic process
GO:0006026	aminoglycan catabolic process	22	0	0.09	1		BP	0	aminoglycan catabolic process
GO:0006030	chitin metabolic process	22	0	0.09	1		BP	0	chitin metabolic process
GO:0006032	chitin catabolic process	22	0	0.09	1		BP	0	chitin catabolic process
GO:0006040	amino sugar metabolic process	22	0	0.09	1		BP	0	amino sugar metabolic process
GO:0006066	alcohol metabolic process	12	0	0.05	1		BP	0	alcohol metabolic process
GO:0006072	glycerol-3-phosphate metabolic process	6	0	0.03	1		BP	0	glycerol-3-phosphate metabolic process
GO:0006074	(1->3)-beta-D-glucan metabolic process	8	0	0.03	1		BP	0	(1->3)-beta-D-glucan metabolic process
GO:0006075	(1->3)-beta-D-glucan biosynthetic proces...	8	0	0.03	1		BP	0	(1->3)-beta-D-glucan biosynthetic process
GO:0006081	cellular aldehyde metabolic process	16	0	0.07	1		BP	0	cellular aldehyde metabolic process
GO:0006082	organic acid metabolic process	330	0	1.41	1		BP	0	organic acid metabolic process
GO:0006090	pyruvate metabolic process	53	0	0.23	1		BP	0	pyruvate metabolic process
GO:0006091	generation of precursor metabolites and ...	87	0	0.37	1		BP	0	generation of precursor metabolites and energy
GO:0006094	gluconeogenesis	9	0	0.04	1		BP	0	gluconeogenesis
GO:0006096	glycolytic process	51	0	0.22	1		BP	0	glycolytic process
GO:0006098	pentose-phosphate shunt	12	0	0.05	1		BP	0	pentose-phosphate shunt
GO:0006099	tricarboxylic acid cycle	6	0	0.03	1		BP	0	tricarboxylic acid cycle
GO:0006101	citrate metabolic process	6	0	0.03	1		BP	0	citrate metabolic process
GO:0006119	oxidative phosphorylation	5	0	0.02	1		BP	0	oxidative phosphorylation
GO:0006122	mitochondrial electron transport, ubiqui...	5	0	0.02	1		BP	0	mitochondrial electron transport, ubiquinol to cytochrome c
GO:0006163	purine nucleotide metabolic process	125	0	0.53	1		BP	0	purine nucleotide metabolic process
GO:0006164	purine nucleotide biosynthetic process	46	0	0.2	1		BP	0	purine nucleotide biosynthetic process
GO:0006165	nucleoside diphosphate phosphorylation	51	0	0.22	1		BP	0	nucleoside diphosphate phosphorylation
GO:0006220	pyrimidine nucleotide metabolic process	8	0	0.03	1		BP	0	pyrimidine nucleotide metabolic process
GO:0006221	pyrimidine nucleotide biosynthetic proce...	8	0	0.03	1		BP	0	pyrimidine nucleotide biosynthetic process
GO:0006260	DNA replication	49	0	0.21	1		BP	0	DNA replication
GO:0006261	DNA-dependent DNA replication	13	0	0.06	1		BP	0	DNA-dependent DNA replication
GO:0006265	DNA topological change	13	0	0.06	1		BP	0	DNA topological change
GO:0006270	DNA replication initiation	10	0	0.04	1		BP	0	DNA replication initiation
GO:0006281	DNA repair	102	0	0.43	1		BP	0	DNA repair
GO:0006284	base-excision repair	24	0	0.1	1		BP	0	base-excision repair
GO:0006289	nucleotide-excision repair	16	0	0.07	1		BP	0	nucleotide-excision repair
GO:0006298	mismatch repair	13	0	0.06	1		BP	0	mismatch repair
GO:0006302	double-strand break repair	6	0	0.03	1		BP	0	double-strand break repair
GO:0006308	DNA catabolic process	8	0	0.03	1		BP	0	DNA catabolic process
GO:0006310	DNA recombination	9	0	0.04	1		BP	0	DNA recombination
GO:0006323	DNA packaging	31	0	0.13	1		BP	0	DNA packaging
GO:0006325	chromatin organization	64	0	0.27	1		BP	0	chromatin organization
GO:0006333	chromatin assembly or disassembly	32	0	0.14	1		BP	0	chromatin assembly or disassembly
GO:0006334	nucleosome assembly	30	0	0.13	1		BP	0	nucleosome assembly
GO:0006352	DNA-templated transcription, initiation	45	0	0.19	1		BP	0	DNA-templated transcription, initiation
GO:0006354	DNA-templated transcription, elongation	8	0	0.03	1		BP	0	DNA-templated transcription, elongation
GO:0006357	regulation of transcription from RNA pol...	19	0	0.08	1		BP	0	regulation of transcription by RNA polymerase II
GO:0006364	rRNA processing	27	0	0.12	1		BP	0	rRNA processing
GO:0006366	transcription from RNA polymerase II pro...	37	0	0.16	1		BP	0	transcription by RNA polymerase II
GO:0006367	transcription initiation from RNA polyme...	16	0	0.07	1		BP	0	transcription initiation from RNA polymerase II promoter
GO:0006368	transcription elongation from RNA polyme...	8	0	0.03	1		BP	0	transcription elongation from RNA polymerase II promoter
GO:0006383	transcription from RNA polymerase III pr...	6	0	0.03	1		BP	0	transcription by RNA polymerase III
GO:0006396	RNA processing	196	0	0.83	1		BP	0	RNA processing
GO:0006397	mRNA processing	57	0	0.24	1		BP	0	mRNA processing
GO:0006399	tRNA metabolic process	119	0	0.51	1		BP	0	tRNA metabolic process
GO:0006400	tRNA modification	21	0	0.09	1		BP	0	tRNA modification
GO:0006401	RNA catabolic process	8	0	0.03	1		BP	0	RNA catabolic process
GO:0006402	mRNA catabolic process	7	0	0.03	1		BP	0	mRNA catabolic process
GO:0006403	RNA localization	6	0	0.03	1		BP	0	RNA localization
GO:0006405	RNA export from nucleus	6	0	0.03	1		BP	0	RNA export from nucleus
GO:0006406	mRNA export from nucleus	6	0	0.03	1		BP	0	mRNA export from nucleus
GO:0006414	translational elongation	18	0	0.08	1		BP	0	translational elongation
GO:0006415	translational termination	15	0	0.06	1		BP	0	translational termination
GO:0006417	regulation of translation	12	0	0.05	1		BP	0	regulation of translation
GO:0006418	tRNA aminoacylation for protein translat...	58	0	0.25	1		BP	0	tRNA aminoacylation for protein translation
GO:0006448	regulation of translational elongation	7	0	0.03	1		BP	0	regulation of translational elongation
GO:0006449	regulation of translational termination	7	0	0.03	1		BP	0	regulation of translational termination
GO:0006452	translational frameshifting	7	0	0.03	1		BP	0	translational frameshifting
GO:0006457	protein folding	49	0	0.21	1		BP	0	protein folding
GO:0006465	signal peptide processing	9	0	0.04	1		BP	0	signal peptide processing
GO:0006473	protein acetylation	10	0	0.04	1		BP	0	protein acetylation
GO:0006475	internal protein amino acid acetylation	8	0	0.03	1		BP	0	internal protein amino acid acetylation
GO:0006479	protein methylation	17	0	0.07	1		BP	0	protein methylation
GO:0006486	protein glycosylation	73	0	0.31	1		BP	0	protein glycosylation
GO:0006487	protein N-linked glycosylation	12	0	0.05	1		BP	0	protein N-linked glycosylation
GO:0006497	protein lipidation	16	0	0.07	1		BP	0	protein lipidation
GO:0006505	GPI anchor metabolic process	16	0	0.07	1		BP	0	GPI anchor metabolic process
GO:0006506	GPI anchor biosynthetic process	16	0	0.07	1		BP	0	GPI anchor biosynthetic process
GO:0006508	proteolysis	482	0	2.05	1		BP	0	proteolysis
GO:0006511	ubiquitin-dependent protein catabolic pr...	78	0	0.33	1		BP	0	ubiquitin-dependent protein catabolic process
GO:0006520	cellular amino acid metabolic process	174	0	0.74	1		BP	0	cellular amino acid metabolic process
GO:0006525	arginine metabolic process	5	0	0.02	1		BP	0	arginine metabolic process
GO:0006526	arginine biosynthetic process	5	0	0.02	1		BP	0	arginine biosynthetic process
GO:0006534	cysteine metabolic process	6	0	0.03	1		BP	0	cysteine metabolic process
GO:0006535	cysteine biosynthetic process from serin...	6	0	0.03	1		BP	0	cysteine biosynthetic process from serine
GO:0006541	glutamine metabolic process	8	0	0.03	1		BP	0	glutamine metabolic process
GO:0006542	glutamine biosynthetic process	8	0	0.03	1		BP	0	glutamine biosynthetic process
GO:0006547	histidine metabolic process	9	0	0.04	1		BP	0	histidine metabolic process
GO:0006553	lysine metabolic process	5	0	0.02	1		BP	0	lysine metabolic process
GO:0006555	methionine metabolic process	5	0	0.02	1		BP	0	methionine metabolic process
GO:0006556	S-adenosylmethionine biosynthetic proces...	7	0	0.03	1		BP	0	S-adenosylmethionine biosynthetic process
GO:0006558	L-phenylalanine metabolic process	9	0	0.04	1		BP	0	L-phenylalanine metabolic process
GO:0006563	L-serine metabolic process	6	0	0.03	1		BP	0	L-serine metabolic process
GO:0006568	tryptophan metabolic process	16	0	0.07	1		BP	0	tryptophan metabolic process
GO:0006569	tryptophan catabolic process	12	0	0.05	1		BP	0	tryptophan catabolic process
GO:0006575	cellular modified amino acid metabolic p...	15	0	0.06	1		BP	0	cellular modified amino acid metabolic process
GO:0006576	cellular biogenic amine metabolic proces...	28	0	0.12	1		BP	0	cellular biogenic amine metabolic process
GO:0006586	indolalkylamine metabolic process	16	0	0.07	1		BP	0	indolalkylamine metabolic process
GO:0006595	polyamine metabolic process	10	0	0.04	1		BP	0	polyamine metabolic process
GO:0006596	polyamine biosynthetic process	10	0	0.04	1		BP	0	polyamine biosynthetic process
GO:0006597	spermine biosynthetic process	8	0	0.03	1		BP	0	spermine biosynthetic process
GO:0006605	protein targeting	26	0	0.11	1		BP	0	protein targeting
GO:0006606	protein import into nucleus	11	0	0.05	1		BP	0	protein import into nucleus
GO:0006611	protein export from nucleus	6	0	0.03	1		BP	0	protein export from nucleus
GO:0006612	protein targeting to membrane	16	0	0.07	1		BP	0	protein targeting to membrane
GO:0006613	cotranslational protein targeting to mem...	16	0	0.07	1		BP	0	cotranslational protein targeting to membrane
GO:0006614	SRP-dependent cotranslational protein ta...	16	0	0.07	1		BP	0	SRP-dependent cotranslational protein targeting to membrane
GO:0006621	protein retention in ER lumen	11	0	0.05	1		BP	0	protein retention in ER lumen
GO:0006631	fatty acid metabolic process	64	0	0.27	1		BP	0	fatty acid metabolic process
GO:0006633	fatty acid biosynthetic process	44	0	0.19	1		BP	0	fatty acid biosynthetic process
GO:0006635	fatty acid beta-oxidation	8	0	0.03	1		BP	0	fatty acid beta-oxidation
GO:0006643	membrane lipid metabolic process	25	0	0.11	1		BP	0	membrane lipid metabolic process
GO:0006644	phospholipid metabolic process	62	0	0.26	1		BP	0	phospholipid metabolic process
GO:0006650	glycerophospholipid metabolic process	46	0	0.2	1		BP	0	glycerophospholipid metabolic process
GO:0006661	phosphatidylinositol biosynthetic proces...	16	0	0.07	1		BP	0	phosphatidylinositol biosynthetic process
GO:0006664	glycolipid metabolic process	23	0	0.1	1		BP	0	glycolipid metabolic process
GO:0006694	steroid biosynthetic process	15	0	0.06	1		BP	0	steroid biosynthetic process
GO:0006720	isoprenoid metabolic process	35	0	0.15	1		BP	0	isoprenoid metabolic process
GO:0006721	terpenoid metabolic process	14	0	0.06	1		BP	0	terpenoid metabolic process
GO:0006732	coenzyme metabolic process	110	0	0.47	1		BP	0	coenzyme metabolic process
GO:0006733	oxidoreduction coenzyme metabolic proces...	72	0	0.31	1		BP	0	oxidoreduction coenzyme metabolic process
GO:0006739	NADP metabolic process	17	0	0.07	1		BP	0	NADP metabolic process
GO:0006741	NADP biosynthetic process	5	0	0.02	1		BP	0	NADP biosynthetic process
GO:0006753	nucleoside phosphate metabolic process	163	0	0.69	1		BP	0	nucleoside phosphate metabolic process
GO:0006754	ATP biosynthetic process	32	0	0.14	1		BP	0	ATP biosynthetic process
GO:0006757	ATP generation from ADP	51	0	0.22	1		BP	0	ATP generation from ADP
GO:0006760	folic acid-containing compound metabolic...	6	0	0.03	1		BP	0	folic acid-containing compound metabolic process
GO:0006766	vitamin metabolic process	18	0	0.08	1		BP	0	vitamin metabolic process
GO:0006767	water-soluble vitamin metabolic process	18	0	0.08	1		BP	0	water-soluble vitamin metabolic process
GO:0006771	riboflavin metabolic process	10	0	0.04	1		BP	0	riboflavin metabolic process
GO:0006778	porphyrin-containing compound metabolic ...	19	0	0.08	1		BP	0	porphyrin-containing compound metabolic process
GO:0006779	porphyrin-containing compound biosynthet...	10	0	0.04	1		BP	0	porphyrin-containing compound biosynthetic process
GO:0006787	porphyrin-containing compound catabolic ...	9	0	0.04	1		BP	0	porphyrin-containing compound catabolic process
GO:0006788	heme oxidation	5	0	0.02	1		BP	0	heme oxidation
GO:0006790	sulfur compound metabolic process	44	0	0.19	1		BP	0	sulfur compound metabolic process
GO:0006801	superoxide metabolic process	10	0	0.04	1		BP	0	superoxide metabolic process
GO:0006813	potassium ion transport	31	0	0.13	1		BP	0	potassium ion transport
GO:0006814	sodium ion transport	5	0	0.02	1		BP	0	sodium ion transport
GO:0006820	anion transport	82	0	0.35	1		BP	0	anion transport
GO:0006821	chloride transport	10	0	0.04	1		BP	0	chloride transport
GO:0006835	dicarboxylic acid transport	19	0	0.08	1		BP	0	dicarboxylic acid transport
GO:0006839	mitochondrial transport	10	0	0.04	1		BP	0	mitochondrial transport
GO:0006848	pyruvate transport	6	0	0.03	1		BP	0	pyruvate transport
GO:0006850	mitochondrial pyruvate transmembrane tra...	6	0	0.03	1		BP	0	mitochondrial pyruvate transmembrane transport
GO:0006855	drug transmembrane transport	97	0	0.41	1		BP	0	drug transmembrane transport
GO:0006865	amino acid transport	6	0	0.03	1		BP	0	amino acid transport
GO:0006869	lipid transport	12	0	0.05	1		BP	0	lipid transport
GO:0006886	intracellular protein transport	149	0	0.63	1		BP	0	intracellular protein transport
GO:0006887	exocytosis	47	0	0.2	1		BP	0	exocytosis
GO:0006888	ER to Golgi vesicle-mediated transport	18	0	0.08	1		BP	0	ER to Golgi vesicle-mediated transport
GO:0006891	intra-Golgi vesicle-mediated transport	6	0	0.03	1		BP	0	intra-Golgi vesicle-mediated transport
GO:0006904	vesicle docking involved in exocytosis	15	0	0.06	1		BP	0	vesicle docking involved in exocytosis
GO:0006913	nucleocytoplasmic transport	20	0	0.09	1		BP	0	nucleocytoplasmic transport
GO:0006914	autophagy	11	0	0.05	1		BP	0	autophagy
GO:0006928	movement of cell or subcellular componen...	80	0	0.34	1		BP	0	movement of cell or subcellular component
GO:0006955	immune response	6	0	0.03	1		BP	0	immune response
GO:0006974	cellular response to DNA damage stimulus	106	0	0.45	1		BP	0	cellular response to DNA damage stimulus
GO:0006979	response to oxidative stress	138	0	0.59	1		BP	0	response to oxidative stress
GO:0007005	mitochondrion organization	6	0	0.03	1		BP	0	mitochondrion organization
GO:0007015	actin filament organization	11	0	0.05	1		BP	0	actin filament organization
GO:0007018	microtubule-based movement	80	0	0.34	1		BP	0	microtubule-based movement
GO:0007031	peroxisome organization	11	0	0.05	1		BP	0	peroxisome organization
GO:0007034	vacuolar transport	19	0	0.08	1		BP	0	vacuolar transport
GO:0007050	cell cycle arrest	6	0	0.03	1		BP	0	cell cycle arrest
GO:0007059	chromosome segregation	14	0	0.06	1		BP	0	chromosome segregation
GO:0007088	regulation of mitotic nuclear division	5	0	0.02	1		BP	0	regulation of mitotic nuclear division
GO:0007091	metaphase/anaphase transition of mitotic...	5	0	0.02	1		BP	0	metaphase/anaphase transition of mitotic cell cycle
GO:0007165	signal transduction	335	0	1.43	1		BP	0	signal transduction
GO:0007186	G-protein coupled receptor signaling pat...	25	0	0.11	1		BP	0	G-protein coupled receptor signaling pathway
GO:0007205	protein kinase C-activating G-protein co...	7	0	0.03	1		BP	0	protein kinase C-activating G-protein coupled receptor signaling pathway
GO:0007264	small GTPase mediated signal transductio...	16	0	0.07	1		BP	0	small GTPase mediated signal transduction
GO:0007265	Ras protein signal transduction	9	0	0.04	1		BP	0	Ras protein signal transduction
GO:0007275	multicellular organism development	32	0	0.14	1		BP	0	multicellular organism development
GO:0007346	regulation of mitotic cell cycle	7	0	0.03	1		BP	0	regulation of mitotic cell cycle
GO:0008033	tRNA processing	56	0	0.24	1		BP	0	tRNA processing
GO:0008064	regulation of actin polymerization or de...	11	0	0.05	1		BP	0	regulation of actin polymerization or depolymerization
GO:0008104	protein localization	216	0	0.92	1		BP	0	protein localization
GO:0008154	actin polymerization or depolymerization	11	0	0.05	1		BP	0	actin polymerization or depolymerization
GO:0008202	steroid metabolic process	17	0	0.07	1		BP	0	steroid metabolic process
GO:0008213	protein alkylation	17	0	0.07	1		BP	0	protein alkylation
GO:0008215	spermine metabolic process	8	0	0.03	1		BP	0	spermine metabolic process
GO:0008216	spermidine metabolic process	8	0	0.03	1		BP	0	spermidine metabolic process
GO:0008272	sulfate transport	20	0	0.09	1		BP	0	sulfate transport
GO:0008295	spermidine biosynthetic process	8	0	0.03	1		BP	0	spermidine biosynthetic process
GO:0008299	isoprenoid biosynthetic process	34	0	0.14	1		BP	0	isoprenoid biosynthetic process
GO:0008380	RNA splicing	28	0	0.12	1		BP	0	RNA splicing
GO:0008610	lipid biosynthetic process	167	0	0.71	1		BP	0	lipid biosynthetic process
GO:0008652	cellular amino acid biosynthetic process	74	0	0.32	1		BP	0	cellular amino acid biosynthetic process
GO:0008654	phospholipid biosynthetic process	35	0	0.15	1		BP	0	phospholipid biosynthetic process
GO:0009052	pentose-phosphate shunt, non-oxidative b...	7	0	0.03	1		BP	0	pentose-phosphate shunt, non-oxidative branch
GO:0009056	catabolic process	275	0	1.17	1		BP	0	catabolic process
GO:0009057	macromolecule catabolic process	149	0	0.63	1		BP	0	macromolecule catabolic process
GO:0009060	aerobic respiration	6	0	0.03	1		BP	0	aerobic respiration
GO:0009062	fatty acid catabolic process	8	0	0.03	1		BP	0	fatty acid catabolic process
GO:0009063	cellular amino acid catabolic process	16	0	0.07	1		BP	0	cellular amino acid catabolic process
GO:0009064	glutamine family amino acid metabolic pr...	16	0	0.07	1		BP	0	glutamine family amino acid metabolic process
GO:0009066	aspartate family amino acid metabolic pr...	14	0	0.06	1		BP	0	aspartate family amino acid metabolic process
GO:0009067	aspartate family amino acid biosynthetic...	12	0	0.05	1		BP	0	aspartate family amino acid biosynthetic process
GO:0009069	serine family amino acid metabolic proce...	8	0	0.03	1		BP	0	serine family amino acid metabolic process
GO:0009070	serine family amino acid biosynthetic pr...	6	0	0.03	1		BP	0	serine family amino acid biosynthetic process
GO:0009072	aromatic amino acid family metabolic pro...	39	0	0.17	1		BP	0	aromatic amino acid family metabolic process
GO:0009073	aromatic amino acid family biosynthetic ...	21	0	0.09	1		BP	0	aromatic amino acid family biosynthetic process
GO:0009074	aromatic amino acid family catabolic pro...	13	0	0.06	1		BP	0	aromatic amino acid family catabolic process
GO:0009081	branched-chain amino acid metabolic proc...	5	0	0.02	1		BP	0	branched-chain amino acid metabolic process
GO:0009082	branched-chain amino acid biosynthetic p...	5	0	0.02	1		BP	0	branched-chain amino acid biosynthetic process
GO:0009084	glutamine family amino acid biosynthetic...	16	0	0.07	1		BP	0	glutamine family amino acid biosynthetic process
GO:0009085	lysine biosynthetic process	5	0	0.02	1		BP	0	lysine biosynthetic process
GO:0009089	lysine biosynthetic process via diaminop...	5	0	0.02	1		BP	0	lysine biosynthetic process via diaminopimelate
GO:0009094	L-phenylalanine biosynthetic process	8	0	0.03	1		BP	0	L-phenylalanine biosynthetic process
GO:0009095	aromatic amino acid family biosynthetic ...	11	0	0.05	1		BP	0	aromatic amino acid family biosynthetic process, prephenate pathway
GO:0009100	glycoprotein metabolic process	73	0	0.31	1		BP	0	glycoprotein metabolic process
GO:0009101	glycoprotein biosynthetic process	73	0	0.31	1		BP	0	glycoprotein biosynthetic process
GO:0009108	coenzyme biosynthetic process	39	0	0.17	1		BP	0	coenzyme biosynthetic process
GO:0009110	vitamin biosynthetic process	18	0	0.08	1		BP	0	vitamin biosynthetic process
GO:0009112	nucleobase metabolic process	6	0	0.03	1		BP	0	nucleobase metabolic process
GO:0009116	nucleoside metabolic process	39	0	0.17	1		BP	0	nucleoside metabolic process
GO:0009117	nucleotide metabolic process	157	0	0.67	1		BP	0	nucleotide metabolic process
GO:0009119	ribonucleoside metabolic process	11	0	0.05	1		BP	0	ribonucleoside metabolic process
GO:0009123	nucleoside monophosphate metabolic proce...	104	0	0.44	1		BP	0	nucleoside monophosphate metabolic process
GO:0009124	nucleoside monophosphate biosynthetic pr...	38	0	0.16	1		BP	0	nucleoside monophosphate biosynthetic process
GO:0009126	purine nucleoside monophosphate metaboli...	104	0	0.44	1		BP	0	purine nucleoside monophosphate metabolic process
GO:0009127	purine nucleoside monophosphate biosynth...	38	0	0.16	1		BP	0	purine nucleoside monophosphate biosynthetic process
GO:0009132	nucleoside diphosphate metabolic process	51	0	0.22	1		BP	0	nucleoside diphosphate metabolic process
GO:0009135	purine nucleoside diphosphate metabolic ...	51	0	0.22	1		BP	0	purine nucleoside diphosphate metabolic process
GO:0009141	nucleoside triphosphate metabolic proces...	105	0	0.45	1		BP	0	nucleoside triphosphate metabolic process
GO:0009142	nucleoside triphosphate biosynthetic pro...	32	0	0.14	1		BP	0	nucleoside triphosphate biosynthetic process
GO:0009143	nucleoside triphosphate catabolic proces...	6	0	0.03	1		BP	0	nucleoside triphosphate catabolic process
GO:0009144	purine nucleoside triphosphate metabolic...	99	0	0.42	1		BP	0	purine nucleoside triphosphate metabolic process
GO:0009145	purine nucleoside triphosphate biosynthe...	32	0	0.14	1		BP	0	purine nucleoside triphosphate biosynthetic process
GO:0009150	purine ribonucleotide metabolic process	123	0	0.52	1		BP	0	purine ribonucleotide metabolic process
GO:0009152	purine ribonucleotide biosynthetic proce...	44	0	0.19	1		BP	0	purine ribonucleotide biosynthetic process
GO:0009156	ribonucleoside monophosphate biosyntheti...	38	0	0.16	1		BP	0	ribonucleoside monophosphate biosynthetic process
GO:0009161	ribonucleoside monophosphate metabolic p...	104	0	0.44	1		BP	0	ribonucleoside monophosphate metabolic process
GO:0009165	nucleotide biosynthetic process	65	0	0.28	1		BP	0	nucleotide biosynthetic process
GO:0009167	purine ribonucleoside monophosphate meta...	104	0	0.44	1		BP	0	purine ribonucleoside monophosphate metabolic process
GO:0009168	purine ribonucleoside monophosphate bios...	38	0	0.16	1		BP	0	purine ribonucleoside monophosphate biosynthetic process
GO:0009179	purine ribonucleoside diphosphate metabo...	51	0	0.22	1		BP	0	purine ribonucleoside diphosphate metabolic process
GO:0009185	ribonucleoside diphosphate metabolic pro...	51	0	0.22	1		BP	0	ribonucleoside diphosphate metabolic process
GO:0009199	ribonucleoside triphosphate metabolic pr...	99	0	0.42	1		BP	0	ribonucleoside triphosphate metabolic process
GO:0009201	ribonucleoside triphosphate biosynthetic...	32	0	0.14	1		BP	0	ribonucleoside triphosphate biosynthetic process
GO:0009205	purine ribonucleoside triphosphate metab...	99	0	0.42	1		BP	0	purine ribonucleoside triphosphate metabolic process
GO:0009206	purine ribonucleoside triphosphate biosy...	32	0	0.14	1		BP	0	purine ribonucleoside triphosphate biosynthetic process
GO:0009231	riboflavin biosynthetic process	10	0	0.04	1		BP	0	riboflavin biosynthetic process
GO:0009247	glycolipid biosynthetic process	23	0	0.1	1		BP	0	glycolipid biosynthetic process
GO:0009250	glucan biosynthetic process	47	0	0.2	1		BP	0	glucan biosynthetic process
GO:0009259	ribonucleotide metabolic process	123	0	0.52	1		BP	0	ribonucleotide metabolic process
GO:0009260	ribonucleotide biosynthetic process	44	0	0.19	1		BP	0	ribonucleotide biosynthetic process
GO:0009308	amine metabolic process	50	0	0.21	1		BP	0	amine metabolic process
GO:0009309	amine biosynthetic process	12	0	0.05	1		BP	0	amine biosynthetic process
GO:0009310	amine catabolic process	12	0	0.05	1		BP	0	amine catabolic process
GO:0009312	oligosaccharide biosynthetic process	32	0	0.14	1		BP	0	oligosaccharide biosynthetic process
GO:0009314	response to radiation	6	0	0.03	1		BP	0	response to radiation
GO:0009396	folic acid-containing compound biosynthe...	5	0	0.02	1		BP	0	folic acid-containing compound biosynthetic process
GO:0009416	response to light stimulus	6	0	0.03	1		BP	0	response to light stimulus
GO:0009451	RNA modification	51	0	0.22	1		BP	0	RNA modification
GO:0009452	7-methylguanosine RNA capping	5	0	0.02	1		BP	0	7-methylguanosine RNA capping
GO:0009581	detection of external stimulus	5	0	0.02	1		BP	0	detection of external stimulus
GO:0009582	detection of abiotic stimulus	5	0	0.02	1		BP	0	detection of abiotic stimulus
GO:0009583	detection of light stimulus	5	0	0.02	1		BP	0	detection of light stimulus
GO:0009584	detection of visible light	5	0	0.02	1		BP	0	detection of visible light
GO:0009605	response to external stimulus	21	0	0.09	1		BP	0	response to external stimulus
GO:0009607	response to biotic stimulus	16	0	0.07	1		BP	0	response to biotic stimulus
GO:0009611	response to wounding	5	0	0.02	1		BP	0	response to wounding
GO:0009617	response to bacterium	10	0	0.04	1		BP	0	response to bacterium
GO:0009620	response to fungus	10	0	0.04	1		BP	0	response to fungus
GO:0009627	systemic acquired resistance	6	0	0.03	1		BP	0	systemic acquired resistance
GO:0009628	response to abiotic stimulus	9	0	0.04	1		BP	0	response to abiotic stimulus
GO:0009664	plant-type cell wall organization	16	0	0.07	1		BP	0	plant-type cell wall organization
GO:0009690	cytokinin metabolic process	12	0	0.05	1		BP	0	cytokinin metabolic process
GO:0009719	response to endogenous stimulus	129	0	0.55	1		BP	0	response to endogenous stimulus
GO:0009725	response to hormone	129	0	0.55	1		BP	0	response to hormone
GO:0009733	response to auxin	94	0	0.4	1		BP	0	response to auxin
GO:0009767	photosynthetic electron transport chain	9	0	0.04	1		BP	0	photosynthetic electron transport chain
GO:0009772	photosynthetic electron transport in pho...	5	0	0.02	1		BP	0	photosynthetic electron transport in photosystem II
GO:0009814	defense response, incompatible interacti...	6	0	0.03	1		BP	0	defense response, incompatible interaction
GO:0009832	plant-type cell wall biogenesis	15	0	0.06	1		BP	0	plant-type cell wall biogenesis
GO:0009890	negative regulation of biosynthetic proc...	9	0	0.04	1		BP	0	negative regulation of biosynthetic process
GO:0009891	positive regulation of biosynthetic proc...	15	0	0.06	1		BP	0	positive regulation of biosynthetic process
GO:0009892	negative regulation of metabolic process	32	0	0.14	1		BP	0	negative regulation of metabolic process
GO:0009893	positive regulation of metabolic process	15	0	0.06	1		BP	0	positive regulation of metabolic process
GO:0009966	regulation of signal transduction	13	0	0.06	1		BP	0	regulation of signal transduction
GO:0010033	response to organic substance	129	0	0.55	1		BP	0	response to organic substance
GO:0010035	response to inorganic substance	7	0	0.03	1		BP	0	response to inorganic substance
GO:0010112	regulation of systemic acquired resistan...	6	0	0.03	1		BP	0	regulation of systemic acquired resistance
GO:0010207	photosystem II assembly	5	0	0.02	1		BP	0	photosystem II assembly
GO:0010215	cellulose microfibril organization	15	0	0.06	1		BP	0	cellulose microfibril organization
GO:0010256	endomembrane system organization	7	0	0.03	1		BP	0	endomembrane system organization
GO:0010498	proteasomal protein catabolic process	9	0	0.04	1		BP	0	proteasomal protein catabolic process
GO:0010557	positive regulation of macromolecule bio...	15	0	0.06	1		BP	0	positive regulation of macromolecule biosynthetic process
GO:0010558	negative regulation of macromolecule bio...	9	0	0.04	1		BP	0	negative regulation of macromolecule biosynthetic process
GO:0010564	regulation of cell cycle process	7	0	0.03	1		BP	0	regulation of cell cycle process
GO:0010604	positive regulation of macromolecule met...	15	0	0.06	1		BP	0	positive regulation of macromolecule metabolic process
GO:0010605	negative regulation of macromolecule met...	32	0	0.14	1		BP	0	negative regulation of macromolecule metabolic process
GO:0010608	posttranscriptional regulation of gene e...	12	0	0.05	1		BP	0	posttranscriptional regulation of gene expression
GO:0010628	positive regulation of gene expression	15	0	0.06	1		BP	0	positive regulation of gene expression
GO:0010629	negative regulation of gene expression	30	0	0.13	1		BP	0	negative regulation of gene expression
GO:0010638	positive regulation of organelle organiz...	8	0	0.03	1		BP	0	positive regulation of organelle organization
GO:0010639	negative regulation of organelle organiz...	7	0	0.03	1		BP	0	negative regulation of organelle organization
GO:0010646	regulation of cell communication	13	0	0.06	1		BP	0	regulation of cell communication
GO:0010817	regulation of hormone levels	12	0	0.05	1		BP	0	regulation of hormone levels
GO:0010876	lipid localization	16	0	0.07	1		BP	0	lipid localization
GO:0010965	regulation of mitotic sister chromatid s...	5	0	0.02	1		BP	0	regulation of mitotic sister chromatid separation
GO:0015031	protein transport	201	0	0.86	1		BP	0	protein transport
GO:0015672	monovalent inorganic cation transport	117	0	0.5	1		BP	0	monovalent inorganic cation transport
GO:0015689	molybdate ion transport	9	0	0.04	1		BP	0	molybdate ion transport
GO:0015693	magnesium ion transport	11	0	0.05	1		BP	0	magnesium ion transport
GO:0015696	ammonium transport	14	0	0.06	1		BP	0	ammonium transport
GO:0015698	inorganic anion transport	41	0	0.17	1		BP	0	inorganic anion transport
GO:0015711	organic anion transport	33	0	0.14	1		BP	0	organic anion transport
GO:0015718	monocarboxylic acid transport	6	0	0.03	1		BP	0	monocarboxylic acid transport
GO:0015740	C4-dicarboxylate transport	19	0	0.08	1		BP	0	C4-dicarboxylate transport
GO:0015743	malate transport	19	0	0.08	1		BP	0	malate transport
GO:0015748	organophosphate ester transport	5	0	0.02	1		BP	0	organophosphate ester transport
GO:0015780	nucleotide-sugar transport	8	0	0.03	1		BP	0	nucleotide-sugar transmembrane transport
GO:0015833	peptide transport	201	0	0.86	1		BP	0	peptide transport
GO:0015849	organic acid transport	31	0	0.13	1		BP	0	organic acid transport
GO:0015858	nucleoside transport	7	0	0.03	1		BP	0	nucleoside transport
GO:0015893	drug transport	97	0	0.41	1		BP	0	drug transport
GO:0015931	nucleobase-containing compound transport	24	0	0.1	1		BP	0	nucleobase-containing compound transport
GO:0015936	coenzyme A metabolic process	12	0	0.05	1		BP	0	coenzyme A metabolic process
GO:0015937	coenzyme A biosynthetic process	6	0	0.03	1		BP	0	coenzyme A biosynthetic process
GO:0015969	guanosine tetraphosphate metabolic proce...	6	0	0.03	1		BP	0	guanosine tetraphosphate metabolic process
GO:0015977	carbon fixation	6	0	0.03	1		BP	0	carbon fixation
GO:0015979	photosynthesis	83	0	0.35	1		BP	0	photosynthesis
GO:0015980	energy derivation by oxidation of organi...	13	0	0.06	1		BP	0	energy derivation by oxidation of organic compounds
GO:0015985	energy coupled proton transport, down el...	30	0	0.13	1		BP	0	energy coupled proton transport, down electrochemical gradient
GO:0015986	ATP synthesis coupled proton transport	30	0	0.13	1		BP	0	ATP synthesis coupled proton transport
GO:0015988	energy coupled proton transmembrane tran...	25	0	0.11	1		BP	0	energy coupled proton transmembrane transport, against electrochemical gradient
GO:0015991	ATP hydrolysis coupled proton transport	25	0	0.11	1		BP	0	ATP hydrolysis coupled proton transport
GO:0015994	chlorophyll metabolic process	5	0	0.02	1		BP	0	chlorophyll metabolic process
GO:0016042	lipid catabolic process	16	0	0.07	1		BP	0	lipid catabolic process
GO:0016049	cell growth	15	0	0.06	1		BP	0	cell growth
GO:0016051	carbohydrate biosynthetic process	90	0	0.38	1		BP	0	carbohydrate biosynthetic process
GO:0016052	carbohydrate catabolic process	66	0	0.28	1		BP	0	carbohydrate catabolic process
GO:0016053	organic acid biosynthetic process	127	0	0.54	1		BP	0	organic acid biosynthetic process
GO:0016054	organic acid catabolic process	24	0	0.1	1		BP	0	organic acid catabolic process
GO:0016071	mRNA metabolic process	66	0	0.28	1		BP	0	mRNA metabolic process
GO:0016072	rRNA metabolic process	27	0	0.12	1		BP	0	rRNA metabolic process
GO:0016114	terpenoid biosynthetic process	14	0	0.06	1		BP	0	terpenoid biosynthetic process
GO:0016192	vesicle-mediated transport	168	0	0.72	1		BP	0	vesicle-mediated transport
GO:0016197	endosomal transport	8	0	0.03	1		BP	0	endosomal transport
GO:0016226	iron-sulfur cluster assembly	15	0	0.06	1		BP	0	iron-sulfur cluster assembly
GO:0016311	dephosphorylation	26	0	0.11	1		BP	0	dephosphorylation
GO:0016458	gene silencing	15	0	0.06	1		BP	0	gene silencing
GO:0016482	cytosolic transport	6	0	0.03	1		BP	0	cytosolic transport
GO:0016485	protein processing	16	0	0.07	1		BP	0	protein processing
GO:0016559	peroxisome fission	8	0	0.03	1		BP	0	peroxisome fission
GO:0016569	covalent chromatin modification	27	0	0.12	1		BP	0	covalent chromatin modification
GO:0016570	histone modification	27	0	0.12	1		BP	0	histone modification
GO:0016571	histone methylation	14	0	0.06	1		BP	0	histone methylation
GO:0016573	histone acetylation	8	0	0.03	1		BP	0	histone acetylation
GO:0016579	protein deubiquitination	46	0	0.2	1		BP	0	protein deubiquitination
GO:0016998	cell wall macromolecule catabolic proces...	22	0	0.09	1		BP	0	cell wall macromolecule catabolic process
GO:0017004	cytochrome complex assembly	10	0	0.04	1		BP	0	cytochrome complex assembly
GO:0017038	protein import	18	0	0.08	1		BP	0	protein import
GO:0017148	negative regulation of translation	5	0	0.02	1		BP	0	negative regulation of translation
GO:0018022	peptidyl-lysine methylation	14	0	0.06	1		BP	0	peptidyl-lysine methylation
GO:0018193	peptidyl-amino acid modification	70	0	0.3	1		BP	0	peptidyl-amino acid modification
GO:0018205	peptidyl-lysine modification	23	0	0.1	1		BP	0	peptidyl-lysine modification
GO:0018208	peptidyl-proline modification	39	0	0.17	1		BP	0	peptidyl-proline modification
GO:0018298	protein-chromophore linkage	5	0	0.02	1		BP	0	protein-chromophore linkage
GO:0018342	protein prenylation	6	0	0.03	1		BP	0	protein prenylation
GO:0018393	internal peptidyl-lysine acetylation	8	0	0.03	1		BP	0	internal peptidyl-lysine acetylation
GO:0018394	peptidyl-lysine acetylation	8	0	0.03	1		BP	0	peptidyl-lysine acetylation
GO:0019220	regulation of phosphate metabolic proces...	12	0	0.05	1		BP	0	regulation of phosphate metabolic process
GO:0019318	hexose metabolic process	26	0	0.11	1		BP	0	hexose metabolic process
GO:0019319	hexose biosynthetic process	9	0	0.04	1		BP	0	hexose biosynthetic process
GO:0019344	cysteine biosynthetic process	6	0	0.03	1		BP	0	cysteine biosynthetic process
GO:0019359	nicotinamide nucleotide biosynthetic pro...	8	0	0.03	1		BP	0	nicotinamide nucleotide biosynthetic process
GO:0019362	pyridine nucleotide metabolic process	71	0	0.3	1		BP	0	pyridine nucleotide metabolic process
GO:0019363	pyridine nucleotide biosynthetic process	8	0	0.03	1		BP	0	pyridine nucleotide biosynthetic process
GO:0019395	fatty acid oxidation	8	0	0.03	1		BP	0	fatty acid oxidation
GO:0019439	aromatic compound catabolic process	47	0	0.2	1		BP	0	aromatic compound catabolic process
GO:0019441	tryptophan catabolic process to kynureni...	12	0	0.05	1		BP	0	tryptophan catabolic process to kynurenine
GO:0019637	organophosphate metabolic process	239	0	1.02	1		BP	0	organophosphate metabolic process
GO:0019682	glyceraldehyde-3-phosphate metabolic pro...	14	0	0.06	1		BP	0	glyceraldehyde-3-phosphate metabolic process
GO:0019684	photosynthesis, light reaction	16	0	0.07	1		BP	0	photosynthesis, light reaction
GO:0019693	ribose phosphate metabolic process	135	0	0.58	1		BP	0	ribose phosphate metabolic process
GO:0019725	cellular homeostasis	155	0	0.66	1		BP	0	cellular homeostasis
GO:0019751	polyol metabolic process	11	0	0.05	1		BP	0	polyol metabolic process
GO:0019752	carboxylic acid metabolic process	325	0	1.38	1		BP	0	carboxylic acid metabolic process
GO:0019941	modification-dependent protein catabolic...	78	0	0.33	1		BP	0	modification-dependent protein catabolic process
GO:0022406	membrane docking	17	0	0.07	1		BP	0	membrane docking
GO:0022411	cellular component disassembly	18	0	0.08	1		BP	0	cellular component disassembly
GO:0022613	ribonucleoprotein complex biogenesis	55	0	0.23	1		BP	0	ribonucleoprotein complex biogenesis
GO:0022618	ribonucleoprotein complex assembly	9	0	0.04	1		BP	0	ribonucleoprotein complex assembly
GO:0022900	electron transport chain	23	0	0.1	1		BP	0	electron transport chain
GO:0022904	respiratory electron transport chain	7	0	0.03	1		BP	0	respiratory electron transport chain
GO:0023051	regulation of signaling	13	0	0.06	1		BP	0	regulation of signaling
GO:0030029	actin filament-based process	11	0	0.05	1		BP	0	actin filament-based process
GO:0030036	actin cytoskeleton organization	11	0	0.05	1		BP	0	actin cytoskeleton organization
GO:0030041	actin filament polymerization	11	0	0.05	1		BP	0	actin filament polymerization
GO:0030071	regulation of mitotic metaphase/anaphase...	5	0	0.02	1		BP	0	regulation of mitotic metaphase/anaphase transition
GO:0030163	protein catabolic process	101	0	0.43	1		BP	0	protein catabolic process
GO:0030198	extracellular matrix organization	15	0	0.06	1		BP	0	extracellular matrix organization
GO:0030243	cellulose metabolic process	39	0	0.17	1		BP	0	cellulose metabolic process
GO:0030244	cellulose biosynthetic process	39	0	0.17	1		BP	0	cellulose biosynthetic process
GO:0030258	lipid modification	21	0	0.09	1		BP	0	lipid modification
GO:0030259	lipid glycosylation	5	0	0.02	1		BP	0	lipid glycosylation
GO:0030832	regulation of actin filament length	11	0	0.05	1		BP	0	regulation of actin filament length
GO:0030833	regulation of actin filament polymerizat...	11	0	0.05	1		BP	0	regulation of actin filament polymerization
GO:0030838	positive regulation of actin filament po...	8	0	0.03	1		BP	0	positive regulation of actin filament polymerization
GO:0031047	gene silencing by RNA	15	0	0.06	1		BP	0	gene silencing by RNA
GO:0031123	RNA 3'-end processing	9	0	0.04	1		BP	0	RNA 3'-end processing
GO:0031124	mRNA 3'-end processing	8	0	0.03	1		BP	0	mRNA 3'-end processing
GO:0031163	metallo-sulfur cluster assembly	15	0	0.06	1		BP	0	metallo-sulfur cluster assembly
GO:0031324	negative regulation of cellular metaboli...	10	0	0.04	1		BP	0	negative regulation of cellular metabolic process
GO:0031325	positive regulation of cellular metaboli...	15	0	0.06	1		BP	0	positive regulation of cellular metabolic process
GO:0031327	negative regulation of cellular biosynth...	9	0	0.04	1		BP	0	negative regulation of cellular biosynthetic process
GO:0031328	positive regulation of cellular biosynth...	15	0	0.06	1		BP	0	positive regulation of cellular biosynthetic process
GO:0031334	positive regulation of protein complex a...	8	0	0.03	1		BP	0	positive regulation of protein complex assembly
GO:0031347	regulation of defense response	6	0	0.03	1		BP	0	regulation of defense response
GO:0031399	regulation of protein modification proce...	12	0	0.05	1		BP	0	regulation of protein modification process
GO:0031497	chromatin assembly	30	0	0.13	1		BP	0	chromatin assembly
GO:0032011	ARF protein signal transduction	9	0	0.04	1		BP	0	ARF protein signal transduction
GO:0032012	regulation of ARF protein signal transdu...	9	0	0.04	1		BP	0	regulation of ARF protein signal transduction
GO:0032101	regulation of response to external stimu...	6	0	0.03	1		BP	0	regulation of response to external stimulus
GO:0032200	telomere organization	6	0	0.03	1		BP	0	telomere organization
GO:0032259	methylation	33	0	0.14	1		BP	0	methylation
GO:0032268	regulation of cellular protein metabolic...	24	0	0.1	1		BP	0	regulation of cellular protein metabolic process
GO:0032269	negative regulation of cellular protein ...	6	0	0.03	1		BP	0	negative regulation of cellular protein metabolic process
GO:0032270	positive regulation of cellular protein ...	7	0	0.03	1		BP	0	positive regulation of cellular protein metabolic process
GO:0032271	regulation of protein polymerization	11	0	0.05	1		BP	0	regulation of protein polymerization
GO:0032273	positive regulation of protein polymeriz...	8	0	0.03	1		BP	0	positive regulation of protein polymerization
GO:0032507	maintenance of protein location in cell	11	0	0.05	1		BP	0	maintenance of protein location in cell
GO:0032535	regulation of cellular component size	11	0	0.05	1		BP	0	regulation of cellular component size
GO:0032787	monocarboxylic acid metabolic process	124	0	0.53	1		BP	0	monocarboxylic acid metabolic process
GO:0032940	secretion by cell	47	0	0.2	1		BP	0	secretion by cell
GO:0032956	regulation of actin cytoskeleton organiz...	11	0	0.05	1		BP	0	regulation of actin cytoskeleton organization
GO:0032970	regulation of actin filament-based proce...	11	0	0.05	1		BP	0	regulation of actin filament-based process
GO:0032984	macromolecular complex disassembly	18	0	0.08	1		BP	0	protein-containing complex disassembly
GO:0033013	tetrapyrrole metabolic process	30	0	0.13	1		BP	0	tetrapyrrole metabolic process
GO:0033014	tetrapyrrole biosynthetic process	21	0	0.09	1		BP	0	tetrapyrrole biosynthetic process
GO:0033015	tetrapyrrole catabolic process	9	0	0.04	1		BP	0	tetrapyrrole catabolic process
GO:0033036	macromolecule localization	232	0	0.99	1		BP	0	macromolecule localization
GO:0033043	regulation of organelle organization	17	0	0.07	1		BP	0	regulation of organelle organization
GO:0033044	regulation of chromosome organization	6	0	0.03	1		BP	0	regulation of chromosome organization
GO:0033045	regulation of sister chromatid segregati...	5	0	0.02	1		BP	0	regulation of sister chromatid segregation
GO:0033047	regulation of mitotic sister chromatid s...	5	0	0.02	1		BP	0	regulation of mitotic sister chromatid segregation
GO:0033365	protein localization to organelle	45	0	0.19	1		BP	0	protein localization to organelle
GO:0033554	cellular response to stress	106	0	0.45	1		BP	0	cellular response to stress
GO:0033692	cellular polysaccharide biosynthetic pro...	47	0	0.2	1		BP	0	cellular polysaccharide biosynthetic process
GO:0033865	nucleoside bisphosphate metabolic proces...	18	0	0.08	1		BP	0	nucleoside bisphosphate metabolic process
GO:0033866	nucleoside bisphosphate biosynthetic pro...	6	0	0.03	1		BP	0	nucleoside bisphosphate biosynthetic process
GO:0033875	ribonucleoside bisphosphate metabolic pr...	18	0	0.08	1		BP	0	ribonucleoside bisphosphate metabolic process
GO:0034030	ribonucleoside bisphosphate biosynthetic...	6	0	0.03	1		BP	0	ribonucleoside bisphosphate biosynthetic process
GO:0034032	purine nucleoside bisphosphate metabolic...	18	0	0.08	1		BP	0	purine nucleoside bisphosphate metabolic process
GO:0034033	purine nucleoside bisphosphate biosynthe...	6	0	0.03	1		BP	0	purine nucleoside bisphosphate biosynthetic process
GO:0034035	purine ribonucleoside bisphosphate metab...	6	0	0.03	1		BP	0	purine ribonucleoside bisphosphate metabolic process
GO:0034220	ion transmembrane transport	138	0	0.59	1		BP	0	ion transmembrane transport
GO:0034248	regulation of cellular amide metabolic p...	12	0	0.05	1		BP	0	regulation of cellular amide metabolic process
GO:0034249	negative regulation of cellular amide me...	5	0	0.02	1		BP	0	negative regulation of cellular amide metabolic process
GO:0034250	positive regulation of cellular amide me...	7	0	0.03	1		BP	0	positive regulation of cellular amide metabolic process
GO:0034314	Arp2/3 complex-mediated actin nucleation	8	0	0.03	1		BP	0	Arp2/3 complex-mediated actin nucleation
GO:0034440	lipid oxidation	8	0	0.03	1		BP	0	lipid oxidation
GO:0034470	ncRNA processing	84	0	0.36	1		BP	0	ncRNA processing
GO:0034504	protein localization to nucleus	11	0	0.05	1		BP	0	protein localization to nucleus
GO:0034613	cellular protein localization	164	0	0.7	1		BP	0	cellular protein localization
GO:0034622	cellular macromolecular complex assembly	76	0	0.32	1		BP	0	cellular protein-containing complex assembly
GO:0034637	cellular carbohydrate biosynthetic proce...	77	0	0.33	1		BP	0	cellular carbohydrate biosynthetic process
GO:0034655	nucleobase-containing compound catabolic...	25	0	0.11	1		BP	0	nucleobase-containing compound catabolic process
GO:0034660	ncRNA metabolic process	147	0	0.63	1		BP	0	ncRNA metabolic process
GO:0034728	nucleosome organization	31	0	0.13	1		BP	0	nucleosome organization
GO:0034754	cellular hormone metabolic process	12	0	0.05	1		BP	0	cellular hormone metabolic process
GO:0034968	histone lysine methylation	14	0	0.06	1		BP	0	histone lysine methylation
GO:0035434	copper ion transmembrane transport	10	0	0.04	1		BP	0	copper ion transmembrane transport
GO:0035437	maintenance of protein localization in e...	11	0	0.05	1		BP	0	maintenance of protein localization in endoplasmic reticulum
GO:0035556	intracellular signal transduction	102	0	0.43	1		BP	0	intracellular signal transduction
GO:0036260	RNA capping	5	0	0.02	1		BP	0	RNA capping
GO:0042147	retrograde transport, endosome to Golgi	6	0	0.03	1		BP	0	retrograde transport, endosome to Golgi
GO:0042157	lipoprotein metabolic process	16	0	0.07	1		BP	0	lipoprotein metabolic process
GO:0042158	lipoprotein biosynthetic process	16	0	0.07	1		BP	0	lipoprotein biosynthetic process
GO:0042168	heme metabolic process	9	0	0.04	1		BP	0	heme metabolic process
GO:0042180	cellular ketone metabolic process	13	0	0.06	1		BP	0	cellular ketone metabolic process
GO:0042221	response to chemical	233	0	0.99	1		BP	0	response to chemical
GO:0042254	ribosome biogenesis	50	0	0.21	1		BP	0	ribosome biogenesis
GO:0042278	purine nucleoside metabolic process	9	0	0.04	1		BP	0	purine nucleoside metabolic process
GO:0042325	regulation of phosphorylation	10	0	0.04	1		BP	0	regulation of phosphorylation
GO:0042364	water-soluble vitamin biosynthetic proce...	18	0	0.08	1		BP	0	water-soluble vitamin biosynthetic process
GO:0042398	cellular modified amino acid biosyntheti...	13	0	0.06	1		BP	0	cellular modified amino acid biosynthetic process
GO:0042401	cellular biogenic amine biosynthetic pro...	12	0	0.05	1		BP	0	cellular biogenic amine biosynthetic process
GO:0042402	cellular biogenic amine catabolic proces...	12	0	0.05	1		BP	0	cellular biogenic amine catabolic process
GO:0042430	indole-containing compound metabolic pro...	16	0	0.07	1		BP	0	indole-containing compound metabolic process
GO:0042436	indole-containing compound catabolic pro...	12	0	0.05	1		BP	0	indole-containing compound catabolic process
GO:0042440	pigment metabolic process	18	0	0.08	1		BP	0	pigment metabolic process
GO:0042445	hormone metabolic process	12	0	0.05	1		BP	0	hormone metabolic process
GO:0042493	response to drug	97	0	0.41	1		BP	0	response to drug
GO:0042537	benzene-containing compound metabolic pr...	12	0	0.05	1		BP	0	benzene-containing compound metabolic process
GO:0042545	cell wall modification	80	0	0.34	1		BP	0	cell wall modification
GO:0042546	cell wall biogenesis	23	0	0.1	1		BP	0	cell wall biogenesis
GO:0042558	pteridine-containing compound metabolic ...	9	0	0.04	1		BP	0	pteridine-containing compound metabolic process
GO:0042559	pteridine-containing compound biosynthet...	8	0	0.03	1		BP	0	pteridine-containing compound biosynthetic process
GO:0042592	homeostatic process	161	0	0.69	1		BP	0	homeostatic process
GO:0042726	flavin-containing compound metabolic pro...	10	0	0.04	1		BP	0	flavin-containing compound metabolic process
GO:0042727	flavin-containing compound biosynthetic ...	10	0	0.04	1		BP	0	flavin-containing compound biosynthetic process
GO:0042742	defense response to bacterium	10	0	0.04	1		BP	0	defense response to bacterium
GO:0042773	ATP synthesis coupled electron transport	5	0	0.02	1		BP	0	ATP synthesis coupled electron transport
GO:0042775	mitochondrial ATP synthesis coupled elec...	5	0	0.02	1		BP	0	mitochondrial ATP synthesis coupled electron transport
GO:0042886	amide transport	201	0	0.86	1		BP	0	amide transport
GO:0043038	amino acid activation	63	0	0.27	1		BP	0	amino acid activation
GO:0043039	tRNA aminoacylation	63	0	0.27	1		BP	0	tRNA aminoacylation
GO:0043062	extracellular structure organization	15	0	0.06	1		BP	0	extracellular structure organization
GO:0043161	proteasome-mediated ubiquitin-dependent ...	9	0	0.04	1		BP	0	proteasome-mediated ubiquitin-dependent protein catabolic process
GO:0043207	response to external biotic stimulus	16	0	0.07	1		BP	0	response to external biotic stimulus
GO:0043243	positive regulation of protein complex d...	7	0	0.03	1		BP	0	positive regulation of protein complex disassembly
GO:0043244	regulation of protein complex disassembl...	10	0	0.04	1		BP	0	regulation of protein complex disassembly
GO:0043254	regulation of protein complex assembly	11	0	0.05	1		BP	0	regulation of protein complex assembly
GO:0043413	macromolecule glycosylation	73	0	0.31	1		BP	0	macromolecule glycosylation
GO:0043414	macromolecule methylation	26	0	0.11	1		BP	0	macromolecule methylation
GO:0043436	oxoacid metabolic process	328	0	1.4	1		BP	0	oxoacid metabolic process
GO:0043543	protein acylation	10	0	0.04	1		BP	0	protein acylation
GO:0043545	molybdopterin cofactor metabolic process	5	0	0.02	1		BP	0	molybdopterin cofactor metabolic process
GO:0043549	regulation of kinase activity	10	0	0.04	1		BP	0	regulation of kinase activity
GO:0043624	cellular protein complex disassembly	18	0	0.08	1		BP	0	cellular protein complex disassembly
GO:0043631	RNA polyadenylation	8	0	0.03	1		BP	0	RNA polyadenylation
GO:0043632	modification-dependent macromolecule cat...	78	0	0.33	1		BP	0	modification-dependent macromolecule catabolic process
GO:0043648	dicarboxylic acid metabolic process	8	0	0.03	1		BP	0	dicarboxylic acid metabolic process
GO:0043900	regulation of multi-organism process	6	0	0.03	1		BP	0	regulation of multi-organism process
GO:0043933	macromolecular complex subunit organizat...	102	0	0.43	1		BP	0	protein-containing complex subunit organization
GO:0044036	cell wall macromolecule metabolic proces...	22	0	0.09	1		BP	0	cell wall macromolecule metabolic process
GO:0044087	regulation of cellular component biogene...	13	0	0.06	1		BP	0	regulation of cellular component biogenesis
GO:0044089	positive regulation of cellular componen...	8	0	0.03	1		BP	0	positive regulation of cellular component biogenesis
GO:0044106	cellular amine metabolic process	28	0	0.12	1		BP	0	cellular amine metabolic process
GO:0044242	cellular lipid catabolic process	8	0	0.03	1		BP	0	cellular lipid catabolic process
GO:0044248	cellular catabolic process	193	0	0.82	1		BP	0	cellular catabolic process
GO:0044255	cellular lipid metabolic process	186	0	0.79	1		BP	0	cellular lipid metabolic process
GO:0044257	cellular protein catabolic process	96	0	0.41	1		BP	0	cellular protein catabolic process
GO:0044265	cellular macromolecule catabolic process	112	0	0.48	1		BP	0	cellular macromolecule catabolic process
GO:0044270	cellular nitrogen compound catabolic pro...	47	0	0.2	1		BP	0	cellular nitrogen compound catabolic process
GO:0044272	sulfur compound biosynthetic process	24	0	0.1	1		BP	0	sulfur compound biosynthetic process
GO:0044281	small molecule metabolic process	528	0	2.25	1		BP	0	small molecule metabolic process
GO:0044282	small molecule catabolic process	30	0	0.13	1		BP	0	small molecule catabolic process
GO:0044283	small molecule biosynthetic process	159	0	0.68	1		BP	0	small molecule biosynthetic process
GO:0044770	cell cycle phase transition	5	0	0.02	1		BP	0	cell cycle phase transition
GO:0044772	mitotic cell cycle phase transition	5	0	0.02	1		BP	0	mitotic cell cycle phase transition
GO:0044784	metaphase/anaphase transition of cell cy...	5	0	0.02	1		BP	0	metaphase/anaphase transition of cell cycle
GO:0045010	actin nucleation	8	0	0.03	1		BP	0	actin nucleation
GO:0045017	glycerolipid biosynthetic process	32	0	0.14	1		BP	0	glycerolipid biosynthetic process
GO:0045047	protein targeting to ER	16	0	0.07	1		BP	0	protein targeting to ER
GO:0045087	innate immune response	6	0	0.03	1		BP	0	innate immune response
GO:0045088	regulation of innate immune response	6	0	0.03	1		BP	0	regulation of innate immune response
GO:0045184	establishment of protein localization	204	0	0.87	1		BP	0	establishment of protein localization
GO:0045185	maintenance of protein location	11	0	0.05	1		BP	0	maintenance of protein location
GO:0045229	external encapsulating structure organiz...	96	0	0.41	1		BP	0	external encapsulating structure organization
GO:0045333	cellular respiration	13	0	0.06	1		BP	0	cellular respiration
GO:0045454	cell redox homeostasis	151	0	0.64	1		BP	0	cell redox homeostasis
GO:0045727	positive regulation of translation	7	0	0.03	1		BP	0	positive regulation of translation
GO:0045786	negative regulation of cell cycle	12	0	0.05	1		BP	0	negative regulation of cell cycle
GO:0045859	regulation of protein kinase activity	10	0	0.04	1		BP	0	regulation of protein kinase activity
GO:0045893	positive regulation of transcription, DN...	8	0	0.03	1		BP	0	positive regulation of transcription, DNA-templated
GO:0045901	positive regulation of translational elo...	7	0	0.03	1		BP	0	positive regulation of translational elongation
GO:0045905	positive regulation of translational ter...	7	0	0.03	1		BP	0	positive regulation of translational termination
GO:0045935	positive regulation of nucleobase-contai...	8	0	0.03	1		BP	0	positive regulation of nucleobase-containing compound metabolic process
GO:0046031	ADP metabolic process	51	0	0.22	1		BP	0	ADP metabolic process
GO:0046034	ATP metabolic process	98	0	0.42	1		BP	0	ATP metabolic process
GO:0046112	nucleobase biosynthetic process	6	0	0.03	1		BP	0	nucleobase biosynthetic process
GO:0046128	purine ribonucleoside metabolic process	9	0	0.04	1		BP	0	purine ribonucleoside metabolic process
GO:0046148	pigment biosynthetic process	9	0	0.04	1		BP	0	pigment biosynthetic process
GO:0046165	alcohol biosynthetic process	6	0	0.03	1		BP	0	alcohol biosynthetic process
GO:0046168	glycerol-3-phosphate catabolic process	6	0	0.03	1		BP	0	glycerol-3-phosphate catabolic process
GO:0046173	polyol biosynthetic process	6	0	0.03	1		BP	0	polyol biosynthetic process
GO:0046218	indolalkylamine catabolic process	12	0	0.05	1		BP	0	indolalkylamine catabolic process
GO:0046348	amino sugar catabolic process	22	0	0.09	1		BP	0	amino sugar catabolic process
GO:0046351	disaccharide biosynthetic process	28	0	0.12	1		BP	0	disaccharide biosynthetic process
GO:0046364	monosaccharide biosynthetic process	9	0	0.04	1		BP	0	monosaccharide biosynthetic process
GO:0046390	ribose phosphate biosynthetic process	44	0	0.19	1		BP	0	ribose phosphate biosynthetic process
GO:0046394	carboxylic acid biosynthetic process	127	0	0.54	1		BP	0	carboxylic acid biosynthetic process
GO:0046395	carboxylic acid catabolic process	24	0	0.1	1		BP	0	carboxylic acid catabolic process
GO:0046434	organophosphate catabolic process	13	0	0.06	1		BP	0	organophosphate catabolic process
GO:0046451	diaminopimelate metabolic process	5	0	0.02	1		BP	0	diaminopimelate metabolic process
GO:0046467	membrane lipid biosynthetic process	23	0	0.1	1		BP	0	membrane lipid biosynthetic process
GO:0046474	glycerophospholipid biosynthetic process	19	0	0.08	1		BP	0	glycerophospholipid biosynthetic process
GO:0046486	glycerolipid metabolic process	59	0	0.25	1		BP	0	glycerolipid metabolic process
GO:0046488	phosphatidylinositol metabolic process	43	0	0.18	1		BP	0	phosphatidylinositol metabolic process
GO:0046496	nicotinamide nucleotide metabolic proces...	71	0	0.3	1		BP	0	nicotinamide nucleotide metabolic process
GO:0046500	S-adenosylmethionine metabolic process	7	0	0.03	1		BP	0	S-adenosylmethionine metabolic process
GO:0046578	regulation of Ras protein signal transdu...	9	0	0.04	1		BP	0	regulation of Ras protein signal transduction
GO:0046700	heterocycle catabolic process	46	0	0.2	1		BP	0	heterocycle catabolic process
GO:0046834	lipid phosphorylation	8	0	0.03	1		BP	0	lipid phosphorylation
GO:0046854	phosphatidylinositol phosphorylation	8	0	0.03	1		BP	0	phosphatidylinositol phosphorylation
GO:0046903	secretion	47	0	0.2	1		BP	0	secretion
GO:0046907	intracellular transport	196	0	0.83	1		BP	0	intracellular transport
GO:0046939	nucleotide phosphorylation	51	0	0.22	1		BP	0	nucleotide phosphorylation
GO:0046942	carboxylic acid transport	31	0	0.13	1		BP	0	carboxylic acid transport
GO:0048193	Golgi vesicle transport	38	0	0.16	1		BP	0	Golgi vesicle transport
GO:0048278	vesicle docking	17	0	0.07	1		BP	0	vesicle docking
GO:0048285	organelle fission	20	0	0.09	1		BP	0	organelle fission
GO:0048518	positive regulation of biological proces...	27	0	0.12	1		BP	0	positive regulation of biological process
GO:0048519	negative regulation of biological proces...	48	0	0.2	1		BP	0	negative regulation of biological process
GO:0048522	positive regulation of cellular process	25	0	0.11	1		BP	0	positive regulation of cellular process
GO:0048523	negative regulation of cellular process	26	0	0.11	1		BP	0	negative regulation of cellular process
GO:0048583	regulation of response to stimulus	20	0	0.09	1		BP	0	regulation of response to stimulus
GO:0048856	anatomical structure development	32	0	0.14	1		BP	0	anatomical structure development
GO:0050657	nucleic acid transport	6	0	0.03	1		BP	0	nucleic acid transport
GO:0050658	RNA transport	6	0	0.03	1		BP	0	RNA transport
GO:0050776	regulation of immune response	6	0	0.03	1		BP	0	regulation of immune response
GO:0050790	regulation of catalytic activity	21	0	0.09	1		BP	0	regulation of catalytic activity
GO:0050832	defense response to fungus	10	0	0.04	1		BP	0	defense response to fungus
GO:0051028	mRNA transport	6	0	0.03	1		BP	0	mRNA transport
GO:0051052	regulation of DNA metabolic process	7	0	0.03	1		BP	0	regulation of DNA metabolic process
GO:0051056	regulation of small GTPase mediated sign...	9	0	0.04	1		BP	0	regulation of small GTPase mediated signal transduction
GO:0051128	regulation of cellular component organiz...	26	0	0.11	1		BP	0	regulation of cellular component organization
GO:0051129	negative regulation of cellular componen...	7	0	0.03	1		BP	0	negative regulation of cellular component organization
GO:0051130	positive regulation of cellular componen...	15	0	0.06	1		BP	0	positive regulation of cellular component organization
GO:0051156	glucose 6-phosphate metabolic process	12	0	0.05	1		BP	0	glucose 6-phosphate metabolic process
GO:0051168	nuclear export	6	0	0.03	1		BP	0	nuclear export
GO:0051169	nuclear transport	20	0	0.09	1		BP	0	nuclear transport
GO:0051170	nuclear import	11	0	0.05	1		BP	0	import into nucleus
GO:0051172	negative regulation of nitrogen compound...	10	0	0.04	1		BP	0	negative regulation of nitrogen compound metabolic process
GO:0051173	positive regulation of nitrogen compound...	15	0	0.06	1		BP	0	positive regulation of nitrogen compound metabolic process
GO:0051174	regulation of phosphorus metabolic proce...	12	0	0.05	1		BP	0	regulation of phosphorus metabolic process
GO:0051186	cofactor metabolic process	145	0	0.62	1		BP	0	cofactor metabolic process
GO:0051187	cofactor catabolic process	9	0	0.04	1		BP	0	cofactor catabolic process
GO:0051188	cofactor biosynthetic process	66	0	0.28	1		BP	0	cofactor biosynthetic process
GO:0051189	prosthetic group metabolic process	5	0	0.02	1		BP	0	prosthetic group metabolic process
GO:0051235	maintenance of location	15	0	0.06	1		BP	0	maintenance of location
GO:0051236	establishment of RNA localization	6	0	0.03	1		BP	0	establishment of RNA localization
GO:0051246	regulation of protein metabolic process	27	0	0.12	1		BP	0	regulation of protein metabolic process
GO:0051247	positive regulation of protein metabolic...	7	0	0.03	1		BP	0	positive regulation of protein metabolic process
GO:0051248	negative regulation of protein metabolic...	6	0	0.03	1		BP	0	negative regulation of protein metabolic process
GO:0051254	positive regulation of RNA metabolic pro...	8	0	0.03	1		BP	0	positive regulation of RNA metabolic process
GO:0051258	protein polymerization	11	0	0.05	1		BP	0	protein polymerization
GO:0051259	protein oligomerization	8	0	0.03	1		BP	0	protein complex oligomerization
GO:0051260	protein homooligomerization	7	0	0.03	1		BP	0	protein homooligomerization
GO:0051273	beta-glucan metabolic process	47	0	0.2	1		BP	0	beta-glucan metabolic process
GO:0051274	beta-glucan biosynthetic process	47	0	0.2	1		BP	0	beta-glucan biosynthetic process
GO:0051276	chromosome organization	100	0	0.43	1		BP	0	chromosome organization
GO:0051304	chromosome separation	5	0	0.02	1		BP	0	chromosome separation
GO:0051306	mitotic sister chromatid separation	5	0	0.02	1		BP	0	mitotic sister chromatid separation
GO:0051321	meiotic cell cycle	5	0	0.02	1		BP	0	meiotic cell cycle
GO:0051336	regulation of hydrolase activity	5	0	0.02	1		BP	0	regulation of hydrolase activity
GO:0051338	regulation of transferase activity	10	0	0.04	1		BP	0	regulation of transferase activity
GO:0051493	regulation of cytoskeleton organization	11	0	0.05	1		BP	0	regulation of cytoskeleton organization
GO:0051495	positive regulation of cytoskeleton orga...	8	0	0.03	1		BP	0	positive regulation of cytoskeleton organization
GO:0051603	proteolysis involved in cellular protein...	96	0	0.41	1		BP	0	proteolysis involved in cellular protein catabolic process
GO:0051604	protein maturation	19	0	0.08	1		BP	0	protein maturation
GO:0051606	detection of stimulus	5	0	0.02	1		BP	0	detection of stimulus
GO:0051640	organelle localization	17	0	0.07	1		BP	0	organelle localization
GO:0051641	cellular localization	228	0	0.97	1		BP	0	cellular localization
GO:0051649	establishment of localization in cell	196	0	0.83	1		BP	0	establishment of localization in cell
GO:0051651	maintenance of location in cell	11	0	0.05	1		BP	0	maintenance of location in cell
GO:0051707	response to other organism	16	0	0.07	1		BP	0	response to other organism
GO:0051716	cellular response to stimulus	441	0	1.88	1		BP	0	cellular response to stimulus
GO:0051726	regulation of cell cycle	29	0	0.12	1		BP	0	regulation of cell cycle
GO:0051783	regulation of nuclear division	5	0	0.02	1		BP	0	regulation of nuclear division
GO:0051983	regulation of chromosome segregation	5	0	0.02	1		BP	0	regulation of chromosome segregation
GO:0052646	alditol phosphate metabolic process	6	0	0.03	1		BP	0	alditol phosphate metabolic process
GO:0052803	imidazole-containing compound metabolic ...	9	0	0.04	1		BP	0	imidazole-containing compound metabolic process
GO:0055085	transmembrane transport	918	0	3.91	1		BP	0	transmembrane transport
GO:0055086	nucleobase-containing small molecule met...	197	0	0.84	1		BP	0	nucleobase-containing small molecule metabolic process
GO:0060249	anatomical structure homeostasis	6	0	0.03	1		BP	0	anatomical structure homeostasis
GO:0061024	membrane organization	5	0	0.02	1		BP	0	membrane organization
GO:0061919	process utilizing autophagic mechanism	11	0	0.05	1		BP	0	process utilizing autophagic mechanism
GO:0065003	macromolecular complex assembly	86	0	0.37	1		BP	0	protein-containing complex assembly
GO:0065004	protein-DNA complex assembly	32	0	0.14	1		BP	0	protein-DNA complex assembly
GO:0065008	regulation of biological quality	203	0	0.86	1		BP	0	regulation of biological quality
GO:0065009	regulation of molecular function	21	0	0.09	1		BP	0	regulation of molecular function
GO:0070085	glycosylation	78	0	0.33	1		BP	0	glycosylation
GO:0070189	kynurenine metabolic process	12	0	0.05	1		BP	0	kynurenine metabolic process
GO:0070646	protein modification by small protein re...	46	0	0.2	1		BP	0	protein modification by small protein removal
GO:0070726	cell wall assembly	15	0	0.06	1		BP	0	cell wall assembly
GO:0070727	cellular macromolecule localization	164	0	0.7	1		BP	0	cellular macromolecule localization
GO:0070838	divalent metal ion transport	11	0	0.05	1		BP	0	divalent metal ion transport
GO:0070972	protein localization to endoplasmic reti...	27	0	0.12	1		BP	0	protein localization to endoplasmic reticulum
GO:0071103	DNA conformation change	45	0	0.19	1		BP	0	DNA conformation change
GO:0071166	ribonucleoprotein complex localization	6	0	0.03	1		BP	0	ribonucleoprotein complex localization
GO:0071426	ribonucleoprotein complex export from nu...	6	0	0.03	1		BP	0	ribonucleoprotein complex export from nucleus
GO:0071427	mRNA-containing ribonucleoprotein comple...	6	0	0.03	1		BP	0	mRNA-containing ribonucleoprotein complex export from nucleus
GO:0071554	cell wall organization or biogenesis	126	0	0.54	1		BP	0	cell wall organization or biogenesis
GO:0071555	cell wall organization	96	0	0.41	1		BP	0	cell wall organization
GO:0071668	plant-type cell wall assembly	15	0	0.06	1		BP	0	plant-type cell wall assembly
GO:0071669	plant-type cell wall organization or bio...	16	0	0.07	1		BP	0	plant-type cell wall organization or biogenesis
GO:0071702	organic substance transport	262	0	1.12	1		BP	0	organic substance transport
GO:0071705	nitrogen compound transport	242	0	1.03	1		BP	0	nitrogen compound transport
GO:0071804	cellular potassium ion transport	29	0	0.12	1		BP	0	cellular potassium ion transport
GO:0071805	potassium ion transmembrane transport	29	0	0.12	1		BP	0	potassium ion transmembrane transport
GO:0071824	protein-DNA complex subunit organization	33	0	0.14	1		BP	0	protein-DNA complex subunit organization
GO:0071826	ribonucleoprotein complex subunit organi...	9	0	0.04	1		BP	0	ribonucleoprotein complex subunit organization
GO:0071900	regulation of protein serine/threonine k...	10	0	0.04	1		BP	0	regulation of protein serine/threonine kinase activity
GO:0072329	monocarboxylic acid catabolic process	8	0	0.03	1		BP	0	monocarboxylic acid catabolic process
GO:0072330	monocarboxylic acid biosynthetic process	50	0	0.21	1		BP	0	monocarboxylic acid biosynthetic process
GO:0072348	sulfur compound transport	20	0	0.09	1		BP	0	sulfur compound transport
GO:0072350	tricarboxylic acid metabolic process	8	0	0.03	1		BP	0	tricarboxylic acid metabolic process
GO:0072511	divalent inorganic cation transport	11	0	0.05	1		BP	0	divalent inorganic cation transport
GO:0072521	purine-containing compound metabolic pro...	129	0	0.55	1		BP	0	purine-containing compound metabolic process
GO:0072522	purine-containing compound biosynthetic ...	50	0	0.21	1		BP	0	purine-containing compound biosynthetic process
GO:0072524	pyridine-containing compound metabolic p...	72	0	0.31	1		BP	0	pyridine-containing compound metabolic process
GO:0072525	pyridine-containing compound biosyntheti...	9	0	0.04	1		BP	0	pyridine-containing compound biosynthetic process
GO:0072527	pyrimidine-containing compound metabolic...	18	0	0.08	1		BP	0	pyrimidine-containing compound metabolic process
GO:0072528	pyrimidine-containing compound biosynthe...	16	0	0.07	1		BP	0	pyrimidine-containing compound biosynthetic process
GO:0072531	pyrimidine-containing compound transmemb...	8	0	0.03	1		BP	0	pyrimidine-containing compound transmembrane transport
GO:0072593	reactive oxygen species metabolic proces...	10	0	0.04	1		BP	0	reactive oxygen species metabolic process
GO:0072594	establishment of protein localization to...	31	0	0.13	1		BP	0	establishment of protein localization to organelle
GO:0072595	maintenance of protein localization in o...	11	0	0.05	1		BP	0	maintenance of protein localization in organelle
GO:0072599	establishment of protein localization to...	16	0	0.07	1		BP	0	establishment of protein localization to endoplasmic reticulum
GO:0072657	protein localization to membrane	19	0	0.08	1		BP	0	protein localization to membrane
GO:0080134	regulation of response to stress	7	0	0.03	1		BP	0	regulation of response to stress
GO:0090066	regulation of anatomical structure size	11	0	0.05	1		BP	0	regulation of anatomical structure size
GO:0090150	establishment of protein localization to...	19	0	0.08	1		BP	0	establishment of protein localization to membrane
GO:0090407	organophosphate biosynthetic process	109	0	0.46	1		BP	0	organophosphate biosynthetic process
GO:0090481	pyrimidine nucleotide-sugar transmembran...	8	0	0.03	1		BP	0	pyrimidine nucleotide-sugar transmembrane transport
GO:0090662	ATP hydrolysis coupled transmembrane tra...	25	0	0.11	1		BP	0	ATP hydrolysis coupled transmembrane transport
GO:0097164	ammonium ion metabolic process	10	0	0.04	1		BP	0	ammonium ion metabolic process
GO:0097354	prenylation	6	0	0.03	1		BP	0	prenylation
GO:0097435	supramolecular fiber organization	11	0	0.05	1		BP	0	supramolecular fiber organization
GO:0098542	defense response to other organism	16	0	0.07	1		BP	0	defense response to other organism
GO:0098655	cation transmembrane transport	124	0	0.53	1		BP	0	cation transmembrane transport
GO:0098656	anion transmembrane transport	12	0	0.05	1		BP	0	anion transmembrane transport
GO:0098660	inorganic ion transmembrane transport	124	0	0.53	1		BP	0	inorganic ion transmembrane transport
GO:0098662	inorganic cation transmembrane transport	124	0	0.53	1		BP	0	inorganic cation transmembrane transport
GO:0098813	nuclear chromosome segregation	12	0	0.05	1		BP	0	nuclear chromosome segregation
GO:0099131	ATP hydrolysis coupled ion transmembrane...	25	0	0.11	1		BP	0	ATP hydrolysis coupled ion transmembrane transport
GO:0099132	ATP hydrolysis coupled cation transmembr...	25	0	0.11	1		BP	0	ATP hydrolysis coupled cation transmembrane transport
GO:0110053	regulation of actin filament organizatio...	11	0	0.05	1		BP	0	regulation of actin filament organization
GO:0120009	intermembrane lipid transfer	9	0	0.04	1		BP	0	intermembrane lipid transfer
GO:0140014	mitotic nuclear division	9	0	0.04	1		BP	0	mitotic nuclear division
GO:0140029	exocytic process	15	0	0.06	1		BP	0	exocytic process
GO:0140056	organelle localization by membrane tethe...	17	0	0.07	1		BP	0	organelle localization by membrane tethering
GO:1901068	guanosine-containing compound metabolic ...	9	0	0.04	1		BP	0	guanosine-containing compound metabolic process
GO:1901071	glucosamine-containing compound metaboli...	22	0	0.09	1		BP	0	glucosamine-containing compound metabolic process
GO:1901072	glucosamine-containing compound cataboli...	22	0	0.09	1		BP	0	glucosamine-containing compound catabolic process
GO:1901135	carbohydrate derivative metabolic proces...	300	0	1.28	1		BP	0	carbohydrate derivative metabolic process
GO:1901136	carbohydrate derivative catabolic proces...	31	0	0.13	1		BP	0	carbohydrate derivative catabolic process
GO:1901137	carbohydrate derivative biosynthetic pro...	145	0	0.62	1		BP	0	carbohydrate derivative biosynthetic process
GO:1901264	carbohydrate derivative transport	15	0	0.06	1		BP	0	carbohydrate derivative transport
GO:1901292	nucleoside phosphate catabolic process	7	0	0.03	1		BP	0	nucleoside phosphate catabolic process
GO:1901293	nucleoside phosphate biosynthetic proces...	65	0	0.28	1		BP	0	nucleoside phosphate biosynthetic process
GO:1901361	organic cyclic compound catabolic proces...	47	0	0.2	1		BP	0	organic cyclic compound catabolic process
GO:1901475	pyruvate transmembrane transport	6	0	0.03	1		BP	0	pyruvate transmembrane transport
GO:1901565	organonitrogen compound catabolic proces...	153	0	0.65	1		BP	0	organonitrogen compound catabolic process
GO:1901575	organic substance catabolic process	264	0	1.12	1		BP	0	organic substance catabolic process
GO:1901605	alpha-amino acid metabolic process	78	0	0.33	1		BP	0	alpha-amino acid metabolic process
GO:1901606	alpha-amino acid catabolic process	15	0	0.06	1		BP	0	alpha-amino acid catabolic process
GO:1901607	alpha-amino acid biosynthetic process	57	0	0.24	1		BP	0	alpha-amino acid biosynthetic process
GO:1901615	organic hydroxy compound metabolic proce...	15	0	0.06	1		BP	0	organic hydroxy compound metabolic process
GO:1901617	organic hydroxy compound biosynthetic pr...	7	0	0.03	1		BP	0	organic hydroxy compound biosynthetic process
GO:1901642	nucleoside transmembrane transport	7	0	0.03	1		BP	0	nucleoside transmembrane transport
GO:1901657	glycosyl compound metabolic process	39	0	0.17	1		BP	0	glycosyl compound metabolic process
GO:1901987	regulation of cell cycle phase transitio...	5	0	0.02	1		BP	0	regulation of cell cycle phase transition
GO:1901990	regulation of mitotic cell cycle phase t...	5	0	0.02	1		BP	0	regulation of mitotic cell cycle phase transition
GO:1902099	regulation of metaphase/anaphase transit...	5	0	0.02	1		BP	0	regulation of metaphase/anaphase transition of cell cycle
GO:1902221	erythrose 4-phosphate/phosphoenolpyruvat...	9	0	0.04	1		BP	0	erythrose 4-phosphate/phosphoenolpyruvate family amino acid metabolic process
GO:1902223	erythrose 4-phosphate/phosphoenolpyruvat...	8	0	0.03	1		BP	0	erythrose 4-phosphate/phosphoenolpyruvate family amino acid biosynthetic process
GO:1902531	regulation of intracellular signal trans...	9	0	0.04	1		BP	0	regulation of intracellular signal transduction
GO:1902600	hydrogen ion transmembrane transport	81	0	0.35	1		BP	0	proton transmembrane transport
GO:1902680	positive regulation of RNA biosynthetic ...	8	0	0.03	1		BP	0	positive regulation of RNA biosynthetic process
GO:1902903	regulation of supramolecular fiber organ...	11	0	0.05	1		BP	0	regulation of supramolecular fiber organization
GO:1902905	positive regulation of supramolecular fi...	8	0	0.03	1		BP	0	positive regulation of supramolecular fiber organization
GO:1903047	mitotic cell cycle process	11	0	0.05	1		BP	0	mitotic cell cycle process
GO:1903508	positive regulation of nucleic acid-temp...	8	0	0.03	1		BP	0	positive regulation of nucleic acid-templated transcription
GO:1903509	liposaccharide metabolic process	23	0	0.1	1		BP	0	liposaccharide metabolic process
GO:1903825	organic acid transmembrane transport	12	0	0.05	1		BP	0	organic acid transmembrane transport
GO:1904029	regulation of cyclin-dependent protein k...	10	0	0.04	1		BP	0	regulation of cyclin-dependent protein kinase activity
GO:1905039	carboxylic acid transmembrane transport	12	0	0.05	1		BP	0	carboxylic acid transmembrane transport
GO:1905818	regulation of chromosome separation	5	0	0.02	1		BP	0	regulation of chromosome separation
GO:1990542	mitochondrial transmembrane transport	6	0	0.03	1		BP	0	mitochondrial transmembrane transport
GO:2000113	negative regulation of cellular macromol...	9	0	0.04	1		BP	0	negative regulation of cellular macromolecule biosynthetic process
GO:0048046	apoplast	35	4	0.08	4.9e-07	gene-LOC110645974;gene-LOC110645984;gene-LOC110646181;gene-LOC110646175	CC	50	apoplast
GO:0005618	cell wall	37	4	0.08	6.1e-07	gene-LOC110645974;gene-LOC110645984;gene-LOC110646181;gene-LOC110646175	CC	50	cell wall
GO:0030312	external encapsulating structure	37	4	0.08	6.1e-07	gene-LOC110645974;gene-LOC110645984;gene-LOC110646181;gene-LOC110646175	CC	50	external encapsulating structure
GO:0071944	cell periphery	91	4	0.2	2.4e-05	gene-LOC110645974;gene-LOC110645984;gene-LOC110646181;gene-LOC110646175	CC	20	cell periphery
GO:0044464	cell part	1802	7	3.95	0.033	gene-LOC110645974;gene-LOC110645984;gene-LOC110658588;gene-LOC110666009;gene-LOC110646181;gene-LOC110646175;gene-LOC110652015	CC	1.77215189873418	cell part
GO:0005875	microtubule associated complex	23	1	0.05	0.049	gene-LOC110658588	CC	20	microtubule associated complex
GO:0015630	microtubule cytoskeleton	25	1	0.05	0.054	gene-LOC110658588	CC	20	microtubule cytoskeleton
GO:0044422	organelle part	460	3	1.01	0.069	gene-LOC110658588;gene-LOC110666009;gene-LOC110652015	CC	2.97029702970297	organelle part
GO:0044446	intracellular organelle part	460	3	1.01	0.069	gene-LOC110658588;gene-LOC110666009;gene-LOC110652015	CC	2.97029702970297	intracellular organelle part
GO:0044430	cytoskeletal part	53	1	0.12	0.111	gene-LOC110658588	CC	8.33333333333333	cytoskeletal part
GO:0005856	cytoskeleton	54	1	0.12	0.113	gene-LOC110658588	CC	8.33333333333333	cytoskeleton
GO:0005740	mitochondrial envelope	60	1	0.13	0.124	gene-LOC110652015	CC	7.69230769230769	mitochondrial envelope
GO:0044429	mitochondrial part	69	1	0.15	0.142	gene-LOC110652015	CC	6.66666666666667	mitochondrial part
GO:0031967	organelle envelope	74	1	0.16	0.151	gene-LOC110652015	CC	6.25	organelle envelope
GO:0031975	envelope	74	1	0.16	0.151	gene-LOC110652015	CC	6.25	envelope
GO:0000786	nucleosome	75	1	0.16	0.153	gene-LOC110666009	CC	6.25	nucleosome
GO:0032993	protein-DNA complex	76	1	0.17	0.155	gene-LOC110666009	CC	5.88235294117647	protein-DNA complex
GO:0044815	DNA packaging complex	76	1	0.17	0.155	gene-LOC110666009	CC	5.88235294117647	DNA packaging complex
GO:0000785	chromatin	79	1	0.17	0.161	gene-LOC110666009	CC	5.88235294117647	chromatin
GO:0005739	mitochondrion	85	1	0.19	0.172	gene-LOC110652015	CC	5.26315789473684	mitochondrion
GO:0043233	organelle lumen	96	1	0.21	0.192	gene-LOC110652015	CC	4.76190476190476	organelle lumen
GO:0070013	intracellular organelle lumen	96	1	0.21	0.192	gene-LOC110652015	CC	4.76190476190476	intracellular organelle lumen
GO:0044427	chromosomal part	105	1	0.23	0.209	gene-LOC110666009	CC	4.34782608695652	chromosomal part
GO:0005694	chromosome	120	1	0.26	0.235	gene-LOC110666009	CC	3.84615384615385	chromosome
GO:0043228	non-membrane-bounded organelle	549	2	1.2	0.345	gene-LOC110658588;gene-LOC110666009	CC	1.66666666666667	non-membrane-bounded organelle
GO:0043232	intracellular non-membrane-bounded organ...	549	2	1.2	0.345	gene-LOC110658588;gene-LOC110666009	CC	1.66666666666667	intracellular non-membrane-bounded organelle
GO:0043229	intracellular organelle	1337	3	2.93	0.612	gene-LOC110658588;gene-LOC110666009;gene-LOC110652015	CC	1.02389078498294	intracellular organelle
GO:0044424	intracellular part	1684	3	3.7	0.8	gene-LOC110658588;gene-LOC110666009;gene-LOC110652015	CC	0.810810810810811	intracellular part
GO:0044444	cytoplasmic part	677	1	1.49	0.807	gene-LOC110652015	CC	0.671140939597315	cytoplasmic part
GO:0005622	intracellular	1745	3	3.83	0.826	gene-LOC110658588;gene-LOC110666009;gene-LOC110652015	CC	0.783289817232376	intracellular
GO:0005737	cytoplasm	767	1	1.68	0.849	gene-LOC110652015	CC	0.595238095238095	cytoplasm
GO:0043231	intracellular membrane-bounded organelle	838	1	1.84	0.877	gene-LOC110652015	CC	0.543478260869565	intracellular membrane-bounded organelle
GO:0043227	membrane-bounded organelle	843	1	1.85	0.878	gene-LOC110652015	CC	0.54054054054054	membrane-bounded organelle
GO:0016021	integral component of membrane	965	1	2.12	0.915	gene-LOC110637904	CC	0.471698113207547	integral component of membrane
GO:0031224	intrinsic component of membrane	982	1	2.15	0.919	gene-LOC110637904	CC	0.465116279069767	intrinsic component of membrane
GO:0044425	membrane part	1183	1	2.6	0.957	gene-LOC110637904	CC	0.384615384615385	membrane part
GO:0000123	histone acetyltransferase complex	16	0	0.04	1		CC	0	histone acetyltransferase complex
GO:0000139	Golgi membrane	12	0	0.03	1		CC	0	Golgi membrane
GO:0000145	exocyst	34	0	0.07	1		CC	0	exocyst
GO:0000148	1,3-beta-D-glucan synthase complex	8	0	0.02	1		CC	0	1,3-beta-D-glucan synthase complex
GO:0000151	ubiquitin ligase complex	8	0	0.02	1		CC	0	ubiquitin ligase complex
GO:0000152	nuclear ubiquitin ligase complex	7	0	0.02	1		CC	0	nuclear ubiquitin ligase complex
GO:0000159	protein phosphatase type 2A complex	12	0	0.03	1		CC	0	protein phosphatase type 2A complex
GO:0000228	nuclear chromosome	14	0	0.03	1		CC	0	nuclear chromosome
GO:0000276	mitochondrial proton-transporting ATP sy...	11	0	0.02	1		CC	0	mitochondrial proton-transporting ATP synthase complex, coupling factor F(o)
GO:0000428	DNA-directed RNA polymerase complex	21	0	0.05	1		CC	0	DNA-directed RNA polymerase complex
GO:0000439	core TFIIH complex	5	0	0.01	1		CC	0	core TFIIH complex
GO:0000502	proteasome complex	38	0	0.08	1		CC	0	proteasome complex
GO:0000775	chromosome, centromeric region	9	0	0.02	1		CC	0	chromosome, centromeric region
GO:0000793	condensed chromosome	6	0	0.01	1		CC	0	condensed chromosome
GO:0000808	origin recognition complex	6	0	0.01	1		CC	0	origin recognition complex
GO:0005634	nucleus	598	0	1.31	1		CC	0	nucleus
GO:0005635	nuclear envelope	14	0	0.03	1		CC	0	nuclear envelope
GO:0005643	nuclear pore	14	0	0.03	1		CC	0	nuclear pore
GO:0005654	nucleoplasm	63	0	0.14	1		CC	0	nucleoplasm
GO:0005667	transcription factor complex	25	0	0.05	1		CC	0	transcription factor complex
GO:0005669	transcription factor TFIID complex	8	0	0.02	1		CC	0	transcription factor TFIID complex
GO:0005672	transcription factor TFIIA complex	5	0	0.01	1		CC	0	transcription factor TFIIA complex
GO:0005680	anaphase-promoting complex	7	0	0.02	1		CC	0	anaphase-promoting complex
GO:0005681	spliceosomal complex	5	0	0.01	1		CC	0	spliceosomal complex
GO:0005730	nucleolus	6	0	0.01	1		CC	0	nucleolus
GO:0005741	mitochondrial outer membrane	19	0	0.04	1		CC	0	mitochondrial outer membrane
GO:0005743	mitochondrial inner membrane	35	0	0.08	1		CC	0	mitochondrial inner membrane
GO:0005746	mitochondrial respiratory chain	10	0	0.02	1		CC	0	mitochondrial respiratory chain
GO:0005750	mitochondrial respiratory chain complex ...	5	0	0.01	1		CC	0	mitochondrial respiratory chain complex III
GO:0005753	mitochondrial proton-transporting ATP sy...	14	0	0.03	1		CC	0	mitochondrial proton-transporting ATP synthase complex
GO:0005759	mitochondrial matrix	9	0	0.02	1		CC	0	mitochondrial matrix
GO:0005768	endosome	5	0	0.01	1		CC	0	endosome
GO:0005773	vacuole	6	0	0.01	1		CC	0	vacuole
GO:0005774	vacuolar membrane	6	0	0.01	1		CC	0	vacuolar membrane
GO:0005777	peroxisome	21	0	0.05	1		CC	0	peroxisome
GO:0005778	peroxisomal membrane	10	0	0.02	1		CC	0	peroxisomal membrane
GO:0005779	integral component of peroxisomal membra...	10	0	0.02	1		CC	0	integral component of peroxisomal membrane
GO:0005783	endoplasmic reticulum	64	0	0.14	1		CC	0	endoplasmic reticulum
GO:0005787	signal peptidase complex	9	0	0.02	1		CC	0	signal peptidase complex
GO:0005789	endoplasmic reticulum membrane	45	0	0.1	1		CC	0	endoplasmic reticulum membrane
GO:0005794	Golgi apparatus	49	0	0.11	1		CC	0	Golgi apparatus
GO:0005798	Golgi-associated vesicle	28	0	0.06	1		CC	0	Golgi-associated vesicle
GO:0005811	lipid droplet	9	0	0.02	1		CC	0	lipid droplet
GO:0005839	proteasome core complex	34	0	0.07	1		CC	0	proteasome core complex
GO:0005840	ribosome	361	0	0.79	1		CC	0	ribosome
GO:0005852	eukaryotic translation initiation factor...	7	0	0.02	1		CC	0	eukaryotic translation initiation factor 3 complex
GO:0005885	Arp2/3 protein complex	8	0	0.02	1		CC	0	Arp2/3 protein complex
GO:0005886	plasma membrane	20	0	0.04	1		CC	0	plasma membrane
GO:0005905	clathrin-coated pit	8	0	0.02	1		CC	0	clathrin-coated pit
GO:0005938	cell cortex	34	0	0.07	1		CC	0	cell cortex
GO:0008023	transcription elongation factor complex	6	0	0.01	1		CC	0	transcription elongation factor complex
GO:0008250	oligosaccharyltransferase complex	6	0	0.01	1		CC	0	oligosaccharyltransferase complex
GO:0008287	protein serine/threonine phosphatase com...	13	0	0.03	1		CC	0	protein serine/threonine phosphatase complex
GO:0009507	chloroplast	10	0	0.02	1		CC	0	chloroplast
GO:0009512	cytochrome b6f complex	5	0	0.01	1		CC	0	cytochrome b6f complex
GO:0009521	photosystem	70	0	0.15	1		CC	0	photosystem
GO:0009522	photosystem I	22	0	0.05	1		CC	0	photosystem I
GO:0009523	photosystem II	44	0	0.1	1		CC	0	photosystem II
GO:0009536	plastid	10	0	0.02	1		CC	0	plastid
GO:0009538	photosystem I reaction center	11	0	0.02	1		CC	0	photosystem I reaction center
GO:0009539	photosystem II reaction center	7	0	0.02	1		CC	0	photosystem II reaction center
GO:0009579	thylakoid	77	0	0.17	1		CC	0	thylakoid
GO:0009654	photosystem II oxygen evolving complex	25	0	0.05	1		CC	0	photosystem II oxygen evolving complex
GO:0012505	endomembrane system	137	0	0.3	1		CC	0	endomembrane system
GO:0012506	vesicle membrane	28	0	0.06	1		CC	0	vesicle membrane
GO:0012507	ER to Golgi transport vesicle membrane	14	0	0.03	1		CC	0	ER to Golgi transport vesicle membrane
GO:0012510	trans-Golgi network transport vesicle me...	8	0	0.02	1		CC	0	trans-Golgi network transport vesicle membrane
GO:0012511	monolayer-surrounded lipid storage body	9	0	0.02	1		CC	0	monolayer-surrounded lipid storage body
GO:0015629	actin cytoskeleton	28	0	0.06	1		CC	0	actin cytoskeleton
GO:0015934	large ribosomal subunit	5	0	0.01	1		CC	0	large ribosomal subunit
GO:0016272	prefoldin complex	7	0	0.02	1		CC	0	prefoldin complex
GO:0016459	myosin complex	17	0	0.04	1		CC	0	myosin complex
GO:0016469	proton-transporting two-sector ATPase co...	52	0	0.11	1		CC	0	proton-transporting two-sector ATPase complex
GO:0016471	vacuolar proton-transporting V-type ATPa...	6	0	0.01	1		CC	0	vacuolar proton-transporting V-type ATPase complex
GO:0016591	DNA-directed RNA polymerase II, holoenzy...	18	0	0.04	1		CC	0	DNA-directed RNA polymerase II, holoenzyme
GO:0016592	mediator complex	18	0	0.04	1		CC	0	mediator complex
GO:0017119	Golgi transport complex	8	0	0.02	1		CC	0	Golgi transport complex
GO:0019773	proteasome core complex, alpha-subunit c...	16	0	0.04	1		CC	0	proteasome core complex, alpha-subunit complex
GO:0019866	organelle inner membrane	35	0	0.08	1		CC	0	organelle inner membrane
GO:0019867	outer membrane	25	0	0.05	1		CC	0	outer membrane
GO:0019898	extrinsic component of membrane	20	0	0.04	1		CC	0	extrinsic component of membrane
GO:0030117	membrane coat	42	0	0.09	1		CC	0	membrane coat
GO:0030118	clathrin coat	12	0	0.03	1		CC	0	clathrin coat
GO:0030119	AP-type membrane coat adaptor complex	5	0	0.01	1		CC	0	AP-type membrane coat adaptor complex
GO:0030120	vesicle coat	28	0	0.06	1		CC	0	vesicle coat
GO:0030125	clathrin vesicle coat	8	0	0.02	1		CC	0	clathrin vesicle coat
GO:0030126	COPI vesicle coat	6	0	0.01	1		CC	0	COPI vesicle coat
GO:0030127	COPII vesicle coat	14	0	0.03	1		CC	0	COPII vesicle coat
GO:0030130	clathrin coat of trans-Golgi network ves...	8	0	0.02	1		CC	0	clathrin coat of trans-Golgi network vesicle
GO:0030132	clathrin coat of coated pit	8	0	0.02	1		CC	0	clathrin coat of coated pit
GO:0030133	transport vesicle	22	0	0.05	1		CC	0	transport vesicle
GO:0030134	COPII-coated ER to Golgi transport vesic...	14	0	0.03	1		CC	0	COPII-coated ER to Golgi transport vesicle
GO:0030135	coated vesicle	28	0	0.06	1		CC	0	coated vesicle
GO:0030136	clathrin-coated vesicle	8	0	0.02	1		CC	0	clathrin-coated vesicle
GO:0030137	COPI-coated vesicle	6	0	0.01	1		CC	0	COPI-coated vesicle
GO:0030140	trans-Golgi network transport vesicle	8	0	0.02	1		CC	0	trans-Golgi network transport vesicle
GO:0030176	integral component of endoplasmic reticu...	9	0	0.02	1		CC	0	integral component of endoplasmic reticulum membrane
GO:0030286	dynein complex	19	0	0.04	1		CC	0	dynein complex
GO:0030532	small nuclear ribonucleoprotein complex	8	0	0.02	1		CC	0	small nuclear ribonucleoprotein complex
GO:0030658	transport vesicle membrane	22	0	0.05	1		CC	0	transport vesicle membrane
GO:0030659	cytoplasmic vesicle membrane	28	0	0.06	1		CC	0	cytoplasmic vesicle membrane
GO:0030660	Golgi-associated vesicle membrane	28	0	0.06	1		CC	0	Golgi-associated vesicle membrane
GO:0030662	coated vesicle membrane	28	0	0.06	1		CC	0	coated vesicle membrane
GO:0030663	COPI-coated vesicle membrane	6	0	0.01	1		CC	0	COPI-coated vesicle membrane
GO:0030665	clathrin-coated vesicle membrane	8	0	0.02	1		CC	0	clathrin-coated vesicle membrane
GO:0030684	preribosome	10	0	0.02	1		CC	0	preribosome
GO:0030880	RNA polymerase complex	29	0	0.06	1		CC	0	RNA polymerase complex
GO:0030904	retromer complex	5	0	0.01	1		CC	0	retromer complex
GO:0030906	retromer, cargo-selective complex	5	0	0.01	1		CC	0	retromer, cargo-selective complex
GO:0031012	extracellular matrix	23	0	0.05	1		CC	0	extracellular matrix
GO:0031090	organelle membrane	116	0	0.25	1		CC	0	organelle membrane
GO:0031225	anchored component of membrane	17	0	0.04	1		CC	0	anchored component of membrane
GO:0031227	intrinsic component of endoplasmic retic...	9	0	0.02	1		CC	0	intrinsic component of endoplasmic reticulum membrane
GO:0031231	intrinsic component of peroxisomal membr...	10	0	0.02	1		CC	0	intrinsic component of peroxisomal membrane
GO:0031248	protein acetyltransferase complex	18	0	0.04	1		CC	0	protein acetyltransferase complex
GO:0031300	intrinsic component of organelle membran...	13	0	0.03	1		CC	0	intrinsic component of organelle membrane
GO:0031301	integral component of organelle membrane	13	0	0.03	1		CC	0	integral component of organelle membrane
GO:0031410	cytoplasmic vesicle	33	0	0.07	1		CC	0	cytoplasmic vesicle
GO:0031461	cullin-RING ubiquitin ligase complex	7	0	0.02	1		CC	0	cullin-RING ubiquitin ligase complex
GO:0031903	microbody membrane	10	0	0.02	1		CC	0	microbody membrane
GO:0031966	mitochondrial membrane	55	0	0.12	1		CC	0	mitochondrial membrane
GO:0031968	organelle outer membrane	19	0	0.04	1		CC	0	organelle outer membrane
GO:0031981	nuclear lumen	84	0	0.18	1		CC	0	nuclear lumen
GO:0031982	vesicle	33	0	0.07	1		CC	0	vesicle
GO:0031984	organelle subcompartment	58	0	0.13	1		CC	0	organelle subcompartment
GO:0032040	small-subunit processome	7	0	0.02	1		CC	0	small-subunit processome
GO:0033176	proton-transporting V-type ATPase comple...	16	0	0.04	1		CC	0	proton-transporting V-type ATPase complex
GO:0033177	proton-transporting two-sector ATPase co...	34	0	0.07	1		CC	0	proton-transporting two-sector ATPase complex, proton-transporting domain
GO:0033178	proton-transporting two-sector ATPase co...	13	0	0.03	1		CC	0	proton-transporting two-sector ATPase complex, catalytic domain
GO:0033179	proton-transporting V-type ATPase, V0 do...	8	0	0.02	1		CC	0	proton-transporting V-type ATPase, V0 domain
GO:0033588	Elongator holoenzyme complex	5	0	0.01	1		CC	0	Elongator holoenzyme complex
GO:0034357	photosynthetic membrane	72	0	0.16	1		CC	0	photosynthetic membrane
GO:0042175	nuclear outer membrane-endoplasmic retic...	45	0	0.1	1		CC	0	nuclear outer membrane-endoplasmic reticulum membrane network
GO:0042579	microbody	21	0	0.05	1		CC	0	microbody
GO:0042651	thylakoid membrane	28	0	0.06	1		CC	0	thylakoid membrane
GO:0042765	GPI-anchor transamidase complex	5	0	0.01	1		CC	0	GPI-anchor transamidase complex
GO:0044391	ribosomal subunit	5	0	0.01	1		CC	0	ribosomal subunit
GO:0044421	extracellular region part	23	0	0.05	1		CC	0	extracellular region part
GO:0044428	nuclear part	127	0	0.28	1		CC	0	nuclear part
GO:0044431	Golgi apparatus part	49	0	0.11	1		CC	0	Golgi apparatus part
GO:0044432	endoplasmic reticulum part	45	0	0.1	1		CC	0	endoplasmic reticulum part
GO:0044433	cytoplasmic vesicle part	33	0	0.07	1		CC	0	cytoplasmic vesicle part
GO:0044436	thylakoid part	77	0	0.17	1		CC	0	thylakoid part
GO:0044437	vacuolar part	6	0	0.01	1		CC	0	vacuolar part
GO:0044438	microbody part	10	0	0.02	1		CC	0	microbody part
GO:0044439	peroxisomal part	10	0	0.02	1		CC	0	peroxisomal part
GO:0044440	endosomal part	5	0	0.01	1		CC	0	endosomal part
GO:0044448	cell cortex part	34	0	0.07	1		CC	0	cell cortex part
GO:0044451	nucleoplasm part	63	0	0.14	1		CC	0	nucleoplasm part
GO:0044454	nuclear chromosome part	13	0	0.03	1		CC	0	nuclear chromosome part
GO:0044455	mitochondrial membrane part	29	0	0.06	1		CC	0	mitochondrial membrane part
GO:0044459	plasma membrane part	19	0	0.04	1		CC	0	plasma membrane part
GO:0044798	nuclear transcription factor complex	13	0	0.03	1		CC	0	nuclear transcription factor complex
GO:0045259	proton-transporting ATP synthase complex	22	0	0.05	1		CC	0	proton-transporting ATP synthase complex
GO:0045261	proton-transporting ATP synthase complex...	7	0	0.02	1		CC	0	proton-transporting ATP synthase complex, catalytic core F(1)
GO:0045263	proton-transporting ATP synthase complex...	15	0	0.03	1		CC	0	proton-transporting ATP synthase complex, coupling factor F(o)
GO:0045275	respiratory chain complex III	5	0	0.01	1		CC	0	respiratory chain complex III
GO:0048475	coated membrane	42	0	0.09	1		CC	0	coated membrane
GO:0048500	signal recognition particle	11	0	0.02	1		CC	0	signal recognition particle
GO:0055029	nuclear DNA-directed RNA polymerase comp...	21	0	0.05	1		CC	0	nuclear DNA-directed RNA polymerase complex
GO:0061695	transferase complex, transferring phosph...	33	0	0.07	1		CC	0	transferase complex, transferring phosphorus-containing groups
GO:0070069	cytochrome complex	12	0	0.03	1		CC	0	cytochrome complex
GO:0070461	SAGA-type complex	11	0	0.02	1		CC	0	SAGA-type complex
GO:0070469	respiratory chain	12	0	0.03	1		CC	0	respiratory chain
GO:0090575	RNA polymerase II transcription factor c...	13	0	0.03	1		CC	0	RNA polymerase II transcription factor complex
GO:0097525	spliceosomal snRNP complex	8	0	0.02	1		CC	0	spliceosomal snRNP complex
GO:0097708	intracellular vesicle	33	0	0.07	1		CC	0	intracellular vesicle
GO:0098588	bounding membrane of organelle	80	0	0.18	1		CC	0	bounding membrane of organelle
GO:0098589	membrane region	8	0	0.02	1		CC	0	membrane region
GO:0098687	chromosomal region	13	0	0.03	1		CC	0	chromosomal region
GO:0098791	Golgi subcompartment	13	0	0.03	1		CC	0	Golgi subcompartment
GO:0098796	membrane protein complex	199	0	0.44	1		CC	0	membrane protein complex
GO:0098797	plasma membrane protein complex	9	0	0.02	1		CC	0	plasma membrane protein complex
GO:0098798	mitochondrial protein complex	29	0	0.06	1		CC	0	mitochondrial protein complex
GO:0098800	inner mitochondrial membrane protein com...	27	0	0.06	1		CC	0	inner mitochondrial membrane protein complex
GO:0098803	respiratory chain complex	10	0	0.02	1		CC	0	respiratory chain complex
GO:0098805	whole membrane	66	0	0.14	1		CC	0	whole membrane
GO:0098827	endoplasmic reticulum subcompartment	45	0	0.1	1		CC	0	endoplasmic reticulum subcompartment
GO:0099023	tethering complex	46	0	0.1	1		CC	0	tethering complex
GO:0099568	cytoplasmic region	34	0	0.07	1		CC	0	cytoplasmic region
GO:1902493	acetyltransferase complex	18	0	0.04	1		CC	0	acetyltransferase complex
GO:1902494	catalytic complex	207	0	0.45	1		CC	0	catalytic complex
GO:1902495	transmembrane transporter complex	6	0	0.01	1		CC	0	transmembrane transporter complex
GO:1903293	phosphatase complex	13	0	0.03	1		CC	0	phosphatase complex
GO:1904949	ATPase complex	5	0	0.01	1		CC	0	ATPase complex
GO:1905368	peptidase complex	50	0	0.11	1		CC	0	peptidase complex
GO:1905369	endopeptidase complex	38	0	0.08	1		CC	0	endopeptidase complex
GO:1990204	oxidoreductase complex	33	0	0.07	1		CC	0	oxidoreductase complex
GO:1990234	transferase complex	76	0	0.17	1		CC	0	transferase complex
GO:1990351	transporter complex	6	0	0.01	1		CC	0	transporter complex
GO:1990904	ribonucleoprotein complex	396	0	0.87	1		CC	0	ribonucleoprotein complex
GO:0003700	DNA binding transcription factor activit...	571	15	2.25	4.1e-09	gene-LOC110673074;gene-LOC110655323;gene-LOC110665422;gene-LOC110666287;gene-LOC110667096;gene-LOC110669546;gene-LOC110669624;gene-LOC110634457;gene-LOC110634426;gene-LOC110636743;gene-LOC110636761;gene-LOC110638658;gene-LOC110644576;gene-LOC110652978;gene-LOC110653266	MF	6.66666666666667	DNA-binding transcription factor activity
GO:0016762	xyloglucan:xyloglucosyl transferase acti...	35	4	0.14	1e-05	gene-LOC110645974;gene-LOC110645984;gene-LOC110646181;gene-LOC110646175	MF	28.5714285714286	xyloglucan:xyloglucosyl transferase activity
GO:0046527	glucosyltransferase activity	97	5	0.38	3.9e-05	gene-LOC110645974;gene-LOC110645984;gene-LOC110637531;gene-LOC110646181;gene-LOC110646175	MF	13.1578947368421	glucosyltransferase activity
GO:0061630	ubiquitin protein ligase activity	20	2	0.08	0.0028	gene-LOC110635180;gene-LOC110636933	MF	25	ubiquitin protein ligase activity
GO:0061659	ubiquitin-like protein ligase activity	20	2	0.08	0.0028	gene-LOC110635180;gene-LOC110636933	MF	25	ubiquitin-like protein ligase activity
GO:0003743	translation initiation factor activity	40	2	0.16	0.0108	gene-LOC110666834;gene-LOC110633184	MF	12.5	translation initiation factor activity
GO:0016702	oxidoreductase activity, acting on singl...	44	2	0.17	0.013	gene-LOC110657154;gene-LOC110646230	MF	11.7647058823529	oxidoreductase activity, acting on single donors with incorporation of molecular oxygen, incorporation of two atoms of oxygen
GO:0051213	dioxygenase activity	44	2	0.17	0.013	gene-LOC110657154;gene-LOC110646230	MF	11.7647058823529	dioxygenase activity
GO:0004842	ubiquitin-protein transferase activity	128	3	0.5	0.014	gene-LOC110635180;gene-LOC110657078;gene-LOC110636933	MF	6	ubiquitin-protein transferase activity
GO:0019787	ubiquitin-like protein transferase activ...	128	3	0.5	0.014	gene-LOC110635180;gene-LOC110657078;gene-LOC110636933	MF	6	ubiquitin-like protein transferase activity
GO:0046872	metal ion binding	1784	13	7.03	0.0201	gene-LOC110651534;gene-LOC110653370;gene-LOC110653675;gene-LOC110653740;gene-LOC110653741;gene-LOC110655445;gene-LOC110656470;gene-LOC110658423;gene-LOC110669204;gene-LOC110636748;gene-LOC110644888;gene-LOC110648988;gene-LOC110652015	MF	1.84921763869132	metal ion binding
GO:0016758	transferase activity, transferring hexos...	399	5	1.57	0.0203	gene-LOC110645974;gene-LOC110645984;gene-LOC110637531;gene-LOC110646181;gene-LOC110646175	MF	3.18471337579618	transferase activity, transferring hexosyl groups
GO:0043169	cation binding	1790	13	7.05	0.0206	gene-LOC110651534;gene-LOC110653370;gene-LOC110653675;gene-LOC110653740;gene-LOC110653741;gene-LOC110655445;gene-LOC110656470;gene-LOC110658423;gene-LOC110669204;gene-LOC110636748;gene-LOC110644888;gene-LOC110648988;gene-LOC110652015	MF	1.84397163120567	cation binding
GO:0016701	oxidoreductase activity, acting on singl...	58	2	0.23	0.0219	gene-LOC110657154;gene-LOC110646230	MF	8.69565217391304	oxidoreductase activity, acting on single donors with incorporation of molecular oxygen
GO:0005509	calcium ion binding	279	4	1.1	0.0242	gene-LOC110651534;gene-LOC110653370;gene-LOC110658423;gene-LOC110669204	MF	3.63636363636364	calcium ion binding
GO:0008135	translation factor activity, RNA binding	65	2	0.26	0.0271	gene-LOC110666834;gene-LOC110633184	MF	7.69230769230769	translation factor activity, RNA binding
GO:0004553	hydrolase activity, hydrolyzing O-glycos...	431	5	1.7	0.0272	gene-LOC110645974;gene-LOC110645984;gene-LOC110644299;gene-LOC110646181;gene-LOC110646175	MF	2.94117647058824	hydrolase activity, hydrolyzing O-glycosyl compounds
GO:0016798	hydrolase activity, acting on glycosyl b...	465	5	1.83	0.036	gene-LOC110645974;gene-LOC110645984;gene-LOC110644299;gene-LOC110646181;gene-LOC110646175	MF	2.73224043715847	hydrolase activity, acting on glycosyl bonds
GO:0016157	sucrose synthase activity	11	1	0.04	0.0425	gene-LOC110637531	MF	25	sucrose synthase activity
GO:0016757	transferase activity, transferring glyco...	501	5	1.97	0.0471	gene-LOC110645974;gene-LOC110645984;gene-LOC110637531;gene-LOC110646181;gene-LOC110646175	MF	2.53807106598985	transferase activity, transferring glycosyl groups
GO:0005088	Ras guanyl-nucleotide exchange factor ac...	13	1	0.05	0.05	gene-LOC110645942	MF	20	Ras guanyl-nucleotide exchange factor activity
GO:0005089	Rho guanyl-nucleotide exchange factor ac...	13	1	0.05	0.05	gene-LOC110645942	MF	20	Rho guanyl-nucleotide exchange factor activity
GO:0017048	Rho GTPase binding	13	1	0.05	0.05	gene-LOC110645942	MF	20	Rho GTPase binding
GO:0005085	guanyl-nucleotide exchange factor activi...	22	1	0.09	0.0832	gene-LOC110645942	MF	11.1111111111111	guanyl-nucleotide exchange factor activity
GO:0008270	zinc ion binding	624	5	2.46	0.0988	gene-LOC110653675;gene-LOC110653740;gene-LOC110653741;gene-LOC110636748;gene-LOC110644888	MF	2.03252032520325	zinc ion binding
GO:0017016	Ras GTPase binding	37	1	0.15	0.136	gene-LOC110645942	MF	6.66666666666667	Ras GTPase binding
GO:0031267	small GTPase binding	37	1	0.15	0.136	gene-LOC110645942	MF	6.66666666666667	small GTPase binding
GO:0046914	transition metal ion binding	1133	7	4.46	0.1565	gene-LOC110653675;gene-LOC110653740;gene-LOC110653741;gene-LOC110655445;gene-LOC110636748;gene-LOC110644888;gene-LOC110652015	MF	1.5695067264574	transition metal ion binding
GO:0051020	GTPase binding	46	1	0.18	0.1662	gene-LOC110645942	MF	5.55555555555556	GTPase binding
GO:0016740	transferase activity	3406	17	13.41	0.1697	gene-LOC110635180;gene-LOC110645974;gene-LOC110645984;gene-LOC110651514;gene-LOC110657078;gene-LOC110658355;gene-LOC110667000;gene-LOC110668667;gene-LOC110636933;gene-LOC110637464;gene-LOC110637531;gene-LOC110646181;gene-LOC110646175;gene-LOC110646309;gene-LOC110646592;gene-LOC110651023;gene-LOC110651615	MF	1.26771066368382	transferase activity
GO:0035251	UDP-glucosyltransferase activity	61	1	0.24	0.2143	gene-LOC110637531	MF	4.16666666666667	UDP-glucosyltransferase activity
GO:0004650	polygalacturonase activity	71	1	0.28	0.2448	gene-LOC110644299	MF	3.57142857142857	polygalacturonase activity
GO:0019899	enzyme binding	72	1	0.28	0.2478	gene-LOC110645942	MF	3.57142857142857	enzyme binding
GO:0043565	sequence-specific DNA binding	258	2	1.02	0.2702	gene-LOC110638658;gene-LOC110653266	MF	1.96078431372549	sequence-specific DNA binding
GO:0005507	copper ion binding	83	1	0.33	0.2799	gene-LOC110652015	MF	3.03030303030303	copper ion binding
GO:0043167	ion binding	4845	21	19.08	0.343	gene-LOC110651534;gene-LOC110653370;gene-LOC110653675;gene-LOC110653740;gene-LOC110653741;gene-LOC110655445;gene-LOC110656470;gene-LOC110658355;gene-LOC110658423;gene-LOC110660024;gene-LOC110667265;gene-LOC110668667;gene-LOC110669204;gene-LOC110636748;gene-LOC110637464;gene-LOC110644888;gene-LOC110646309;gene-LOC110646592;gene-LOC110648132;gene-LOC110648988;gene-LOC110652015	MF	1.10062893081761	ion binding
GO:0004674	protein serine/threonine kinase activity	107	1	0.42	0.3454	gene-LOC110651514	MF	2.38095238095238	protein serine/threonine kinase activity
GO:0008194	UDP-glycosyltransferase activity	114	1	0.45	0.3633	gene-LOC110637531	MF	2.22222222222222	UDP-glycosyltransferase activity
GO:0003723	RNA binding	383	2	1.51	0.4474	gene-LOC110666834;gene-LOC110633184	MF	1.32450331125828	RNA binding
GO:0140096	catalytic activity, acting on a protein	2600	11	10.24	0.4494	gene-LOC110635180;gene-LOC110651514;gene-LOC110657078;gene-LOC110658355;gene-LOC110668667;gene-LOC110636933;gene-LOC110637464;gene-LOC110646309;gene-LOC110646592;gene-LOC110651023;gene-LOC110651615	MF	1.07422	catalytic activity, acting on a protein
GO:0004672	protein kinase activity	1902	8	7.49	0.4787	gene-LOC110651514;gene-LOC110658355;gene-LOC110668667;gene-LOC110637464;gene-LOC110646309;gene-LOC110646592;gene-LOC110651023;gene-LOC110651615	MF	1.06809078771696	protein kinase activity
GO:0046983	protein dimerization activity	446	2	1.76	0.5278	gene-LOC110635265;gene-LOC110644841	MF	1.13636363636364	protein dimerization activity
GO:0016773	phosphotransferase activity, alcohol gro...	1992	8	7.85	0.5335	gene-LOC110651514;gene-LOC110658355;gene-LOC110668667;gene-LOC110637464;gene-LOC110646309;gene-LOC110646592;gene-LOC110651023;gene-LOC110651615	MF	1.01910828025478	phosphotransferase activity, alcohol group as acceptor
GO:0016301	kinase activity	1999	8	7.87	0.5377	gene-LOC110651514;gene-LOC110658355;gene-LOC110668667;gene-LOC110637464;gene-LOC110646309;gene-LOC110646592;gene-LOC110651023;gene-LOC110651615	MF	1.01651842439644	kinase activity
GO:0043531	ADP binding	481	2	1.89	0.569	gene-LOC110660024;gene-LOC110648132	MF	1.05820105820106	ADP binding
GO:0016772	transferase activity, transferring phosp...	2174	8	8.56	0.6376	gene-LOC110651514;gene-LOC110658355;gene-LOC110668667;gene-LOC110637464;gene-LOC110646309;gene-LOC110646592;gene-LOC110651023;gene-LOC110651615	MF	0.934579439252336	transferase activity, transferring phosphorus-containing groups
GO:0008168	methyltransferase activity	270	1	1.06	0.6586	gene-LOC110667000	MF	0.943396226415094	methyltransferase activity
GO:0016741	transferase activity, transferring one-c...	281	1	1.11	0.6733	gene-LOC110667000	MF	0.900900900900901	transferase activity, transferring one-carbon groups
GO:0003677	DNA binding	1263	4	4.97	0.7434	gene-LOC110666009;gene-LOC110635265;gene-LOC110638658;gene-LOC110653266	MF	0.804828973843058	DNA binding
GO:0005506	iron ion binding	408	1	1.61	0.8043	gene-LOC110655445	MF	0.62111801242236	iron ion binding
GO:0016705	oxidoreductase activity, acting on paire...	417	1	1.64	0.8113	gene-LOC110655445	MF	0.609756097560976	oxidoreductase activity, acting on paired donors, with incorporation or reduction of molecular oxygen
GO:0032559	adenyl ribonucleotide binding	2582	8	10.17	0.8187	gene-LOC110658355;gene-LOC110660024;gene-LOC110667265;gene-LOC110668667;gene-LOC110637464;gene-LOC110646309;gene-LOC110646592;gene-LOC110648132	MF	0.786627335299902	adenyl ribonucleotide binding
GO:0030554	adenyl nucleotide binding	2588	8	10.19	0.8208	gene-LOC110658355;gene-LOC110660024;gene-LOC110667265;gene-LOC110668667;gene-LOC110637464;gene-LOC110646309;gene-LOC110646592;gene-LOC110648132	MF	0.785083415112856	adenyl nucleotide binding
GO:0005524	ATP binding	2101	6	8.27	0.8518	gene-LOC110658355;gene-LOC110667265;gene-LOC110668667;gene-LOC110637464;gene-LOC110646309;gene-LOC110646592	MF	0.725513905683192	ATP binding
GO:0020037	heme binding	518	1	2.04	0.8748	gene-LOC110655445	MF	0.490196078431373	heme binding
GO:0046906	tetrapyrrole binding	522	1	2.06	0.8768	gene-LOC110655445	MF	0.485436893203884	tetrapyrrole binding
GO:0016491	oxidoreductase activity	1575	4	6.2	0.8795	gene-LOC110655445;gene-LOC110657154;gene-LOC110665573;gene-LOC110646230	MF	0.645161290322581	oxidoreductase activity
GO:0032555	purine ribonucleotide binding	2862	8	11.27	0.8975	gene-LOC110658355;gene-LOC110660024;gene-LOC110667265;gene-LOC110668667;gene-LOC110637464;gene-LOC110646309;gene-LOC110646592;gene-LOC110648132	MF	0.709849157054126	purine ribonucleotide binding
GO:0017076	purine nucleotide binding	2878	8	11.33	0.901	gene-LOC110658355;gene-LOC110660024;gene-LOC110667265;gene-LOC110668667;gene-LOC110637464;gene-LOC110646309;gene-LOC110646592;gene-LOC110648132	MF	0.706090026478376	purine nucleotide binding
GO:0032553	ribonucleotide binding	2878	8	11.33	0.901	gene-LOC110658355;gene-LOC110660024;gene-LOC110667265;gene-LOC110668667;gene-LOC110637464;gene-LOC110646309;gene-LOC110646592;gene-LOC110648132	MF	0.706090026478376	ribonucleotide binding
GO:0097367	carbohydrate derivative binding	2895	8	11.4	0.9046	gene-LOC110658355;gene-LOC110660024;gene-LOC110667265;gene-LOC110668667;gene-LOC110637464;gene-LOC110646309;gene-LOC110646592;gene-LOC110648132	MF	0.701754385964912	carbohydrate derivative binding
GO:0035639	purine ribonucleoside triphosphate bindi...	2381	6	9.38	0.9229	gene-LOC110658355;gene-LOC110667265;gene-LOC110668667;gene-LOC110637464;gene-LOC110646309;gene-LOC110646592	MF	0.639658848614072	purine ribonucleoside triphosphate binding
GO:0003676	nucleic acid binding	2430	6	9.57	0.9317	gene-LOC110666009;gene-LOC110666834;gene-LOC110633184;gene-LOC110635265;gene-LOC110638658;gene-LOC110653266	MF	0.626959247648903	nucleic acid binding
GO:0000166	nucleotide binding	3092	8	12.18	0.9391	gene-LOC110658355;gene-LOC110660024;gene-LOC110667265;gene-LOC110668667;gene-LOC110637464;gene-LOC110646309;gene-LOC110646592;gene-LOC110648132	MF	0.656814449917898	nucleotide binding
GO:1901265	nucleoside phosphate binding	3092	8	12.18	0.9391	gene-LOC110658355;gene-LOC110660024;gene-LOC110667265;gene-LOC110668667;gene-LOC110637464;gene-LOC110646309;gene-LOC110646592;gene-LOC110648132	MF	0.656814449917898	nucleoside phosphate binding
GO:0043168	anion binding	3159	8	12.44	0.9481	gene-LOC110658355;gene-LOC110660024;gene-LOC110667265;gene-LOC110668667;gene-LOC110637464;gene-LOC110646309;gene-LOC110646592;gene-LOC110648132	MF	0.643086816720257	anion binding
GO:0036094	small molecule binding	3193	8	12.58	0.9523	gene-LOC110658355;gene-LOC110660024;gene-LOC110667265;gene-LOC110668667;gene-LOC110637464;gene-LOC110646309;gene-LOC110646592;gene-LOC110648132	MF	0.635930047694754	small molecule binding
GO:0016787	hydrolase activity	2410	5	9.49	0.9701	gene-LOC110645974;gene-LOC110645984;gene-LOC110644299;gene-LOC110646181;gene-LOC110646175	MF	0.526870389884089	hydrolase activity
GO:0005515	protein binding	3270	7	12.88	0.9831	gene-LOC110657078;gene-LOC110673404;gene-LOC110635265;gene-LOC110644841;gene-LOC110645942;gene-LOC110647037;gene-LOC110648903	MF	0.543478260869565	protein binding
GO:0097159	organic cyclic compound binding	5960	15	23.47	0.9921	gene-LOC110655445;gene-LOC110658355;gene-LOC110660024;gene-LOC110666009;gene-LOC110666834;gene-LOC110667265;gene-LOC110668667;gene-LOC110633184;gene-LOC110635265;gene-LOC110637464;gene-LOC110638658;gene-LOC110646309;gene-LOC110646592;gene-LOC110648132;gene-LOC110653266	MF	0.639113762249681	organic cyclic compound binding
GO:1901363	heterocyclic compound binding	5960	15	23.47	0.9921	gene-LOC110655445;gene-LOC110658355;gene-LOC110660024;gene-LOC110666009;gene-LOC110666834;gene-LOC110667265;gene-LOC110668667;gene-LOC110633184;gene-LOC110635265;gene-LOC110637464;gene-LOC110638658;gene-LOC110646309;gene-LOC110646592;gene-LOC110648132;gene-LOC110653266	MF	0.639113762249681	heterocyclic compound binding
GO:0000049	tRNA binding	10	0	0.04	1		MF	0	tRNA binding
GO:0000062	fatty-acyl-CoA binding	8	0	0.03	1		MF	0	fatty-acyl-CoA binding
GO:0000155	phosphorelay sensor kinase activity	25	0	0.1	1		MF	0	phosphorelay sensor kinase activity
GO:0000287	magnesium ion binding	100	0	0.39	1		MF	0	magnesium ion binding
GO:0000774	adenyl-nucleotide exchange factor activi...	6	0	0.02	1		MF	0	adenyl-nucleotide exchange factor activity
GO:0000988	transcription factor activity, protein b...	39	0	0.15	1		MF	0	transcription factor activity, protein binding
GO:0000989	transcription factor activity, transcrip...	39	0	0.15	1		MF	0	transcription factor activity, transcription factor binding
GO:0001871	pattern binding	116	0	0.46	1		MF	0	pattern binding
GO:0001882	nucleoside binding	281	0	1.11	1		MF	0	nucleoside binding
GO:0001883	purine nucleoside binding	281	0	1.11	1		MF	0	purine nucleoside binding
GO:0002161	aminoacyl-tRNA editing activity	7	0	0.03	1		MF	0	aminoacyl-tRNA editing activity
GO:0003678	DNA helicase activity	19	0	0.07	1		MF	0	DNA helicase activity
GO:0003682	chromatin binding	31	0	0.12	1		MF	0	chromatin binding
GO:0003684	damaged DNA binding	15	0	0.06	1		MF	0	damaged DNA binding
GO:0003690	double-stranded DNA binding	77	0	0.3	1		MF	0	double-stranded DNA binding
GO:0003697	single-stranded DNA binding	17	0	0.07	1		MF	0	single-stranded DNA binding
GO:0003712	transcription cofactor activity	39	0	0.15	1		MF	0	transcription coregulator activity
GO:0003713	transcription coactivator activity	8	0	0.03	1		MF	0	transcription coactivator activity
GO:0003714	transcription corepressor activity	7	0	0.03	1		MF	0	transcription corepressor activity
GO:0003729	mRNA binding	7	0	0.03	1		MF	0	mRNA binding
GO:0003735	structural constituent of ribosome	365	0	1.44	1		MF	0	structural constituent of ribosome
GO:0003746	translation elongation factor activity	18	0	0.07	1		MF	0	translation elongation factor activity
GO:0003747	translation release factor activity	7	0	0.03	1		MF	0	translation release factor activity
GO:0003755	peptidyl-prolyl cis-trans isomerase acti...	41	0	0.16	1		MF	0	peptidyl-prolyl cis-trans isomerase activity
GO:0003774	motor activity	97	0	0.38	1		MF	0	motor activity
GO:0003777	microtubule motor activity	80	0	0.32	1		MF	0	microtubule motor activity
GO:0003779	actin binding	50	0	0.2	1		MF	0	actin binding
GO:0003830	beta-1,4-mannosylglycoprotein 4-beta-N-a...	5	0	0.02	1		MF	0	beta-1,4-mannosylglycoprotein 4-beta-N-acetylglucosaminyltransferase activity
GO:0003843	1,3-beta-D-glucan synthase activity	8	0	0.03	1		MF	0	1,3-beta-D-glucan synthase activity
GO:0003849	3-deoxy-7-phosphoheptulonate synthase ac...	7	0	0.03	1		MF	0	3-deoxy-7-phosphoheptulonate synthase activity
GO:0003854	3-beta-hydroxy-delta5-steroid dehydrogen...	10	0	0.04	1		MF	0	3-beta-hydroxy-delta5-steroid dehydrogenase activity
GO:0003855	3-dehydroquinate dehydratase activity	11	0	0.04	1		MF	0	3-dehydroquinate dehydratase activity
GO:0003857	3-hydroxyacyl-CoA dehydrogenase activity	6	0	0.02	1		MF	0	3-hydroxyacyl-CoA dehydrogenase activity
GO:0003860	3-hydroxyisobutyryl-CoA hydrolase activi...	9	0	0.04	1		MF	0	3-hydroxyisobutyryl-CoA hydrolase activity
GO:0003872	6-phosphofructokinase activity	13	0	0.05	1		MF	0	6-phosphofructokinase activity
GO:0003883	CTP synthase activity	6	0	0.02	1		MF	0	CTP synthase activity
GO:0003887	DNA-directed DNA polymerase activity	14	0	0.06	1		MF	0	DNA-directed DNA polymerase activity
GO:0003899	DNA-directed 5'-3' RNA polymerase activi...	45	0	0.18	1		MF	0	DNA-directed 5'-3' RNA polymerase activity
GO:0003905	alkylbase DNA N-glycosylase activity	14	0	0.06	1		MF	0	alkylbase DNA N-glycosylase activity
GO:0003916	DNA topoisomerase activity	13	0	0.05	1		MF	0	DNA topoisomerase activity
GO:0003918	DNA topoisomerase type II (ATP-hydrolyzi...	7	0	0.03	1		MF	0	DNA topoisomerase type II (ATP-hydrolyzing) activity
GO:0003924	GTPase activity	228	0	0.9	1		MF	0	GTPase activity
GO:0003950	NAD+ ADP-ribosyltransferase activity	8	0	0.03	1		MF	0	NAD+ ADP-ribosyltransferase activity
GO:0003951	NAD+ kinase activity	5	0	0.02	1		MF	0	NAD+ kinase activity
GO:0003954	NADH dehydrogenase activity	10	0	0.04	1		MF	0	NADH dehydrogenase activity
GO:0003968	RNA-directed 5'-3' RNA polymerase activi...	10	0	0.04	1		MF	0	RNA-directed 5'-3' RNA polymerase activity
GO:0003989	acetyl-CoA carboxylase activity	5	0	0.02	1		MF	0	acetyl-CoA carboxylase activity
GO:0003993	acid phosphatase activity	20	0	0.08	1		MF	0	acid phosphatase activity
GO:0003997	acyl-CoA oxidase activity	8	0	0.03	1		MF	0	acyl-CoA oxidase activity
GO:0004003	ATP-dependent DNA helicase activity	10	0	0.04	1		MF	0	ATP-dependent DNA helicase activity
GO:0004014	adenosylmethionine decarboxylase activit...	8	0	0.03	1		MF	0	adenosylmethionine decarboxylase activity
GO:0004045	aminoacyl-tRNA hydrolase activity	6	0	0.02	1		MF	0	aminoacyl-tRNA hydrolase activity
GO:0004061	arylformamidase activity	12	0	0.05	1		MF	0	arylformamidase activity
GO:0004089	carbonate dehydratase activity	9	0	0.04	1		MF	0	carbonate dehydratase activity
GO:0004096	catalase activity	6	0	0.02	1		MF	0	catalase activity
GO:0004097	catechol oxidase activity	5	0	0.02	1		MF	0	catechol oxidase activity
GO:0004129	cytochrome-c oxidase activity	5	0	0.02	1		MF	0	cytochrome-c oxidase activity
GO:0004143	diacylglycerol kinase activity	7	0	0.03	1		MF	0	diacylglycerol kinase activity
GO:0004144	diacylglycerol O-acyltransferase activit...	15	0	0.06	1		MF	0	diacylglycerol O-acyltransferase activity
GO:0004175	endopeptidase activity	235	0	0.93	1		MF	0	endopeptidase activity
GO:0004176	ATP-dependent peptidase activity	5	0	0.02	1		MF	0	ATP-dependent peptidase activity
GO:0004177	aminopeptidase activity	8	0	0.03	1		MF	0	aminopeptidase activity
GO:0004180	carboxypeptidase activity	61	0	0.24	1		MF	0	carboxypeptidase activity
GO:0004185	serine-type carboxypeptidase activity	57	0	0.22	1		MF	0	serine-type carboxypeptidase activity
GO:0004190	aspartic-type endopeptidase activity	18	0	0.07	1		MF	0	aspartic-type endopeptidase activity
GO:0004222	metalloendopeptidase activity	59	0	0.23	1		MF	0	metalloendopeptidase activity
GO:0004252	serine-type endopeptidase activity	120	0	0.47	1		MF	0	serine-type endopeptidase activity
GO:0004298	threonine-type endopeptidase activity	34	0	0.13	1		MF	0	threonine-type endopeptidase activity
GO:0004332	fructose-bisphosphate aldolase activity	9	0	0.04	1		MF	0	fructose-bisphosphate aldolase activity
GO:0004345	glucose-6-phosphate dehydrogenase activi...	7	0	0.03	1		MF	0	glucose-6-phosphate dehydrogenase activity
GO:0004347	glucose-6-phosphate isomerase activity	5	0	0.02	1		MF	0	glucose-6-phosphate isomerase activity
GO:0004356	glutamate-ammonia ligase activity	9	0	0.04	1		MF	0	glutamate-ammonia ligase activity
GO:0004367	glycerol-3-phosphate dehydrogenase [NAD+...	6	0	0.02	1		MF	0	glycerol-3-phosphate dehydrogenase [NAD+] activity
GO:0004386	helicase activity	53	0	0.21	1		MF	0	helicase activity
GO:0004392	heme oxygenase (decyclizing) activity	5	0	0.02	1		MF	0	heme oxygenase (decyclizing) activity
GO:0004402	histone acetyltransferase activity	11	0	0.04	1		MF	0	histone acetyltransferase activity
GO:0004420	hydroxymethylglutaryl-CoA reductase (NAD...	6	0	0.02	1		MF	0	hydroxymethylglutaryl-CoA reductase (NADPH) activity
GO:0004427	inorganic diphosphatase activity	17	0	0.07	1		MF	0	inorganic diphosphatase activity
GO:0004435	phosphatidylinositol phospholipase C act...	9	0	0.04	1		MF	0	phosphatidylinositol phospholipase C activity
GO:0004470	malic enzyme activity	9	0	0.04	1		MF	0	malic enzyme activity
GO:0004471	malate dehydrogenase (decarboxylating) (...	9	0	0.04	1		MF	0	malate dehydrogenase (decarboxylating) (NAD+) activity
GO:0004478	methionine adenosyltransferase activity	7	0	0.03	1		MF	0	methionine adenosyltransferase activity
GO:0004497	monooxygenase activity	48	0	0.19	1		MF	0	monooxygenase activity
GO:0004499	N,N-dimethylaniline monooxygenase activi...	23	0	0.09	1		MF	0	N,N-dimethylaniline monooxygenase activity
GO:0004506	squalene monooxygenase activity	14	0	0.06	1		MF	0	squalene monooxygenase activity
GO:0004518	nuclease activity	261	0	1.03	1		MF	0	nuclease activity
GO:0004519	endonuclease activity	201	0	0.79	1		MF	0	endonuclease activity
GO:0004521	endoribonuclease activity	183	0	0.72	1		MF	0	endoribonuclease activity
GO:0004523	RNA-DNA hybrid ribonuclease activity	166	0	0.65	1		MF	0	RNA-DNA hybrid ribonuclease activity
GO:0004525	ribonuclease III activity	11	0	0.04	1		MF	0	ribonuclease III activity
GO:0004527	exonuclease activity	27	0	0.11	1		MF	0	exonuclease activity
GO:0004540	ribonuclease activity	196	0	0.77	1		MF	0	ribonuclease activity
GO:0004556	alpha-amylase activity	9	0	0.04	1		MF	0	alpha-amylase activity
GO:0004559	alpha-mannosidase activity	11	0	0.04	1		MF	0	alpha-mannosidase activity
GO:0004568	chitinase activity	22	0	0.09	1		MF	0	chitinase activity
GO:0004571	mannosyl-oligosaccharide 1,2-alpha-manno...	5	0	0.02	1		MF	0	mannosyl-oligosaccharide 1,2-alpha-mannosidase activity
GO:0004576	oligosaccharyl transferase activity	9	0	0.04	1		MF	0	oligosaccharyl transferase activity
GO:0004579	dolichyl-diphosphooligosaccharide-protei...	5	0	0.02	1		MF	0	dolichyl-diphosphooligosaccharide-protein glycotransferase activity
GO:0004601	peroxidase activity	153	0	0.6	1		MF	0	peroxidase activity
GO:0004602	glutathione peroxidase activity	9	0	0.04	1		MF	0	glutathione peroxidase activity
GO:0004611	phosphoenolpyruvate carboxykinase activi...	9	0	0.04	1		MF	0	phosphoenolpyruvate carboxykinase activity
GO:0004616	phosphogluconate dehydrogenase (decarbox...	5	0	0.02	1		MF	0	phosphogluconate dehydrogenase (decarboxylating) activity
GO:0004618	phosphoglycerate kinase activity	6	0	0.02	1		MF	0	phosphoglycerate kinase activity
GO:0004619	phosphoglycerate mutase activity	5	0	0.02	1		MF	0	phosphoglycerate mutase activity
GO:0004620	phospholipase activity	10	0	0.04	1		MF	0	phospholipase activity
GO:0004629	phospholipase C activity	9	0	0.04	1		MF	0	phospholipase C activity
GO:0004652	polynucleotide adenylyltransferase activ...	5	0	0.02	1		MF	0	polynucleotide adenylyltransferase activity
GO:0004659	prenyltransferase activity	6	0	0.02	1		MF	0	prenyltransferase activity
GO:0004664	prephenate dehydratase activity	8	0	0.03	1		MF	0	prephenate dehydratase activity
GO:0004673	protein histidine kinase activity	25	0	0.1	1		MF	0	protein histidine kinase activity
GO:0004721	phosphoprotein phosphatase activity	26	0	0.1	1		MF	0	phosphoprotein phosphatase activity
GO:0004743	pyruvate kinase activity	18	0	0.07	1		MF	0	pyruvate kinase activity
GO:0004751	ribose-5-phosphate isomerase activity	7	0	0.03	1		MF	0	ribose-5-phosphate isomerase activity
GO:0004764	shikimate 3-dehydrogenase (NADP+) activi...	11	0	0.04	1		MF	0	shikimate 3-dehydrogenase (NADP+) activity
GO:0004807	triose-phosphate isomerase activity	5	0	0.02	1		MF	0	triose-phosphate isomerase activity
GO:0004809	tRNA (guanine-N2-)-methyltransferase act...	6	0	0.02	1		MF	0	tRNA (guanine-N2-)-methyltransferase activity
GO:0004812	aminoacyl-tRNA ligase activity	63	0	0.25	1		MF	0	aminoacyl-tRNA ligase activity
GO:0004843	thiol-dependent ubiquitin-specific prote...	13	0	0.05	1		MF	0	thiol-dependent ubiquitin-specific protease activity
GO:0004857	enzyme inhibitor activity	138	0	0.54	1		MF	0	enzyme inhibitor activity
GO:0004860	protein kinase inhibitor activity	6	0	0.02	1		MF	0	protein kinase inhibitor activity
GO:0004861	cyclin-dependent protein serine/threonin...	6	0	0.02	1		MF	0	cyclin-dependent protein serine/threonine kinase inhibitor activity
GO:0004866	endopeptidase inhibitor activity	20	0	0.08	1		MF	0	endopeptidase inhibitor activity
GO:0004867	serine-type endopeptidase inhibitor acti...	6	0	0.02	1		MF	0	serine-type endopeptidase inhibitor activity
GO:0004869	cysteine-type endopeptidase inhibitor ac...	12	0	0.05	1		MF	0	cysteine-type endopeptidase inhibitor activity
GO:0004888	transmembrane signaling receptor activit...	26	0	0.1	1		MF	0	transmembrane signaling receptor activity
GO:0004970	ionotropic glutamate receptor activity	26	0	0.1	1		MF	0	ionotropic glutamate receptor activity
GO:0005048	signal sequence binding	15	0	0.06	1		MF	0	signal sequence binding
GO:0005086	ARF guanyl-nucleotide exchange factor ac...	9	0	0.04	1		MF	0	ARF guanyl-nucleotide exchange factor activity
GO:0005092	GDP-dissociation inhibitor activity	15	0	0.06	1		MF	0	GDP-dissociation inhibitor activity
GO:0005094	Rho GDP-dissociation inhibitor activity	8	0	0.03	1		MF	0	Rho GDP-dissociation inhibitor activity
GO:0005096	GTPase activator activity	28	0	0.11	1		MF	0	GTPase activator activity
GO:0005102	receptor binding	10	0	0.04	1		MF	0	signaling receptor binding
GO:0005216	ion channel activity	79	0	0.31	1		MF	0	ion channel activity
GO:0005230	extracellular ligand-gated ion channel a...	26	0	0.1	1		MF	0	extracellular ligand-gated ion channel activity
GO:0005244	voltage-gated ion channel activity	10	0	0.04	1		MF	0	voltage-gated ion channel activity
GO:0005247	voltage-gated chloride channel activity	10	0	0.04	1		MF	0	voltage-gated chloride channel activity
GO:0005253	anion channel activity	10	0	0.04	1		MF	0	anion channel activity
GO:0005254	chloride channel activity	10	0	0.04	1		MF	0	chloride channel activity
GO:0005319	lipid transporter activity	12	0	0.05	1		MF	0	lipid transporter activity
GO:0005337	nucleoside transmembrane transporter act...	7	0	0.03	1		MF	0	nucleoside transmembrane transporter activity
GO:0005338	nucleotide-sugar transmembrane transport...	8	0	0.03	1		MF	0	nucleotide-sugar transmembrane transporter activity
GO:0005375	copper ion transmembrane transporter act...	10	0	0.04	1		MF	0	copper ion transmembrane transporter activity
GO:0005516	calmodulin binding	30	0	0.12	1		MF	0	calmodulin binding
GO:0005525	GTP binding	281	0	1.11	1		MF	0	GTP binding
GO:0005543	phospholipid binding	48	0	0.19	1		MF	0	phospholipid binding
GO:0005544	calcium-dependent phospholipid binding	14	0	0.06	1		MF	0	calcium-dependent phospholipid binding
GO:0008017	microtubule binding	91	0	0.36	1		MF	0	microtubule binding
GO:0008026	ATP-dependent helicase activity	13	0	0.05	1		MF	0	ATP-dependent helicase activity
GO:0008047	enzyme activator activity	37	0	0.15	1		MF	0	enzyme activator activity
GO:0008061	chitin binding	14	0	0.06	1		MF	0	chitin binding
GO:0008066	glutamate receptor activity	26	0	0.1	1		MF	0	glutamate receptor activity
GO:0008079	translation termination factor activity	7	0	0.03	1		MF	0	translation termination factor activity
GO:0008080	N-acetyltransferase activity	13	0	0.05	1		MF	0	N-acetyltransferase activity
GO:0008081	phosphoric diester hydrolase activity	23	0	0.09	1		MF	0	phosphoric diester hydrolase activity
GO:0008083	growth factor activity	10	0	0.04	1		MF	0	growth factor activity
GO:0008092	cytoskeletal protein binding	153	0	0.6	1		MF	0	cytoskeletal protein binding
GO:0008094	DNA-dependent ATPase activity	18	0	0.07	1		MF	0	DNA-dependent ATPase activity
GO:0008097	5S rRNA binding	5	0	0.02	1		MF	0	5S rRNA binding
GO:0008107	galactoside 2-alpha-L-fucosyltransferase...	8	0	0.03	1		MF	0	galactoside 2-alpha-L-fucosyltransferase activity
GO:0008113	peptide-methionine (S)-S-oxide reductase...	6	0	0.02	1		MF	0	peptide-methionine (S)-S-oxide reductase activity
GO:0008131	primary amine oxidase activity	10	0	0.04	1		MF	0	primary amine oxidase activity
GO:0008134	transcription factor binding	6	0	0.02	1		MF	0	transcription factor binding
GO:0008137	NADH dehydrogenase (ubiquinone) activity	10	0	0.04	1		MF	0	NADH dehydrogenase (ubiquinone) activity
GO:0008138	protein tyrosine/serine/threonine phosph...	22	0	0.09	1		MF	0	protein tyrosine/serine/threonine phosphatase activity
GO:0008146	sulfotransferase activity	26	0	0.1	1		MF	0	sulfotransferase activity
GO:0008170	N-methyltransferase activity	22	0	0.09	1		MF	0	N-methyltransferase activity
GO:0008171	O-methyltransferase activity	60	0	0.24	1		MF	0	O-methyltransferase activity
GO:0008173	RNA methyltransferase activity	23	0	0.09	1		MF	0	RNA methyltransferase activity
GO:0008175	tRNA methyltransferase activity	10	0	0.04	1		MF	0	tRNA methyltransferase activity
GO:0008192	RNA guanylyltransferase activity	7	0	0.03	1		MF	0	RNA guanylyltransferase activity
GO:0008199	ferric iron binding	6	0	0.02	1		MF	0	ferric iron binding
GO:0008233	peptidase activity	466	0	1.84	1		MF	0	peptidase activity
GO:0008234	cysteine-type peptidase activity	109	0	0.43	1		MF	0	cysteine-type peptidase activity
GO:0008236	serine-type peptidase activity	211	0	0.83	1		MF	0	serine-type peptidase activity
GO:0008237	metallopeptidase activity	70	0	0.28	1		MF	0	metallopeptidase activity
GO:0008238	exopeptidase activity	75	0	0.3	1		MF	0	exopeptidase activity
GO:0008276	protein methyltransferase activity	18	0	0.07	1		MF	0	protein methyltransferase activity
GO:0008289	lipid binding	92	0	0.36	1		MF	0	lipid binding
GO:0008308	voltage-gated anion channel activity	10	0	0.04	1		MF	0	voltage-gated anion channel activity
GO:0008312	7S RNA binding	11	0	0.04	1		MF	0	7S RNA binding
GO:0008318	protein prenyltransferase activity	6	0	0.02	1		MF	0	protein prenyltransferase activity
GO:0008324	cation transmembrane transporter activit...	231	0	0.91	1		MF	0	cation transmembrane transporter activity
GO:0008373	sialyltransferase activity	7	0	0.03	1		MF	0	sialyltransferase activity
GO:0008374	O-acyltransferase activity	38	0	0.15	1		MF	0	O-acyltransferase activity
GO:0008375	acetylglucosaminyltransferase activity	47	0	0.19	1		MF	0	acetylglucosaminyltransferase activity
GO:0008378	galactosyltransferase activity	33	0	0.13	1		MF	0	galactosyltransferase activity
GO:0008408	3'-5' exonuclease activity	21	0	0.08	1		MF	0	3'-5' exonuclease activity
GO:0008417	fucosyltransferase activity	11	0	0.04	1		MF	0	fucosyltransferase activity
GO:0008443	phosphofructokinase activity	14	0	0.06	1		MF	0	phosphofructokinase activity
GO:0008483	transaminase activity	12	0	0.05	1		MF	0	transaminase activity
GO:0008509	anion transmembrane transporter activity	42	0	0.17	1		MF	0	anion transmembrane transporter activity
GO:0008519	ammonium transmembrane transporter activ...	14	0	0.06	1		MF	0	ammonium transmembrane transporter activity
GO:0008536	Ran GTPase binding	24	0	0.09	1		MF	0	Ran GTPase binding
GO:0008565	protein transporter activity	23	0	0.09	1		MF	0	protein transporter activity
GO:0008641	ubiquitin-like modifier activating enzym...	16	0	0.06	1		MF	0	ubiquitin-like modifier activating enzyme activity
GO:0008661	1-deoxy-D-xylulose-5-phosphate synthase ...	10	0	0.04	1		MF	0	1-deoxy-D-xylulose-5-phosphate synthase activity
GO:0008686	3,4-dihydroxy-2-butanone-4-phosphate syn...	5	0	0.02	1		MF	0	3,4-dihydroxy-2-butanone-4-phosphate synthase activity
GO:0008725	DNA-3-methyladenine glycosylase activity	13	0	0.05	1		MF	0	DNA-3-methyladenine glycosylase activity
GO:0008757	S-adenosylmethionine-dependent methyltra...	32	0	0.13	1		MF	0	S-adenosylmethionine-dependent methyltransferase activity
GO:0008964	phosphoenolpyruvate carboxylase activity	5	0	0.02	1		MF	0	phosphoenolpyruvate carboxylase activity
GO:0009001	serine O-acetyltransferase activity	6	0	0.02	1		MF	0	serine O-acetyltransferase activity
GO:0009055	electron transfer activity	177	0	0.7	1		MF	0	electron transfer activity
GO:0009678	hydrogen-translocating pyrophosphatase a...	9	0	0.04	1		MF	0	hydrogen-translocating pyrophosphatase activity
GO:0009982	pseudouridine synthase activity	19	0	0.07	1		MF	0	pseudouridine synthase activity
GO:0010181	FMN binding	16	0	0.06	1		MF	0	FMN binding
GO:0010277	chlorophyllide a oxygenase [overall] act...	9	0	0.04	1		MF	0	chlorophyllide a oxygenase [overall] activity
GO:0010333	terpene synthase activity	54	0	0.21	1		MF	0	terpene synthase activity
GO:0015002	heme-copper terminal oxidase activity	6	0	0.02	1		MF	0	heme-copper terminal oxidase activity
GO:0015018	galactosylgalactosylxylosylprotein 3-bet...	5	0	0.02	1		MF	0	galactosylgalactosylxylosylprotein 3-beta-glucuronosyltransferase activity
GO:0015020	glucuronosyltransferase activity	5	0	0.02	1		MF	0	glucuronosyltransferase activity
GO:0015035	protein disulfide oxidoreductase activit...	57	0	0.22	1		MF	0	protein disulfide oxidoreductase activity
GO:0015036	disulfide oxidoreductase activity	57	0	0.22	1		MF	0	disulfide oxidoreductase activity
GO:0015075	ion transmembrane transporter activity	342	0	1.35	1		MF	0	ion transmembrane transporter activity
GO:0015077	monovalent inorganic cation transmembran...	136	0	0.54	1		MF	0	monovalent inorganic cation transmembrane transporter activity
GO:0015078	hydrogen ion transmembrane transporter a...	107	0	0.42	1		MF	0	proton transmembrane transporter activity
GO:0015079	potassium ion transmembrane transporter ...	29	0	0.11	1		MF	0	potassium ion transmembrane transporter activity
GO:0015095	magnesium ion transmembrane transporter ...	11	0	0.04	1		MF	0	magnesium ion transmembrane transporter activity
GO:0015098	molybdate ion transmembrane transporter ...	9	0	0.04	1		MF	0	molybdate ion transmembrane transporter activity
GO:0015103	inorganic anion transmembrane transporte...	39	0	0.15	1		MF	0	inorganic anion transmembrane transporter activity
GO:0015108	chloride transmembrane transporter activ...	10	0	0.04	1		MF	0	chloride transmembrane transporter activity
GO:0015116	sulfate transmembrane transporter activi...	20	0	0.08	1		MF	0	sulfate transmembrane transporter activity
GO:0015165	pyrimidine nucleotide-sugar transmembran...	8	0	0.03	1		MF	0	pyrimidine nucleotide-sugar transmembrane transporter activity
GO:0015238	drug transmembrane transporter activity	97	0	0.38	1		MF	0	drug transmembrane transporter activity
GO:0015267	channel activity	128	0	0.5	1		MF	0	channel activity
GO:0015276	ligand-gated ion channel activity	26	0	0.1	1		MF	0	ligand-gated ion channel activity
GO:0015291	secondary active transmembrane transport...	150	0	0.59	1		MF	0	secondary active transmembrane transporter activity
GO:0015297	antiporter activity	149	0	0.59	1		MF	0	antiporter activity
GO:0015298	solute:cation antiporter activity	49	0	0.19	1		MF	0	solute:cation antiporter activity
GO:0015299	solute:proton antiporter activity	49	0	0.19	1		MF	0	solute:proton antiporter activity
GO:0015399	primary active transmembrane transporter...	85	0	0.33	1		MF	0	primary active transmembrane transporter activity
GO:0015405	P-P-bond-hydrolysis-driven transmembrane...	85	0	0.33	1		MF	0	P-P-bond-hydrolysis-driven transmembrane transporter activity
GO:0015631	tubulin binding	103	0	0.41	1		MF	0	tubulin binding
GO:0015923	mannosidase activity	11	0	0.04	1		MF	0	mannosidase activity
GO:0015924	mannosyl-oligosaccharide mannosidase act...	5	0	0.02	1		MF	0	mannosyl-oligosaccharide mannosidase activity
GO:0015932	nucleobase-containing compound transmemb...	18	0	0.07	1		MF	0	nucleobase-containing compound transmembrane transporter activity
GO:0016160	amylase activity	19	0	0.07	1		MF	0	amylase activity
GO:0016161	beta-amylase activity	10	0	0.04	1		MF	0	beta-amylase activity
GO:0016211	ammonia ligase activity	9	0	0.04	1		MF	0	ammonia ligase activity
GO:0016229	steroid dehydrogenase activity	10	0	0.04	1		MF	0	steroid dehydrogenase activity
GO:0016278	lysine N-methyltransferase activity	16	0	0.06	1		MF	0	lysine N-methyltransferase activity
GO:0016279	protein-lysine N-methyltransferase activ...	16	0	0.06	1		MF	0	protein-lysine N-methyltransferase activity
GO:0016289	CoA hydrolase activity	9	0	0.04	1		MF	0	CoA hydrolase activity
GO:0016298	lipase activity	12	0	0.05	1		MF	0	lipase activity
GO:0016307	phosphatidylinositol phosphate kinase ac...	19	0	0.07	1		MF	0	phosphatidylinositol phosphate kinase activity
GO:0016407	acetyltransferase activity	19	0	0.07	1		MF	0	acetyltransferase activity
GO:0016410	N-acyltransferase activity	17	0	0.07	1		MF	0	N-acyltransferase activity
GO:0016411	acylglycerol O-acyltransferase activity	15	0	0.06	1		MF	0	acylglycerol O-acyltransferase activity
GO:0016412	serine O-acyltransferase activity	6	0	0.02	1		MF	0	serine O-acyltransferase activity
GO:0016413	O-acetyltransferase activity	6	0	0.02	1		MF	0	O-acetyltransferase activity
GO:0016421	CoA carboxylase activity	5	0	0.02	1		MF	0	CoA carboxylase activity
GO:0016423	tRNA (guanine) methyltransferase activit...	9	0	0.04	1		MF	0	tRNA (guanine) methyltransferase activity
GO:0016462	pyrophosphatase activity	595	0	2.34	1		MF	0	pyrophosphatase activity
GO:0016538	cyclin-dependent protein serine/threonin...	8	0	0.03	1		MF	0	cyclin-dependent protein serine/threonine kinase regulator activity
GO:0016614	oxidoreductase activity, acting on CH-OH...	126	0	0.5	1		MF	0	oxidoreductase activity, acting on CH-OH group of donors
GO:0016615	malate dehydrogenase activity	9	0	0.04	1		MF	0	malate dehydrogenase activity
GO:0016616	oxidoreductase activity, acting on the C...	110	0	0.43	1		MF	0	oxidoreductase activity, acting on the CH-OH group of donors, NAD or NADP as acceptor
GO:0016620	oxidoreductase activity, acting on the a...	22	0	0.09	1		MF	0	oxidoreductase activity, acting on the aldehyde or oxo group of donors, NAD or NADP as acceptor
GO:0016624	oxidoreductase activity, acting on the a...	10	0	0.04	1		MF	0	oxidoreductase activity, acting on the aldehyde or oxo group of donors, disulfide as acceptor
GO:0016627	oxidoreductase activity, acting on the C...	39	0	0.15	1		MF	0	oxidoreductase activity, acting on the CH-CH group of donors
GO:0016628	oxidoreductase activity, acting on the C...	7	0	0.03	1		MF	0	oxidoreductase activity, acting on the CH-CH group of donors, NAD or NADP as acceptor
GO:0016634	oxidoreductase activity, acting on the C...	9	0	0.04	1		MF	0	oxidoreductase activity, acting on the CH-CH group of donors, oxygen as acceptor
GO:0016638	oxidoreductase activity, acting on the C...	16	0	0.06	1		MF	0	oxidoreductase activity, acting on the CH-NH2 group of donors
GO:0016641	oxidoreductase activity, acting on the C...	10	0	0.04	1		MF	0	oxidoreductase activity, acting on the CH-NH2 group of donors, oxygen as acceptor
GO:0016645	oxidoreductase activity, acting on the C...	22	0	0.09	1		MF	0	oxidoreductase activity, acting on the CH-NH group of donors
GO:0016646	oxidoreductase activity, acting on the C...	10	0	0.04	1		MF	0	oxidoreductase activity, acting on the CH-NH group of donors, NAD or NADP as acceptor
GO:0016651	oxidoreductase activity, acting on NAD(P...	31	0	0.12	1		MF	0	oxidoreductase activity, acting on NAD(P)H
GO:0016655	oxidoreductase activity, acting on NAD(P...	15	0	0.06	1		MF	0	oxidoreductase activity, acting on NAD(P)H, quinone or similar compound as acceptor
GO:0016667	oxidoreductase activity, acting on a sul...	73	0	0.29	1		MF	0	oxidoreductase activity, acting on a sulfur group of donors
GO:0016671	oxidoreductase activity, acting on a sul...	12	0	0.05	1		MF	0	oxidoreductase activity, acting on a sulfur group of donors, disulfide as acceptor
GO:0016675	oxidoreductase activity, acting on a hem...	5	0	0.02	1		MF	0	oxidoreductase activity, acting on a heme group of donors
GO:0016676	oxidoreductase activity, acting on a hem...	5	0	0.02	1		MF	0	oxidoreductase activity, acting on a heme group of donors, oxygen as acceptor
GO:0016679	oxidoreductase activity, acting on diphe...	13	0	0.05	1		MF	0	oxidoreductase activity, acting on diphenols and related substances as donors
GO:0016682	oxidoreductase activity, acting on diphe...	8	0	0.03	1		MF	0	oxidoreductase activity, acting on diphenols and related substances as donors, oxygen as acceptor
GO:0016684	oxidoreductase activity, acting on perox...	156	0	0.61	1		MF	0	oxidoreductase activity, acting on peroxide as acceptor
GO:0016703	oxidoreductase activity, acting on singl...	11	0	0.04	1		MF	0	oxidoreductase activity, acting on single donors with incorporation of molecular oxygen, incorporation of one atom of oxygen (internal monooxygenases or internal mixed function oxidases)
GO:0016709	oxidoreductase activity, acting on paire...	37	0	0.15	1		MF	0	oxidoreductase activity, acting on paired donors, with incorporation or reduction of molecular oxygen, NAD(P)H as one donor, and incorporation of one atom of oxygen
GO:0016717	oxidoreductase activity, acting on paire...	15	0	0.06	1		MF	0	oxidoreductase activity, acting on paired donors, with oxidation of a pair of donors resulting in the reduction of molecular oxygen to two molecules of water
GO:0016725	oxidoreductase activity, acting on CH or...	7	0	0.03	1		MF	0	oxidoreductase activity, acting on CH or CH2 groups
GO:0016742	hydroxymethyl-, formyl- and related tran...	8	0	0.03	1		MF	0	hydroxymethyl-, formyl- and related transferase activity
GO:0016744	transferase activity, transferring aldeh...	10	0	0.04	1		MF	0	transferase activity, transferring aldehyde or ketonic groups
GO:0016746	transferase activity, transferring acyl ...	241	0	0.95	1		MF	0	transferase activity, transferring acyl groups
GO:0016747	transferase activity, transferring acyl ...	185	0	0.73	1		MF	0	transferase activity, transferring acyl groups other than amino-acyl groups
GO:0016755	transferase activity, transferring amino...	8	0	0.03	1		MF	0	transferase activity, transferring amino-acyl groups
GO:0016759	cellulose synthase activity	39	0	0.15	1		MF	0	cellulose synthase activity
GO:0016760	cellulose synthase (UDP-forming) activit...	39	0	0.15	1		MF	0	cellulose synthase (UDP-forming) activity
GO:0016763	transferase activity, transferring pento...	13	0	0.05	1		MF	0	transferase activity, transferring pentosyl groups
GO:0016765	transferase activity, transferring alkyl...	46	0	0.18	1		MF	0	transferase activity, transferring alkyl or aryl (other than methyl) groups
GO:0016769	transferase activity, transferring nitro...	12	0	0.05	1		MF	0	transferase activity, transferring nitrogenous groups
GO:0016774	phosphotransferase activity, carboxyl gr...	6	0	0.02	1		MF	0	phosphotransferase activity, carboxyl group as acceptor
GO:0016775	phosphotransferase activity, nitrogenous...	25	0	0.1	1		MF	0	phosphotransferase activity, nitrogenous group as acceptor
GO:0016778	diphosphotransferase activity	6	0	0.02	1		MF	0	diphosphotransferase activity
GO:0016779	nucleotidyltransferase activity	124	0	0.49	1		MF	0	nucleotidyltransferase activity
GO:0016780	phosphotransferase activity, for other s...	10	0	0.04	1		MF	0	phosphotransferase activity, for other substituted phosphate groups
GO:0016782	transferase activity, transferring sulfu...	26	0	0.1	1		MF	0	transferase activity, transferring sulfur-containing groups
GO:0016788	hydrolase activity, acting on ester bond...	605	0	2.38	1		MF	0	hydrolase activity, acting on ester bonds
GO:0016790	thiolester hydrolase activity	18	0	0.07	1		MF	0	thiolester hydrolase activity
GO:0016791	phosphatase activity	59	0	0.23	1		MF	0	phosphatase activity
GO:0016799	hydrolase activity, hydrolyzing N-glycos...	21	0	0.08	1		MF	0	hydrolase activity, hydrolyzing N-glycosyl compounds
GO:0016810	hydrolase activity, acting on carbon-nit...	27	0	0.11	1		MF	0	hydrolase activity, acting on carbon-nitrogen (but not peptide) bonds
GO:0016811	hydrolase activity, acting on carbon-nit...	18	0	0.07	1		MF	0	hydrolase activity, acting on carbon-nitrogen (but not peptide) bonds, in linear amides
GO:0016814	hydrolase activity, acting on carbon-nit...	7	0	0.03	1		MF	0	hydrolase activity, acting on carbon-nitrogen (but not peptide) bonds, in cyclic amidines
GO:0016817	hydrolase activity, acting on acid anhyd...	604	0	2.38	1		MF	0	hydrolase activity, acting on acid anhydrides
GO:0016818	hydrolase activity, acting on acid anhyd...	602	0	2.37	1		MF	0	hydrolase activity, acting on acid anhydrides, in phosphorus-containing anhydrides
GO:0016829	lyase activity	206	0	0.81	1		MF	0	lyase activity
GO:0016830	carbon-carbon lyase activity	67	0	0.26	1		MF	0	carbon-carbon lyase activity
GO:0016831	carboxy-lyase activity	50	0	0.2	1		MF	0	carboxy-lyase activity
GO:0016832	aldehyde-lyase activity	11	0	0.04	1		MF	0	aldehyde-lyase activity
GO:0016835	carbon-oxygen lyase activity	102	0	0.4	1		MF	0	carbon-oxygen lyase activity
GO:0016836	hydro-lyase activity	40	0	0.16	1		MF	0	hydro-lyase activity
GO:0016838	carbon-oxygen lyase activity, acting on ...	57	0	0.22	1		MF	0	carbon-oxygen lyase activity, acting on phosphates
GO:0016840	carbon-nitrogen lyase activity	13	0	0.05	1		MF	0	carbon-nitrogen lyase activity
GO:0016843	amine-lyase activity	10	0	0.04	1		MF	0	amine-lyase activity
GO:0016844	strictosidine synthase activity	10	0	0.04	1		MF	0	strictosidine synthase activity
GO:0016846	carbon-sulfur lyase activity	11	0	0.04	1		MF	0	carbon-sulfur lyase activity
GO:0016853	isomerase activity	151	0	0.59	1		MF	0	isomerase activity
GO:0016854	racemase and epimerase activity	7	0	0.03	1		MF	0	racemase and epimerase activity
GO:0016859	cis-trans isomerase activity	41	0	0.16	1		MF	0	cis-trans isomerase activity
GO:0016860	intramolecular oxidoreductase activity	24	0	0.09	1		MF	0	intramolecular oxidoreductase activity
GO:0016861	intramolecular oxidoreductase activity, ...	21	0	0.08	1		MF	0	intramolecular oxidoreductase activity, interconverting aldoses and ketoses
GO:0016866	intramolecular transferase activity	33	0	0.13	1		MF	0	intramolecular transferase activity
GO:0016868	intramolecular transferase activity, pho...	14	0	0.06	1		MF	0	intramolecular transferase activity, phosphotransferases
GO:0016872	intramolecular lyase activity	9	0	0.04	1		MF	0	intramolecular lyase activity
GO:0016874	ligase activity	65	0	0.26	1		MF	0	ligase activity
GO:0016877	ligase activity, forming carbon-sulfur b...	16	0	0.06	1		MF	0	ligase activity, forming carbon-sulfur bonds
GO:0016879	ligase activity, forming carbon-nitrogen...	37	0	0.15	1		MF	0	ligase activity, forming carbon-nitrogen bonds
GO:0016880	acid-ammonia (or amide) ligase activity	9	0	0.04	1		MF	0	acid-ammonia (or amide) ligase activity
GO:0016881	acid-amino acid ligase activity	6	0	0.02	1		MF	0	acid-amino acid ligase activity
GO:0016884	carbon-nitrogen ligase activity, with gl...	7	0	0.03	1		MF	0	carbon-nitrogen ligase activity, with glutamine as amido-N-donor
GO:0016885	ligase activity, forming carbon-carbon b...	5	0	0.02	1		MF	0	ligase activity, forming carbon-carbon bonds
GO:0016887	ATPase activity	203	0	0.8	1		MF	0	ATPase activity
GO:0016891	endoribonuclease activity, producing 5'-...	177	0	0.7	1		MF	0	endoribonuclease activity, producing 5'-phosphomonoesters
GO:0016892	endoribonuclease activity, producing 3'-...	5	0	0.02	1		MF	0	endoribonuclease activity, producing 3'-phosphomonoesters
GO:0016893	endonuclease activity, active with eithe...	177	0	0.7	1		MF	0	endonuclease activity, active with either ribo- or deoxyribonucleic acids and producing 5'-phosphomonoesters
GO:0016894	endonuclease activity, active with eithe...	5	0	0.02	1		MF	0	endonuclease activity, active with either ribo- or deoxyribonucleic acids and producing 3'-phosphomonoesters
GO:0016903	oxidoreductase activity, acting on the a...	32	0	0.13	1		MF	0	oxidoreductase activity, acting on the aldehyde or oxo group of donors
GO:0017025	TBP-class protein binding	5	0	0.02	1		MF	0	TBP-class protein binding
GO:0017056	structural constituent of nuclear pore	5	0	0.02	1		MF	0	structural constituent of nuclear pore
GO:0017111	nucleoside-triphosphatase activity	568	0	2.24	1		MF	0	nucleoside-triphosphatase activity
GO:0017171	serine hydrolase activity	211	0	0.83	1		MF	0	serine hydrolase activity
GO:0018024	histone-lysine N-methyltransferase activ...	16	0	0.06	1		MF	0	histone-lysine N-methyltransferase activity
GO:0019001	guanyl nucleotide binding	291	0	1.15	1		MF	0	guanyl nucleotide binding
GO:0019104	DNA N-glycosylase activity	15	0	0.06	1		MF	0	DNA N-glycosylase activity
GO:0019139	cytokinin dehydrogenase activity	12	0	0.05	1		MF	0	cytokinin dehydrogenase activity
GO:0019200	carbohydrate kinase activity	14	0	0.06	1		MF	0	carbohydrate kinase activity
GO:0019205	nucleobase-containing compound kinase ac...	6	0	0.02	1		MF	0	nucleobase-containing compound kinase activity
GO:0019207	kinase regulator activity	12	0	0.05	1		MF	0	kinase regulator activity
GO:0019208	phosphatase regulator activity	17	0	0.07	1		MF	0	phosphatase regulator activity
GO:0019210	kinase inhibitor activity	6	0	0.02	1		MF	0	kinase inhibitor activity
GO:0019239	deaminase activity	10	0	0.04	1		MF	0	deaminase activity
GO:0019783	ubiquitin-like protein-specific protease...	51	0	0.2	1		MF	0	ubiquitin-like protein-specific protease activity
GO:0019829	cation-transporting ATPase activity	13	0	0.05	1		MF	0	cation-transporting ATPase activity
GO:0019842	vitamin binding	100	0	0.39	1		MF	0	vitamin binding
GO:0019843	rRNA binding	28	0	0.11	1		MF	0	rRNA binding
GO:0019887	protein kinase regulator activity	12	0	0.05	1		MF	0	protein kinase regulator activity
GO:0019888	protein phosphatase regulator activity	15	0	0.06	1		MF	0	protein phosphatase regulator activity
GO:0019900	kinase binding	10	0	0.04	1		MF	0	kinase binding
GO:0019901	protein kinase binding	10	0	0.04	1		MF	0	protein kinase binding
GO:0022803	passive transmembrane transporter activi...	128	0	0.5	1		MF	0	passive transmembrane transporter activity
GO:0022804	active transmembrane transporter activit...	235	0	0.93	1		MF	0	active transmembrane transporter activity
GO:0022824	transmitter-gated ion channel activity	26	0	0.1	1		MF	0	transmitter-gated ion channel activity
GO:0022832	voltage-gated channel activity	10	0	0.04	1		MF	0	voltage-gated channel activity
GO:0022834	ligand-gated channel activity	26	0	0.1	1		MF	0	ligand-gated channel activity
GO:0022835	transmitter-gated channel activity	26	0	0.1	1		MF	0	transmitter-gated channel activity
GO:0022836	gated channel activity	36	0	0.14	1		MF	0	gated channel activity
GO:0022838	substrate-specific channel activity	79	0	0.31	1		MF	0	substrate-specific channel activity
GO:0022853	active ion transmembrane transporter act...	13	0	0.05	1		MF	0	active ion transmembrane transporter activity
GO:0022857	transmembrane transporter activity	802	0	3.16	1		MF	0	transmembrane transporter activity
GO:0022890	inorganic cation transmembrane transport...	196	0	0.77	1		MF	0	inorganic cation transmembrane transporter activity
GO:0030145	manganese ion binding	9	0	0.04	1		MF	0	manganese ion binding
GO:0030151	molybdenum ion binding	5	0	0.02	1		MF	0	molybdenum ion binding
GO:0030170	pyridoxal phosphate binding	86	0	0.34	1		MF	0	pyridoxal phosphate binding
GO:0030234	enzyme regulator activity	221	0	0.87	1		MF	0	enzyme regulator activity
GO:0030246	carbohydrate binding	238	0	0.94	1		MF	0	carbohydrate binding
GO:0030247	polysaccharide binding	116	0	0.46	1		MF	0	polysaccharide binding
GO:0030291	protein serine/threonine kinase inhibito...	6	0	0.02	1		MF	0	protein serine/threonine kinase inhibitor activity
GO:0030414	peptidase inhibitor activity	20	0	0.08	1		MF	0	peptidase inhibitor activity
GO:0030545	receptor regulator activity	10	0	0.04	1		MF	0	receptor regulator activity
GO:0030594	neurotransmitter receptor activity	26	0	0.1	1		MF	0	neurotransmitter receptor activity
GO:0030597	RNA glycosylase activity	5	0	0.02	1		MF	0	RNA glycosylase activity
GO:0030598	rRNA N-glycosylase activity	5	0	0.02	1		MF	0	rRNA N-glycosylase activity
GO:0030599	pectinesterase activity	80	0	0.32	1		MF	0	pectinesterase activity
GO:0030695	GTPase regulator activity	43	0	0.17	1		MF	0	GTPase regulator activity
GO:0030955	potassium ion binding	18	0	0.07	1		MF	0	potassium ion binding
GO:0030976	thiamine pyrophosphate binding	10	0	0.04	1		MF	0	thiamine pyrophosphate binding
GO:0030983	mismatched DNA binding	13	0	0.05	1		MF	0	mismatched DNA binding
GO:0031072	heat shock protein binding	11	0	0.04	1		MF	0	heat shock protein binding
GO:0031127	alpha-(1,2)-fucosyltransferase activity	8	0	0.03	1		MF	0	alpha-(1,2)-fucosyltransferase activity
GO:0031406	carboxylic acid binding	5	0	0.02	1		MF	0	carboxylic acid binding
GO:0031420	alkali metal ion binding	18	0	0.07	1		MF	0	alkali metal ion binding
GO:0031625	ubiquitin protein ligase binding	16	0	0.06	1		MF	0	ubiquitin protein ligase binding
GO:0031683	G-protein beta/gamma-subunit complex bin...	10	0	0.04	1		MF	0	G-protein beta/gamma-subunit complex binding
GO:0032296	double-stranded RNA-specific ribonucleas...	11	0	0.04	1		MF	0	double-stranded RNA-specific ribonuclease activity
GO:0032549	ribonucleoside binding	281	0	1.11	1		MF	0	ribonucleoside binding
GO:0032550	purine ribonucleoside binding	281	0	1.11	1		MF	0	purine ribonucleoside binding
GO:0032561	guanyl ribonucleotide binding	281	0	1.11	1		MF	0	guanyl ribonucleotide binding
GO:0032977	membrane insertase activity	6	0	0.02	1		MF	0	membrane insertase activity
GO:0033218	amide binding	17	0	0.07	1		MF	0	amide binding
GO:0033743	peptide-methionine (R)-S-oxide reductase...	5	0	0.02	1		MF	0	peptide-methionine (R)-S-oxide reductase activity
GO:0033764	steroid dehydrogenase activity, acting o...	10	0	0.04	1		MF	0	steroid dehydrogenase activity, acting on the CH-OH group of donors, NAD or NADP as acceptor
GO:0033926	glycopeptide alpha-N-acetylgalactosamini...	13	0	0.05	1		MF	0	glycopeptide alpha-N-acetylgalactosaminidase activity
GO:0034061	DNA polymerase activity	17	0	0.07	1		MF	0	DNA polymerase activity
GO:0034062	5'-3' RNA polymerase activity	55	0	0.22	1		MF	0	5'-3' RNA polymerase activity
GO:0034212	peptide N-acetyltransferase activity	11	0	0.04	1		MF	0	peptide N-acetyltransferase activity
GO:0035091	phosphatidylinositol binding	12	0	0.05	1		MF	0	phosphatidylinositol binding
GO:0036459	thiol-dependent ubiquitinyl hydrolase ac...	51	0	0.2	1		MF	0	thiol-dependent ubiquitinyl hydrolase activity
GO:0038023	signaling receptor activity	51	0	0.2	1		MF	0	signaling receptor activity
GO:0042054	histone methyltransferase activity	16	0	0.06	1		MF	0	histone methyltransferase activity
GO:0042277	peptide binding	15	0	0.06	1		MF	0	peptide binding
GO:0042393	histone binding	14	0	0.06	1		MF	0	histone binding
GO:0042578	phosphoric ester hydrolase activity	91	0	0.36	1		MF	0	phosphoric ester hydrolase activity
GO:0042623	ATPase activity, coupled	102	0	0.4	1		MF	0	ATPase activity, coupled
GO:0042625	ATPase coupled ion transmembrane transpo...	13	0	0.05	1		MF	0	ATPase coupled ion transmembrane transporter activity
GO:0042626	ATPase activity, coupled to transmembran...	76	0	0.3	1		MF	0	ATPase activity, coupled to transmembrane movement of substances
GO:0042802	identical protein binding	6	0	0.02	1		MF	0	identical protein binding
GO:0042803	protein homodimerization activity	6	0	0.02	1		MF	0	protein homodimerization activity
GO:0043015	gamma-tubulin binding	9	0	0.04	1		MF	0	gamma-tubulin binding
GO:0043021	ribonucleoprotein complex binding	15	0	0.06	1		MF	0	ribonucleoprotein complex binding
GO:0043022	ribosome binding	11	0	0.04	1		MF	0	ribosome binding
GO:0043177	organic acid binding	5	0	0.02	1		MF	0	organic acid binding
GO:0043492	ATPase activity, coupled to movement of ...	76	0	0.3	1		MF	0	ATPase activity, coupled to movement of substances
GO:0043733	DNA-3-methylbase glycosylase activity	13	0	0.05	1		MF	0	DNA-3-methylbase glycosylase activity
GO:0044389	ubiquitin-like protein ligase binding	16	0	0.06	1		MF	0	ubiquitin-like protein ligase binding
GO:0044769	ATPase activity, coupled to transmembran...	13	0	0.05	1		MF	0	ATPase activity, coupled to transmembrane movement of ions, rotational mechanism
GO:0044877	macromolecular complex binding	29	0	0.11	1		MF	0	protein-containing complex binding
GO:0045156	electron transporter, transferring elect...	5	0	0.02	1		MF	0	electron transporter, transferring electrons within the cyclic electron transport pathway of photosynthesis activity
GO:0045300	acyl-[acyl-carrier-protein] desaturase a...	6	0	0.02	1		MF	0	acyl-[acyl-carrier-protein] desaturase activity
GO:0045735	nutrient reservoir activity	92	0	0.36	1		MF	0	nutrient reservoir activity
GO:0046873	metal ion transmembrane transporter acti...	89	0	0.35	1		MF	0	metal ion transmembrane transporter activity
GO:0046912	transferase activity, transferring acyl ...	11	0	0.04	1		MF	0	transferase activity, transferring acyl groups, acyl groups converted into alkyl on transfer
GO:0046915	transition metal ion transmembrane trans...	14	0	0.06	1		MF	0	transition metal ion transmembrane transporter activity
GO:0046923	ER retention sequence binding	11	0	0.04	1		MF	0	ER retention sequence binding
GO:0046933	proton-transporting ATP synthase activit...	9	0	0.04	1		MF	0	proton-transporting ATP synthase activity, rotational mechanism
GO:0047429	nucleoside-triphosphate diphosphatase ac...	8	0	0.03	1		MF	0	nucleoside-triphosphate diphosphatase activity
GO:0048018	receptor ligand activity	10	0	0.04	1		MF	0	receptor ligand activity
GO:0048037	cofactor binding	397	0	1.56	1		MF	0	cofactor binding
GO:0048038	quinone binding	12	0	0.05	1		MF	0	quinone binding
GO:0050136	NADH dehydrogenase (quinone) activity	10	0	0.04	1		MF	0	NADH dehydrogenase (quinone) activity
GO:0050660	flavin adenine dinucleotide binding	117	0	0.46	1		MF	0	flavin adenine dinucleotide binding
GO:0050661	NADP binding	50	0	0.2	1		MF	0	NADP binding
GO:0050662	coenzyme binding	284	0	1.12	1		MF	0	coenzyme binding
GO:0050664	oxidoreductase activity, acting on NAD(P...	9	0	0.04	1		MF	0	oxidoreductase activity, acting on NAD(P)H, oxygen as acceptor
GO:0051082	unfolded protein binding	40	0	0.16	1		MF	0	unfolded protein binding
GO:0051087	chaperone binding	22	0	0.09	1		MF	0	chaperone binding
GO:0051287	NAD binding	55	0	0.22	1		MF	0	NAD binding
GO:0051536	iron-sulfur cluster binding	77	0	0.3	1		MF	0	iron-sulfur cluster binding
GO:0051537	2 iron, 2 sulfur cluster binding	16	0	0.06	1		MF	0	2 iron, 2 sulfur cluster binding
GO:0051539	4 iron, 4 sulfur cluster binding	8	0	0.03	1		MF	0	4 iron, 4 sulfur cluster binding
GO:0051540	metal cluster binding	77	0	0.3	1		MF	0	metal cluster binding
GO:0052689	carboxylic ester hydrolase activity	99	0	0.39	1		MF	0	carboxylic ester hydrolase activity
GO:0060589	nucleoside-triphosphatase regulator acti...	55	0	0.22	1		MF	0	nucleoside-triphosphatase regulator activity
GO:0060590	ATPase regulator activity	12	0	0.05	1		MF	0	ATPase regulator activity
GO:0061134	peptidase regulator activity	20	0	0.08	1		MF	0	peptidase regulator activity
GO:0061135	endopeptidase regulator activity	20	0	0.08	1		MF	0	endopeptidase regulator activity
GO:0061505	DNA topoisomerase II activity	7	0	0.03	1		MF	0	DNA topoisomerase II activity
GO:0061608	nuclear import signal receptor activity	10	0	0.04	1		MF	0	nuclear import signal receptor activity
GO:0061733	peptide-lysine-N-acetyltransferase activ...	11	0	0.04	1		MF	0	peptide-lysine-N-acetyltransferase activity
GO:0070001	aspartic-type peptidase activity	18	0	0.07	1		MF	0	aspartic-type peptidase activity
GO:0070003	threonine-type peptidase activity	34	0	0.13	1		MF	0	threonine-type peptidase activity
GO:0070008	serine-type exopeptidase activity	63	0	0.25	1		MF	0	serine-type exopeptidase activity
GO:0070011	peptidase activity, acting on L-amino ac...	450	0	1.77	1		MF	0	peptidase activity, acting on L-amino acid peptides
GO:0070035	purine NTP-dependent helicase activity	13	0	0.05	1		MF	0	purine NTP-dependent helicase activity
GO:0070279	vitamin B6 binding	86	0	0.34	1		MF	0	vitamin B6 binding
GO:0070566	adenylyltransferase activity	9	0	0.04	1		MF	0	adenylyltransferase activity
GO:0070568	guanylyltransferase activity	7	0	0.03	1		MF	0	guanylyltransferase activity
GO:0070569	uridylyltransferase activity	8	0	0.03	1		MF	0	uridylyltransferase activity
GO:0071949	FAD binding	17	0	0.07	1		MF	0	FAD binding
GO:0072509	divalent inorganic cation transmembrane ...	11	0	0.04	1		MF	0	divalent inorganic cation transmembrane transporter activity
GO:0097747	RNA polymerase activity	55	0	0.22	1		MF	0	RNA polymerase activity
GO:0101005	ubiquitinyl hydrolase activity	51	0	0.2	1		MF	0	ubiquitinyl hydrolase activity
GO:0120013	intermembrane lipid transfer activity	9	0	0.04	1		MF	0	intermembrane lipid transfer activity
GO:0140097	catalytic activity, acting on DNA	71	0	0.28	1		MF	0	catalytic activity, acting on DNA
GO:0140098	catalytic activity, acting on RNA	363	0	1.43	1		MF	0	catalytic activity, acting on RNA
GO:0140101	catalytic activity, acting on a tRNA	93	0	0.37	1		MF	0	catalytic activity, acting on a tRNA
GO:0140102	catalytic activity, acting on a rRNA	7	0	0.03	1		MF	0	catalytic activity, acting on a rRNA
GO:0140103	catalytic activity, acting on a glycopro...	19	0	0.07	1		MF	0	catalytic activity, acting on a glycoprotein
GO:1901505	carbohydrate derivative transmembrane tr...	18	0	0.07	1		MF	0	carbohydrate derivative transmembrane transporter activity
GO:1901567	fatty acid derivative binding	8	0	0.03	1		MF	0	fatty acid derivative binding
GO:1901681	sulfur compound binding	20	0	0.08	1		MF	0	sulfur compound binding
GO:1901682	sulfur compound transmembrane transporte...	20	0	0.08	1		MF	0	sulfur compound transmembrane transporter activity
GO:2001070	starch binding	10	0	0.04	1		MF	0	starch binding

## Sheet: 4C4h_vs_RT_GO_enrichment
4C4h_vs_RT_GO_enrichment_results
GO_ID	Term	Annotated	DEG_number	Expected	Pvalue	DEG_ID	GO_type	enrichment_factor	GO_Term
GO:0006355	regulation of transcription, DNA-templat...	1084	16	5.25	3e-05	gene-LOC110673074;gene-LOC110655323;gene-LOC110665422;gene-LOC110666287;gene-LOC110667096;gene-LOC110667638;gene-LOC110669546;gene-LOC110669624;gene-LOC110634457;gene-LOC110634426;gene-LOC110636743;gene-LOC110636761;gene-LOC110637035;gene-LOC110638658;gene-LOC110652978;gene-LOC110653266	BP	3.04761904761905	regulation of transcription, DNA-templated
GO:0051252	regulation of RNA metabolic process	1084	16	5.25	3e-05	gene-LOC110673074;gene-LOC110655323;gene-LOC110665422;gene-LOC110666287;gene-LOC110667096;gene-LOC110667638;gene-LOC110669546;gene-LOC110669624;gene-LOC110634457;gene-LOC110634426;gene-LOC110636743;gene-LOC110636761;gene-LOC110637035;gene-LOC110638658;gene-LOC110652978;gene-LOC110653266	BP	3.04761904761905	regulation of RNA metabolic process
GO:1903506	regulation of nucleic acid-templated tra...	1084	16	5.25	3e-05	gene-LOC110673074;gene-LOC110655323;gene-LOC110665422;gene-LOC110666287;gene-LOC110667096;gene-LOC110667638;gene-LOC110669546;gene-LOC110669624;gene-LOC110634457;gene-LOC110634426;gene-LOC110636743;gene-LOC110636761;gene-LOC110637035;gene-LOC110638658;gene-LOC110652978;gene-LOC110653266	BP	3.04761904761905	regulation of nucleic acid-templated transcription
GO:2001141	regulation of RNA biosynthetic process	1084	16	5.25	3e-05	gene-LOC110673074;gene-LOC110655323;gene-LOC110665422;gene-LOC110666287;gene-LOC110667096;gene-LOC110667638;gene-LOC110669546;gene-LOC110669624;gene-LOC110634457;gene-LOC110634426;gene-LOC110636743;gene-LOC110636761;gene-LOC110637035;gene-LOC110638658;gene-LOC110652978;gene-LOC110653266	BP	3.04761904761905	regulation of RNA biosynthetic process
GO:0019219	regulation of nucleobase-containing comp...	1091	16	5.28	3.3e-05	gene-LOC110673074;gene-LOC110655323;gene-LOC110665422;gene-LOC110666287;gene-LOC110667096;gene-LOC110667638;gene-LOC110669546;gene-LOC110669624;gene-LOC110634457;gene-LOC110634426;gene-LOC110636743;gene-LOC110636761;gene-LOC110637035;gene-LOC110638658;gene-LOC110652978;gene-LOC110653266	BP	3.03030303030303	regulation of nucleobase-containing compound metabolic process
GO:0009889	regulation of biosynthetic process	1099	16	5.32	3.6e-05	gene-LOC110673074;gene-LOC110655323;gene-LOC110665422;gene-LOC110666287;gene-LOC110667096;gene-LOC110667638;gene-LOC110669546;gene-LOC110669624;gene-LOC110634457;gene-LOC110634426;gene-LOC110636743;gene-LOC110636761;gene-LOC110637035;gene-LOC110638658;gene-LOC110652978;gene-LOC110653266	BP	3.00751879699248	regulation of biosynthetic process
GO:0010556	regulation of macromolecule biosynthetic...	1099	16	5.32	3.6e-05	gene-LOC110673074;gene-LOC110655323;gene-LOC110665422;gene-LOC110666287;gene-LOC110667096;gene-LOC110667638;gene-LOC110669546;gene-LOC110669624;gene-LOC110634457;gene-LOC110634426;gene-LOC110636743;gene-LOC110636761;gene-LOC110637035;gene-LOC110638658;gene-LOC110652978;gene-LOC110653266	BP	3.00751879699248	regulation of macromolecule biosynthetic process
GO:0031326	regulation of cellular biosynthetic proc...	1099	16	5.32	3.6e-05	gene-LOC110673074;gene-LOC110655323;gene-LOC110665422;gene-LOC110666287;gene-LOC110667096;gene-LOC110667638;gene-LOC110669546;gene-LOC110669624;gene-LOC110634457;gene-LOC110634426;gene-LOC110636743;gene-LOC110636761;gene-LOC110637035;gene-LOC110638658;gene-LOC110652978;gene-LOC110653266	BP	3.00751879699248	regulation of cellular biosynthetic process
GO:2000112	regulation of cellular macromolecule bio...	1099	16	5.32	3.6e-05	gene-LOC110673074;gene-LOC110655323;gene-LOC110665422;gene-LOC110666287;gene-LOC110667096;gene-LOC110667638;gene-LOC110669546;gene-LOC110669624;gene-LOC110634457;gene-LOC110634426;gene-LOC110636743;gene-LOC110636761;gene-LOC110637035;gene-LOC110638658;gene-LOC110652978;gene-LOC110653266	BP	3.00751879699248	regulation of cellular macromolecule biosynthetic process
GO:0044262	cellular carbohydrate metabolic process	131	6	0.63	3.7e-05	gene-LOC110645974;gene-LOC110645984;gene-LOC110659960;gene-LOC110665281;gene-LOC110646181;gene-LOC110646175	BP	9.52380952380952	cellular carbohydrate metabolic process
GO:0010468	regulation of gene expression	1118	16	5.41	4.4e-05	gene-LOC110673074;gene-LOC110655323;gene-LOC110665422;gene-LOC110666287;gene-LOC110667096;gene-LOC110667638;gene-LOC110669546;gene-LOC110669624;gene-LOC110634457;gene-LOC110634426;gene-LOC110636743;gene-LOC110636761;gene-LOC110637035;gene-LOC110638658;gene-LOC110652978;gene-LOC110653266	BP	2.95748613678373	regulation of gene expression
GO:0031323	regulation of cellular metabolic process	1117	16	5.41	4.4e-05	gene-LOC110673074;gene-LOC110655323;gene-LOC110665422;gene-LOC110666287;gene-LOC110667096;gene-LOC110667638;gene-LOC110669546;gene-LOC110669624;gene-LOC110634457;gene-LOC110634426;gene-LOC110636743;gene-LOC110636761;gene-LOC110637035;gene-LOC110638658;gene-LOC110652978;gene-LOC110653266	BP	2.95748613678373	regulation of cellular metabolic process
GO:0051171	regulation of nitrogen compound metaboli...	1118	16	5.41	4.4e-05	gene-LOC110673074;gene-LOC110655323;gene-LOC110665422;gene-LOC110666287;gene-LOC110667096;gene-LOC110667638;gene-LOC110669546;gene-LOC110669624;gene-LOC110634457;gene-LOC110634426;gene-LOC110636743;gene-LOC110636761;gene-LOC110637035;gene-LOC110638658;gene-LOC110652978;gene-LOC110653266	BP	2.95748613678373	regulation of nitrogen compound metabolic process
GO:0080090	regulation of primary metabolic process	1118	16	5.41	4.4e-05	gene-LOC110673074;gene-LOC110655323;gene-LOC110665422;gene-LOC110666287;gene-LOC110667096;gene-LOC110667638;gene-LOC110669546;gene-LOC110669624;gene-LOC110634457;gene-LOC110634426;gene-LOC110636743;gene-LOC110636761;gene-LOC110637035;gene-LOC110638658;gene-LOC110652978;gene-LOC110653266	BP	2.95748613678373	regulation of primary metabolic process
GO:0060255	regulation of macromolecule metabolic pr...	1140	16	5.52	5.6e-05	gene-LOC110673074;gene-LOC110655323;gene-LOC110665422;gene-LOC110666287;gene-LOC110667096;gene-LOC110667638;gene-LOC110669546;gene-LOC110669624;gene-LOC110634457;gene-LOC110634426;gene-LOC110636743;gene-LOC110636761;gene-LOC110637035;gene-LOC110638658;gene-LOC110652978;gene-LOC110653266	BP	2.89855072463768	regulation of macromolecule metabolic process
GO:0019222	regulation of metabolic process	1142	16	5.53	5.7e-05	gene-LOC110673074;gene-LOC110655323;gene-LOC110665422;gene-LOC110666287;gene-LOC110667096;gene-LOC110667638;gene-LOC110669546;gene-LOC110669624;gene-LOC110634457;gene-LOC110634426;gene-LOC110636743;gene-LOC110636761;gene-LOC110637035;gene-LOC110638658;gene-LOC110652978;gene-LOC110653266	BP	2.89330922242315	regulation of metabolic process
GO:0006351	transcription, DNA-templated	1206	16	5.84	0.00011	gene-LOC110673074;gene-LOC110655323;gene-LOC110665422;gene-LOC110666287;gene-LOC110667096;gene-LOC110667638;gene-LOC110669546;gene-LOC110669624;gene-LOC110634457;gene-LOC110634426;gene-LOC110636743;gene-LOC110636761;gene-LOC110637035;gene-LOC110638658;gene-LOC110652978;gene-LOC110653266	BP	2.73972602739726	transcription, DNA-templated
GO:0032774	RNA biosynthetic process	1208	16	5.85	0.00011	gene-LOC110673074;gene-LOC110655323;gene-LOC110665422;gene-LOC110666287;gene-LOC110667096;gene-LOC110667638;gene-LOC110669546;gene-LOC110669624;gene-LOC110634457;gene-LOC110634426;gene-LOC110636743;gene-LOC110636761;gene-LOC110637035;gene-LOC110638658;gene-LOC110652978;gene-LOC110653266	BP	2.73504273504274	RNA biosynthetic process
GO:0097659	nucleic acid-templated transcription	1206	16	5.84	0.00011	gene-LOC110673074;gene-LOC110655323;gene-LOC110665422;gene-LOC110666287;gene-LOC110667096;gene-LOC110667638;gene-LOC110669546;gene-LOC110669624;gene-LOC110634457;gene-LOC110634426;gene-LOC110636743;gene-LOC110636761;gene-LOC110637035;gene-LOC110638658;gene-LOC110652978;gene-LOC110653266	BP	2.73972602739726	nucleic acid-templated transcription
GO:0034654	nucleobase-containing compound biosynthe...	1275	16	6.17	0.00021	gene-LOC110673074;gene-LOC110655323;gene-LOC110665422;gene-LOC110666287;gene-LOC110667096;gene-LOC110667638;gene-LOC110669546;gene-LOC110669624;gene-LOC110634457;gene-LOC110634426;gene-LOC110636743;gene-LOC110636761;gene-LOC110637035;gene-LOC110638658;gene-LOC110652978;gene-LOC110653266	BP	2.59319286871961	nucleobase-containing compound biosynthetic process
GO:0018130	heterocycle biosynthetic process	1343	16	6.5	0.00039	gene-LOC110673074;gene-LOC110655323;gene-LOC110665422;gene-LOC110666287;gene-LOC110667096;gene-LOC110667638;gene-LOC110669546;gene-LOC110669624;gene-LOC110634457;gene-LOC110634426;gene-LOC110636743;gene-LOC110636761;gene-LOC110637035;gene-LOC110638658;gene-LOC110652978;gene-LOC110653266	BP	2.46153846153846	heterocycle biosynthetic process
GO:0019438	aromatic compound biosynthetic process	1345	16	6.51	4e-04	gene-LOC110673074;gene-LOC110655323;gene-LOC110665422;gene-LOC110666287;gene-LOC110667096;gene-LOC110667638;gene-LOC110669546;gene-LOC110669624;gene-LOC110634457;gene-LOC110634426;gene-LOC110636743;gene-LOC110636761;gene-LOC110637035;gene-LOC110638658;gene-LOC110652978;gene-LOC110653266	BP	2.45775729646697	aromatic compound biosynthetic process
GO:1901362	organic cyclic compound biosynthetic pro...	1379	16	6.68	0.00053	gene-LOC110673074;gene-LOC110655323;gene-LOC110665422;gene-LOC110666287;gene-LOC110667096;gene-LOC110667638;gene-LOC110669546;gene-LOC110669624;gene-LOC110634457;gene-LOC110634426;gene-LOC110636743;gene-LOC110636761;gene-LOC110637035;gene-LOC110638658;gene-LOC110652978;gene-LOC110653266	BP	2.39520958083832	organic cyclic compound biosynthetic process
GO:0006073	cellular glucan metabolic process	82	4	0.4	0.00064	gene-LOC110645974;gene-LOC110645984;gene-LOC110646181;gene-LOC110646175	BP	10	cellular glucan metabolic process
GO:0044042	glucan metabolic process	82	4	0.4	0.00064	gene-LOC110645974;gene-LOC110645984;gene-LOC110646181;gene-LOC110646175	BP	10	glucan metabolic process
GO:0044264	cellular polysaccharide metabolic proces...	82	4	0.4	0.00064	gene-LOC110645974;gene-LOC110645984;gene-LOC110646181;gene-LOC110646175	BP	10	cellular polysaccharide metabolic process
GO:0009059	macromolecule biosynthetic process	1870	19	9.05	0.00071	gene-LOC110673074;gene-LOC110655323;gene-LOC110665422;gene-LOC110666287;gene-LOC110666834;gene-LOC110667096;gene-LOC110667638;gene-LOC110669546;gene-LOC110669624;gene-LOC110633184;gene-LOC110634457;gene-LOC110634426;gene-LOC110636743;gene-LOC110636761;gene-LOC110637035;gene-LOC110638658;gene-LOC110643473;gene-LOC110652978;gene-LOC110653266	BP	2.09944751381215	macromolecule biosynthetic process
GO:0034645	cellular macromolecule biosynthetic proc...	1870	19	9.05	0.00071	gene-LOC110673074;gene-LOC110655323;gene-LOC110665422;gene-LOC110666287;gene-LOC110666834;gene-LOC110667096;gene-LOC110667638;gene-LOC110669546;gene-LOC110669624;gene-LOC110633184;gene-LOC110634457;gene-LOC110634426;gene-LOC110636743;gene-LOC110636761;gene-LOC110637035;gene-LOC110638658;gene-LOC110643473;gene-LOC110652978;gene-LOC110653266	BP	2.09944751381215	cellular macromolecule biosynthetic process
GO:0005976	polysaccharide metabolic process	92	4	0.45	0.00099	gene-LOC110645974;gene-LOC110645984;gene-LOC110646181;gene-LOC110646175	BP	8.88888888888889	polysaccharide metabolic process
GO:0050794	regulation of cellular process	1627	17	7.88	0.00113	gene-LOC110673074;gene-LOC110655323;gene-LOC110665422;gene-LOC110666287;gene-LOC110667096;gene-LOC110667638;gene-LOC110669546;gene-LOC110669624;gene-LOC110634188;gene-LOC110634457;gene-LOC110634426;gene-LOC110636743;gene-LOC110636761;gene-LOC110637035;gene-LOC110638658;gene-LOC110652978;gene-LOC110653266	BP	2.15736040609137	regulation of cellular process
GO:0016070	RNA metabolic process	1510	16	7.31	0.00144	gene-LOC110673074;gene-LOC110655323;gene-LOC110665422;gene-LOC110666287;gene-LOC110667096;gene-LOC110667638;gene-LOC110669546;gene-LOC110669624;gene-LOC110634457;gene-LOC110634426;gene-LOC110636743;gene-LOC110636761;gene-LOC110637035;gene-LOC110638658;gene-LOC110652978;gene-LOC110653266	BP	2.18878248974008	RNA metabolic process
GO:0050789	regulation of biological process	1662	17	8.05	0.00144	gene-LOC110673074;gene-LOC110655323;gene-LOC110665422;gene-LOC110666287;gene-LOC110667096;gene-LOC110667638;gene-LOC110669546;gene-LOC110669624;gene-LOC110634188;gene-LOC110634457;gene-LOC110634426;gene-LOC110636743;gene-LOC110636761;gene-LOC110637035;gene-LOC110638658;gene-LOC110652978;gene-LOC110653266	BP	2.11180124223602	regulation of biological process
GO:0044271	cellular nitrogen compound biosynthetic ...	1828	18	8.85	0.00154	gene-LOC110673074;gene-LOC110655323;gene-LOC110665422;gene-LOC110666287;gene-LOC110666834;gene-LOC110667096;gene-LOC110667638;gene-LOC110669546;gene-LOC110669624;gene-LOC110633184;gene-LOC110634457;gene-LOC110634426;gene-LOC110636743;gene-LOC110636761;gene-LOC110637035;gene-LOC110638658;gene-LOC110652978;gene-LOC110653266	BP	2.03389830508475	cellular nitrogen compound biosynthetic process
[truncated: 1,635 more rows]

## Sheet: 10C1h_vs_RT_GO_enrichment
10C1h_vs_RT_GO_enrichment_results
GO_ID	Term	Annotated	DEG_number	Expected	Pvalue	DEG_ID	GO_type	enrichment_factor	GO_Term
[truncated: 1,668 more rows]

## Sheet: 10C2h_vs_RT_GO_enrichment
10C2h_vs_RT_GO_enrichment_results
[truncated: 1,669 more rows]

## Sheet: 10C4h_vs_RT_GO_enrichment
10C4h_vs_RT_GO_enrichment_results
[truncated: 1,669 more rows]

## Sheet: 15C1h_vs_RT_GO_enrichment
15C1h_vs_RT_GO_enrichment_results
[truncated: 1,669 more rows]

[truncated: 2 more sheets: 15C2h_vs_RT_GO_enrichment, 15C4h_vs_RT_GO_enrichment]
