# Supplementary material for: Transcriptomic Analysis of Differential Gene Expression in Hevea brasiliensis Under Short-Term Cold Stress
Source: Plants (Basel). 2025 Sep 18;14(18):2900. doi: 10.3390/plants14182900 (PMC12473355; doi:10.3390/plants14182900)
Supplement: Supplementary file 1 [file plants-14-02900-s001.zip › Supplementary table S8. Heatmap of all DEGs with FPKM value.xlsx]

## Sheet: Heatmap
Supplementary table S8. Heatmap of all DEGs with FPKM value
Heat map of all DEGs with FPKM value
Gene ID	Gene Name	RT_R1	RT_R2	RT_R3	15C1h_R1	15C1h_R2	15C1h_R3	15C2h_R1	15C2h_R2	15C2h_R3	15C4h_R1	15C4h_R2	15C4h_R3	10C1h_R1	10C1h_R2	10C1h_R3	10C2h_R1	10C2h_R2	10C2h_R3	10C4h_R1	10C4h_R2	10C4h_R3	4C1h_R1	4C1h_R2	4C1h_R3	4C2h_R1	4C2h_R2	4C2h_R3	4C4h_R1	4C4h_R2	4C4h_R3
gene-LOC110646181	(TCH4)	0	0	0.117049	4.11362	3.99783	5.39987	5.60839	20.1383	6.7713	1.07096	0.283	0.423503	5.96253	7.24102	4.35591	32.5696	45.6594	106.458	244.545	265.789	193.862	0.329437	0.910635	0.395287	0.863854	1.02731	3.54982	7.9602	9.43139	3.45785
gene-LOC110655895	(RLK)	2.02746	2.30459	1.67854	2.72753	2.75552	2.58773	2.01823	2.59581	2.33758	1.51539	3.21741	2.11665	2.99313	2.31354	2.77663	4.60341	3.45005	5.31984	2.51262	7.41882	2.99472	1.77018	1.86064	2.78046	1.62921	2.34604	1.55463	4.31621	2.01651	2.93575
gene-LOC110656138	(GH3)	5.23285	2.45753	4.83766	0.712828	0.874595	3.31239	1.76622	0.398341	1.42043	4.06089	6.9279	3.74695	1.41801	0.852304	1.60701	0.563482	1.35722	0.697108	0.675509	0.453867	0.509874	1.95166	5.79399	6.63914	3.09036	3.11167	2.47927	3.88689	1.57608	2.08451
gene-LOC110635455	(AGR7)	5.7204	3.50108	4.51211	2.89863	1.88265	1.72088	7.53548	3.00592	3.1639	2.99902	2.18626	3.58259	2.09406	0.99902	2.16979	0.46484	0.796106	1.65277	2.02212	1.08838	1.58924	4.40486	4.3205	4.0523	6.6967	3.57136	2.80711	4.07724	1.67044	1.95619
gene-LOC110639086	(SAUR71)	116.429	87.5518	102.454	89.6904	80.9054	76.4717	47.9906	48.6077	59.7653	48.3783	35.5391	40.0792	69.391	69.0855	82.3098	53.1509	52.8587	38.3825	26.9397	41.163	43.1217	151.086	68.9931	111.481	103.524	117.349	110.156	82.6403	96.1735	75.4286
gene-LOC110640372	(SAUR32)	41.0439	45.8828	34.5792	55.0929	48.2051	32.9157	46.3892	66.9556	66.3031	75.7225	85.6272	81.2997	29.7919	27.4133	42.1612	7.70059	9.07816	6.9185	7.70077	7.28	13.341	46.9804	38.528	37.5503	34.9712	32.3661	40.5567	19.2333	34.3274	21.6395
gene-LOC110669809	(ABF/ABI5)	14.5369	14.7499	13.5616	13.0226	12.1272	12.7448	6.68712	7.31803	8.5404	7.20934	7.62	5.86494	12.5972	11.2009	12.2886	5.86801	6.33611	6.5089	1.95042	2.40416	2.08182	14.3505	18.2249	14.7661	12.2549	13.2513	12.6378	10.1548	8.47899	8.83949
gene-LOC110638510	(ERS2)	34.044	29.2628	24.1422	17.9248	15.6316	28.5773	29.4896	10.0101	20.616	40.0841	31.6929	34.0718	8.91706	6.24012	6.51637	7.23271	7.27541	8.63753	11.1061	6.90516	5.05542	40.9892	42.7957	50.3736	46.1614	49.9784	32.6275	32.6608	38.3888	28.1782
gene-LOC110642107	(ERS2)	9.13712	8.16893	4.97033	3.45904	2.76013	5.98361	4.89773	3.81736	5.50163	11.3578	9.6427	8.64006	2.68859	2.22894	2.33612	1.9197	2.61946	3.41132	3.23976	2.4103	4.02818	10.6853	13.6786	15.8768	8.9721	14.7736	10.4912	11.98	8.62002	6.0741
gene-LOC110646809	(ERS1)	28.528	33.388	28.1686	24.5916	21.7718	34.6173	20.3032	23.8377	30.6144	25.8529	27.8316	20.4995	15.9143	17.1337	19.649	12.9248	16.0438	16.8124	17.8077	12.4386	13.277	40.9652	34.846	42.4183	31.7234	52.9693	37.6989	37.5451	43.3858	35.7892
gene-LOC110662539	(EIN4)	12.912	11.6427	11.9556	9.58402	9.40843	9.76343	7.64806	9.28656	9.69938	14.6453	14.2117	14.0429	6.38681	6.4988	7.48864	6.78553	7.52091	6.68657	6.97821	6.89928	6.87402	14.9593	11.0351	14.4265	13.0555	15.3243	15.5112	13.9607	15.501	13.4261
gene-LOC110663076	(EIN4)	22.6076	22.1047	19.9669	24.4957	22.5007	22.4342	19.217	17.6501	19.252	21.509	21.321	22.8205	12.479	14.9327	13.596	14.9597	13.1915	10.2155	12.415	9.14738	11.7613	30.6579	26.2234	30.8727	27.458	31.3779	21.7213	23.8991	28.9706	23.5718
gene-LOC110642967	(EBF1/2)	220.291	146.878	144.371	128.037	123.797	187.241	113.979	92.2916	146.243	192.148	138.991	117.328	61.8484	37.6767	34.6237	27.8261	28.0808	21.5405	15.9672	14.3524	9.34104	290.899	321.492	305.495	223.11	329.98	158.591	197.683	183.979	188.102
gene-LOC110651853	(EBF1/2)	83.2543	95.5813	73.1507	63.0643	63.7724	72.7185	61.822	41.3386	49.4811	82.1558	69.9387	54.4548	44.7691	35.468	36.3302	20.331	19.7037	19.336	8.84281	11.5121	6.76458	127.392	161.8	142.14	94.5159	158.655	72.5834	74.1061	74.2435	76.5039
gene-LOC110647848	(ERF1/2)	34.5319	30.0536	16.7572	4.18813	4.35048	8.82367	11.3036	5.612	9.97814	16.4179	11.758	8.40907	3.26164	3.22992	3.75709	1.02651	1.35969	2.02369	3.11482	2.87983	3.75104	29.4085	24.6154	51.5949	16.904	21.984	13.1571	13.366	9.98351	13.5145
gene-LOC110645095	(CYCD3)	0.111826	0.305297	4.42338	0.214432	0.0710311	3.39696	0.271421	0.169374	0.140367	0.205364	0.260476	0.260703	15.5531	0.131779	0.452998	0.222429	12.0993	0.343874	0.425367	0.0783454	0.0370484	0.674516	2.91405	0.636011	0.288419	0.118192	0.138808	0.383943	0.147459	0.122228
gene-LOC110646004	(XTH23)	0.0573048	0.133962	0.773308	0.526516	1.25728	3.16367	3.2027	5.54834	2.15447	0.505289	0.333804	1.19944	3.65338	1.01454	0.632492	2.04938	11.4169	16.526	46.2736	70.4384	38.543	0.362727	1.16621	0.37294	0.814854	0.0605865	0.498768	1.00521	0.396804	0.0627341
gene-LOC110646175	(XTH23)	0.0588346	0	0.113414	0.540498	0.505159	0.902149	2.00168	5.69765	2.21171	0.778183	0.0685446	0.273606	2.0841	3.12526	1.62332	8.24031	11.7197	29.3707	67.1323	93.3805	51.4593	0.159597	0.504148	0.191466	0.532484	0.311027	1.46328	2.12508	3.08462	0.901832
gene-LOC110650424	(MYC2)	23.3936	18.9582	18.789	33.6577	34.7805	37.5903	52.8364	61.8985	36.8714	74.8724	55.7063	64.2974	28.0929	32.2588	36.5328	69.3475	76.1128	59.282	108.02	100.353	133.177	22.4693	29.3936	25.2391	22.9411	27.8035	18.7587	19.6106	19.7337	20.836
gene-LOC110643036	(CPK28)	1.41365	1.79259	1.64858	1.35632	2.21577	1.71996	1.92918	1.40363	1.70159	1.4926	1.26895	0.962163	1.42728	0.72838	1.46474	0.732574	0.975669	1.0045	1.64805	1.14453	1.05335	1.22602	2.27068	1.33938	2.46638	1.64957	1.60746	0.93974	1.83482	1.15815
gene-LOC110640854	(GS2)	4.90802	4.5863	4.94	4.10382	3.86845	2.71206	2.3994	4.29067	3.63494	3.26808	2.71405	4.56977	2.96037	2.45461	3.31615	2.0721	1.96091	1.66096	1.37024	1.22436	1.61419	4.40897	2.3822	4.10205	4.05166	5.37388	5.60923	3.45451	5.55226	3.00988
gene-LOC110648172	(HbKynL.X1)	1.21052	0.707632	2.13881	2.02553	3.38261	0.721269	1.86114	1.31078	1.27999	0.44613	1.57253	0.584829	0.308124	1.32493	1.92587	1.03973	0.62025	0.0938648	0.458739	0.491216	0.742587	2.1803	1.32936	3.26445	2.78051	2.06861	1.51558	1.35874	4.44605	3.3735
gene-LOC110673093	(HbCLP1)	7.81222	8.01915	9.03027	2.34117	4.81851	3.82489	3.07268	4.35685	2.60538	3.23979	2.31508	4.1517	19.4955	19.6788	19.1905	24.6387	23.8013	15.2294	21.9181	22.0332	18.3793	21.4985	20.4962	23.5934	23.8795	21.7077	24.5942	23.9768	21.8407	24.5278
gene-LOC110636660	(HbCLP2)	3.8196	3.07268	2.63952	15.0332	17.1374	16.4452	19.6106	18.776	20.8407	15.6217	14.5036	15.0318	9.46969	8.90201	8.34334	9.22875	8.25727	8.50464	13.0003	9.06356	10.0646	7.80062	6.74887	7.8875	6.54984	7.80062	6.74887	8.58066	8.73137	6.54984
gene-LOC110669215	(HbKynL)	41.3045	37.598	26.07	22.8215	23.8946	14.0631	12.1476	22.3951	17.4883	15.3328	12.3317	11.0702	7.4689	10.6188	10.3194	8.68559	7.26401	8.50967	10.0545	9.89012	11.5535	26.8398	20.4019	27.3636	25.7897	23.4487	31.3056	24.7315	34.4972	27.3343
gene-LOC110645974	(XTH23)	0.0542487	0.126838	0.47068	3.67697	4.50137	5.99132	4.01986	11.1182	2.9241	0.837062	0.631975	0.694157	3.84186	8.57786	5.20999	22.0454	28.33	56.1438	120.146	128.027	109.229	0.147177	2.09175	0.617724	0.841217	1.31911	1.95562	1.95865	2.52208	0.41562
gene-LOC110651368	(HbPP2C 63)	5.36231	4.35369	4.96248	10.661	12.0599	13.6344	30.1463	43.6297	16.4392	18.8511	19.3727	20.7951	8.36526	9.06976	8.54418	19.519	28.3188	24.1941	125.974	64.6296	137.515	4.88482	4.80497	5.06798	6.44417	4.935	6.02186	5.22234	4.97852	4.90391
gene-LOC110664056	(HbPP2C 25)	8.63384	7.75259	10.5143	40.815	49.5839	58.6856	43.4091	56.369	28.0099	33.3962	24.3284	26.8171	31.0743	33.6231	32.749	92.2518	82.8646	64.0002	212.792	127.542	196.785	13.3327	10.0872	11.2	14.4066	15.3949	18.792	21.4361	18.6744	11.206
gene-LOC110647724	(HbPP2C 25)	5.98795	4.67088	3.6018	7.39987	10.2482	11.5439	12.201	22.0849	22.5957	30.1389	22.2991	17.2782	7.50577	7.05623	6.0847	14.1531	14.0901	10.4681	31.0876	26.1804	27.5161	5.78569	6.09588	6.90729	3.86087	8.04777	4.81742	7.04318	3.21688	5.454
gene-LOC110656743	(HbPP2C 63)	12.4694	11.1139	14.0429	14.5638	16.3251	17.1453	37.6754	47.1114	26.015	51.9849	47.4463	57.7453	14.2144	14.228	15.2904	17.5717	24.5176	25.5396	75.7689	74.7233	86.5637	11.5548	12.6984	14.3789	13.1366	12.6419	11.1141	15.9689	8.99772	12.0225
gene-LOC110666808	(HbPP2C 15)	5.36118	7.57754	7.48305	3.40946	3.49017	5.77367	5.08789	4.72258	5.1011	3.46504	4.9764	3.31899	3.17767	3.32179	3.15806	3.04129	2.70508	4.1474	4.23242	2.19118	2.71832	6.03826	7.82683	8.46382	7.18496	7.61889	5.80417	5.92094	7.30411	5.45557
