# Supplementary material for: Transcriptomic Analysis of Differential Gene Expression in Hevea brasiliensis Under Short-Term Cold Stress
Source: Plants (Basel). 2025 Sep 18;14(18):2900. doi: 10.3390/plants14182900 (PMC12473355; doi:10.3390/plants14182900)
Supplement: Supplementary file 1 [file plants-14-02900-s001.zip › Supplementary table S9. 10C2h_vs_4C2h (GO terms).xlsx]

## Sheet: 10C2h_vs_4C2hBP
GO.ID	Term	Annotated	Significant	Expected	classicFisher	fdr_BP	DEG_ID
GO:0015979	photosynthesis	83	15	2.62	3.9e-08	3.5607e-05	gene-HebrCp055;gene-HebrCp068;gene-LOC110670057;gene-LOC110637857;gene-LOC110638179;gene-LOC110639661;gene-LOC110653638;gene-LOC110655659;gene-LOC110659650;gene-LOC110659753;gene-LOC110664955;gene-LOC110672598;gene-LOC110632738;gene-LOC110644300;gene-LOC110645778
GO:0044262	cellular carbohydrate metabolic process	131	16	4.13	3.5e-06	0.00112603333333333	gene-LOC110645974;gene-LOC110645984;gene-LOC110646004;gene-LOC110646350;gene-LOC110646360;gene-LOC110658334;gene-LOC110665281;gene-LOC110671455;gene-LOC110633249;gene-LOC110636212;gene-LOC110638685;gene-LOC110641156;gene-LOC110644230;gene-LOC110646181;gene-LOC110646175;gene-LOC110646702
GO:1901606	alpha-amino acid catabolic process	15	6	0.47	3.7e-06	0.00112603333333333	gene-LOC110669215;gene-LOC110673093;gene-LOC110631751;gene-LOC110636660;gene-LOC110645328;gene-LOC110648172
GO:0009063	cellular amino acid catabolic process	16	6	0.5	5.8e-06	0.00132385	gene-LOC110669215;gene-LOC110673093;gene-LOC110631751;gene-LOC110636660;gene-LOC110645328;gene-LOC110648172
GO:0006261	DNA-dependent DNA replication	13	5	0.41	3.2e-05	0.0058432	gene-LOC110657018;gene-LOC110667797;gene-LOC110669033;gene-LOC110638128;gene-LOC110642136
GO:0016054	organic acid catabolic process	24	6	0.76	7.9e-05	0.0103038571428571	gene-LOC110669215;gene-LOC110673093;gene-LOC110631751;gene-LOC110636660;gene-LOC110645328;gene-LOC110648172
GO:0046395	carboxylic acid catabolic process	24	6	0.76	7.9e-05	0.0103038571428571	gene-LOC110669215;gene-LOC110673093;gene-LOC110631751;gene-LOC110636660;gene-LOC110645328;gene-LOC110648172
GO:0005976	polysaccharide metabolic process	92	11	2.9	0.00014	0.014608	gene-LOC110645974;gene-LOC110645984;gene-LOC110646004;gene-LOC110646350;gene-LOC110646360;gene-LOC110632202;gene-LOC110633249;gene-LOC110641156;gene-LOC110644230;gene-LOC110646181;gene-LOC110646175
GO:0009308	amine metabolic process	50	8	1.58	0.00015	0.014608	gene-LOC110670854;gene-LOC110656032;gene-LOC110658877;gene-LOC110669215;gene-LOC110673093;gene-LOC110636660;gene-LOC110642586;gene-LOC110648172
GO:0006270	DNA replication initiation	10	4	0.32	0.00018	0.014608	gene-LOC110657018;gene-LOC110667797;gene-LOC110669033;gene-LOC110642136
GO:0006576	cellular biogenic amine metabolic proces...	28	6	0.88	0.0002	0.014608	gene-LOC110670854;gene-LOC110656032;gene-LOC110669215;gene-LOC110673093;gene-LOC110636660;gene-LOC110648172
GO:0044106	cellular amine metabolic process	28	6	0.88	0.0002	0.014608	gene-LOC110670854;gene-LOC110656032;gene-LOC110669215;gene-LOC110673093;gene-LOC110636660;gene-LOC110648172
GO:0006073	cellular glucan metabolic process	82	10	2.59	0.00024	0.014608	gene-LOC110645974;gene-LOC110645984;gene-LOC110646004;gene-LOC110646350;gene-LOC110646360;gene-LOC110633249;gene-LOC110641156;gene-LOC110644230;gene-LOC110646181;gene-LOC110646175
GO:0044042	glucan metabolic process	82	10	2.59	0.00024	0.014608	gene-LOC110645974;gene-LOC110645984;gene-LOC110646004;gene-LOC110646350;gene-LOC110646360;gene-LOC110633249;gene-LOC110641156;gene-LOC110644230;gene-LOC110646181;gene-LOC110646175
GO:0044264	cellular polysaccharide metabolic proces...	82	10	2.59	0.00024	0.014608	gene-LOC110645974;gene-LOC110645984;gene-LOC110646004;gene-LOC110646350;gene-LOC110646360;gene-LOC110633249;gene-LOC110641156;gene-LOC110644230;gene-LOC110646181;gene-LOC110646175
GO:0044282	small molecule catabolic process	30	6	0.95	0.0003	0.0148363	gene-LOC110669215;gene-LOC110673093;gene-LOC110631751;gene-LOC110636660;gene-LOC110645328;gene-LOC110648172
GO:0006569	tryptophan catabolic process	12	4	0.38	0.00039	0.0148363	gene-LOC110669215;gene-LOC110673093;gene-LOC110636660;gene-LOC110648172
GO:0009310	amine catabolic process	12	4	0.38	0.00039	0.0148363	gene-LOC110669215;gene-LOC110673093;gene-LOC110636660;gene-LOC110648172
GO:0019441	tryptophan catabolic process to kynureni...	12	4	0.38	0.00039	0.0148363	gene-LOC110669215;gene-LOC110673093;gene-LOC110636660;gene-LOC110648172
GO:0042402	cellular biogenic amine catabolic proces...	12	4	0.38	0.00039	0.0148363	gene-LOC110669215;gene-LOC110673093;gene-LOC110636660;gene-LOC110648172
GO:0042436	indole-containing compound catabolic pro...	12	4	0.38	0.00039	0.0148363	gene-LOC110669215;gene-LOC110673093;gene-LOC110636660;gene-LOC110648172
GO:0042537	benzene-containing compound metabolic pr...	12	4	0.38	0.00039	0.0148363	gene-LOC110669215;gene-LOC110673093;gene-LOC110636660;gene-LOC110648172
GO:0046218	indolalkylamine catabolic process	12	4	0.38	0.00039	0.0148363	gene-LOC110669215;gene-LOC110673093;gene-LOC110636660;gene-LOC110648172
GO:0070189	kynurenine metabolic process	12	4	0.38	0.00039	0.0148363	gene-LOC110669215;gene-LOC110673093;gene-LOC110636660;gene-LOC110648172
GO:0009074	aromatic amino acid family catabolic pro...	13	4	0.41	0.00056	0.0196646153846154	gene-LOC110669215;gene-LOC110673093;gene-LOC110636660;gene-LOC110648172
GO:0042180	cellular ketone metabolic process	13	4	0.41	0.00056	0.0196646153846154	gene-LOC110669215;gene-LOC110673093;gene-LOC110636660;gene-LOC110648172
GO:1901605	alpha-amino acid metabolic process	78	9	2.46	0.00075	0.0253611111111111	gene-LOC110660586;gene-LOC110665757;gene-LOC110669215;gene-LOC110673093;gene-LOC110631751;gene-LOC110636660;gene-LOC110640854;gene-LOC110645328;gene-LOC110648172
GO:0018130	heterocycle biosynthetic process	1343	62	42.39	0.00114	0.0344331428571429	gene-LOC110672488;gene-LOC110672538;gene-LOC110642964;gene-LOC110654055;gene-LOC110655802;gene-LOC110656334;gene-LOC110657299;gene-LOC110658634;gene-LOC110660360;gene-LOC110663779;gene-LOC110663813;gene-LOC110665380;gene-LOC110665422;gene-LOC110666287;gene-LOC110667096;gene-LOC110667615;gene-LOC110668030;gene-LOC110669561;gene-LOC110669546;gene-LOC110669809;gene-LOC110669878;gene-LOC110670429;gen…
GO:0006568	tryptophan metabolic process	16	4	0.5	0.00131	0.0344331428571429	gene-LOC110669215;gene-LOC110673093;gene-LOC110636660;gene-LOC110648172
GO:0006586	indolalkylamine metabolic process	16	4	0.5	0.00131	0.0344331428571429	gene-LOC110669215;gene-LOC110673093;gene-LOC110636660;gene-LOC110648172
GO:0042430	indole-containing compound metabolic pro...	16	4	0.5	0.00131	0.0344331428571429	gene-LOC110669215;gene-LOC110673093;gene-LOC110636660;gene-LOC110648172
GO:0006355	regulation of transcription, DNA-templat...	1084	52	34.21	0.00132	0.0344331428571429	gene-LOC110672488;gene-LOC110672538;gene-LOC110654055;gene-LOC110656334;gene-LOC110657299;gene-LOC110658634;gene-LOC110660360;gene-LOC110663779;gene-LOC110663813;gene-LOC110665422;gene-LOC110666287;gene-LOC110667096;gene-LOC110668030;gene-LOC110669561;gene-LOC110669546;gene-LOC110669809;gene-LOC110669878;gene-LOC110670429;gene-LOC110673150;gene-LOC110673933;gene-LOC110631753;gene-LOC110633735;gen…
GO:0051252	regulation of RNA metabolic process	1084	52	34.21	0.00132	0.0344331428571429	gene-LOC110672488;gene-LOC110672538;gene-LOC110654055;gene-LOC110656334;gene-LOC110657299;gene-LOC110658634;gene-LOC110660360;gene-LOC110663779;gene-LOC110663813;gene-LOC110665422;gene-LOC110666287;gene-LOC110667096;gene-LOC110668030;gene-LOC110669561;gene-LOC110669546;gene-LOC110669809;gene-LOC110669878;gene-LOC110670429;gene-LOC110673150;gene-LOC110673933;gene-LOC110631753;gene-LOC110633735;gen…
GO:1903506	regulation of nucleic acid-templated tra...	1084	52	34.21	0.00132	0.0344331428571429	gene-LOC110672488;gene-LOC110672538;gene-LOC110654055;gene-LOC110656334;gene-LOC110657299;gene-LOC110658634;gene-LOC110660360;gene-LOC110663779;gene-LOC110663813;gene-LOC110665422;gene-LOC110666287;gene-LOC110667096;gene-LOC110668030;gene-LOC110669561;gene-LOC110669546;gene-LOC110669809;gene-LOC110669878;gene-LOC110670429;gene-LOC110673150;gene-LOC110673933;gene-LOC110631753;gene-LOC110633735;gen…
GO:2001141	regulation of RNA biosynthetic process	1084	52	34.21	0.00132	0.0344331428571429	gene-LOC110672488;gene-LOC110672538;gene-LOC110654055;gene-LOC110656334;gene-LOC110657299;gene-LOC110658634;gene-LOC110660360;gene-LOC110663779;gene-LOC110663813;gene-LOC110665422;gene-LOC110666287;gene-LOC110667096;gene-LOC110668030;gene-LOC110669561;gene-LOC110669546;gene-LOC110669809;gene-LOC110669878;gene-LOC110670429;gene-LOC110673150;gene-LOC110673933;gene-LOC110631753;gene-LOC110633735;gen…
GO:0031323	regulation of cellular metabolic process	1117	53	35.25	0.00151	0.0353788	gene-LOC110672488;gene-LOC110672538;gene-LOC110654055;gene-LOC110656334;gene-LOC110657299;gene-LOC110658634;gene-LOC110660360;gene-LOC110663297;gene-LOC110663779;gene-LOC110663813;gene-LOC110665422;gene-LOC110666287;gene-LOC110667096;gene-LOC110668030;gene-LOC110669561;gene-LOC110669546;gene-LOC110669809;gene-LOC110669878;gene-LOC110670429;gene-LOC110673150;gene-LOC110673933;gene-LOC110631753;gen…
GO:0019219	regulation of nucleobase-containing comp...	1091	52	34.43	0.00152	0.0353788	gene-LOC110672488;gene-LOC110672538;gene-LOC110654055;gene-LOC110656334;gene-LOC110657299;gene-LOC110658634;gene-LOC110660360;gene-LOC110663779;gene-LOC110663813;gene-LOC110665422;gene-LOC110666287;gene-LOC110667096;gene-LOC110668030;gene-LOC110669561;gene-LOC110669546;gene-LOC110669809;gene-LOC110669878;gene-LOC110670429;gene-LOC110673150;gene-LOC110673933;gene-LOC110631753;gene-LOC110633735;gen…
GO:0051171	regulation of nitrogen compound metaboli...	1118	53	35.29	0.00154	0.0353788	gene-LOC110672488;gene-LOC110672538;gene-LOC110654055;gene-LOC110656334;gene-LOC110657299;gene-LOC110658634;gene-LOC110660360;gene-LOC110663297;gene-LOC110663779;gene-LOC110663813;gene-LOC110665422;gene-LOC110666287;gene-LOC110667096;gene-LOC110668030;gene-LOC110669561;gene-LOC110669546;gene-LOC110669809;gene-LOC110669878;gene-LOC110670429;gene-LOC110673150;gene-LOC110673933;gene-LOC110631753;gen…
GO:0080090	regulation of primary metabolic process	1118	53	35.29	0.00154	0.0353788	gene-LOC110672488;gene-LOC110672538;gene-LOC110654055;gene-LOC110656334;gene-LOC110657299;gene-LOC110658634;gene-LOC110660360;gene-LOC110663297;gene-LOC110663779;gene-LOC110663813;gene-LOC110665422;gene-LOC110666287;gene-LOC110667096;gene-LOC110668030;gene-LOC110669561;gene-LOC110669546;gene-LOC110669809;gene-LOC110669878;gene-LOC110670429;gene-LOC110673150;gene-LOC110673933;gene-LOC110631753;gen…
GO:0009069	serine family amino acid metabolic proce...	8	3	0.25	0.00155	0.0353788	gene-LOC110660586;gene-LOC110631751;gene-LOC110645328
GO:0009889	regulation of biosynthetic process	1099	52	34.69	0.00179	0.0371425	gene-LOC110672488;gene-LOC110672538;gene-LOC110654055;gene-LOC110656334;gene-LOC110657299;gene-LOC110658634;gene-LOC110660360;gene-LOC110663779;gene-LOC110663813;gene-LOC110665422;gene-LOC110666287;gene-LOC110667096;gene-LOC110668030;gene-LOC110669561;gene-LOC110669546;gene-LOC110669809;gene-LOC110669878;gene-LOC110670429;gene-LOC110673150;gene-LOC110673933;gene-LOC110631753;gene-LOC110633735;gen…
GO:0010556	regulation of macromolecule biosynthetic...	1099	52	34.69	0.00179	0.0371425	gene-LOC110672488;gene-LOC110672538;gene-LOC110654055;gene-LOC110656334;gene-LOC110657299;gene-LOC110658634;gene-LOC110660360;gene-LOC110663779;gene-LOC110663813;gene-LOC110665422;gene-LOC110666287;gene-LOC110667096;gene-LOC110668030;gene-LOC110669561;gene-LOC110669546;gene-LOC110669809;gene-LOC110669878;gene-LOC110670429;gene-LOC110673150;gene-LOC110673933;gene-LOC110631753;gene-LOC110633735;gen…
GO:0031326	regulation of cellular biosynthetic proc...	1099	52	34.69	0.00179	0.0371425	gene-LOC110672488;gene-LOC110672538;gene-LOC110654055;gene-LOC110656334;gene-LOC110657299;gene-LOC110658634;gene-LOC110660360;gene-LOC110663779;gene-LOC110663813;gene-LOC110665422;gene-LOC110666287;gene-LOC110667096;gene-LOC110668030;gene-LOC110669561;gene-LOC110669546;gene-LOC110669809;gene-LOC110669878;gene-LOC110670429;gene-LOC110673150;gene-LOC110673933;gene-LOC110631753;gene-LOC110633735;gen…
GO:2000112	regulation of cellular macromolecule bio...	1099	52	34.69	0.00179	0.0371425	gene-LOC110672488;gene-LOC110672538;gene-LOC110654055;gene-LOC110656334;gene-LOC110657299;gene-LOC110658634;gene-LOC110660360;gene-LOC110663779;gene-LOC110663813;gene-LOC110665422;gene-LOC110666287;gene-LOC110667096;gene-LOC110668030;gene-LOC110669561;gene-LOC110669546;gene-LOC110669809;gene-LOC110669878;gene-LOC110670429;gene-LOC110673150;gene-LOC110673933;gene-LOC110631753;gene-LOC110633735;gen…
GO:1901362	organic cyclic compound biosynthetic pro...	1379	62	43.52	0.00219	0.0444326666666667	gene-LOC110672488;gene-LOC110672538;gene-LOC110642964;gene-LOC110654055;gene-LOC110655802;gene-LOC110656334;gene-LOC110657299;gene-LOC110658634;gene-LOC110660360;gene-LOC110663779;gene-LOC110663813;gene-LOC110665380;gene-LOC110665422;gene-LOC110666287;gene-LOC110667096;gene-LOC110667615;gene-LOC110668030;gene-LOC110669561;gene-LOC110669546;gene-LOC110669809;gene-LOC110669878;gene-LOC110670429;gen…
GO:0060255	regulation of macromolecule metabolic pr...	1140	53	35.98	0.00236	0.0468408695652174	gene-LOC110672488;gene-LOC110672538;gene-LOC110654055;gene-LOC110656334;gene-LOC110657299;gene-LOC110658634;gene-LOC110660360;gene-LOC110663297;gene-LOC110663779;gene-LOC110663813;gene-LOC110665422;gene-LOC110666287;gene-LOC110667096;gene-LOC110668030;gene-LOC110669561;gene-LOC110669546;gene-LOC110669809;gene-LOC110669878;gene-LOC110670429;gene-LOC110673150;gene-LOC110673933;gene-LOC110631753;gen…
GO:0019222	regulation of metabolic process	1142	53	36.04	0.00245	0.0475925531914894	gene-LOC110672488;gene-LOC110672538;gene-LOC110654055;gene-LOC110656334;gene-LOC110657299;gene-LOC110658634;gene-LOC110660360;gene-LOC110663297;gene-LOC110663779;gene-LOC110663813;gene-LOC110665422;gene-LOC110666287;gene-LOC110667096;gene-LOC110668030;gene-LOC110669561;gene-LOC110669546;gene-LOC110669809;gene-LOC110669878;gene-LOC110670429;gene-LOC110673150;gene-LOC110673933;gene-LOC110631753;gen…
GO:0010468	regulation of gene expression	1118	52	35.29	0.00258	0.0490737	gene-LOC110672488;gene-LOC110672538;gene-LOC110654055;gene-LOC110656334;gene-LOC110657299;gene-LOC110658634;gene-LOC110660360;gene-LOC110663779;gene-LOC110663813;gene-LOC110665422;gene-LOC110666287;gene-LOC110667096;gene-LOC110668030;gene-LOC110669561;gene-LOC110669546;gene-LOC110669809;gene-LOC110669878;gene-LOC110670429;gene-LOC110673150;gene-LOC110673933;gene-LOC110631753;gene-LOC110633735;gen…
GO:0032774	RNA biosynthetic process	1208	55	38.13	0.00306	0.0569712	gene-LOC110672488;gene-LOC110672538;gene-LOC110654055;gene-LOC110656334;gene-LOC110657299;gene-LOC110658634;gene-LOC110660360;gene-LOC110663779;gene-LOC110663813;gene-LOC110665422;gene-LOC110666287;gene-LOC110667096;gene-LOC110668030;gene-LOC110669561;gene-LOC110669546;gene-LOC110669809;gene-LOC110669878;gene-LOC110670429;gene-LOC110673150;gene-LOC110673933;gene-LOC110631753;gene-LOC110631899;gen…
GO:0019438	aromatic compound biosynthetic process	1345	60	42.45	0.00312	0.0569712	gene-LOC110672488;gene-LOC110672538;gene-LOC110642964;gene-LOC110654055;gene-LOC110655802;gene-LOC110656334;gene-LOC110657299;gene-LOC110658634;gene-LOC110660360;gene-LOC110663779;gene-LOC110663813;gene-LOC110665422;gene-LOC110666287;gene-LOC110667096;gene-LOC110668030;gene-LOC110669561;gene-LOC110669546;gene-LOC110669809;gene-LOC110669878;gene-LOC110670429;gene-LOC110673150;gene-LOC110673933;gen…
GO:0034654	nucleobase-containing compound biosynthe...	1275	57	40.24	0.00382	0.0683854901960784	gene-LOC110672488;gene-LOC110672538;gene-LOC110642964;gene-LOC110654055;gene-LOC110656334;gene-LOC110657299;gene-LOC110658634;gene-LOC110660360;gene-LOC110663779;gene-LOC110663813;gene-LOC110665422;gene-LOC110666287;gene-LOC110667096;gene-LOC110668030;gene-LOC110669561;gene-LOC110669546;gene-LOC110669809;gene-LOC110669878;gene-LOC110670429;gene-LOC110673150;gene-LOC110673933;gene-LOC110631753;gen…
GO:0006260	DNA replication	49	6	1.55	0.00421	0.0739178846153846	gene-LOC110654153;gene-LOC110657018;gene-LOC110667797;gene-LOC110669033;gene-LOC110638128;gene-LOC110642136
GO:0006351	transcription, DNA-templated	1206	54	38.06	0.00475	0.0803101851851852	gene-LOC110672488;gene-LOC110672538;gene-LOC110654055;gene-LOC110656334;gene-LOC110657299;gene-LOC110658634;gene-LOC110660360;gene-LOC110663779;gene-LOC110663813;gene-LOC110665422;gene-LOC110666287;gene-LOC110667096;gene-LOC110668030;gene-LOC110669561;gene-LOC110669546;gene-LOC110669809;gene-LOC110669878;gene-LOC110670429;gene-LOC110673150;gene-LOC110673933;gene-LOC110631753;gene-LOC110631899;gen…
GO:0097659	nucleic acid-templated transcription	1206	54	38.06	0.00475	0.0803101851851852	gene-LOC110672488;gene-LOC110672538;gene-LOC110654055;gene-LOC110656334;gene-LOC110657299;gene-LOC110658634;gene-LOC110660360;gene-LOC110663779;gene-LOC110663813;gene-LOC110665422;gene-LOC110666287;gene-LOC110667096;gene-LOC110668030;gene-LOC110669561;gene-LOC110669546;gene-LOC110669809;gene-LOC110669878;gene-LOC110670429;gene-LOC110673150;gene-LOC110673933;gene-LOC110631753;gene-LOC110631899;gen…
GO:0050794	regulation of cellular process	1627	69	51.35	0.00518	0.085988	gene-LOC110672488;gene-LOC110672538;gene-LOC110634565;gene-LOC110645382;gene-LOC110654055;gene-LOC110656334;gene-LOC110657299;gene-LOC110658634;gene-LOC110660360;gene-LOC110661033;gene-LOC110662539;gene-LOC110663076;gene-LOC110663297;gene-LOC110663779;gene-LOC110663813;gene-LOC110664405;gene-LOC110665422;gene-LOC110665542;gene-LOC110666287;gene-LOC110667096;gene-LOC110668030;gene-LOC110668077;gen…
GO:0046483	heterocycle metabolic process	2093	85	66.06	0.00591	0.0963541071428571	gene-LOC110672488;gene-LOC110672538;gene-LOC110642964;gene-LOC110654055;gene-LOC110654153;gene-LOC110654397;gene-LOC110655802;gene-LOC110656334;gene-LOC110656821;gene-LOC110657018;gene-LOC110657299;gene-LOC110658634;gene-LOC110660360;gene-LOC110663779;gene-LOC110663813;gene-LOC110663988;gene-LOC110665380;gene-LOC110665422;gene-LOC110666287;gene-LOC110667096;gene-LOC110667615;gene-LOC110667797;gen…
GO:1901360	organic cyclic compound metabolic proces...	2121	85	66.94	0.00842	0.133959137931034	gene-LOC110672488;gene-LOC110672538;gene-LOC110642964;gene-LOC110654055;gene-LOC110654153;gene-LOC110654397;gene-LOC110655802;gene-LOC110656334;gene-LOC110656821;gene-LOC110657018;gene-LOC110657299;gene-LOC110658634;gene-LOC110660360;gene-LOC110663779;gene-LOC110663813;gene-LOC110663988;gene-LOC110665380;gene-LOC110665422;gene-LOC110666287;gene-LOC110667096;gene-LOC110667615;gene-LOC110667797;gen…
GO:0050789	regulation of biological process	1662	69	52.46	0.00851	0.133959137931034	gene-LOC110672488;gene-LOC110672538;gene-LOC110634565;gene-LOC110645382;gene-LOC110654055;gene-LOC110656334;gene-LOC110657299;gene-LOC110658634;gene-LOC110660360;gene-LOC110661033;gene-LOC110662539;gene-LOC110663076;gene-LOC110663297;gene-LOC110663779;gene-LOC110663813;gene-LOC110664405;gene-LOC110665422;gene-LOC110665542;gene-LOC110666287;gene-LOC110667096;gene-LOC110668030;gene-LOC110668077;gen…
GO:0006814	sodium ion transport	5	2	0.16	0.00932	0.144223050847458	gene-LOC110633846;gene-LOC110649463
GO:0065007	biological regulation	1708	70	53.91	0.01076	0.163731333333333	gene-LOC110672488;gene-LOC110672538;gene-LOC110634565;gene-LOC110645382;gene-LOC110654055;gene-LOC110656334;gene-LOC110657299;gene-LOC110658634;gene-LOC110660360;gene-LOC110661033;gene-LOC110662539;gene-LOC110663076;gene-LOC110663297;gene-LOC110663779;gene-LOC110663813;gene-LOC110664405;gene-LOC110665422;gene-LOC110665542;gene-LOC110666287;gene-LOC110667096;gene-LOC110668030;gene-LOC110668077;gen…
GO:0005975	carbohydrate metabolic process	643	31	20.29	0.012	0.179606557377049	gene-LOC110669290;gene-LOC110645974;gene-LOC110645984;gene-LOC110646004;gene-LOC110646350;gene-LOC110646360;gene-LOC110653412;gene-LOC110656008;gene-LOC110657257;gene-LOC110658334;gene-LOC110665281;gene-LOC110669259;gene-LOC110669341;gene-LOC110671455;gene-LOC110673429;gene-LOC110632202;gene-LOC110633249;gene-LOC110636212;gene-LOC110638482;gene-LOC110638685;gene-LOC110639743;gene-LOC110641156;gen…
GO:0006725	cellular aromatic compound metabolic pro...	2101	83	66.31	0.01334	0.196442258064516	gene-LOC110672488;gene-LOC110672538;gene-LOC110642964;gene-LOC110654055;gene-LOC110654153;gene-LOC110654397;gene-LOC110655802;gene-LOC110656334;gene-LOC110656821;gene-LOC110657018;gene-LOC110657299;gene-LOC110658634;gene-LOC110660360;gene-LOC110663779;gene-LOC110663813;gene-LOC110663988;gene-LOC110665422;gene-LOC110666287;gene-LOC110667096;gene-LOC110667797;gene-LOC110668030;gene-LOC110669033;gen…
GO:0033013	tetrapyrrole metabolic process	30	4	0.95	0.01397	0.202454126984127	gene-LOC110655802;gene-LOC110632586;gene-LOC110645289;gene-LOC110648843
GO:0046700	heterocycle catabolic process	46	5	1.45	0.01443	0.205214307692308	gene-LOC110669215;gene-LOC110673093;gene-LOC110632586;gene-LOC110636660;gene-LOC110648172
GO:0055114	oxidation-reduction process	1475	61	46.55	0.01461	0.205214307692308	gene-HebrCp068;gene-LOC110657526;gene-LOC110660630;gene-LOC110640799;gene-LOC110655069;gene-LOC110655445;gene-LOC110655802;gene-LOC110655885;gene-LOC110656323;gene-LOC110656423;gene-LOC110657579;gene-LOC110658181;gene-LOC110658877;gene-LOC110659354;gene-LOC110660980;gene-LOC110661628;gene-LOC110662071;gene-LOC110662303;gene-LOC110663359;gene-LOC110663821;gene-LOC110665573;gene-LOC110665757;gene-L…
GO:0019439	aromatic compound catabolic process	47	5	1.48	0.01574	0.211332647058824	gene-LOC110669215;gene-LOC110673093;gene-LOC110632586;gene-LOC110636660;gene-LOC110648172
GO:0044270	cellular nitrogen compound catabolic pro...	47	5	1.48	0.01574	0.211332647058824	gene-LOC110669215;gene-LOC110673093;gene-LOC110632586;gene-LOC110636660;gene-LOC110648172
GO:1901361	organic cyclic compound catabolic proces...	47	5	1.48	0.01574	0.211332647058824	gene-LOC110669215;gene-LOC110673093;gene-LOC110632586;gene-LOC110636660;gene-LOC110648172
GO:0006597	spermine biosynthetic process	8	2	0.25	0.02452	0.310927222222222	gene-LOC110670854;gene-LOC110656032
GO:0008215	spermine metabolic process	8	2	0.25	0.02452	0.310927222222222	gene-LOC110670854;gene-LOC110656032
GO:0008216	spermidine metabolic process	8	2	0.25	0.02452	0.310927222222222	gene-LOC110670854;gene-LOC110656032
GO:0008295	spermidine biosynthetic process	8	2	0.25	0.02452	0.310927222222222	gene-LOC110670854;gene-LOC110656032
GO:0033014	tetrapyrrole biosynthetic process	21	3	0.66	0.02719	0.340061232876712	gene-LOC110655802;gene-LOC110645289;gene-LOC110648843
GO:0009072	aromatic amino acid family metabolic pro...	39	4	1.23	0.03365	0.415168243243243	gene-LOC110669215;gene-LOC110673093;gene-LOC110636660;gene-LOC110648172
GO:0008152	metabolic process	7829	261	247.1	0.03705	0.420870731707317	gene-HebrCp055;gene-HebrCp068;gene-LOC110656809;gene-LOC110657526;gene-LOC110660586;gene-LOC110660630;gene-LOC110669290;gene-LOC110670057;gene-LOC110670854;gene-LOC110672488;gene-LOC110672538;gene-LOC110632834;gene-LOC110637577;gene-LOC110637857;gene-LOC110638179;gene-LOC110639661;gene-LOC110640332;gene-LOC110640799;gene-LOC110642262;gene-LOC110642964;gene-LOC110643036;gene-LOC110645974;gene-LOC1…
GO:0006595	polyamine metabolic process	10	2	0.32	0.0378	0.420870731707317	gene-LOC110670854;gene-LOC110656032
GO:0006596	polyamine biosynthetic process	10	2	0.32	0.0378	0.420870731707317	gene-LOC110670854;gene-LOC110656032
GO:0006771	riboflavin metabolic process	10	2	0.32	0.0378	0.420870731707317	gene-LOC110665380;gene-LOC110667615
GO:0009231	riboflavin biosynthetic process	10	2	0.32	0.0378	0.420870731707317	gene-LOC110665380;gene-LOC110667615
GO:0042726	flavin-containing compound metabolic pro...	10	2	0.32	0.0378	0.420870731707317	gene-LOC110665380;gene-LOC110667615
GO:0042727	flavin-containing compound biosynthetic ...	10	2	0.32	0.0378	0.420870731707317	gene-LOC110665380;gene-LOC110667615
GO:0097164	ammonium ion metabolic process	10	2	0.32	0.0378	0.420870731707317	gene-LOC110670854;gene-LOC110656032
GO:0005984	disaccharide metabolic process	41	4	1.29	0.03946	0.428473023255814	gene-LOC110658334;gene-LOC110636212;gene-LOC110638685;gene-LOC110646702
GO:0009058	biosynthetic process	2413	90	76.16	0.0398	0.428473023255814	gene-LOC110660586;gene-LOC110670854;gene-LOC110672488;gene-LOC110672538;gene-LOC110642964;gene-LOC110654055;gene-LOC110654153;gene-LOC110655227;gene-LOC110655802;gene-LOC110656032;gene-LOC110656120;gene-LOC110656334;gene-LOC110657018;gene-LOC110657299;gene-LOC110657780;gene-LOC110658181;gene-LOC110658334;gene-LOC110658634;gene-LOC110659585;gene-LOC110660360;gene-LOC110661949;gene-LOC110663779;gen…
GO:0006928	movement of cell or subcellular componen...	80	6	2.52	0.04036	0.428473023255814	gene-LOC110634965;gene-LOC110655486;gene-LOC110655893;gene-LOC110672918;gene-LOC110640549;gene-LOC110644508
GO:0007018	microtubule-based movement	80	6	2.52	0.04036	0.428473023255814	gene-LOC110634965;gene-LOC110655486;gene-LOC110655893;gene-LOC110672918;gene-LOC110640549;gene-LOC110644508
GO:0090304	nucleic acid metabolic process	1771	68	55.9	0.04407	0.462481724137931	gene-LOC110672488;gene-LOC110672538;gene-LOC110654055;gene-LOC110654153;gene-LOC110656334;gene-LOC110656821;gene-LOC110657018;gene-LOC110657299;gene-LOC110658634;gene-LOC110660360;gene-LOC110663779;gene-LOC110663813;gene-LOC110663988;gene-LOC110665422;gene-LOC110666287;gene-LOC110667096;gene-LOC110667797;gene-LOC110668030;gene-LOC110669033;gene-LOC110669561;gene-LOC110669546;gene-LOC110669809;gen…
GO:0005992	trehalose biosynthetic process	26	3	0.82	0.04738	0.491567	gene-LOC110658334;gene-LOC110638685;gene-LOC110646702
GO:0007017	microtubule-based process	105	7	3.31	0.04813	0.49373808988764	gene-LOC110634965;gene-LOC110655486;gene-LOC110655893;gene-LOC110672918;gene-LOC110638490;gene-LOC110640549;gene-LOC110644508
GO:0006520	cellular amino acid metabolic process	174	10	5.49	0.04897	0.496773444444444	gene-LOC110660586;gene-LOC110665757;gene-LOC110669215;gene-LOC110673093;gene-LOC110631751;gene-LOC110636660;gene-LOC110639856;gene-LOC110640854;gene-LOC110645328;gene-LOC110648172
GO:0006139	nucleobase-containing compound metabolic...	1994	75	62.93	0.05176	0.516622021276596	gene-LOC110672488;gene-LOC110672538;gene-LOC110642964;gene-LOC110654055;gene-LOC110654153;gene-LOC110654397;gene-LOC110656334;gene-LOC110656821;gene-LOC110657018;gene-LOC110657299;gene-LOC110658634;gene-LOC110660360;gene-LOC110663779;gene-LOC110663813;gene-LOC110663988;gene-LOC110665422;gene-LOC110666287;gene-LOC110667096;gene-LOC110667797;gene-LOC110668030;gene-LOC110669033;gene-LOC110669561;gen…
GO:0009311	oligosaccharide metabolic process	45	4	1.42	0.05271	0.516622021276596	gene-LOC110658334;gene-LOC110636212;gene-LOC110638685;gene-LOC110646702
GO:0009309	amine biosynthetic process	12	2	0.38	0.05319	0.516622021276596	gene-LOC110670854;gene-LOC110656032
GO:0042401	cellular biogenic amine biosynthetic pro...	12	2	0.38	0.05319	0.516622021276596	gene-LOC110670854;gene-LOC110656032
GO:0005991	trehalose metabolic process	28	3	0.88	0.05704	0.542474166666667	gene-LOC110658334;gene-LOC110638685;gene-LOC110646702
GO:0046351	disaccharide biosynthetic process	28	3	0.88	0.05704	0.542474166666667	gene-LOC110658334;gene-LOC110638685;gene-LOC110646702
GO:0044249	cellular biosynthetic process	2247	83	70.92	0.05897	0.555047525773196	gene-LOC110660586;gene-LOC110670854;gene-LOC110672488;gene-LOC110672538;gene-LOC110642964;gene-LOC110654055;gene-LOC110654153;gene-LOC110655802;gene-LOC110656032;gene-LOC110656334;gene-LOC110657018;gene-LOC110657299;gene-LOC110658334;gene-LOC110658634;gene-LOC110660360;gene-LOC110661949;gene-LOC110663779;gene-LOC110663813;gene-LOC110665380;gene-LOC110665422;gene-LOC110665550;gene-LOC110665757;gen…
GO:0006265	DNA topological change	13	2	0.41	0.06159	0.573792551020408	gene-LOC110656821;gene-LOC110639026
GO:1901576	organic substance biosynthetic process	2287	84	72.18	0.06429	0.592896666666667	gene-LOC110660586;gene-LOC110670854;gene-LOC110672488;gene-LOC110672538;gene-LOC110642964;gene-LOC110654055;gene-LOC110654153;gene-LOC110655802;gene-LOC110656032;gene-LOC110656334;gene-LOC110657018;gene-LOC110657299;gene-LOC110658181;gene-LOC110658334;gene-LOC110658634;gene-LOC110660360;gene-LOC110661949;gene-LOC110663779;gene-LOC110663813;gene-LOC110665380;gene-LOC110665422;gene-LOC110665550;gen…
GO:0042221	response to chemical	233	12	7.35	0.06557	0.598654	gene-LOC110655794;gene-LOC110655825;gene-LOC110661010;gene-LOC110661013;gene-LOC110633831;gene-LOC110635455;gene-LOC110639086;gene-LOC110640372;gene-LOC110641581;gene-LOC110643694;gene-LOC110645304;gene-LOC110647898
GO:0015696	ammonium transport	14	2	0.44	0.07039	0.636297722772277	gene-LOC110657054;gene-LOC110657521
GO:0009312	oligosaccharide biosynthetic process	32	3	1.01	0.07887	0.705963823529412	gene-LOC110658334;gene-LOC110638685;gene-LOC110646702
GO:0016070	RNA metabolic process	1510	57	47.66	0.08179	0.724992912621359	gene-LOC110672488;gene-LOC110672538;gene-LOC110654055;gene-LOC110656334;gene-LOC110657299;gene-LOC110658634;gene-LOC110660360;gene-LOC110663779;gene-LOC110663813;gene-LOC110665422;gene-LOC110666287;gene-LOC110667096;gene-LOC110668030;gene-LOC110669561;gene-LOC110669546;gene-LOC110669809;gene-LOC110669878;gene-LOC110670429;gene-LOC110673150;gene-LOC110673933;gene-LOC110631753;gene-LOC110631899;gen…
GO:0006081	cellular aldehyde metabolic process	16	2	0.5	0.08911	0.767522924528302	gene-LOC110665281;gene-LOC110644997
GO:0009064	glutamine family amino acid metabolic pr...	16	2	0.5	0.08911	0.767522924528302	gene-LOC110665757;gene-LOC110640854
GO:0009084	glutamine family amino acid biosynthetic...	16	2	0.5	0.08911	0.767522924528302	gene-LOC110665757;gene-LOC110640854
GO:0034637	cellular carbohydrate biosynthetic proce...	77	5	2.43	0.0957	0.816580373831776	gene-LOC110658334;gene-LOC110671455;gene-LOC110633249;gene-LOC110638685;gene-LOC110646702
GO:0006766	vitamin metabolic process	18	2	0.57	0.10909	0.89728981981982	gene-LOC110665380;gene-LOC110667615
GO:0006767	water-soluble vitamin metabolic process	18	2	0.57	0.10909	0.89728981981982	gene-LOC110665380;gene-LOC110667615
GO:0009110	vitamin biosynthetic process	18	2	0.57	0.10909	0.89728981981982	gene-LOC110665380;gene-LOC110667615
GO:0042364	water-soluble vitamin biosynthetic proce...	18	2	0.57	0.10909	0.89728981981982	gene-LOC110665380;gene-LOC110667615
GO:1901565	organonitrogen compound catabolic proces...	153	8	4.83	0.11114	0.905989464285714	gene-LOC110661530;gene-LOC110669215;gene-LOC110673093;gene-LOC110631751;gene-LOC110632586;gene-LOC110636660;gene-LOC110645328;gene-LOC110648172
GO:0044271	cellular nitrogen compound biosynthetic ...	1828	66	57.69	0.12572	1	gene-LOC110670854;gene-LOC110672488;gene-LOC110672538;gene-LOC110642964;gene-LOC110654055;gene-LOC110655802;gene-LOC110656032;gene-LOC110656334;gene-LOC110657299;gene-LOC110658634;gene-LOC110660360;gene-LOC110663779;gene-LOC110663813;gene-LOC110665380;gene-LOC110665422;gene-LOC110666287;gene-LOC110667096;gene-LOC110667615;gene-LOC110668030;gene-LOC110669561;gene-LOC110669546;gene-LOC110669809;gen…
GO:0006259	DNA metabolic process	267	12	8.43	0.13886	1	gene-LOC110654153;gene-LOC110656821;gene-LOC110657018;gene-LOC110663988;gene-LOC110667797;gene-LOC110669033;gene-LOC110638128;gene-LOC110639026;gene-LOC110642136;gene-LOC110648920;gene-LOC110651019;XLOC_006838
GO:0019752	carboxylic acid metabolic process	325	14	10.26	0.14807	1	gene-LOC110660586;gene-LOC110665281;gene-LOC110665757;gene-LOC110669215;gene-LOC110673093;gene-LOC110631751;gene-LOC110636660;gene-LOC110638310;gene-LOC110638482;gene-LOC110639856;gene-LOC110640854;gene-LOC110642052;gene-LOC110645328;gene-LOC110648172
GO:0006020	inositol metabolic process	5	1	0.16	0.14818	1	gene-LOC110671455
GO:0015994	chlorophyll metabolic process	5	1	0.16	0.14818	1	gene-LOC110632586
GO:0016051	carbohydrate biosynthetic process	90	5	2.84	0.15488	1	gene-LOC110658334;gene-LOC110671455;gene-LOC110633249;gene-LOC110638685;gene-LOC110646702
GO:0043436	oxoacid metabolic process	328	14	10.35	0.15562	1	gene-LOC110660586;gene-LOC110665281;gene-LOC110665757;gene-LOC110669215;gene-LOC110673093;gene-LOC110631751;gene-LOC110636660;gene-LOC110638310;gene-LOC110638482;gene-LOC110639856;gene-LOC110640854;gene-LOC110642052;gene-LOC110645328;gene-LOC110648172
GO:0006082	organic acid metabolic process	330	14	10.42	0.16076	1	gene-LOC110660586;gene-LOC110665281;gene-LOC110665757;gene-LOC110669215;gene-LOC110673093;gene-LOC110631751;gene-LOC110636660;gene-LOC110638310;gene-LOC110638482;gene-LOC110639856;gene-LOC110640854;gene-LOC110642052;gene-LOC110645328;gene-LOC110648172
GO:0034641	cellular nitrogen compound metabolic pro...	2534	88	79.98	0.16245	1	gene-LOC110670854;gene-LOC110672488;gene-LOC110672538;gene-LOC110642964;gene-LOC110654055;gene-LOC110654153;gene-LOC110654397;gene-LOC110655802;gene-LOC110656032;gene-LOC110656334;gene-LOC110656821;gene-LOC110657018;gene-LOC110657299;gene-LOC110658634;gene-LOC110660360;gene-LOC110663779;gene-LOC110663813;gene-LOC110663988;gene-LOC110665380;gene-LOC110665422;gene-LOC110666287;gene-LOC110667096;gen…
GO:0044237	cellular metabolic process	5416	180	170.94	0.16731	1	gene-HebrCp055;gene-HebrCp068;gene-LOC110656809;gene-LOC110660586;gene-LOC110670057;gene-LOC110670854;gene-LOC110672488;gene-LOC110672538;gene-LOC110632834;gene-LOC110637577;gene-LOC110637857;gene-LOC110638179;gene-LOC110639661;gene-LOC110640332;gene-LOC110642262;gene-LOC110642964;gene-LOC110643036;gene-LOC110645974;gene-LOC110645984;gene-LOC110646004;gene-LOC110646350;gene-LOC110646360;gene-LOC1…
GO:0006534	cysteine metabolic process	6	1	0.19	0.17508	1	gene-LOC110660586
GO:0006535	cysteine biosynthetic process from serin...	6	1	0.19	0.17508	1	gene-LOC110660586
GO:0006563	L-serine metabolic process	6	1	0.19	0.17508	1	gene-LOC110660586
GO:0007050	cell cycle arrest	6	1	0.19	0.17508	1	gene-LOC110664405
GO:0009070	serine family amino acid biosynthetic pr...	6	1	0.19	0.17508	1	gene-LOC110660586
GO:0019344	cysteine biosynthetic process	6	1	0.19	0.17508	1	gene-LOC110660586
GO:0046165	alcohol biosynthetic process	6	1	0.19	0.17508	1	gene-LOC110671455
GO:0046173	polyol biosynthetic process	6	1	0.19	0.17508	1	gene-LOC110671455
GO:0009987	cellular process	6393	210	201.77	0.18552	1	gene-HebrCp055;gene-HebrCp068;gene-LOC110656809;gene-LOC110660586;gene-LOC110670057;gene-LOC110670854;gene-LOC110672488;gene-LOC110672538;gene-LOC110632834;gene-LOC110634565;gene-LOC110634965;gene-LOC110637577;gene-LOC110637857;gene-LOC110638179;gene-LOC110639661;gene-LOC110640332;gene-LOC110642262;gene-LOC110642964;gene-LOC110643036;gene-LOC110645382;gene-LOC110645974;gene-LOC110645984;gene-LOC1…
GO:0006855	drug transmembrane transport	97	5	3.06	0.19176	1	gene-LOC110655794;gene-LOC110655825;gene-LOC110633831;gene-LOC110641581;gene-LOC110643694
GO:0015893	drug transport	97	5	3.06	0.19176	1	gene-LOC110655794;gene-LOC110655825;gene-LOC110633831;gene-LOC110641581;gene-LOC110643694
GO:0042493	response to drug	97	5	3.06	0.19176	1	gene-LOC110655794;gene-LOC110655825;gene-LOC110633831;gene-LOC110641581;gene-LOC110643694
GO:0000160	phosphorelay signal transduction system	73	4	2.3	0.19862	1	gene-LOC110662539;gene-LOC110663076;gene-LOC110638510;gene-LOC110642107
GO:0009052	pentose-phosphate shunt, non-oxidative b...	7	1	0.22	0.20113	1	gene-LOC110644997
GO:0010035	response to inorganic substance	7	1	0.22	0.20113	1	gene-LOC110661013
GO:1901617	organic hydroxy compound biosynthetic pr...	7	1	0.22	0.20113	1	gene-LOC110671455
GO:0009059	macromolecule biosynthetic process	1870	65	59.02	0.21006	1	gene-LOC110672488;gene-LOC110672538;gene-LOC110654055;gene-LOC110654153;gene-LOC110656334;gene-LOC110657018;gene-LOC110657299;gene-LOC110658634;gene-LOC110660360;gene-LOC110663779;gene-LOC110663813;gene-LOC110665422;gene-LOC110665550;gene-LOC110666287;gene-LOC110667096;gene-LOC110667797;gene-LOC110668030;gene-LOC110669033;gene-LOC110669561;gene-LOC110669546;gene-LOC110669809;gene-LOC110669878;gen…
GO:0034645	cellular macromolecule biosynthetic proc...	1870	65	59.02	0.21006	1	gene-LOC110672488;gene-LOC110672538;gene-LOC110654055;gene-LOC110654153;gene-LOC110656334;gene-LOC110657018;gene-LOC110657299;gene-LOC110658634;gene-LOC110660360;gene-LOC110663779;gene-LOC110663813;gene-LOC110665422;gene-LOC110665550;gene-LOC110666287;gene-LOC110667096;gene-LOC110667797;gene-LOC110668030;gene-LOC110669033;gene-LOC110669561;gene-LOC110669546;gene-LOC110669809;gene-LOC110669878;gen…
GO:1901575	organic substance catabolic process	264	11	8.33	0.21313	1	gene-LOC110661530;gene-LOC110669215;gene-LOC110673093;gene-LOC110631751;gene-LOC110632202;gene-LOC110632586;gene-LOC110636660;gene-LOC110638482;gene-LOC110642052;gene-LOC110645328;gene-LOC110648172
GO:0009719	response to endogenous stimulus	129	6	4.07	0.22276	1	gene-LOC110661010;gene-LOC110635455;gene-LOC110639086;gene-LOC110640372;gene-LOC110645304;gene-LOC110647898
GO:0009725	response to hormone	129	6	4.07	0.22276	1	gene-LOC110661010;gene-LOC110635455;gene-LOC110639086;gene-LOC110640372;gene-LOC110645304;gene-LOC110647898
GO:0010033	response to organic substance	129	6	4.07	0.22276	1	gene-LOC110661010;gene-LOC110635455;gene-LOC110639086;gene-LOC110640372;gene-LOC110645304;gene-LOC110647898
GO:0006541	glutamine metabolic process	8	1	0.25	0.22636	1	gene-LOC110640854
GO:0006542	glutamine biosynthetic process	8	1	0.25	0.22636	1	gene-LOC110640854
GO:0016559	peroxisome fission	8	1	0.25	0.22636	1	gene-LOC110669563
GO:0043648	dicarboxylic acid metabolic process	8	1	0.25	0.22636	1	gene-LOC110665757
GO:0045893	positive regulation of transcription, DN...	8	1	0.25	0.22636	1	gene-LOC110668030
GO:0045935	positive regulation of nucleobase-contai...	8	1	0.25	0.22636	1	gene-LOC110668030
GO:0051254	positive regulation of RNA metabolic pro...	8	1	0.25	0.22636	1	gene-LOC110668030
GO:1902680	positive regulation of RNA biosynthetic ...	8	1	0.25	0.22636	1	gene-LOC110668030
GO:1903508	positive regulation of nucleic acid-temp...	8	1	0.25	0.22636	1	gene-LOC110668030
GO:0044281	small molecule metabolic process	528	20	16.66	0.22906	1	gene-LOC110660586;gene-LOC110642964;gene-LOC110665281;gene-LOC110665380;gene-LOC110665757;gene-LOC110667615;gene-LOC110669215;gene-LOC110671455;gene-LOC110673093;gene-LOC110631751;gene-LOC110636660;gene-LOC110638310;gene-LOC110638482;gene-LOC110639474;gene-LOC110639856;gene-LOC110640854;gene-LOC110642052;gene-LOC110644997;gene-LOC110645328;gene-LOC110648172
GO:0051726	regulation of cell cycle	29	2	0.92	0.23252	1	gene-LOC110663297;gene-LOC110664405
GO:0044283	small molecule biosynthetic process	159	7	5.02	0.23698	1	gene-LOC110660586;gene-LOC110665380;gene-LOC110665757;gene-LOC110667615;gene-LOC110671455;gene-LOC110638310;gene-LOC110640854
GO:0015985	energy coupled proton transport, down el...	30	2	0.95	0.2443	1	gene-LOC110642964;gene-LOC110639474
GO:0015986	ATP synthesis coupled proton transport	30	2	0.95	0.2443	1	gene-LOC110642964;gene-LOC110639474
GO:0000097	sulfur amino acid biosynthetic process	9	1	0.28	0.2508	1	gene-LOC110660586
GO:0006787	porphyrin-containing compound catabolic ...	9	1	0.28	0.2508	1	gene-LOC110632586
GO:0009628	response to abiotic stimulus	9	1	0.28	0.2508	1	gene-LOC110661013
GO:0009767	photosynthetic electron transport chain	9	1	0.28	0.2508	1	gene-HebrCp068
GO:0033015	tetrapyrrole catabolic process	9	1	0.28	0.2508	1	gene-LOC110632586
GO:0051187	cofactor catabolic process	9	1	0.28	0.2508	1	gene-LOC110632586
GO:0009056	catabolic process	275	11	8.68	0.2522	1	gene-LOC110661530;gene-LOC110669215;gene-LOC110673093;gene-LOC110631751;gene-LOC110632202;gene-LOC110632586;gene-LOC110636660;gene-LOC110638482;gene-LOC110642052;gene-LOC110645328;gene-LOC110648172
GO:0044248	cellular catabolic process	193	8	6.09	0.26537	1	gene-LOC110661530;gene-LOC110669215;gene-LOC110673093;gene-LOC110631751;gene-LOC110632586;gene-LOC110636660;gene-LOC110645328;gene-LOC110648172
GO:0006754	ATP biosynthetic process	32	2	1.01	0.26792	1	gene-LOC110642964;gene-LOC110639474
GO:0009142	nucleoside triphosphate biosynthetic pro...	32	2	1.01	0.26792	1	gene-LOC110642964;gene-LOC110639474
GO:0009145	purine nucleoside triphosphate biosynthe...	32	2	1.01	0.26792	1	gene-LOC110642964;gene-LOC110639474
GO:0009201	ribonucleoside triphosphate biosynthetic...	32	2	1.01	0.26792	1	gene-LOC110642964;gene-LOC110639474
GO:0009206	purine ribonucleoside triphosphate biosy...	32	2	1.01	0.26792	1	gene-LOC110642964;gene-LOC110639474
GO:1901607	alpha-amino acid biosynthetic process	57	3	1.8	0.26804	1	gene-LOC110660586;gene-LOC110665757;gene-LOC110640854
GO:0000079	regulation of cyclin-dependent protein s...	10	1	0.32	0.27447	1	gene-LOC110663297
GO:0000272	polysaccharide catabolic process	10	1	0.32	0.27447	1	gene-LOC110632202
GO:0001932	regulation of protein phosphorylation	10	1	0.32	0.27447	1	gene-LOC110663297
GO:0008283	cell proliferation	10	1	0.32	0.27447	1	gene-LOC110664690
GO:0009617	response to bacterium	10	1	0.32	0.27447	1	gene-LOC110647335
GO:0009620	response to fungus	10	1	0.32	0.27447	1	gene-LOC110647335
GO:0017004	cytochrome complex assembly	10	1	0.32	0.27447	1	gene-LOC110642770
GO:0042325	regulation of phosphorylation	10	1	0.32	0.27447	1	gene-LOC110663297
GO:0042742	defense response to bacterium	10	1	0.32	0.27447	1	gene-LOC110647335
GO:0043549	regulation of kinase activity	10	1	0.32	0.27447	1	gene-LOC110663297
GO:0045859	regulation of protein kinase activity	10	1	0.32	0.27447	1	gene-LOC110663297
GO:0050832	defense response to fungus	10	1	0.32	0.27447	1	gene-LOC110647335
GO:0051338	regulation of transferase activity	10	1	0.32	0.27447	1	gene-LOC110663297
GO:0071900	regulation of protein serine/threonine k...	10	1	0.32	0.27447	1	gene-LOC110663297
GO:1904029	regulation of cyclin-dependent protein k...	10	1	0.32	0.27447	1	gene-LOC110663297
GO:0007031	peroxisome organization	11	1	0.35	0.29739	1	gene-LOC110669563
GO:0019751	polyol metabolic process	11	1	0.35	0.29739	1	gene-LOC110671455
GO:0015672	monovalent inorganic cation transport	117	5	3.69	0.31002	1	gene-LOC110642964;gene-LOC110660922;gene-LOC110633846;gene-LOC110639474;gene-LOC110649463
GO:0000096	sulfur amino acid metabolic process	12	1	0.38	0.31959	1	gene-LOC110660586
GO:0006066	alcohol metabolic process	12	1	0.38	0.31959	1	gene-LOC110671455
GO:0006098	pentose-phosphate shunt	12	1	0.38	0.31959	1	gene-LOC110644997
GO:0006487	protein N-linked glycosylation	12	1	0.38	0.31959	1	gene-LOC110639534
GO:0019220	regulation of phosphate metabolic proces...	12	1	0.38	0.31959	1	gene-LOC110663297
GO:0031399	regulation of protein modification proce...	12	1	0.38	0.31959	1	gene-LOC110663297
GO:0045786	negative regulation of cell cycle	12	1	0.38	0.31959	1	gene-LOC110664405
GO:0051156	glucose 6-phosphate metabolic process	12	1	0.38	0.31959	1	gene-LOC110644997
GO:0051174	regulation of phosphorus metabolic proce...	12	1	0.38	0.31959	1	gene-LOC110663297
GO:0009124	nucleoside monophosphate biosynthetic pr...	38	2	1.2	0.33839	1	gene-LOC110642964;gene-LOC110639474
GO:0009127	purine nucleoside monophosphate biosynth...	38	2	1.2	0.33839	1	gene-LOC110642964;gene-LOC110639474
GO:0009156	ribonucleoside monophosphate biosyntheti...	38	2	1.2	0.33839	1	gene-LOC110642964;gene-LOC110639474
GO:0009168	purine ribonucleoside monophosphate bios...	38	2	1.2	0.33839	1	gene-LOC110642964;gene-LOC110639474
GO:0005985	sucrose metabolic process	13	1	0.41	0.34109	1	gene-LOC110636212
GO:0009733	response to auxin	94	4	2.97	0.34512	1	gene-LOC110661010;gene-LOC110635455;gene-LOC110639086;gene-LOC110640372
GO:0016052	carbohydrate catabolic process	66	3	2.08	0.34618	1	gene-LOC110632202;gene-LOC110638482;gene-LOC110642052
GO:0019682	glyceraldehyde-3-phosphate metabolic pro...	14	1	0.44	0.36191	1	gene-LOC110644997
GO:0019725	cellular homeostasis	155	6	4.89	0.36459	1	gene-LOC110634565;gene-LOC110661033;gene-LOC110637029;gene-LOC110639463;gene-LOC110645561;gene-LOC110652042
GO:0015698	inorganic anion transport	41	2	1.29	0.37291	1	gene-LOC110664928;gene-LOC110640697
GO:0046034	ATP metabolic process	98	4	3.09	0.37399	1	gene-LOC110642964;gene-LOC110638482;gene-LOC110639474;gene-LOC110642052
GO:0050896	response to stimulus	921	31	29.07	0.37982	1	gene-LOC110645382;gene-LOC110653818;gene-LOC110655794;gene-LOC110655825;gene-LOC110661010;gene-LOC110661013;gene-LOC110662539;gene-LOC110663076;gene-LOC110665542;gene-LOC110668077;gene-LOC110670691;gene-LOC110633831;gene-LOC110634188;gene-LOC110635455;gene-LOC110638510;gene-LOC110639086;gene-LOC110639745;gene-LOC110640372;gene-LOC110641581;gene-LOC110642107;gene-LOC110643694;gene-LOC110645304;gen…
GO:0009144	purine nucleoside triphosphate metabolic...	99	4	3.12	0.38119	1	gene-LOC110642964;gene-LOC110638482;gene-LOC110639474;gene-LOC110642052
GO:0009199	ribonucleoside triphosphate metabolic pr...	99	4	3.12	0.38119	1	gene-LOC110642964;gene-LOC110638482;gene-LOC110639474;gene-LOC110642052
GO:0009205	purine ribonucleoside triphosphate metab...	99	4	3.12	0.38119	1	gene-LOC110642964;gene-LOC110638482;gene-LOC110639474;gene-LOC110642052
GO:0009832	plant-type cell wall biogenesis	15	1	0.47	0.38207	1	gene-LOC110633064
GO:0009891	positive regulation of biosynthetic proc...	15	1	0.47	0.38207	1	gene-LOC110668030
GO:0009893	positive regulation of metabolic process	15	1	0.47	0.38207	1	gene-LOC110668030
GO:0010215	cellulose microfibril organization	15	1	0.47	0.38207	1	gene-LOC110633064
GO:0010557	positive regulation of macromolecule bio...	15	1	0.47	0.38207	1	gene-LOC110668030
GO:0010604	positive regulation of macromolecule met...	15	1	0.47	0.38207	1	gene-LOC110668030
GO:0010628	positive regulation of gene expression	15	1	0.47	0.38207	1	gene-LOC110668030
GO:0016049	cell growth	15	1	0.47	0.38207	1	gene-LOC110633064
GO:0030198	extracellular matrix organization	15	1	0.47	0.38207	1	gene-LOC110633064
GO:0031325	positive regulation of cellular metaboli...	15	1	0.47	0.38207	1	gene-LOC110668030
GO:0031328	positive regulation of cellular biosynth...	15	1	0.47	0.38207	1	gene-LOC110668030
GO:0040007	growth	15	1	0.47	0.38207	1	gene-LOC110633064
GO:0043062	extracellular structure organization	15	1	0.47	0.38207	1	gene-LOC110633064
GO:0051173	positive regulation of nitrogen compound...	15	1	0.47	0.38207	1	gene-LOC110668030
GO:0070726	cell wall assembly	15	1	0.47	0.38207	1	gene-LOC110633064
GO:0071668	plant-type cell wall assembly	15	1	0.47	0.38207	1	gene-LOC110633064
GO:1901615	organic hydroxy compound metabolic proce...	15	1	0.47	0.38207	1	gene-LOC110671455
GO:0019362	pyridine nucleotide metabolic process	71	3	2.24	0.38944	1	gene-LOC110638482;gene-LOC110642052;gene-LOC110644997
GO:0046496	nicotinamide nucleotide metabolic proces...	71	3	2.24	0.38944	1	gene-LOC110638482;gene-LOC110642052;gene-LOC110644997
GO:0006733	oxidoreduction coenzyme metabolic proces...	72	3	2.27	0.39802	1	gene-LOC110638482;gene-LOC110642052;gene-LOC110644997
GO:0072524	pyridine-containing compound metabolic p...	72	3	2.27	0.39802	1	gene-LOC110638482;gene-LOC110642052;gene-LOC110644997
GO:0042592	homeostatic process	161	6	5.08	0.39861	1	gene-LOC110634565;gene-LOC110661033;gene-LOC110637029;gene-LOC110639463;gene-LOC110645561;gene-LOC110652042
GO:0009607	response to biotic stimulus	16	1	0.5	0.40161	1	gene-LOC110647335
GO:0009664	plant-type cell wall organization	16	1	0.5	0.40161	1	gene-LOC110633064
GO:0019684	photosynthesis, light reaction	16	1	0.5	0.40161	1	gene-HebrCp068
GO:0043207	response to external biotic stimulus	16	1	0.5	0.40161	1	gene-LOC110647335
GO:0051707	response to other organism	16	1	0.5	0.40161	1	gene-LOC110647335
GO:0071669	plant-type cell wall organization or bio...	16	1	0.5	0.40161	1	gene-LOC110633064
GO:0098542	defense response to other organism	16	1	0.5	0.40161	1	gene-LOC110647335
GO:0035556	intracellular signal transduction	102	4	3.22	0.40275	1	gene-LOC110662539;gene-LOC110663076;gene-LOC110638510;gene-LOC110642107
GO:0009152	purine ribonucleotide biosynthetic proce...	44	2	1.39	0.40668	1	gene-LOC110642964;gene-LOC110639474
GO:0009260	ribonucleotide biosynthetic process	44	2	1.39	0.40668	1	gene-LOC110642964;gene-LOC110639474
GO:0046390	ribose phosphate biosynthetic process	44	2	1.39	0.40668	1	gene-LOC110642964;gene-LOC110639474
GO:0008652	cellular amino acid biosynthetic process	74	3	2.34	0.41507	1	gene-LOC110660586;gene-LOC110665757;gene-LOC110640854
GO:0009123	nucleoside monophosphate metabolic proce...	104	4	3.28	0.41705	1	gene-LOC110642964;gene-LOC110638482;gene-LOC110639474;gene-LOC110642052
GO:0009126	purine nucleoside monophosphate metaboli...	104	4	3.28	0.41705	1	gene-LOC110642964;gene-LOC110638482;gene-LOC110639474;gene-LOC110642052
GO:0009161	ribonucleoside monophosphate metabolic p...	104	4	3.28	0.41705	1	gene-LOC110642964;gene-LOC110638482;gene-LOC110639474;gene-LOC110642052
GO:0009167	purine ribonucleoside monophosphate meta...	104	4	3.28	0.41705	1	gene-LOC110642964;gene-LOC110638482;gene-LOC110639474;gene-LOC110642052
GO:0071103	DNA conformation change	45	2	1.42	0.41775	1	gene-LOC110656821;gene-LOC110639026
GO:0006739	NADP metabolic process	17	1	0.54	0.42052	1	gene-LOC110644997
GO:0019693	ribose phosphate metabolic process	135	5	4.26	0.42308	1	gene-LOC110642964;gene-LOC110638482;gene-LOC110639474;gene-LOC110642052;gene-LOC110644997
GO:0009141	nucleoside triphosphate metabolic proces...	105	4	3.31	0.42417	1	gene-LOC110642964;gene-LOC110638482;gene-LOC110639474;gene-LOC110642052
GO:0006164	purine nucleotide biosynthetic process	46	2	1.45	0.42871	1	gene-LOC110642964;gene-LOC110639474
GO:0007049	cell cycle	46	2	1.45	0.42871	1	gene-LOC110663297;gene-LOC110664405
GO:0042440	pigment metabolic process	18	1	0.57	0.43884	1	gene-LOC110632586
GO:0006778	porphyrin-containing compound metabolic ...	19	1	0.6	0.45658	1	gene-LOC110632586
GO:0072522	purine-containing compound biosynthetic ...	50	2	1.58	0.47142	1	gene-LOC110642964;gene-LOC110639474
GO:0008272	sulfate transport	20	1	0.63	0.47377	1	gene-LOC110664928
GO:0048285	organelle fission	20	1	0.63	0.47377	1	gene-LOC110669563
GO:0072348	sulfur compound transport	20	1	0.63	0.47377	1	gene-LOC110664928
GO:0006820	anion transport	82	3	2.59	0.48151	1	gene-LOC110661749;gene-LOC110664928;gene-LOC110640697
GO:0006096	glycolytic process	51	2	1.61	0.48179	1	gene-LOC110638482;gene-LOC110642052
GO:0006165	nucleoside diphosphate phosphorylation	51	2	1.61	0.48179	1	gene-LOC110638482;gene-LOC110642052
GO:0006757	ATP generation from ADP	51	2	1.61	0.48179	1	gene-LOC110638482;gene-LOC110642052
GO:0009132	nucleoside diphosphate metabolic process	51	2	1.61	0.48179	1	gene-LOC110638482;gene-LOC110642052
GO:0009135	purine nucleoside diphosphate metabolic ...	51	2	1.61	0.48179	1	gene-LOC110638482;gene-LOC110642052
GO:0009179	purine ribonucleoside diphosphate metabo...	51	2	1.61	0.48179	1	gene-LOC110638482;gene-LOC110642052
GO:0009185	ribonucleoside diphosphate metabolic pro...	51	2	1.61	0.48179	1	gene-LOC110638482;gene-LOC110642052
GO:0046031	ADP metabolic process	51	2	1.61	0.48179	1	gene-LOC110638482;gene-LOC110642052
GO:0046939	nucleotide phosphorylation	51	2	1.61	0.48179	1	gene-LOC110638482;gene-LOC110642052
GO:0009605	response to external stimulus	21	1	0.66	0.49041	1	gene-LOC110647335
GO:0050790	regulation of catalytic activity	21	1	0.66	0.49041	1	gene-LOC110663297
GO:0065009	regulation of molecular function	21	1	0.66	0.49041	1	gene-LOC110663297
GO:0006090	pyruvate metabolic process	53	2	1.67	0.50216	1	gene-LOC110638482;gene-LOC110642052
GO:0006022	aminoglycan metabolic process	22	1	0.69	0.50652	1	gene-LOC110661530
GO:0006026	aminoglycan catabolic process	22	1	0.69	0.50652	1	gene-LOC110661530
GO:0006030	chitin metabolic process	22	1	0.69	0.50652	1	gene-LOC110661530
GO:0006032	chitin catabolic process	22	1	0.69	0.50652	1	gene-LOC110661530
GO:0006040	amino sugar metabolic process	22	1	0.69	0.50652	1	gene-LOC110661530
GO:0016998	cell wall macromolecule catabolic proces...	22	1	0.69	0.50652	1	gene-LOC110661530
GO:0044036	cell wall macromolecule metabolic proces...	22	1	0.69	0.50652	1	gene-LOC110661530
GO:0046348	amino sugar catabolic process	22	1	0.69	0.50652	1	gene-LOC110661530
GO:1901071	glucosamine-containing compound metaboli...	22	1	0.69	0.50652	1	gene-LOC110661530
GO:1901072	glucosamine-containing compound cataboli...	22	1	0.69	0.50652	1	gene-LOC110661530
GO:0045454	cell redox homeostasis	151	5	4.77	0.52076	1	gene-LOC110634565;gene-LOC110661033;gene-LOC110637029;gene-LOC110639463;gene-LOC110652042
GO:0006091	generation of precursor metabolites and ...	87	3	2.75	0.52118	1	gene-HebrCp068;gene-LOC110638482;gene-LOC110642052
GO:0022900	electron transport chain	23	1	0.73	0.52213	1	gene-HebrCp068
GO:0042546	cell wall biogenesis	23	1	0.73	0.52213	1	gene-LOC110633064
GO:0006284	base-excision repair	24	1	0.76	0.53725	1	gene-LOC110648920
GO:0032268	regulation of cellular protein metabolic...	24	1	0.76	0.53725	1	gene-LOC110663297
GO:0044272	sulfur compound biosynthetic process	24	1	0.76	0.53725	1	gene-LOC110660586
GO:0009150	purine ribonucleotide metabolic process	123	4	3.88	0.54705	1	gene-LOC110642964;gene-LOC110638482;gene-LOC110639474;gene-LOC110642052
GO:0009259	ribonucleotide metabolic process	123	4	3.88	0.54705	1	gene-LOC110642964;gene-LOC110638482;gene-LOC110639474;gene-LOC110642052
GO:0007186	G-protein coupled receptor signaling pat...	25	1	0.79	0.55189	1	gene-LOC110650153
GO:0048522	positive regulation of cellular process	25	1	0.79	0.55189	1	gene-LOC110668030
GO:0032787	monocarboxylic acid metabolic process	124	4	3.91	0.55349	1	gene-LOC110665281;gene-LOC110638310;gene-LOC110638482;gene-LOC110642052
GO:0009117	nucleotide metabolic process	157	5	4.96	0.5556	1	gene-LOC110642964;gene-LOC110638482;gene-LOC110639474;gene-LOC110642052;gene-LOC110644997
GO:0006163	purine nucleotide metabolic process	125	4	3.95	0.55988	1	gene-LOC110642964;gene-LOC110638482;gene-LOC110639474;gene-LOC110642052
GO:0022402	cell cycle process	26	1	0.82	0.56606	1	gene-LOC110664405
GO:0048523	negative regulation of cellular process	26	1	0.82	0.56606	1	gene-LOC110664405
GO:0016053	organic acid biosynthetic process	127	4	4.01	0.57251	1	gene-LOC110660586;gene-LOC110665757;gene-LOC110638310;gene-LOC110640854
GO:0046394	carboxylic acid biosynthetic process	127	4	4.01	0.57251	1	gene-LOC110660586;gene-LOC110665757;gene-LOC110638310;gene-LOC110640854
GO:0048518	positive regulation of biological proces...	27	1	0.85	0.57979	1	gene-LOC110668030
GO:0051246	regulation of protein metabolic process	27	1	0.85	0.57979	1	gene-LOC110663297
GO:0072521	purine-containing compound metabolic pro...	129	4	4.07	0.58494	1	gene-LOC110642964;gene-LOC110638482;gene-LOC110639474;gene-LOC110642052
GO:0006753	nucleoside phosphate metabolic process	163	5	5.14	0.58915	1	gene-LOC110642964;gene-LOC110638482;gene-LOC110639474;gene-LOC110642052;gene-LOC110644997
GO:0006413	translational initiation	29	1	0.92	0.60597	1	gene-LOC110633184
GO:0071804	cellular potassium ion transport	29	1	0.92	0.60597	1	gene-LOC110660922
GO:0071805	potassium ion transmembrane transport	29	1	0.92	0.60597	1	gene-LOC110660922
GO:0009165	nucleotide biosynthetic process	65	2	2.05	0.61306	1	gene-LOC110642964;gene-LOC110639474
GO:1901293	nucleoside phosphate biosynthetic proces...	65	2	2.05	0.61306	1	gene-LOC110642964;gene-LOC110639474
GO:0007165	signal transduction	335	10	10.57	0.61739	1	gene-LOC110645382;gene-LOC110662539;gene-LOC110663076;gene-LOC110665542;gene-LOC110668077;gene-LOC110634188;gene-LOC110638510;gene-LOC110642107;gene-LOC110646809;gene-LOC110650153
GO:0023052	signaling	335	10	10.57	0.61739	1	gene-LOC110645382;gene-LOC110662539;gene-LOC110663076;gene-LOC110665542;gene-LOC110668077;gene-LOC110634188;gene-LOC110638510;gene-LOC110642107;gene-LOC110646809;gene-LOC110650153
GO:0065008	regulation of biological quality	203	6	6.41	0.62271	1	gene-LOC110634565;gene-LOC110661033;gene-LOC110637029;gene-LOC110639463;gene-LOC110645561;gene-LOC110652042
GO:0006952	defense response	102	3	3.22	0.6294	1	gene-LOC110653818;gene-LOC110639745;gene-LOC110647335
GO:0006813	potassium ion transport	31	1	0.98	0.63052	1	gene-LOC110660922
GO:1901136	carbohydrate derivative catabolic proces...	31	1	0.98	0.63052	1	gene-LOC110661530
GO:0006979	response to oxidative stress	138	4	4.36	0.63819	1	gene-LOC110670691;gene-LOC110645836;gene-LOC110652184;gene-LOC110652185
GO:0008299	isoprenoid biosynthetic process	34	1	1.07	0.66451	1	gene-LOC110661949
GO:0090407	organophosphate biosynthetic process	109	3	3.44	0.67377	1	gene-LOC110642964;gene-LOC110671455;gene-LOC110639474
GO:0006720	isoprenoid metabolic process	35	1	1.1	0.67514	1	gene-LOC110661949
GO:0008654	phospholipid biosynthetic process	35	1	1.1	0.67514	1	gene-LOC110671455
GO:0006486	protein glycosylation	73	2	2.3	0.67592	1	gene-LOC110665550;gene-LOC110639534
GO:0009100	glycoprotein metabolic process	73	2	2.3	0.67592	1	gene-LOC110665550;gene-LOC110639534
GO:0009101	glycoprotein biosynthetic process	73	2	2.3	0.67592	1	gene-LOC110665550;gene-LOC110639534
GO:0043413	macromolecule glycosylation	73	2	2.3	0.67592	1	gene-LOC110665550;gene-LOC110639534
GO:0051186	cofactor metabolic process	145	4	4.58	0.67641	1	gene-LOC110632586;gene-LOC110638482;gene-LOC110642052;gene-LOC110644997
GO:1901137	carbohydrate derivative biosynthetic pro...	145	4	4.58	0.67641	1	gene-LOC110642964;gene-LOC110665550;gene-LOC110639474;gene-LOC110639534
GO:0006732	coenzyme metabolic process	110	3	3.47	0.67978	1	gene-LOC110638482;gene-LOC110642052;gene-LOC110644997
GO:0043623	cellular protein complex assembly	36	1	1.14	0.68542	1	gene-LOC110642770
GO:0070085	glycosylation	78	2	2.46	0.71084	1	gene-LOC110665550;gene-LOC110639534
GO:0000413	protein peptidyl-prolyl isomerization	39	1	1.23	0.71438	1	gene-LOC110640550
GO:0018208	peptidyl-proline modification	39	1	1.23	0.71438	1	gene-LOC110640550
GO:0030243	cellulose metabolic process	39	1	1.23	0.71438	1	gene-LOC110633249
GO:0030244	cellulose biosynthetic process	39	1	1.23	0.71438	1	gene-LOC110633249
GO:0010467	gene expression	1925	57	60.76	0.72781	1	gene-LOC110672488;gene-LOC110672538;gene-LOC110654055;gene-LOC110656334;gene-LOC110657299;gene-LOC110658634;gene-LOC110660360;gene-LOC110663779;gene-LOC110663813;gene-LOC110665422;gene-LOC110666287;gene-LOC110667096;gene-LOC110668030;gene-LOC110669561;gene-LOC110669546;gene-LOC110669809;gene-LOC110669878;gene-LOC110670429;gene-LOC110673150;gene-LOC110673933;gene-LOC110631753;gene-LOC110631899;gen…
GO:0006818	hydrogen transport	81	2	2.56	0.73024	1	gene-LOC110642964;gene-LOC110639474
GO:0015992	proton transport	81	2	2.56	0.73024	1	gene-LOC110642964;gene-LOC110639474
GO:1902600	hydrogen ion transmembrane transport	81	2	2.56	0.73024	1	gene-LOC110642964;gene-LOC110639474
GO:0006811	ion transport	472	13	14.9	0.73344	1	gene-LOC110642964;gene-LOC110649926;gene-LOC110656470;gene-LOC110657054;gene-LOC110657521;gene-LOC110660922;gene-LOC110661749;gene-LOC110664928;gene-LOC110666186;gene-LOC110633846;gene-LOC110639474;gene-LOC110640697;gene-LOC110649463
GO:1901135	carbohydrate derivative metabolic proces...	300	8	9.47	0.73599	1	gene-LOC110642964;gene-LOC110661530;gene-LOC110665550;gene-LOC110638482;gene-LOC110639474;gene-LOC110639534;gene-LOC110642052;gene-LOC110644997
GO:0051716	cellular response to stimulus	441	12	13.92	0.74253	1	gene-LOC110645382;gene-LOC110662539;gene-LOC110663076;gene-LOC110665542;gene-LOC110668077;gene-LOC110634188;gene-LOC110638510;gene-LOC110642107;gene-LOC110646809;gene-LOC110648920;gene-LOC110650153;gene-LOC110651019
GO:0055086	nucleobase-containing small molecule met...	197	5	6.22	0.75007	1	gene-LOC110642964;gene-LOC110638482;gene-LOC110639474;gene-LOC110642052;gene-LOC110644997
GO:0098655	cation transmembrane transport	124	3	3.91	0.7554	1	gene-LOC110642964;gene-LOC110660922;gene-LOC110639474
GO:0098660	inorganic ion transmembrane transport	124	3	3.91	0.7554	1	gene-LOC110642964;gene-LOC110660922;gene-LOC110639474
GO:0098662	inorganic cation transmembrane transport	124	3	3.91	0.7554	1	gene-LOC110642964;gene-LOC110660922;gene-LOC110639474
GO:0006461	protein complex assembly	44	1	1.39	0.75685	1	gene-LOC110642770
GO:0006633	fatty acid biosynthetic process	44	1	1.39	0.75685	1	gene-LOC110638310
GO:0006790	sulfur compound metabolic process	44	1	1.39	0.75685	1	gene-LOC110660586
GO:0070271	protein complex biogenesis	44	1	1.39	0.75685	1	gene-LOC110642770
GO:0006352	DNA-templated transcription, initiation	45	1	1.42	0.76456	1	gene-LOC110637508
GO:0071554	cell wall organization or biogenesis	126	3	3.98	0.76494	1	gene-LOC110655086;gene-LOC110661530;gene-LOC110633064
GO:0007154	cell communication	451	12	14.23	0.76916	1	gene-LOC110645382;gene-LOC110662539;gene-LOC110663076;gene-LOC110665542;gene-LOC110668077;gene-LOC110634096;gene-LOC110634188;gene-LOC110638510;gene-LOC110642107;gene-LOC110645871;gene-LOC110646809;gene-LOC110650153
GO:0019637	organophosphate metabolic process	239	6	7.54	0.77084	1	gene-LOC110642964;gene-LOC110671455;gene-LOC110638482;gene-LOC110639474;gene-LOC110642052;gene-LOC110644997
GO:0008610	lipid biosynthetic process	167	4	5.27	0.77781	1	gene-LOC110658181;gene-LOC110661949;gene-LOC110671455;gene-LOC110638310
GO:0000271	polysaccharide biosynthetic process	47	1	1.48	0.77925	1	gene-LOC110633249
GO:0009250	glucan biosynthetic process	47	1	1.48	0.77925	1	gene-LOC110633249
GO:0033692	cellular polysaccharide biosynthetic pro...	47	1	1.48	0.77925	1	gene-LOC110633249
GO:0051273	beta-glucan metabolic process	47	1	1.48	0.77925	1	gene-LOC110633249
GO:0051274	beta-glucan biosynthetic process	47	1	1.48	0.77925	1	gene-LOC110633249
GO:0006950	response to stress	351	9	11.08	0.78377	1	gene-LOC110653818;gene-LOC110670691;gene-LOC110639745;gene-LOC110645836;gene-LOC110647335;gene-LOC110648920;gene-LOC110651019;gene-LOC110652184;gene-LOC110652185
GO:0048519	negative regulation of biological proces...	48	1	1.51	0.78625	1	gene-LOC110664405
GO:0051704	multi-organism process	132	3	4.17	0.79176	1	gene-LOC110634096;gene-LOC110645871;gene-LOC110647335
GO:0006457	protein folding	49	1	1.55	0.79303	1	gene-LOC110657403
GO:0042254	ribosome biogenesis	50	1	1.58	0.79959	1	gene-LOC110649297
GO:0072330	monocarboxylic acid biosynthetic process	50	1	1.58	0.79959	1	gene-LOC110638310
GO:0045229	external encapsulating structure organiz...	96	2	3.03	0.81138	1	gene-LOC110655086;gene-LOC110633064
GO:0071555	cell wall organization	96	2	3.03	0.81138	1	gene-LOC110655086;gene-LOC110633064
GO:0034220	ion transmembrane transport	138	3	4.36	0.81599	1	gene-LOC110642964;gene-LOC110660922;gene-LOC110639474
GO:0030001	metal ion transport	180	4	5.68	0.82488	1	gene-LOC110656470;gene-LOC110660922;gene-LOC110633846;gene-LOC110649463
GO:0051276	chromosome organization	100	2	3.16	0.829	1	gene-LOC110656821;gene-LOC110639026
GO:0022613	ribonucleoprotein complex biogenesis	55	1	1.74	0.82942	1	gene-LOC110649297
GO:0008033	tRNA processing	56	1	1.77	0.83484	1	gene-LOC110640842
GO:0006281	DNA repair	102	2	3.22	0.83724	1	gene-LOC110648920;gene-LOC110651019
GO:0006418	tRNA aminoacylation for protein translat...	58	1	1.83	0.84515	1	gene-LOC110639856
GO:0071822	protein complex subunit organization	59	1	1.86	0.85007	1	gene-LOC110642770
GO:0006974	cellular response to DNA damage stimulus	106	2	3.35	0.85266	1	gene-LOC110648920;gene-LOC110651019
GO:0033554	cellular response to stress	106	2	3.35	0.85266	1	gene-LOC110648920;gene-LOC110651019
GO:0006812	cation transport	343	8	10.83	0.85377	1	gene-LOC110642964;gene-LOC110656470;gene-LOC110657054;gene-LOC110657521;gene-LOC110660922;gene-LOC110633846;gene-LOC110639474;gene-LOC110649463
GO:0071704	organic substance metabolic process	6263	189	197.67	0.85452	1	gene-LOC110656809;gene-LOC110660586;gene-LOC110669290;gene-LOC110670854;gene-LOC110672488;gene-LOC110672538;gene-LOC110632834;gene-LOC110637577;gene-LOC110640332;gene-LOC110642262;gene-LOC110642964;gene-LOC110643036;gene-LOC110645974;gene-LOC110645984;gene-LOC110646004;gene-LOC110646350;gene-LOC110646360;gene-LOC110653407;gene-LOC110653412;gene-LOC110653745;gene-LOC110654055;gene-LOC110654153;gen…
GO:0006644	phospholipid metabolic process	62	1	1.96	0.8639	1	gene-LOC110671455
GO:0043038	amino acid activation	63	1	1.99	0.86822	1	gene-LOC110639856
GO:0043039	tRNA aminoacylation	63	1	1.99	0.86822	1	gene-LOC110639856
GO:0006631	fatty acid metabolic process	64	1	2.02	0.87241	1	gene-LOC110638310
GO:0071705	nitrogen compound transport	242	5	7.64	0.88452	1	gene-LOC110657054;gene-LOC110657403;gene-LOC110657521;gene-LOC110659061;gene-LOC110649618
GO:0008037	cell recognition	116	2	3.66	0.88556	1	gene-LOC110634096;gene-LOC110645871
GO:0009856	pollination	116	2	3.66	0.88556	1	gene-LOC110634096;gene-LOC110645871
GO:0009875	pollen-pistil interaction	116	2	3.66	0.88556	1	gene-LOC110634096;gene-LOC110645871
GO:0044706	multi-multicellular organism process	116	2	3.66	0.88556	1	gene-LOC110634096;gene-LOC110645871
GO:0048544	recognition of pollen	116	2	3.66	0.88556	1	gene-LOC110634096;gene-LOC110645871
GO:0006399	tRNA metabolic process	119	2	3.76	0.89402	1	gene-LOC110639856;gene-LOC110640842
GO:0018193	peptidyl-amino acid modification	70	1	2.21	0.89487	1	gene-LOC110640550
GO:0000003	reproduction	122	2	3.85	0.90189	1	gene-LOC110634096;gene-LOC110645871
GO:0022414	reproductive process	122	2	3.85	0.90189	1	gene-LOC110634096;gene-LOC110645871
GO:0006996	organelle organization	168	3	5.3	0.90413	1	gene-LOC110656821;gene-LOC110669563;gene-LOC110639026
GO:0044260	cellular macromolecule metabolic process	4571	133	144.27	0.90911	1	gene-LOC110656809;gene-LOC110672488;gene-LOC110672538;gene-LOC110632834;gene-LOC110637577;gene-LOC110640332;gene-LOC110642262;gene-LOC110643036;gene-LOC110645974;gene-LOC110645984;gene-LOC110646004;gene-LOC110646350;gene-LOC110646360;gene-LOC110653745;gene-LOC110654055;gene-LOC110654153;gene-LOC110655792;gene-LOC110655895;gene-LOC110656144;gene-LOC110656334;gene-LOC110656821;gene-LOC110657018;gen…
GO:0022607	cellular component assembly	126	2	3.98	0.91155	1	gene-LOC110633064;gene-LOC110642770
GO:0034622	cellular macromolecular complex assembly	76	1	2.4	0.91339	1	gene-LOC110642770
GO:0006629	lipid metabolic process	384	8	12.12	0.92287	1	gene-LOC110657043;gene-LOC110658115;gene-LOC110658181;gene-LOC110661205;gene-LOC110661949;gene-LOC110671455;gene-LOC110638310;gene-LOC110648982
GO:0042545	cell wall modification	80	1	2.52	0.9239	1	gene-LOC110655086
GO:0044085	cellular component biogenesis	180	3	5.68	0.92713	1	gene-LOC110633064;gene-LOC110642770;gene-LOC110649297
GO:0034470	ncRNA processing	84	1	2.65	0.93313	1	gene-LOC110640842
GO:0044255	cellular lipid metabolic process	186	3	5.87	0.93663	1	gene-LOC110661949;gene-LOC110671455;gene-LOC110638310
GO:0016567	protein ubiquitination	86	1	2.71	0.93732	1	gene-LOC110670222
GO:0065003	macromolecular complex assembly	86	1	2.71	0.93732	1	gene-LOC110642770
GO:0032446	protein modification by small protein co...	88	1	2.78	0.94124	1	gene-LOC110670222
GO:0015074	DNA integration	91	1	2.87	0.94668	1	XLOC_006838
GO:0006468	protein phosphorylation	1882	49	59.4	0.94671	1	gene-LOC110656809;gene-LOC110632834;gene-LOC110637577;gene-LOC110640332;gene-LOC110642262;gene-LOC110643036;gene-LOC110653745;gene-LOC110655792;gene-LOC110655895;gene-LOC110656144;gene-LOC110657421;gene-LOC110659940;gene-LOC110660040;gene-LOC110660184;gene-LOC110663210;gene-LOC110663297;gene-LOC110664258;gene-LOC110664259;gene-LOC110665736;gene-LOC110668077;gene-LOC110668445;gene-LOC110669014;gen…
GO:0006807	nitrogen compound metabolic process	5286	153	166.83	0.94673	1	gene-LOC110656809;gene-LOC110660586;gene-LOC110670854;gene-LOC110672488;gene-LOC110672538;gene-LOC110632834;gene-LOC110637577;gene-LOC110640332;gene-LOC110642262;gene-LOC110642964;gene-LOC110643036;gene-LOC110653407;gene-LOC110653745;gene-LOC110654055;gene-LOC110654153;gene-LOC110654371;gene-LOC110654397;gene-LOC110655792;gene-LOC110655802;gene-LOC110655895;gene-LOC110656032;gene-LOC110656144;gen…
GO:0016310	phosphorylation	1951	51	61.58	0.94703	1	gene-LOC110656809;gene-LOC110632834;gene-LOC110637577;gene-LOC110640332;gene-LOC110642262;gene-LOC110643036;gene-LOC110653745;gene-LOC110655792;gene-LOC110655895;gene-LOC110656144;gene-LOC110657421;gene-LOC110659940;gene-LOC110660040;gene-LOC110660184;gene-LOC110663210;gene-LOC110663297;gene-LOC110664258;gene-LOC110664259;gene-LOC110665736;gene-LOC110668077;gene-LOC110668445;gene-LOC110669014;gen…
GO:0034660	ncRNA metabolic process	147	2	4.64	0.94921	1	gene-LOC110639856;gene-LOC110640842
GO:0032501	multicellular organismal process	148	2	4.67	0.95056	1	gene-LOC110634096;gene-LOC110645871
GO:0009057	macromolecule catabolic process	149	2	4.7	0.95187	1	gene-LOC110661530;gene-LOC110632202
GO:0044238	primary metabolic process	6090	178	192.21	0.95333	1	gene-LOC110656809;gene-LOC110660586;gene-LOC110669290;gene-LOC110672488;gene-LOC110672538;gene-LOC110632834;gene-LOC110637577;gene-LOC110640332;gene-LOC110642262;gene-LOC110642964;gene-LOC110643036;gene-LOC110645974;gene-LOC110645984;gene-LOC110646004;gene-LOC110646350;gene-LOC110646360;gene-LOC110653407;gene-LOC110653412;gene-LOC110653745;gene-LOC110654055;gene-LOC110654153;gene-LOC110654371;gen…
GO:0016043	cellular component organization	333	6	10.51	0.95495	1	gene-LOC110655086;gene-LOC110656821;gene-LOC110669563;gene-LOC110633064;gene-LOC110639026;gene-LOC110642770
GO:0015031	protein transport	201	3	6.34	0.9556	1	gene-LOC110657403;gene-LOC110659061;gene-LOC110649618
GO:0015833	peptide transport	201	3	6.34	0.9556	1	gene-LOC110657403;gene-LOC110659061;gene-LOC110649618
GO:0042886	amide transport	201	3	6.34	0.9556	1	gene-LOC110657403;gene-LOC110659061;gene-LOC110649618
GO:0055085	transmembrane transport	918	21	28.97	0.95824	1	gene-LOC110642964;gene-LOC110648005;gene-LOC110649238;gene-LOC110649926;gene-LOC110655742;gene-LOC110655794;gene-LOC110655825;gene-LOC110660088;gene-LOC110660922;gene-LOC110662190;gene-LOC110663364;gene-LOC110666186;gene-LOC110666249;gene-LOC110633831;gene-LOC110633846;gene-LOC110639474;gene-LOC110641581;gene-LOC110643694;gene-LOC110645826;gene-LOC110648658;gene-LOC110649463
GO:0045184	establishment of protein localization	204	3	6.44	0.95869	1	gene-LOC110657403;gene-LOC110659061;gene-LOC110649618
GO:0043933	macromolecular complex subunit organizat...	102	1	3.22	0.96265	1	gene-LOC110642770
GO:0071840	cellular component organization or bioge...	387	7	12.21	0.96416	1	gene-LOC110655086;gene-LOC110656821;gene-LOC110669563;gene-LOC110633064;gene-LOC110639026;gene-LOC110642770;gene-LOC110649297
GO:0008104	protein localization	216	3	6.82	0.96916	1	gene-LOC110657403;gene-LOC110659061;gene-LOC110649618
GO:0006793	phosphorus metabolic process	2160	55	68.17	0.97312	1	gene-LOC110656809;gene-LOC110632834;gene-LOC110637577;gene-LOC110640332;gene-LOC110642262;gene-LOC110642964;gene-LOC110643036;gene-LOC110653745;gene-LOC110655792;gene-LOC110655895;gene-LOC110656144;gene-LOC110657421;gene-LOC110659940;gene-LOC110660040;gene-LOC110660184;gene-LOC110663210;gene-LOC110663297;gene-LOC110664258;gene-LOC110664259;gene-LOC110665736;gene-LOC110668077;gene-LOC110668445;gen…
GO:0006796	phosphate-containing compound metabolic ...	2160	55	68.17	0.97312	1	gene-LOC110656809;gene-LOC110632834;gene-LOC110637577;gene-LOC110640332;gene-LOC110642262;gene-LOC110642964;gene-LOC110643036;gene-LOC110653745;gene-LOC110655792;gene-LOC110655895;gene-LOC110656144;gene-LOC110657421;gene-LOC110659940;gene-LOC110660040;gene-LOC110660184;gene-LOC110663210;gene-LOC110663297;gene-LOC110664258;gene-LOC110664259;gene-LOC110665736;gene-LOC110668077;gene-LOC110668445;gen…
GO:0033036	macromolecule localization	232	3	7.32	0.97927	1	gene-LOC110657403;gene-LOC110659061;gene-LOC110649618
GO:1901566	organonitrogen compound biosynthetic pro...	783	16	24.71	0.9802	1	gene-LOC110660586;gene-LOC110670854;gene-LOC110642964;gene-LOC110655802;gene-LOC110656032;gene-LOC110665380;gene-LOC110665550;gene-LOC110665757;gene-LOC110667615;gene-LOC110633184;gene-LOC110639474;gene-LOC110639534;gene-LOC110639856;gene-LOC110640854;gene-LOC110645289;gene-LOC110648843
GO:0043170	macromolecule metabolic process	4935	138	155.76	0.98036	1	gene-LOC110656809;gene-LOC110672488;gene-LOC110672538;gene-LOC110632834;gene-LOC110637577;gene-LOC110640332;gene-LOC110642262;gene-LOC110643036;gene-LOC110645974;gene-LOC110645984;gene-LOC110646004;gene-LOC110646350;gene-LOC110646360;gene-LOC110653407;gene-LOC110653745;gene-LOC110654055;gene-LOC110654153;gene-LOC110654371;gene-LOC110655792;gene-LOC110655895;gene-LOC110656144;gene-LOC110656334;gen…
GO:0070647	protein modification by small protein co...	134	1	4.23	0.98678	1	gene-LOC110670222
GO:0071702	organic substance transport	262	3	8.27	0.99037	1	gene-LOC110657403;gene-LOC110659061;gene-LOC110649618
GO:0006464	cellular protein modification process	2199	53	69.4	0.99149	1	gene-LOC110656809;gene-LOC110632834;gene-LOC110637577;gene-LOC110640332;gene-LOC110642262;gene-LOC110643036;gene-LOC110653745;gene-LOC110655792;gene-LOC110655895;gene-LOC110656144;gene-LOC110657421;gene-LOC110659940;gene-LOC110660040;gene-LOC110660184;gene-LOC110663210;gene-LOC110663297;gene-LOC110664258;gene-LOC110664259;gene-LOC110665550;gene-LOC110665736;gene-LOC110668077;gene-LOC110668445;gen…
GO:0036211	protein modification process	2199	53	69.4	0.99149	1	gene-LOC110656809;gene-LOC110632834;gene-LOC110637577;gene-LOC110640332;gene-LOC110642262;gene-LOC110643036;gene-LOC110653745;gene-LOC110655792;gene-LOC110655895;gene-LOC110656144;gene-LOC110657421;gene-LOC110659940;gene-LOC110660040;gene-LOC110660184;gene-LOC110663210;gene-LOC110663297;gene-LOC110664258;gene-LOC110664259;gene-LOC110665550;gene-LOC110665736;gene-LOC110668077;gene-LOC110668445;gen…
GO:0043412	macromolecule modification	2253	53	71.11	0.99549	1	gene-LOC110656809;gene-LOC110632834;gene-LOC110637577;gene-LOC110640332;gene-LOC110642262;gene-LOC110643036;gene-LOC110653745;gene-LOC110655792;gene-LOC110655895;gene-LOC110656144;gene-LOC110657421;gene-LOC110659940;gene-LOC110660040;gene-LOC110660184;gene-LOC110663210;gene-LOC110663297;gene-LOC110664258;gene-LOC110664259;gene-LOC110665550;gene-LOC110665736;gene-LOC110668077;gene-LOC110668445;gen…
GO:0006810	transport	1449	30	45.73	0.99712	1	gene-LOC110642964;gene-LOC110648005;gene-LOC110649238;gene-LOC110649926;gene-LOC110655742;gene-LOC110655794;gene-LOC110655825;gene-LOC110656470;gene-LOC110657054;gene-LOC110657403;gene-LOC110657521;gene-LOC110659061;gene-LOC110660088;gene-LOC110660922;gene-LOC110661749;gene-LOC110662190;gene-LOC110663364;gene-LOC110664928;gene-LOC110666186;gene-LOC110666249;gene-LOC110633831;gene-LOC110633846;gen…
GO:0051234	establishment of localization	1452	30	45.83	0.99725	1	gene-LOC110642964;gene-LOC110648005;gene-LOC110649238;gene-LOC110649926;gene-LOC110655742;gene-LOC110655794;gene-LOC110655825;gene-LOC110656470;gene-LOC110657054;gene-LOC110657403;gene-LOC110657521;gene-LOC110659061;gene-LOC110660088;gene-LOC110660922;gene-LOC110661749;gene-LOC110662190;gene-LOC110663364;gene-LOC110664928;gene-LOC110666186;gene-LOC110666249;gene-LOC110633831;gene-LOC110633846;gen…
GO:0051179	localization	1468	30	46.33	0.99783	1	gene-LOC110642964;gene-LOC110648005;gene-LOC110649238;gene-LOC110649926;gene-LOC110655742;gene-LOC110655794;gene-LOC110655825;gene-LOC110656470;gene-LOC110657054;gene-LOC110657403;gene-LOC110657521;gene-LOC110659061;gene-LOC110660088;gene-LOC110660922;gene-LOC110661749;gene-LOC110662190;gene-LOC110663364;gene-LOC110664928;gene-LOC110666186;gene-LOC110666249;gene-LOC110633831;gene-LOC110633846;gen…
GO:0006396	RNA processing	196	1	6.19	0.99825	1	gene-LOC110640842
GO:1901564	organonitrogen compound metabolic proces...	3549	84	112.01	0.99972	1	gene-LOC110656809;gene-LOC110660586;gene-LOC110670854;gene-LOC110632834;gene-LOC110637577;gene-LOC110640332;gene-LOC110642262;gene-LOC110642964;gene-LOC110643036;gene-LOC110653407;gene-LOC110653745;gene-LOC110654371;gene-LOC110655792;gene-LOC110655802;gene-LOC110655895;gene-LOC110656032;gene-LOC110656144;gene-LOC110657421;gene-LOC110658877;gene-LOC110659910;gene-LOC110659940;gene-LOC110660040;gen…
GO:0006508	proteolysis	482	4	15.21	0.99988	1	gene-LOC110653407;gene-LOC110654371;gene-LOC110659910;gene-LOC110638471
GO:0044267	cellular protein metabolic process	2784	55	87.87	1	1	gene-LOC110656809;gene-LOC110632834;gene-LOC110637577;gene-LOC110640332;gene-LOC110642262;gene-LOC110643036;gene-LOC110653745;gene-LOC110655792;gene-LOC110655895;gene-LOC110656144;gene-LOC110657421;gene-LOC110659940;gene-LOC110660040;gene-LOC110660184;gene-LOC110663210;gene-LOC110663297;gene-LOC110664258;gene-LOC110664259;gene-LOC110665550;gene-LOC110665736;gene-LOC110668077;gene-LOC110668445;gen…
GO:0006412	translation	479	2	15.12	1	1	gene-LOC110633184;gene-LOC110639856
GO:0043043	peptide biosynthetic process	483	2	15.24	1	1	gene-LOC110633184;gene-LOC110639856
GO:0006518	peptide metabolic process	494	2	15.59	1	1	gene-LOC110633184;gene-LOC110639856
GO:0043604	amide biosynthetic process	494	2	15.59	1	1	gene-LOC110633184;gene-LOC110639856
GO:0043603	cellular amide metabolic process	509	2	16.06	1	1	gene-LOC110633184;gene-LOC110639856
GO:0019538	protein metabolic process	3120	59	98.47	1	1	gene-LOC110656809;gene-LOC110632834;gene-LOC110637577;gene-LOC110640332;gene-LOC110642262;gene-LOC110643036;gene-LOC110653407;gene-LOC110653745;gene-LOC110654371;gene-LOC110655792;gene-LOC110655895;gene-LOC110656144;gene-LOC110657421;gene-LOC110659910;gene-LOC110659940;gene-LOC110660040;gene-LOC110660184;gene-LOC110663210;gene-LOC110663297;gene-LOC110664258;gene-LOC110664259;gene-LOC110665550;gen…
GO:0008150	biological_process	10329	326	326	1	1	gene-HebrCp055;gene-HebrCp068;gene-LOC110656809;gene-LOC110657526;gene-LOC110660586;gene-LOC110660630;gene-LOC110669290;gene-LOC110670057;gene-LOC110670854;gene-LOC110672488;gene-LOC110672538;gene-LOC110632834;gene-LOC110634565;gene-LOC110634965;gene-LOC110637577;gene-LOC110637857;gene-LOC110638179;gene-LOC110639661;gene-LOC110640332;gene-LOC110640799;gene-LOC110642262;gene-LOC110642964;gene-LOC1…
GO:0000041	transition metal ion transport	17	0	0.54	1	1
GO:0000070	mitotic sister chromatid segregation	9	0	0.28	1	1
GO:0000075	cell cycle checkpoint	6	0	0.19	1	1
GO:0000105	histidine biosynthetic process	9	0	0.28	1	1
GO:0000226	microtubule cytoskeleton organization	6	0	0.19	1	1
GO:0000278	mitotic cell cycle	13	0	0.41	1	1
GO:0000280	nuclear division	12	0	0.38	1	1
GO:0000375	RNA splicing, via transesterification re...	18	0	0.57	1	1
GO:0000377	RNA splicing, via transesterification re...	18	0	0.57	1	1
GO:0000398	mRNA splicing, via spliceosome	18	0	0.57	1	1
GO:0000723	telomere maintenance	6	0	0.19	1	1
GO:0000819	sister chromatid segregation	9	0	0.28	1	1
GO:0000956	nuclear-transcribed mRNA catabolic proce...	7	0	0.22	1	1
GO:0001510	RNA methylation	6	0	0.19	1	1
GO:0001522	pseudouridine synthesis	26	0	0.82	1	1
GO:0002097	tRNA wobble base modification	9	0	0.28	1	1
GO:0002098	tRNA wobble uridine modification	7	0	0.22	1	1
GO:0002376	immune system process	6	0	0.19	1	1
GO:0002682	regulation of immune system process	6	0	0.19	1	1
GO:0002831	regulation of response to biotic stimulu...	6	0	0.19	1	1
GO:0003333	amino acid transmembrane transport	6	0	0.19	1	1
GO:0005996	monosaccharide metabolic process	27	0	0.85	1	1
GO:0006006	glucose metabolic process	18	0	0.57	1	1
GO:0006013	mannose metabolic process	6	0	0.19	1	1
GO:0006072	glycerol-3-phosphate metabolic process	6	0	0.19	1	1
GO:0006074	(1->3)-beta-D-glucan metabolic process	8	0	0.25	1	1
GO:0006075	(1->3)-beta-D-glucan biosynthetic proces...	8	0	0.25	1	1
GO:0006094	gluconeogenesis	9	0	0.28	1	1
GO:0006099	tricarboxylic acid cycle	6	0	0.19	1	1
GO:0006101	citrate metabolic process	6	0	0.19	1	1
GO:0006119	oxidative phosphorylation	5	0	0.16	1	1
GO:0006122	mitochondrial electron transport, ubiqui...	5	0	0.16	1	1
GO:0006220	pyrimidine nucleotide metabolic process	8	0	0.25	1	1
GO:0006221	pyrimidine nucleotide biosynthetic proce...	8	0	0.25	1	1
GO:0006289	nucleotide-excision repair	16	0	0.5	1	1
GO:0006298	mismatch repair	13	0	0.41	1	1
GO:0006302	double-strand break repair	6	0	0.19	1	1
GO:0006308	DNA catabolic process	8	0	0.25	1	1
GO:0006310	DNA recombination	9	0	0.28	1	1
GO:0006323	DNA packaging	31	0	0.98	1	1
GO:0006325	chromatin organization	64	0	2.02	1	1
GO:0006333	chromatin assembly or disassembly	32	0	1.01	1	1
GO:0006334	nucleosome assembly	30	0	0.95	1	1
GO:0006354	DNA-templated transcription, elongation	8	0	0.25	1	1
GO:0006357	regulation of transcription from RNA pol...	19	0	0.6	1	1
GO:0006364	rRNA processing	27	0	0.85	1	1
GO:0006366	transcription from RNA polymerase II pro...	37	0	1.17	1	1
GO:0006367	transcription initiation from RNA polyme...	16	0	0.5	1	1
GO:0006368	transcription elongation from RNA polyme...	8	0	0.25	1	1
GO:0006383	transcription from RNA polymerase III pr...	6	0	0.19	1	1
GO:0006397	mRNA processing	57	0	1.8	1	1
GO:0006400	tRNA modification	21	0	0.66	1	1
GO:0006401	RNA catabolic process	8	0	0.25	1	1
GO:0006402	mRNA catabolic process	7	0	0.22	1	1
GO:0006403	RNA localization	6	0	0.19	1	1
GO:0006405	RNA export from nucleus	6	0	0.19	1	1
GO:0006406	mRNA export from nucleus	6	0	0.19	1	1
GO:0006414	translational elongation	18	0	0.57	1	1
GO:0006415	translational termination	15	0	0.47	1	1
GO:0006417	regulation of translation	12	0	0.38	1	1
GO:0006448	regulation of translational elongation	7	0	0.22	1	1
GO:0006449	regulation of translational termination	7	0	0.22	1	1
GO:0006452	translational frameshifting	7	0	0.22	1	1
GO:0006465	signal peptide processing	9	0	0.28	1	1
GO:0006473	protein acetylation	10	0	0.32	1	1
GO:0006475	internal protein amino acid acetylation	8	0	0.25	1	1
GO:0006479	protein methylation	17	0	0.54	1	1
GO:0006497	protein lipidation	16	0	0.5	1	1
GO:0006505	GPI anchor metabolic process	16	0	0.5	1	1
GO:0006506	GPI anchor biosynthetic process	16	0	0.5	1	1
GO:0006511	ubiquitin-dependent protein catabolic pr...	78	0	2.46	1	1
GO:0006525	arginine metabolic process	5	0	0.16	1	1
GO:0006526	arginine biosynthetic process	5	0	0.16	1	1
GO:0006547	histidine metabolic process	9	0	0.28	1	1
GO:0006553	lysine metabolic process	5	0	0.16	1	1
GO:0006555	methionine metabolic process	5	0	0.16	1	1
GO:0006556	S-adenosylmethionine biosynthetic proces...	7	0	0.22	1	1
GO:0006558	L-phenylalanine metabolic process	9	0	0.28	1	1
GO:0006575	cellular modified amino acid metabolic p...	15	0	0.47	1	1
GO:0006605	protein targeting	26	0	0.82	1	1
GO:0006606	protein import into nucleus	11	0	0.35	1	1
GO:0006611	protein export from nucleus	6	0	0.19	1	1
GO:0006612	protein targeting to membrane	16	0	0.5	1	1
GO:0006613	cotranslational protein targeting to mem...	16	0	0.5	1	1
GO:0006614	SRP-dependent cotranslational protein ta...	16	0	0.5	1	1
GO:0006621	protein retention in ER lumen	11	0	0.35	1	1
GO:0006635	fatty acid beta-oxidation	8	0	0.25	1	1
GO:0006643	membrane lipid metabolic process	25	0	0.79	1	1
GO:0006650	glycerophospholipid metabolic process	46	0	1.45	1	1
GO:0006661	phosphatidylinositol biosynthetic proces...	16	0	0.5	1	1
GO:0006664	glycolipid metabolic process	23	0	0.73	1	1
GO:0006694	steroid biosynthetic process	15	0	0.47	1	1
GO:0006721	terpenoid metabolic process	14	0	0.44	1	1
GO:0006741	NADP biosynthetic process	5	0	0.16	1	1
GO:0006760	folic acid-containing compound metabolic...	6	0	0.19	1	1
GO:0006779	porphyrin-containing compound biosynthet...	10	0	0.32	1	1
GO:0006788	heme oxidation	5	0	0.16	1	1
GO:0006801	superoxide metabolic process	10	0	0.32	1	1
GO:0006821	chloride transport	10	0	0.32	1	1
GO:0006825	copper ion transport	13	0	0.41	1	1
GO:0006835	dicarboxylic acid transport	19	0	0.6	1	1
GO:0006839	mitochondrial transport	10	0	0.32	1	1
GO:0006848	pyruvate transport	6	0	0.19	1	1
GO:0006850	mitochondrial pyruvate transmembrane tra...	6	0	0.19	1	1
GO:0006865	amino acid transport	6	0	0.19	1	1
GO:0006869	lipid transport	12	0	0.38	1	1
GO:0006886	intracellular protein transport	149	0	4.7	1	1
GO:0006887	exocytosis	47	0	1.48	1	1
GO:0006888	ER to Golgi vesicle-mediated transport	18	0	0.57	1	1
GO:0006891	intra-Golgi vesicle-mediated transport	6	0	0.19	1	1
GO:0006904	vesicle docking involved in exocytosis	15	0	0.47	1	1
GO:0006913	nucleocytoplasmic transport	20	0	0.63	1	1
GO:0006914	autophagy	11	0	0.35	1	1
GO:0006955	immune response	6	0	0.19	1	1
GO:0007005	mitochondrion organization	6	0	0.19	1	1
GO:0007010	cytoskeleton organization	30	0	0.95	1	1
GO:0007015	actin filament organization	11	0	0.35	1	1
GO:0007034	vacuolar transport	19	0	0.6	1	1
GO:0007051	spindle organization	6	0	0.19	1	1
GO:0007059	chromosome segregation	14	0	0.44	1	1
GO:0007088	regulation of mitotic nuclear division	5	0	0.16	1	1
GO:0007091	metaphase/anaphase transition of mitotic...	5	0	0.16	1	1
GO:0007205	protein kinase C-activating G-protein co...	7	0	0.22	1	1
GO:0007264	small GTPase mediated signal transductio...	16	0	0.5	1	1
GO:0007265	Ras protein signal transduction	9	0	0.28	1	1
GO:0007275	multicellular organism development	32	0	1.01	1	1
GO:0007346	regulation of mitotic cell cycle	7	0	0.22	1	1
GO:0008064	regulation of actin polymerization or de...	11	0	0.35	1	1
GO:0008154	actin polymerization or depolymerization	11	0	0.35	1	1
GO:0008202	steroid metabolic process	17	0	0.54	1	1
GO:0008213	protein alkylation	17	0	0.54	1	1
GO:0008380	RNA splicing	28	0	0.88	1	1
GO:0009060	aerobic respiration	6	0	0.19	1	1
GO:0009062	fatty acid catabolic process	8	0	0.25	1	1
GO:0009066	aspartate family amino acid metabolic pr...	14	0	0.44	1	1
GO:0009067	aspartate family amino acid biosynthetic...	12	0	0.38	1	1
GO:0009073	aromatic amino acid family biosynthetic ...	21	0	0.66	1	1
GO:0009081	branched-chain amino acid metabolic proc...	5	0	0.16	1	1
GO:0009082	branched-chain amino acid biosynthetic p...	5	0	0.16	1	1
GO:0009085	lysine biosynthetic process	5	0	0.16	1	1
GO:0009089	lysine biosynthetic process via diaminop...	5	0	0.16	1	1
GO:0009094	L-phenylalanine biosynthetic process	8	0	0.25	1	1
GO:0009095	aromatic amino acid family biosynthetic ...	11	0	0.35	1	1
GO:0009108	coenzyme biosynthetic process	39	0	1.23	1	1
GO:0009112	nucleobase metabolic process	6	0	0.19	1	1
GO:0009116	nucleoside metabolic process	39	0	1.23	1	1
GO:0009119	ribonucleoside metabolic process	11	0	0.35	1	1
GO:0009143	nucleoside triphosphate catabolic proces...	6	0	0.19	1	1
GO:0009247	glycolipid biosynthetic process	23	0	0.73	1	1
GO:0009314	response to radiation	6	0	0.19	1	1
GO:0009396	folic acid-containing compound biosynthe...	5	0	0.16	1	1
GO:0009416	response to light stimulus	6	0	0.19	1	1
GO:0009451	RNA modification	51	0	1.61	1	1
GO:0009452	7-methylguanosine RNA capping	5	0	0.16	1	1
GO:0009581	detection of external stimulus	5	0	0.16	1	1
GO:0009582	detection of abiotic stimulus	5	0	0.16	1	1
GO:0009583	detection of light stimulus	5	0	0.16	1	1
GO:0009584	detection of visible light	5	0	0.16	1	1
GO:0009611	response to wounding	5	0	0.16	1	1
GO:0009627	systemic acquired resistance	6	0	0.19	1	1
GO:0009690	cytokinin metabolic process	12	0	0.38	1	1
GO:0009772	photosynthetic electron transport in pho...	5	0	0.16	1	1
GO:0009814	defense response, incompatible interacti...	6	0	0.19	1	1
GO:0009890	negative regulation of biosynthetic proc...	9	0	0.28	1	1
GO:0009892	negative regulation of metabolic process	32	0	1.01	1	1
GO:0009966	regulation of signal transduction	13	0	0.41	1	1
GO:0010112	regulation of systemic acquired resistan...	6	0	0.19	1	1
GO:0010207	photosystem II assembly	5	0	0.16	1	1
GO:0010256	endomembrane system organization	7	0	0.22	1	1
GO:0010498	proteasomal protein catabolic process	9	0	0.28	1	1
GO:0010558	negative regulation of macromolecule bio...	9	0	0.28	1	1
GO:0010564	regulation of cell cycle process	7	0	0.22	1	1
GO:0010605	negative regulation of macromolecule met...	32	0	1.01	1	1
GO:0010608	posttranscriptional regulation of gene e...	12	0	0.38	1	1
GO:0010629	negative regulation of gene expression	30	0	0.95	1	1
GO:0010638	positive regulation of organelle organiz...	8	0	0.25	1	1
GO:0010639	negative regulation of organelle organiz...	7	0	0.22	1	1
GO:0010646	regulation of cell communication	13	0	0.41	1	1
GO:0010817	regulation of hormone levels	12	0	0.38	1	1
GO:0010876	lipid localization	16	0	0.5	1	1
GO:0010965	regulation of mitotic sister chromatid s...	5	0	0.16	1	1
GO:0015689	molybdate ion transport	9	0	0.28	1	1
GO:0015693	magnesium ion transport	11	0	0.35	1	1
GO:0015711	organic anion transport	33	0	1.04	1	1
GO:0015718	monocarboxylic acid transport	6	0	0.19	1	1
GO:0015740	C4-dicarboxylate transport	19	0	0.6	1	1
GO:0015743	malate transport	19	0	0.6	1	1
GO:0015748	organophosphate ester transport	5	0	0.16	1	1
GO:0015780	nucleotide-sugar transport	8	0	0.25	1	1
GO:0015781	pyrimidine nucleotide-sugar transport	8	0	0.25	1	1
GO:0015849	organic acid transport	31	0	0.98	1	1
GO:0015858	nucleoside transport	7	0	0.22	1	1
GO:0015931	nucleobase-containing compound transport	24	0	0.76	1	1
GO:0015936	coenzyme A metabolic process	12	0	0.38	1	1
GO:0015937	coenzyme A biosynthetic process	6	0	0.19	1	1
GO:0015969	guanosine tetraphosphate metabolic proce...	6	0	0.19	1	1
GO:0015977	carbon fixation	6	0	0.19	1	1
GO:0015980	energy derivation by oxidation of organi...	13	0	0.41	1	1
GO:0015988	energy coupled proton transmembrane tran...	25	0	0.79	1	1
GO:0015991	ATP hydrolysis coupled proton transport	25	0	0.79	1	1
GO:0016042	lipid catabolic process	16	0	0.5	1	1
GO:0016071	mRNA metabolic process	66	0	2.08	1	1
GO:0016072	rRNA metabolic process	27	0	0.85	1	1
GO:0016114	terpenoid biosynthetic process	14	0	0.44	1	1
GO:0016192	vesicle-mediated transport	168	0	5.3	1	1
GO:0016197	endosomal transport	8	0	0.25	1	1
GO:0016226	iron-sulfur cluster assembly	15	0	0.47	1	1
GO:0016311	dephosphorylation	26	0	0.82	1	1
GO:0016458	gene silencing	15	0	0.47	1	1
GO:0016482	cytosolic transport	6	0	0.19	1	1
GO:0016485	protein processing	16	0	0.5	1	1
GO:0016569	covalent chromatin modification	27	0	0.85	1	1
GO:0016570	histone modification	27	0	0.85	1	1
GO:0016571	histone methylation	14	0	0.44	1	1
GO:0016573	histone acetylation	8	0	0.25	1	1
GO:0016579	protein deubiquitination	46	0	1.45	1	1
GO:0017038	protein import	18	0	0.57	1	1
GO:0017148	negative regulation of translation	5	0	0.16	1	1
GO:0018022	peptidyl-lysine methylation	14	0	0.44	1	1
GO:0018205	peptidyl-lysine modification	23	0	0.73	1	1
GO:0018298	protein-chromophore linkage	5	0	0.16	1	1
GO:0018342	protein prenylation	6	0	0.19	1	1
GO:0018393	internal peptidyl-lysine acetylation	8	0	0.25	1	1
GO:0018394	peptidyl-lysine acetylation	8	0	0.25	1	1
GO:0019318	hexose metabolic process	26	0	0.82	1	1
GO:0019319	hexose biosynthetic process	9	0	0.28	1	1
GO:0019359	nicotinamide nucleotide biosynthetic pro...	8	0	0.25	1	1
GO:0019363	pyridine nucleotide biosynthetic process	8	0	0.25	1	1
GO:0019395	fatty acid oxidation	8	0	0.25	1	1
GO:0019941	modification-dependent protein catabolic...	78	0	2.46	1	1
GO:0022406	membrane docking	17	0	0.54	1	1
GO:0022411	cellular component disassembly	18	0	0.57	1	1
GO:0022618	ribonucleoprotein complex assembly	9	0	0.28	1	1
GO:0022904	respiratory electron transport chain	7	0	0.22	1	1
GO:0023051	regulation of signaling	13	0	0.41	1	1
GO:0030029	actin filament-based process	11	0	0.35	1	1
GO:0030036	actin cytoskeleton organization	11	0	0.35	1	1
GO:0030041	actin filament polymerization	11	0	0.35	1	1
GO:0030071	regulation of mitotic metaphase/anaphase...	5	0	0.16	1	1
GO:0030163	protein catabolic process	101	0	3.19	1	1
GO:0030258	lipid modification	21	0	0.66	1	1
GO:0030259	lipid glycosylation	5	0	0.16	1	1
GO:0030832	regulation of actin filament length	11	0	0.35	1	1
GO:0030833	regulation of actin filament polymerizat...	11	0	0.35	1	1
GO:0030838	positive regulation of actin filament po...	8	0	0.25	1	1
GO:0031047	gene silencing by RNA	15	0	0.47	1	1
GO:0031123	RNA 3'-end processing	9	0	0.28	1	1
GO:0031124	mRNA 3'-end processing	8	0	0.25	1	1
GO:0031163	metallo-sulfur cluster assembly	15	0	0.47	1	1
GO:0031324	negative regulation of cellular metaboli...	10	0	0.32	1	1
GO:0031327	negative regulation of cellular biosynth...	9	0	0.28	1	1
GO:0031334	positive regulation of protein complex a...	8	0	0.25	1	1
GO:0031347	regulation of defense response	6	0	0.19	1	1
GO:0031497	chromatin assembly	30	0	0.95	1	1
GO:0032011	ARF protein signal transduction	9	0	0.28	1	1
GO:0032012	regulation of ARF protein signal transdu...	9	0	0.28	1	1
GO:0032101	regulation of response to external stimu...	6	0	0.19	1	1
GO:0032200	telomere organization	6	0	0.19	1	1
GO:0032259	methylation	33	0	1.04	1	1
GO:0032269	negative regulation of cellular protein ...	6	0	0.19	1	1
GO:0032270	positive regulation of cellular protein ...	7	0	0.22	1	1
GO:0032271	regulation of protein polymerization	11	0	0.35	1	1
GO:0032273	positive regulation of protein polymeriz...	8	0	0.25	1	1
GO:0032502	developmental process	32	0	1.01	1	1
GO:0032507	maintenance of protein location in cell	11	0	0.35	1	1
GO:0032535	regulation of cellular component size	11	0	0.35	1	1
GO:0032940	secretion by cell	47	0	1.48	1	1
GO:0032956	regulation of actin cytoskeleton organiz...	11	0	0.35	1	1
GO:0032970	regulation of actin filament-based proce...	11	0	0.35	1	1
GO:0032984	macromolecular complex disassembly	18	0	0.57	1	1
GO:0033043	regulation of organelle organization	17	0	0.54	1	1
GO:0033044	regulation of chromosome organization	6	0	0.19	1	1
GO:0033045	regulation of sister chromatid segregati...	5	0	0.16	1	1
GO:0033047	regulation of mitotic sister chromatid s...	5	0	0.16	1	1
GO:0033365	protein localization to organelle	45	0	1.42	1	1
GO:0033865	nucleoside bisphosphate metabolic proces...	18	0	0.57	1	1
GO:0033866	nucleoside bisphosphate biosynthetic pro...	6	0	0.19	1	1
GO:0033875	ribonucleoside bisphosphate metabolic pr...	18	0	0.57	1	1
GO:0034030	ribonucleoside bisphosphate biosynthetic...	6	0	0.19	1	1
GO:0034032	purine nucleoside bisphosphate metabolic...	18	0	0.57	1	1
GO:0034033	purine nucleoside bisphosphate biosynthe...	6	0	0.19	1	1
GO:0034035	purine ribonucleoside bisphosphate metab...	6	0	0.19	1	1
GO:0034248	regulation of cellular amide metabolic p...	12	0	0.38	1	1
GO:0034249	negative regulation of cellular amide me...	5	0	0.16	1	1
GO:0034250	positive regulation of cellular amide me...	7	0	0.22	1	1
GO:0034314	Arp2/3 complex-mediated actin nucleation	8	0	0.25	1	1
GO:0034440	lipid oxidation	8	0	0.25	1	1
GO:0034504	protein localization to nucleus	11	0	0.35	1	1
GO:0034613	cellular protein localization	164	0	5.18	1	1
GO:0034655	nucleobase-containing compound catabolic...	25	0	0.79	1	1
GO:0034728	nucleosome organization	31	0	0.98	1	1
GO:0034754	cellular hormone metabolic process	12	0	0.38	1	1
GO:0034968	histone lysine methylation	14	0	0.44	1	1
GO:0035434	copper ion transmembrane transport	10	0	0.32	1	1
GO:0035437	maintenance of protein localization in e...	11	0	0.35	1	1
GO:0036260	RNA capping	5	0	0.16	1	1
GO:0042147	retrograde transport, endosome to Golgi	6	0	0.19	1	1
GO:0042157	lipoprotein metabolic process	16	0	0.5	1	1
GO:0042158	lipoprotein biosynthetic process	16	0	0.5	1	1
GO:0042168	heme metabolic process	9	0	0.28	1	1
GO:0042278	purine nucleoside metabolic process	9	0	0.28	1	1
GO:0042398	cellular modified amino acid biosyntheti...	13	0	0.41	1	1
GO:0042445	hormone metabolic process	12	0	0.38	1	1
GO:0042558	pteridine-containing compound metabolic ...	9	0	0.28	1	1
GO:0042559	pteridine-containing compound biosynthet...	8	0	0.25	1	1
GO:0042773	ATP synthesis coupled electron transport	5	0	0.16	1	1
GO:0042775	mitochondrial ATP synthesis coupled elec...	5	0	0.16	1	1
GO:0043161	proteasome-mediated ubiquitin-dependent ...	9	0	0.28	1	1
GO:0043241	protein complex disassembly	18	0	0.57	1	1
GO:0043243	positive regulation of protein complex d...	7	0	0.22	1	1
GO:0043244	regulation of protein complex disassembl...	10	0	0.32	1	1
GO:0043254	regulation of protein complex assembly	11	0	0.35	1	1
GO:0043414	macromolecule methylation	26	0	0.82	1	1
GO:0043543	protein acylation	10	0	0.32	1	1
GO:0043545	molybdopterin cofactor metabolic process	5	0	0.16	1	1
GO:0043624	cellular protein complex disassembly	18	0	0.57	1	1
GO:0043631	RNA polyadenylation	8	0	0.25	1	1
GO:0043632	modification-dependent macromolecule cat...	78	0	2.46	1	1
GO:0043900	regulation of multi-organism process	6	0	0.19	1	1
GO:0044087	regulation of cellular component biogene...	13	0	0.41	1	1
GO:0044089	positive regulation of cellular componen...	8	0	0.25	1	1
GO:0044242	cellular lipid catabolic process	8	0	0.25	1	1
GO:0044257	cellular protein catabolic process	96	0	3.03	1	1
GO:0044265	cellular macromolecule catabolic process	112	0	3.53	1	1
GO:0044770	cell cycle phase transition	5	0	0.16	1	1
GO:0044772	mitotic cell cycle phase transition	5	0	0.16	1	1
GO:0044784	metaphase/anaphase transition of cell cy...	5	0	0.16	1	1
GO:0045010	actin nucleation	8	0	0.25	1	1
GO:0045017	glycerolipid biosynthetic process	32	0	1.01	1	1
GO:0045047	protein targeting to ER	16	0	0.5	1	1
GO:0045087	innate immune response	6	0	0.19	1	1
GO:0045088	regulation of innate immune response	6	0	0.19	1	1
GO:0045185	maintenance of protein location	11	0	0.35	1	1
GO:0045333	cellular respiration	13	0	0.41	1	1
GO:0045727	positive regulation of translation	7	0	0.22	1	1
GO:0045901	positive regulation of translational elo...	7	0	0.22	1	1
GO:0045905	positive regulation of translational ter...	7	0	0.22	1	1
GO:0046112	nucleobase biosynthetic process	6	0	0.19	1	1
GO:0046128	purine ribonucleoside metabolic process	9	0	0.28	1	1
GO:0046148	pigment biosynthetic process	9	0	0.28	1	1
GO:0046168	glycerol-3-phosphate catabolic process	6	0	0.19	1	1
GO:0046364	monosaccharide biosynthetic process	9	0	0.28	1	1
GO:0046434	organophosphate catabolic process	13	0	0.41	1	1
GO:0046451	diaminopimelate metabolic process	5	0	0.16	1	1
GO:0046467	membrane lipid biosynthetic process	23	0	0.73	1	1
GO:0046474	glycerophospholipid biosynthetic process	19	0	0.6	1	1
GO:0046486	glycerolipid metabolic process	59	0	1.86	1	1
GO:0046488	phosphatidylinositol metabolic process	43	0	1.36	1	1
GO:0046500	S-adenosylmethionine metabolic process	7	0	0.22	1	1
GO:0046578	regulation of Ras protein signal transdu...	9	0	0.28	1	1
GO:0046834	lipid phosphorylation	8	0	0.25	1	1
GO:0046854	phosphatidylinositol phosphorylation	8	0	0.25	1	1
GO:0046903	secretion	47	0	1.48	1	1
GO:0046907	intracellular transport	196	0	6.19	1	1
GO:0046942	carboxylic acid transport	31	0	0.98	1	1
GO:0048193	Golgi vesicle transport	38	0	1.2	1	1
GO:0048278	vesicle docking	17	0	0.54	1	1
GO:0048583	regulation of response to stimulus	20	0	0.63	1	1
GO:0048856	anatomical structure development	32	0	1.01	1	1
GO:0050657	nucleic acid transport	6	0	0.19	1	1
GO:0050658	RNA transport	6	0	0.19	1	1
GO:0050776	regulation of immune response	6	0	0.19	1	1
GO:0051028	mRNA transport	6	0	0.19	1	1
GO:0051052	regulation of DNA metabolic process	7	0	0.22	1	1
GO:0051056	regulation of small GTPase mediated sign...	9	0	0.28	1	1
GO:0051128	regulation of cellular component organiz...	26	0	0.82	1	1
GO:0051129	negative regulation of cellular componen...	7	0	0.22	1	1
GO:0051130	positive regulation of cellular componen...	15	0	0.47	1	1
GO:0051168	nuclear export	6	0	0.19	1	1
GO:0051169	nuclear transport	20	0	0.63	1	1
GO:0051170	nuclear import	11	0	0.35	1	1
GO:0051172	negative regulation of nitrogen compound...	10	0	0.32	1	1
GO:0051188	cofactor biosynthetic process	66	0	2.08	1	1
GO:0051189	prosthetic group metabolic process	5	0	0.16	1	1
GO:0051225	spindle assembly	6	0	0.19	1	1
GO:0051235	maintenance of location	15	0	0.47	1	1
GO:0051236	establishment of RNA localization	6	0	0.19	1	1
GO:0051247	positive regulation of protein metabolic...	7	0	0.22	1	1
GO:0051248	negative regulation of protein metabolic...	6	0	0.19	1	1
GO:0051258	protein polymerization	11	0	0.35	1	1
GO:0051259	protein oligomerization	8	0	0.25	1	1
GO:0051260	protein homooligomerization	7	0	0.22	1	1
GO:0051304	chromosome separation	5	0	0.16	1	1
GO:0051306	mitotic sister chromatid separation	5	0	0.16	1	1
GO:0051321	meiotic cell cycle	5	0	0.16	1	1
GO:0051336	regulation of hydrolase activity	5	0	0.16	1	1
GO:0051493	regulation of cytoskeleton organization	11	0	0.35	1	1
GO:0051495	positive regulation of cytoskeleton orga...	8	0	0.25	1	1
GO:0051603	proteolysis involved in cellular protein...	96	0	3.03	1	1
GO:0051604	protein maturation	19	0	0.6	1	1
GO:0051606	detection of stimulus	5	0	0.16	1	1
GO:0051640	organelle localization	17	0	0.54	1	1
GO:0051641	cellular localization	228	0	7.2	1	1
GO:0051649	establishment of localization in cell	196	0	6.19	1	1
GO:0051651	maintenance of location in cell	11	0	0.35	1	1
GO:0051783	regulation of nuclear division	5	0	0.16	1	1
GO:0051983	regulation of chromosome segregation	5	0	0.16	1	1
GO:0052646	alditol phosphate metabolic process	6	0	0.19	1	1
GO:0052803	imidazole-containing compound metabolic ...	9	0	0.28	1	1
GO:0060249	anatomical structure homeostasis	6	0	0.19	1	1
GO:0061024	membrane organization	5	0	0.16	1	1
GO:0061919	process utilizing autophagic mechanism	11	0	0.35	1	1
GO:0065004	protein-DNA complex assembly	32	0	1.01	1	1
GO:0070646	protein modification by small protein re...	46	0	1.45	1	1
GO:0070727	cellular macromolecule localization	164	0	5.18	1	1
GO:0070838	divalent metal ion transport	11	0	0.35	1	1
GO:0070925	organelle assembly	13	0	0.41	1	1
GO:0070972	protein localization to endoplasmic reti...	27	0	0.85	1	1
GO:0071166	ribonucleoprotein complex localization	6	0	0.19	1	1
GO:0071426	ribonucleoprotein complex export from nu...	6	0	0.19	1	1
GO:0071427	mRNA-containing ribonucleoprotein comple...	6	0	0.19	1	1
GO:0071824	protein-DNA complex subunit organization	33	0	1.04	1	1
GO:0071826	ribonucleoprotein complex subunit organi...	9	0	0.28	1	1
GO:0072329	monocarboxylic acid catabolic process	8	0	0.25	1	1
GO:0072350	tricarboxylic acid metabolic process	8	0	0.25	1	1
GO:0072511	divalent inorganic cation transport	11	0	0.35	1	1
GO:0072525	pyridine-containing compound biosyntheti...	9	0	0.28	1	1
GO:0072527	pyrimidine-containing compound metabolic...	18	0	0.57	1	1
GO:0072528	pyrimidine-containing compound biosynthe...	16	0	0.5	1	1
GO:0072531	pyrimidine-containing compound transmemb...	8	0	0.25	1	1
GO:0072593	reactive oxygen species metabolic proces...	10	0	0.32	1	1
GO:0072594	establishment of protein localization to...	31	0	0.98	1	1
GO:0072595	maintenance of protein localization in o...	11	0	0.35	1	1
GO:0072599	establishment of protein localization to...	16	0	0.5	1	1
GO:0072657	protein localization to membrane	19	0	0.6	1	1
GO:0080134	regulation of response to stress	7	0	0.22	1	1
GO:0090066	regulation of anatomical structure size	11	0	0.35	1	1
GO:0090150	establishment of protein localization to...	19	0	0.6	1	1
GO:0090481	pyrimidine nucleotide-sugar transmembran...	8	0	0.25	1	1
GO:0090662	ATP hydrolysis coupled transmembrane tra...	25	0	0.79	1	1
GO:0097354	prenylation	6	0	0.19	1	1
GO:0097435	supramolecular fiber organization	11	0	0.35	1	1
GO:0098656	anion transmembrane transport	12	0	0.38	1	1
GO:0098813	nuclear chromosome segregation	12	0	0.38	1	1
GO:0099131	ATP hydrolysis coupled ion transmembrane...	25	0	0.79	1	1
GO:0099132	ATP hydrolysis coupled cation transmembr...	25	0	0.79	1	1
GO:0110053	regulation of actin filament organizatio...	11	0	0.35	1	1
GO:0120009	intermembrane lipid transfer	9	0	0.28	1	1
GO:0140014	mitotic nuclear division	9	0	0.28	1	1
GO:0140029	exocytic process	15	0	0.47	1	1
GO:0140056	organelle localization by membrane tethe...	17	0	0.54	1	1
GO:1901068	guanosine-containing compound metabolic ...	9	0	0.28	1	1
GO:1901264	carbohydrate derivative transport	15	0	0.47	1	1
GO:1901292	nucleoside phosphate catabolic process	7	0	0.22	1	1
GO:1901475	pyruvate transmembrane transport	6	0	0.19	1	1
GO:1901642	nucleoside transmembrane transport	7	0	0.22	1	1
GO:1901657	glycosyl compound metabolic process	39	0	1.23	1	1
GO:1901987	regulation of cell cycle phase transitio...	5	0	0.16	1	1
GO:1901990	regulation of mitotic cell cycle phase t...	5	0	0.16	1	1
GO:1902099	regulation of metaphase/anaphase transit...	5	0	0.16	1	1
GO:1902221	erythrose 4-phosphate/phosphoenolpyruvat...	9	0	0.28	1	1
GO:1902223	erythrose 4-phosphate/phosphoenolpyruvat...	8	0	0.25	1	1
GO:1902531	regulation of intracellular signal trans...	9	0	0.28	1	1
GO:1902903	regulation of supramolecular fiber organ...	11	0	0.35	1	1
GO:1902905	positive regulation of supramolecular fi...	8	0	0.25	1	1
GO:1903047	mitotic cell cycle process	11	0	0.35	1	1
GO:1903509	liposaccharide metabolic process	23	0	0.73	1	1
GO:1903825	organic acid transmembrane transport	12	0	0.38	1	1
GO:1905039	carboxylic acid transmembrane transport	12	0	0.38	1	1
GO:1905818	regulation of chromosome separation	5	0	0.16	1	1
GO:1990542	mitochondrial transmembrane transport	6	0	0.19	1	1
GO:2000113	negative regulation of cellular macromol...	9	0	0.28	1	1

## Sheet: 10C2h_vs_4C2hCC
GO.ID	Term	Annotated	Significant	Expected	classicFisher	fdr_CC	DEG_ID
GO:0009579	thylakoid	77	17	2.05	5.4e-12	6.372e-10	gene-HebrCp055;gene-HebrCp068;gene-LOC110670057;gene-LOC110637857;gene-LOC110638179;gene-LOC110639661;gene-LOC110653638;gene-LOC110655659;gene-LOC110656423;gene-LOC110659650;gene-LOC110659753;gene-LOC110664955;gene-LOC110665065;gene-LOC110672598;gene-LOC110632738;gene-LOC110644300;gene-LOC110645778
GO:0044436	thylakoid part	77	17	2.05	5.4e-12	6.372e-10	gene-HebrCp055;gene-HebrCp068;gene-LOC110670057;gene-LOC110637857;gene-LOC110638179;gene-LOC110639661;gene-LOC110653638;gene-LOC110655659;gene-LOC110656423;gene-LOC110659650;gene-LOC110659753;gene-LOC110664955;gene-LOC110665065;gene-LOC110672598;gene-LOC110632738;gene-LOC110644300;gene-LOC110645778
GO:0034357	photosynthetic membrane	72	16	1.92	2.2e-11	1.73066666666667e-09	gene-HebrCp055;gene-HebrCp068;gene-LOC110670057;gene-LOC110637857;gene-LOC110638179;gene-LOC110639661;gene-LOC110653638;gene-LOC110655659;gene-LOC110656423;gene-LOC110659650;gene-LOC110659753;gene-LOC110664955;gene-LOC110672598;gene-LOC110632738;gene-LOC110644300;gene-LOC110645778
GO:0009521	photosystem	70	15	1.86	1.7e-10	1.003e-08	gene-HebrCp055;gene-HebrCp068;gene-LOC110670057;gene-LOC110637857;gene-LOC110638179;gene-LOC110639661;gene-LOC110653638;gene-LOC110655659;gene-LOC110659650;gene-LOC110659753;gene-LOC110664955;gene-LOC110672598;gene-LOC110632738;gene-LOC110644300;gene-LOC110645778
GO:0009523	photosystem II	44	11	1.17	9.9e-09	4.6728e-07	gene-HebrCp055;gene-LOC110670057;gene-LOC110638179;gene-LOC110639661;gene-LOC110653638;gene-LOC110655659;gene-LOC110659650;gene-LOC110659753;gene-LOC110672598;gene-LOC110632738;gene-LOC110645778
GO:0042651	thylakoid membrane	28	9	0.74	2.1e-08	8.26e-07	gene-LOC110638179;gene-LOC110639661;gene-LOC110653638;gene-LOC110655659;gene-LOC110656423;gene-LOC110659753;gene-LOC110672598;gene-LOC110632738;gene-LOC110645778
GO:0009654	photosystem II oxygen evolving complex	25	8	0.67	1.4e-07	4.72e-06	gene-LOC110638179;gene-LOC110639661;gene-LOC110653638;gene-LOC110655659;gene-LOC110659753;gene-LOC110672598;gene-LOC110632738;gene-LOC110645778
GO:0048046	apoplast	35	9	0.93	1.8e-07	5.31e-06	gene-LOC110645974;gene-LOC110645984;gene-LOC110646004;gene-LOC110646350;gene-LOC110646360;gene-LOC110641156;gene-LOC110644230;gene-LOC110646181;gene-LOC110646175
GO:0005618	cell wall	37	9	0.98	3.1e-07	7.316e-06	gene-LOC110645974;gene-LOC110645984;gene-LOC110646004;gene-LOC110646350;gene-LOC110646360;gene-LOC110641156;gene-LOC110644230;gene-LOC110646181;gene-LOC110646175
GO:0030312	external encapsulating structure	37	9	0.98	3.1e-07	7.316e-06	gene-LOC110645974;gene-LOC110645984;gene-LOC110646004;gene-LOC110646350;gene-LOC110646360;gene-LOC110641156;gene-LOC110644230;gene-LOC110646181;gene-LOC110646175
GO:1990204	oxidoreductase complex	33	8	0.88	1.5e-06	3.21818181818182e-05	gene-LOC110638179;gene-LOC110639661;gene-LOC110653638;gene-LOC110655659;gene-LOC110659753;gene-LOC110672598;gene-LOC110632738;gene-LOC110645778
GO:0005576	extracellular region	68	10	1.81	9.0e-06	0.000177	gene-LOC110645974;gene-LOC110645984;gene-LOC110646004;gene-LOC110646350;gene-LOC110646360;gene-LOC110664690;gene-LOC110641156;gene-LOC110644230;gene-LOC110646181;gene-LOC110646175
GO:0098796	membrane protein complex	199	16	5.29	5.3e-05	0.000962153846153846	gene-HebrCp055;gene-HebrCp068;gene-LOC110670057;gene-LOC110637857;gene-LOC110638179;gene-LOC110639661;gene-LOC110653638;gene-LOC110655659;gene-LOC110659650;gene-LOC110659753;gene-LOC110664955;gene-LOC110672598;gene-LOC110632738;gene-LOC110639474;gene-LOC110644300;gene-LOC110645778
GO:0071944	cell periphery	91	10	2.42	0.00012	0.00202285714285714	gene-LOC110640799;gene-LOC110645974;gene-LOC110645984;gene-LOC110646004;gene-LOC110646350;gene-LOC110646360;gene-LOC110641156;gene-LOC110644230;gene-LOC110646181;gene-LOC110646175
GO:0019898	extrinsic component of membrane	20	5	0.53	0.00014	0.00220266666666667	gene-LOC110653638;gene-LOC110659753;gene-LOC110672598;gene-LOC110632738;gene-LOC110645778
GO:0009522	photosystem I	22	3	0.59	0.01948	0.28733	gene-LOC110637857;gene-LOC110664955;gene-LOC110644300
GO:0009507	chloroplast	10	2	0.27	0.02743	0.359637777777778	gene-LOC110659650;gene-LOC110644886
GO:0009536	plastid	10	2	0.27	0.02743	0.359637777777778	gene-LOC110659650;gene-LOC110644886
GO:0000786	nucleosome	75	5	2	0.04797	0.544730909090909	gene-LOC110658611;gene-LOC110665535;gene-LOC110634356;gene-LOC110641958;gene-LOC110648676
GO:0032993	protein-DNA complex	76	5	2.02	0.0503	0.544730909090909	gene-LOC110658611;gene-LOC110665535;gene-LOC110634356;gene-LOC110641958;gene-LOC110648676
GO:0044815	DNA packaging complex	76	5	2.02	0.0503	0.544730909090909	gene-LOC110658611;gene-LOC110665535;gene-LOC110634356;gene-LOC110641958;gene-LOC110648676
GO:0016020	membrane	2093	64	55.68	0.05078	0.544730909090909	gene-HebrCp055;gene-HebrCp068;gene-LOC110670057;gene-LOC110637857;gene-LOC110638179;gene-LOC110639661;gene-LOC110640332;gene-LOC110640799;gene-LOC110641360;gene-LOC110648005;gene-LOC110649238;gene-LOC110649926;gene-LOC110653638;gene-LOC110655470;gene-LOC110655659;gene-LOC110655742;gene-LOC110655794;gene-LOC110655825;gene-LOC110656423;gene-LOC110657054;gene-LOC110657521;gene-LOC110658659;gene-LOC1…
GO:0000785	chromatin	79	5	2.1	0.0577	0.592052173913043	gene-LOC110658611;gene-LOC110665535;gene-LOC110634356;gene-LOC110641958;gene-LOC110648676
GO:0043234	protein complex	481	18	12.8	0.08065	0.793058333333333	gene-HebrCp055;gene-HebrCp068;gene-LOC110670057;gene-LOC110637857;gene-LOC110638179;gene-LOC110639661;gene-LOC110653638;gene-LOC110655659;gene-LOC110659650;gene-LOC110659753;gene-LOC110664955;gene-LOC110665065;gene-LOC110672598;gene-LOC110632738;gene-LOC110638490;gene-LOC110639474;gene-LOC110644300;gene-LOC110645778
GO:1902494	catalytic complex	207	9	5.51	0.09714	0.892352307692308	gene-LOC110638179;gene-LOC110639661;gene-LOC110653638;gene-LOC110655659;gene-LOC110659753;gene-LOC110672598;gene-LOC110632738;gene-LOC110638490;gene-LOC110645778
GO:0005694	chromosome	120	6	3.19	0.09831	0.892352307692308	gene-LOC110658611;gene-LOC110663988;gene-LOC110665535;gene-LOC110634356;gene-LOC110641958;gene-LOC110648676
GO:0009512	cytochrome b6f complex	5	1	0.13	0.1262	1	gene-LOC110665065
GO:0044427	chromosomal part	105	5	2.79	0.14593	1	gene-LOC110658611;gene-LOC110665535;gene-LOC110634356;gene-LOC110641958;gene-LOC110648676
GO:0009539	photosystem II reaction center	7	1	0.19	0.17214	1	gene-HebrCp055
GO:0045261	proton-transporting ATP synthase complex...	7	1	0.19	0.17214	1	gene-LOC110639474
GO:0005778	peroxisomal membrane	10	1	0.27	0.23661	1	gene-LOC110669563
GO:0005779	integral component of peroxisomal membra...	10	1	0.27	0.23661	1	gene-LOC110669563
GO:0031231	intrinsic component of peroxisomal membr...	10	1	0.27	0.23661	1	gene-LOC110669563
GO:0031903	microbody membrane	10	1	0.27	0.23661	1	gene-LOC110669563
GO:0044438	microbody part	10	1	0.27	0.23661	1	gene-LOC110669563
GO:0044439	peroxisomal part	10	1	0.27	0.23661	1	gene-LOC110669563
GO:0009538	photosystem I reaction center	11	1	0.29	0.25698	1	gene-LOC110664955
GO:0070069	cytochrome complex	12	1	0.32	0.2768	1	gene-LOC110665065
GO:0031300	intrinsic component of organelle membran...	13	1	0.35	0.29611	1	gene-LOC110669563
GO:0031301	integral component of organelle membrane	13	1	0.35	0.29611	1	gene-LOC110669563
GO:0033178	proton-transporting two-sector ATPase co...	13	1	0.35	0.29611	1	gene-LOC110639474
GO:0005623	cell	1802	51	47.94	0.29922	1	gene-HebrCp055;gene-HebrCp068;gene-LOC110660586;gene-LOC110670057;gene-LOC110637857;gene-LOC110638179;gene-LOC110639661;gene-LOC110640799;gene-LOC110645095;gene-LOC110645974;gene-LOC110645984;gene-LOC110646004;gene-LOC110646350;gene-LOC110646360;gene-LOC110653333;gene-LOC110653638;gene-LOC110654153;gene-LOC110654389;gene-LOC110655659;gene-LOC110656334;gene-LOC110656423;gene-LOC110658611;gene-LOC1…
GO:0044464	cell part	1802	51	47.94	0.29922	1	gene-HebrCp055;gene-HebrCp068;gene-LOC110660586;gene-LOC110670057;gene-LOC110637857;gene-LOC110638179;gene-LOC110639661;gene-LOC110640799;gene-LOC110645095;gene-LOC110645974;gene-LOC110645984;gene-LOC110646004;gene-LOC110646350;gene-LOC110646360;gene-LOC110653333;gene-LOC110653638;gene-LOC110654153;gene-LOC110654389;gene-LOC110655659;gene-LOC110656334;gene-LOC110656423;gene-LOC110658611;gene-LOC1…
GO:0031225	anchored component of membrane	17	1	0.45	0.36835	1	gene-LOC110633064
GO:0030286	dynein complex	19	1	0.51	0.40167	1	gene-LOC110638490
GO:0005886	plasma membrane	20	1	0.53	0.41767	1	gene-LOC110640799
GO:0005777	peroxisome	21	1	0.56	0.43325	1	gene-LOC110669563
GO:0042579	microbody	21	1	0.56	0.43325	1	gene-LOC110669563
GO:0045259	proton-transporting ATP synthase complex	22	1	0.59	0.44842	1	gene-LOC110639474
GO:0005875	microtubule associated complex	23	1	0.61	0.46318	1	gene-LOC110638490
GO:0015630	microtubule cytoskeleton	25	1	0.67	0.49155	1	gene-LOC110638490
GO:0044425	membrane part	1183	32	31.47	0.49276	1	gene-HebrCp055;gene-HebrCp068;gene-LOC110670057;gene-LOC110637857;gene-LOC110638179;gene-LOC110639661;gene-LOC110640332;gene-LOC110641360;gene-LOC110653638;gene-LOC110655659;gene-LOC110655742;gene-LOC110659650;gene-LOC110659753;gene-LOC110660088;gene-LOC110661749;gene-LOC110662190;gene-LOC110664928;gene-LOC110664955;gene-LOC110666249;gene-LOC110669563;gene-LOC110671836;gene-LOC110672598;gene-LOC1…
GO:0016469	proton-transporting two-sector ATPase co...	52	1	1.38	0.75639	1	gene-LOC110639474
GO:0044430	cytoskeletal part	53	1	1.41	0.76297	1	gene-LOC110638490
GO:0005856	cytoskeleton	54	1	1.44	0.76937	1	gene-LOC110638490
GO:0098805	whole membrane	66	1	1.76	0.83403	1	gene-LOC110669563
GO:0044424	intracellular part	1684	40	44.8	0.86327	1	gene-HebrCp055;gene-HebrCp068;gene-LOC110660586;gene-LOC110670057;gene-LOC110637857;gene-LOC110638179;gene-LOC110639661;gene-LOC110645095;gene-LOC110653333;gene-LOC110653638;gene-LOC110654153;gene-LOC110654389;gene-LOC110655659;gene-LOC110656334;gene-LOC110656423;gene-LOC110658611;gene-LOC110659650;gene-LOC110659753;gene-LOC110663988;gene-LOC110664405;gene-LOC110664955;gene-LOC110665065;gene-LOC1…
GO:0032991	macromolecular complex	1028	23	27.35	0.86727	1	gene-HebrCp055;gene-HebrCp068;gene-LOC110670057;gene-LOC110637857;gene-LOC110638179;gene-LOC110639661;gene-LOC110653638;gene-LOC110655659;gene-LOC110658611;gene-LOC110659650;gene-LOC110659753;gene-LOC110664955;gene-LOC110665065;gene-LOC110665535;gene-LOC110672598;gene-LOC110632738;gene-LOC110634356;gene-LOC110638490;gene-LOC110639474;gene-LOC110641958;gene-LOC110644300;gene-LOC110645778;gene-LOC1…
GO:0098588	bounding membrane of organelle	80	1	2.13	0.8871	1	gene-LOC110669563
GO:0005622	intracellular	1745	41	46.42	0.8891	1	gene-HebrCp055;gene-HebrCp068;gene-LOC110660586;gene-LOC110670057;gene-LOC110637857;gene-LOC110638179;gene-LOC110639661;gene-LOC110645095;gene-LOC110653333;gene-LOC110653638;gene-LOC110654153;gene-LOC110654389;gene-LOC110655659;gene-LOC110656334;gene-LOC110656423;gene-LOC110658611;gene-LOC110659650;gene-LOC110659753;gene-LOC110663988;gene-LOC110664405;gene-LOC110664955;gene-LOC110665065;gene-LOC1…
GO:0005634	nucleus	598	12	15.91	0.89328	1	gene-LOC110645095;gene-LOC110653333;gene-LOC110654153;gene-LOC110654389;gene-LOC110656334;gene-LOC110664405;gene-LOC110668030;gene-LOC110638184;gene-LOC110645304;gene-LOC110647898;gene-LOC110648474;gene-LOC110648470
GO:0031090	organelle membrane	116	1	3.09	0.95837	1	gene-LOC110669563
GO:0044422	organelle part	460	7	12.24	0.97026	1	gene-LOC110658611;gene-LOC110665535;gene-LOC110669563;gene-LOC110634356;gene-LOC110638490;gene-LOC110641958;gene-LOC110648676
GO:0044446	intracellular organelle part	460	7	12.24	0.97026	1	gene-LOC110658611;gene-LOC110665535;gene-LOC110669563;gene-LOC110634356;gene-LOC110638490;gene-LOC110641958;gene-LOC110648676
GO:0043231	intracellular membrane-bounded organelle	838	15	22.29	0.97587	1	gene-LOC110645095;gene-LOC110653333;gene-LOC110654153;gene-LOC110654389;gene-LOC110656334;gene-LOC110659650;gene-LOC110664405;gene-LOC110668030;gene-LOC110669563;gene-LOC110638184;gene-LOC110644886;gene-LOC110645304;gene-LOC110647898;gene-LOC110648474;gene-LOC110648470
GO:0043227	membrane-bounded organelle	843	15	22.43	0.97758	1	gene-LOC110645095;gene-LOC110653333;gene-LOC110654153;gene-LOC110654389;gene-LOC110656334;gene-LOC110659650;gene-LOC110664405;gene-LOC110668030;gene-LOC110669563;gene-LOC110638184;gene-LOC110644886;gene-LOC110645304;gene-LOC110647898;gene-LOC110648474;gene-LOC110648470
GO:0043228	non-membrane-bounded organelle	549	7	14.61	0.99432	1	gene-LOC110658611;gene-LOC110663988;gene-LOC110665535;gene-LOC110634356;gene-LOC110638490;gene-LOC110641958;gene-LOC110648676
GO:0043232	intracellular non-membrane-bounded organ...	549	7	14.61	0.99432	1	gene-LOC110658611;gene-LOC110663988;gene-LOC110665535;gene-LOC110634356;gene-LOC110638490;gene-LOC110641958;gene-LOC110648676
GO:0031224	intrinsic component of membrane	982	16	26.13	0.99502	1	gene-LOC110640332;gene-LOC110641360;gene-LOC110655742;gene-LOC110660088;gene-LOC110661749;gene-LOC110662190;gene-LOC110664928;gene-LOC110666249;gene-LOC110669563;gene-LOC110671836;gene-LOC110672663;gene-LOC110673594;gene-LOC110633064;gene-LOC110637904;gene-LOC110641670;gene-LOC110649618
GO:0016021	integral component of membrane	965	15	25.67	0.99693	1	gene-LOC110640332;gene-LOC110641360;gene-LOC110655742;gene-LOC110660088;gene-LOC110661749;gene-LOC110662190;gene-LOC110664928;gene-LOC110666249;gene-LOC110669563;gene-LOC110671836;gene-LOC110672663;gene-LOC110673594;gene-LOC110637904;gene-LOC110641670;gene-LOC110649618
GO:0043226	organelle	1337	22	35.57	0.99906	1	gene-LOC110645095;gene-LOC110653333;gene-LOC110654153;gene-LOC110654389;gene-LOC110656334;gene-LOC110658611;gene-LOC110659650;gene-LOC110663988;gene-LOC110664405;gene-LOC110665535;gene-LOC110668030;gene-LOC110669563;gene-LOC110634356;gene-LOC110638184;gene-LOC110638490;gene-LOC110641958;gene-LOC110644886;gene-LOC110645304;gene-LOC110647898;gene-LOC110648474;gene-LOC110648470;gene-LOC110648676
GO:0043229	intracellular organelle	1337	22	35.57	0.99906	1	gene-LOC110645095;gene-LOC110653333;gene-LOC110654153;gene-LOC110654389;gene-LOC110656334;gene-LOC110658611;gene-LOC110659650;gene-LOC110663988;gene-LOC110664405;gene-LOC110665535;gene-LOC110668030;gene-LOC110669563;gene-LOC110634356;gene-LOC110638184;gene-LOC110638490;gene-LOC110641958;gene-LOC110644886;gene-LOC110645304;gene-LOC110647898;gene-LOC110648474;gene-LOC110648470;gene-LOC110648676
GO:0044444	cytoplasmic part	677	3	18.01	1	1	gene-LOC110659650;gene-LOC110669563;gene-LOC110644886
GO:0005737	cytoplasm	767	4	20.41	1	1	gene-LOC110660586;gene-LOC110659650;gene-LOC110669563;gene-LOC110644886
GO:0005575	cellular_component	3646	97	97	1	1	gene-HebrCp055;gene-HebrCp068;gene-LOC110660586;gene-LOC110670057;gene-LOC110637857;gene-LOC110638179;gene-LOC110639661;gene-LOC110640332;gene-LOC110640799;gene-LOC110641360;gene-LOC110645095;gene-LOC110645974;gene-LOC110645984;gene-LOC110646004;gene-LOC110646350;gene-LOC110646360;gene-LOC110648005;gene-LOC110649238;gene-LOC110649926;gene-LOC110653333;gene-LOC110653638;gene-LOC110654153;gene-LOC1…
GO:0000123	histone acetyltransferase complex	16	0	0.43	1	1
GO:0000139	Golgi membrane	12	0	0.32	1	1
GO:0000145	exocyst	34	0	0.9	1	1
GO:0000148	1,3-beta-D-glucan synthase complex	8	0	0.21	1	1
GO:0000151	ubiquitin ligase complex	8	0	0.21	1	1
GO:0000152	nuclear ubiquitin ligase complex	7	0	0.19	1	1
GO:0000159	protein phosphatase type 2A complex	12	0	0.32	1	1
GO:0000228	nuclear chromosome	14	0	0.37	1	1
GO:0000276	mitochondrial proton-transporting ATP sy...	11	0	0.29	1	1
GO:0000428	DNA-directed RNA polymerase complex	21	0	0.56	1	1
GO:0000439	core TFIIH complex	5	0	0.13	1	1
GO:0000502	proteasome complex	38	0	1.01	1	1
GO:0000775	chromosome, centromeric region	9	0	0.24	1	1
GO:0000793	condensed chromosome	6	0	0.16	1	1
GO:0000808	origin recognition complex	6	0	0.16	1	1
GO:0005635	nuclear envelope	14	0	0.37	1	1
GO:0005643	nuclear pore	14	0	0.37	1	1
GO:0005654	nucleoplasm	63	0	1.68	1	1
GO:0005667	transcription factor complex	25	0	0.67	1	1
GO:0005669	transcription factor TFIID complex	8	0	0.21	1	1
GO:0005672	transcription factor TFIIA complex	5	0	0.13	1	1
GO:0005680	anaphase-promoting complex	7	0	0.19	1	1
GO:0005681	spliceosomal complex	5	0	0.13	1	1
GO:0005730	nucleolus	6	0	0.16	1	1
GO:0005739	mitochondrion	85	0	2.26	1	1
GO:0005740	mitochondrial envelope	60	0	1.6	1	1
GO:0005741	mitochondrial outer membrane	19	0	0.51	1	1
GO:0005743	mitochondrial inner membrane	35	0	0.93	1	1
GO:0005746	mitochondrial respiratory chain	10	0	0.27	1	1
GO:0005750	mitochondrial respiratory chain complex ...	5	0	0.13	1	1
GO:0005753	mitochondrial proton-transporting ATP sy...	14	0	0.37	1	1
GO:0005759	mitochondrial matrix	9	0	0.24	1	1
GO:0005768	endosome	5	0	0.13	1	1
GO:0005773	vacuole	6	0	0.16	1	1
GO:0005774	vacuolar membrane	6	0	0.16	1	1
GO:0005783	endoplasmic reticulum	64	0	1.7	1	1
GO:0005787	signal peptidase complex	9	0	0.24	1	1
GO:0005789	endoplasmic reticulum membrane	45	0	1.2	1	1
GO:0005794	Golgi apparatus	49	0	1.3	1	1
GO:0005798	Golgi-associated vesicle	28	0	0.74	1	1
GO:0005811	lipid droplet	9	0	0.24	1	1
GO:0005839	proteasome core complex	34	0	0.9	1	1
GO:0005840	ribosome	361	0	9.6	1	1
GO:0005852	eukaryotic translation initiation factor...	7	0	0.19	1	1
GO:0005885	Arp2/3 protein complex	8	0	0.21	1	1
GO:0005905	clathrin-coated pit	8	0	0.21	1	1
GO:0005938	cell cortex	34	0	0.9	1	1
GO:0008023	transcription elongation factor complex	6	0	0.16	1	1
GO:0008250	oligosaccharyltransferase complex	6	0	0.16	1	1
GO:0008287	protein serine/threonine phosphatase com...	13	0	0.35	1	1
GO:0012505	endomembrane system	137	0	3.64	1	1
GO:0012506	vesicle membrane	28	0	0.74	1	1
GO:0012507	ER to Golgi transport vesicle membrane	14	0	0.37	1	1
GO:0012510	trans-Golgi network transport vesicle me...	8	0	0.21	1	1
GO:0012511	monolayer-surrounded lipid storage body	9	0	0.24	1	1
GO:0015629	actin cytoskeleton	28	0	0.74	1	1
GO:0015934	large ribosomal subunit	5	0	0.13	1	1
GO:0016272	prefoldin complex	7	0	0.19	1	1
GO:0016459	myosin complex	17	0	0.45	1	1
GO:0016471	vacuolar proton-transporting V-type ATPa...	6	0	0.16	1	1
GO:0016591	DNA-directed RNA polymerase II, holoenzy...	18	0	0.48	1	1
GO:0016592	mediator complex	18	0	0.48	1	1
GO:0017119	Golgi transport complex	8	0	0.21	1	1
GO:0019773	proteasome core complex, alpha-subunit c...	16	0	0.43	1	1
GO:0019866	organelle inner membrane	35	0	0.93	1	1
GO:0019867	outer membrane	25	0	0.67	1	1
GO:0030117	membrane coat	42	0	1.12	1	1
GO:0030118	clathrin coat	12	0	0.32	1	1
GO:0030119	AP-type membrane coat adaptor complex	5	0	0.13	1	1
GO:0030120	vesicle coat	28	0	0.74	1	1
GO:0030125	clathrin vesicle coat	8	0	0.21	1	1
GO:0030126	COPI vesicle coat	6	0	0.16	1	1
GO:0030127	COPII vesicle coat	14	0	0.37	1	1
GO:0030130	clathrin coat of trans-Golgi network ves...	8	0	0.21	1	1
GO:0030132	clathrin coat of coated pit	8	0	0.21	1	1
GO:0030133	transport vesicle	22	0	0.59	1	1
GO:0030134	COPII-coated ER to Golgi transport vesic...	14	0	0.37	1	1
GO:0030135	coated vesicle	28	0	0.74	1	1
GO:0030136	clathrin-coated vesicle	8	0	0.21	1	1
GO:0030137	COPI-coated vesicle	6	0	0.16	1	1
GO:0030140	trans-Golgi network transport vesicle	8	0	0.21	1	1
GO:0030176	integral component of endoplasmic reticu...	9	0	0.24	1	1
GO:0030529	intracellular ribonucleoprotein complex	396	0	10.54	1	1
GO:0030532	small nuclear ribonucleoprotein complex	8	0	0.21	1	1
GO:0030658	transport vesicle membrane	22	0	0.59	1	1
GO:0030659	cytoplasmic vesicle membrane	28	0	0.74	1	1
GO:0030660	Golgi-associated vesicle membrane	28	0	0.74	1	1
GO:0030662	coated vesicle membrane	28	0	0.74	1	1
GO:0030663	COPI-coated vesicle membrane	6	0	0.16	1	1
GO:0030665	clathrin-coated vesicle membrane	8	0	0.21	1	1
GO:0030684	preribosome	10	0	0.27	1	1
GO:0030880	RNA polymerase complex	29	0	0.77	1	1
GO:0030904	retromer complex	5	0	0.13	1	1
GO:0030906	retromer, cargo-selective complex	5	0	0.13	1	1
GO:0031012	extracellular matrix	23	0	0.61	1	1
GO:0031227	intrinsic component of endoplasmic retic...	9	0	0.24	1	1
GO:0031248	protein acetyltransferase complex	18	0	0.48	1	1
GO:0031410	cytoplasmic vesicle	33	0	0.88	1	1
GO:0031461	cullin-RING ubiquitin ligase complex	7	0	0.19	1	1
GO:0031966	mitochondrial membrane	55	0	1.46	1	1
GO:0031967	organelle envelope	74	0	1.97	1	1
GO:0031968	organelle outer membrane	19	0	0.51	1	1
GO:0031974	membrane-enclosed lumen	96	0	2.55	1	1
GO:0031975	envelope	74	0	1.97	1	1
GO:0031981	nuclear lumen	84	0	2.23	1	1
GO:0031982	vesicle	33	0	0.88	1	1
GO:0031984	organelle subcompartment	58	0	1.54	1	1
GO:0032040	small-subunit processome	7	0	0.19	1	1
GO:0033176	proton-transporting V-type ATPase comple...	16	0	0.43	1	1
GO:0033177	proton-transporting two-sector ATPase co...	34	0	0.9	1	1
GO:0033179	proton-transporting V-type ATPase, V0 do...	8	0	0.21	1	1
GO:0033588	Elongator holoenzyme complex	5	0	0.13	1	1
GO:0042175	nuclear outer membrane-endoplasmic retic...	45	0	1.2	1	1
GO:0042765	GPI-anchor transamidase complex	5	0	0.13	1	1
GO:0043233	organelle lumen	96	0	2.55	1	1
GO:0044391	ribosomal subunit	5	0	0.13	1	1
GO:0044421	extracellular region part	23	0	0.61	1	1
GO:0044428	nuclear part	127	0	3.38	1	1
GO:0044429	mitochondrial part	69	0	1.84	1	1
GO:0044431	Golgi apparatus part	49	0	1.3	1	1
GO:0044432	endoplasmic reticulum part	45	0	1.2	1	1
GO:0044433	cytoplasmic vesicle part	33	0	0.88	1	1
GO:0044437	vacuolar part	6	0	0.16	1	1
GO:0044440	endosomal part	5	0	0.13	1	1
GO:0044448	cell cortex part	34	0	0.9	1	1
GO:0044451	nucleoplasm part	63	0	1.68	1	1
GO:0044454	nuclear chromosome part	13	0	0.35	1	1
GO:0044455	mitochondrial membrane part	29	0	0.77	1	1
GO:0044459	plasma membrane part	19	0	0.51	1	1
GO:0044798	nuclear transcription factor complex	13	0	0.35	1	1
GO:0045263	proton-transporting ATP synthase complex...	15	0	0.4	1	1
GO:0045275	respiratory chain complex III	5	0	0.13	1	1
GO:0048475	coated membrane	42	0	1.12	1	1
GO:0048500	signal recognition particle	11	0	0.29	1	1
GO:0055029	nuclear DNA-directed RNA polymerase comp...	21	0	0.56	1	1
GO:0061695	transferase complex, transferring phosph...	33	0	0.88	1	1
GO:0070013	intracellular organelle lumen	96	0	2.55	1	1
GO:0070461	SAGA-type complex	11	0	0.29	1	1
GO:0070469	respiratory chain	12	0	0.32	1	1
GO:0090575	RNA polymerase II transcription factor c...	13	0	0.35	1	1
GO:0097525	spliceosomal snRNP complex	8	0	0.21	1	1
GO:0097708	intracellular vesicle	33	0	0.88	1	1
GO:0098589	membrane region	8	0	0.21	1	1
GO:0098687	chromosomal region	13	0	0.35	1	1
GO:0098791	Golgi subcompartment	13	0	0.35	1	1
GO:0098797	plasma membrane protein complex	9	0	0.24	1	1
GO:0098798	mitochondrial protein complex	29	0	0.77	1	1
GO:0098800	inner mitochondrial membrane protein com...	27	0	0.72	1	1
GO:0098803	respiratory chain complex	10	0	0.27	1	1
GO:0098827	endoplasmic reticulum subcompartment	45	0	1.2	1	1
GO:0099023	tethering complex	46	0	1.22	1	1
GO:0099568	cytoplasmic region	34	0	0.9	1	1
GO:1902493	acetyltransferase complex	18	0	0.48	1	1
GO:1902495	transmembrane transporter complex	6	0	0.16	1	1
GO:1903293	phosphatase complex	13	0	0.35	1	1
GO:1904949	ATPase complex	5	0	0.13	1	1
GO:1905368	peptidase complex	50	0	1.33	1	1
GO:1905369	endopeptidase complex	38	0	1.01	1	1
GO:1990234	transferase complex	76	0	2.02	1	1
GO:1990351	transporter complex	6	0	0.16	1	1
GO:1990904	ribonucleoprotein complex	396	0	10.54	1	1

## Sheet: 10C2h_vs_4C2hMF
GO.ID	Term	Annotated	Significant	Expected	classicFisher	fdr_MF	DEG_ID
GO:0016762	xyloglucan:xyloglucosyl transferase acti...	35	9	1	4.1e-07	0.0002337	gene-LOC110645974;gene-LOC110645984;gene-LOC110646004;gene-LOC110646350;gene-LOC110646360;gene-LOC110641156;gene-LOC110644230;gene-LOC110646181;gene-LOC110646175
GO:0003700	DNA binding transcription factor activit...	571	36	16.24	7.1e-06	0.0020235	gene-LOC110654055;gene-LOC110656334;gene-LOC110658634;gene-LOC110660360;gene-LOC110663779;gene-LOC110663813;gene-LOC110665422;gene-LOC110666287;gene-LOC110667096;gene-LOC110669561;gene-LOC110669546;gene-LOC110669809;gene-LOC110670429;gene-LOC110673933;gene-LOC110633735;gene-LOC110633776;gene-LOC110635940;gene-LOC110636142;gene-LOC110636350;gene-LOC110637035;gene-LOC110637508;gene-LOC110638004;gen…
GO:0140110	transcription regulator activity	610	36	17.35	3.0e-05	0.0057	gene-LOC110654055;gene-LOC110656334;gene-LOC110658634;gene-LOC110660360;gene-LOC110663779;gene-LOC110663813;gene-LOC110665422;gene-LOC110666287;gene-LOC110667096;gene-LOC110669561;gene-LOC110669546;gene-LOC110669809;gene-LOC110670429;gene-LOC110673933;gene-LOC110633735;gene-LOC110633776;gene-LOC110635940;gene-LOC110636142;gene-LOC110636350;gene-LOC110637035;gene-LOC110637508;gene-LOC110638004;gen…
GO:0016638	oxidoreductase activity, acting on the C...	16	5	0.46	6.1e-05	0.0086925	gene-LOC110658877;gene-LOC110665757;gene-LOC110631751;gene-LOC110642586;gene-LOC110645328
GO:0046527	glucosyltransferase activity	97	11	2.76	9.6e-05	0.010944	gene-LOC110645974;gene-LOC110645984;gene-LOC110646004;gene-LOC110646350;gene-LOC110646360;gene-LOC110633249;gene-LOC110636212;gene-LOC110641156;gene-LOC110644230;gene-LOC110646181;gene-LOC110646175
GO:0004061	arylformamidase activity	12	4	0.34	0.00027	0.02565	gene-LOC110669215;gene-LOC110673093;gene-LOC110636660;gene-LOC110648172
GO:0016620	oxidoreductase activity, acting on the a...	22	5	0.63	0.00032	0.0260571428571429	gene-LOC110655802;gene-LOC110669260;gene-LOC110639836;gene-LOC110645289;gene-LOC110648087
GO:0004096	catalase activity	6	3	0.17	0.00043	0.0304	gene-LOC110660630;gene-LOC110660980;gene-LOC110638723
GO:0016758	transferase activity, transferring hexos...	399	24	11.35	0.00048	0.0304	gene-LOC110669030;gene-LOC110638853;gene-LOC110645974;gene-LOC110645984;gene-LOC110646004;gene-LOC110646350;gene-LOC110646360;gene-LOC110663374;gene-LOC110665550;gene-LOC110633249;gene-LOC110635922;gene-LOC110636212;gene-LOC110636823;gene-LOC110638038;gene-LOC110639534;gene-LOC110641156;gene-LOC110641566;gene-LOC110642639;gene-LOC110643328;gene-LOC110644230;gene-LOC110645084;gene-LOC110646181;gen…
GO:0016655	oxidoreductase activity, acting on NAD(P...	15	4	0.43	0.00069	0.03933	gene-LOC110640799;gene-LOC110669742;gene-LOC110670107;gene-LOC110647565
GO:0016811	hydrolase activity, acting on carbon-nit...	18	4	0.51	0.00144	0.0746181818181818	gene-LOC110669215;gene-LOC110673093;gene-LOC110636660;gene-LOC110648172
GO:0016903	oxidoreductase activity, acting on the a...	32	5	0.91	0.00194	0.09215	gene-LOC110655802;gene-LOC110669260;gene-LOC110639836;gene-LOC110645289;gene-LOC110648087
GO:0016757	transferase activity, transferring glyco...	501	26	14.25	0.00242	0.106107692307692	gene-LOC110664236;gene-LOC110669030;gene-LOC110638853;gene-LOC110645974;gene-LOC110645984;gene-LOC110646004;gene-LOC110646350;gene-LOC110646360;gene-LOC110663374;gene-LOC110665550;gene-LOC110633249;gene-LOC110635922;gene-LOC110636212;gene-LOC110636823;gene-LOC110638038;gene-LOC110639534;gene-LOC110641156;gene-LOC110641566;gene-LOC110642639;gene-LOC110643327;gene-LOC110643328;gene-LOC110644230;gen…
GO:0043565	sequence-specific DNA binding	258	16	7.34	0.003	0.122142857142857	gene-LOC110663779;gene-LOC110669878;gene-LOC110670429;gene-LOC110631753;gene-LOC110633735;gene-LOC110635940;gene-LOC110637455;gene-LOC110638004;gene-LOC110638018;gene-LOC110638020;gene-LOC110638658;gene-LOC110640382;gene-LOC110640523;gene-LOC110646497;gene-LOC110650219;gene-LOC110653266
GO:0000155	phosphorelay sensor kinase activity	25	4	0.71	0.00509	0.1653	gene-LOC110662539;gene-LOC110638510;gene-LOC110642107;gene-LOC110646809
GO:0004673	protein histidine kinase activity	25	4	0.71	0.00509	0.1653	gene-LOC110662539;gene-LOC110638510;gene-LOC110642107;gene-LOC110646809
GO:0016775	phosphotransferase activity, nitrogenous...	25	4	0.71	0.00509	0.1653	gene-LOC110662539;gene-LOC110638510;gene-LOC110642107;gene-LOC110646809
GO:0016491	oxidoreductase activity	1575	62	44.8	0.00522	0.1653	gene-LOC110660630;gene-LOC110634565;gene-LOC110640799;gene-LOC110653889;gene-LOC110655069;gene-LOC110655445;gene-LOC110655802;gene-LOC110655885;gene-LOC110656323;gene-LOC110656423;gene-LOC110657579;gene-LOC110658181;gene-LOC110658877;gene-LOC110659354;gene-LOC110660980;gene-LOC110661628;gene-LOC110662071;gene-LOC110662303;gene-LOC110663359;gene-LOC110663821;gene-LOC110665573;gene-LOC110665757;gen…
GO:0001871	pattern binding	116	9	3.3	0.00587	0.167295	gene-LOC110640332;gene-LOC110663210;gene-LOC110664258;gene-LOC110664259;gene-LOC110672663;gene-LOC110673594;gene-LOC110637516;gene-LOC110637523;gene-LOC110637493
GO:0030247	polysaccharide binding	116	9	3.3	0.00587	0.167295	gene-LOC110640332;gene-LOC110663210;gene-LOC110664258;gene-LOC110664259;gene-LOC110672663;gene-LOC110673594;gene-LOC110637516;gene-LOC110637523;gene-LOC110637493
GO:0016810	hydrolase activity, acting on carbon-nit...	27	4	0.77	0.00675	0.183214285714286	gene-LOC110669215;gene-LOC110673093;gene-LOC110636660;gene-LOC110648172
GO:0008686	3,4-dihydroxy-2-butanone-4-phosphate syn...	5	2	0.14	0.00763	0.195039130434783	gene-LOC110665380;gene-LOC110667615
GO:0003824	catalytic activity	8197	259	233.16	0.00787	0.195039130434783	gene-LOC110656743;gene-LOC110672348;gene-LOC110672727;gene-LOC110656809;gene-LOC110660586;gene-LOC110660630;gene-LOC110664236;gene-LOC110664916;gene-LOC110669030;gene-LOC110669290;gene-LOC110670854;gene-LOC110670989;gene-LOC110632834;gene-LOC110634565;gene-LOC110634965;gene-LOC110635180;gene-LOC110637577;gene-LOC110638853;gene-LOC110640332;gene-LOC110640799;gene-LOC110641360;gene-LOC110642262;gen…
GO:0030246	carbohydrate binding	238	14	6.77	0.00836	0.19855	gene-LOC110640332;gene-LOC110656144;gene-LOC110657304;gene-LOC110663210;gene-LOC110664258;gene-LOC110664259;gene-LOC110670890;gene-LOC110672663;gene-LOC110673594;gene-LOC110637516;gene-LOC110637523;gene-LOC110637493;gene-LOC110638670;gene-LOC110642321
GO:0051537	2 iron, 2 sulfur cluster binding	16	3	0.46	0.00972	0.221616	gene-LOC110656423;gene-LOC110671525;gene-LOC110671505
GO:0016651	oxidoreductase activity, acting on NAD(P...	31	4	0.88	0.01107	0.242688461538462	gene-LOC110640799;gene-LOC110669742;gene-LOC110670107;gene-LOC110647565
GO:0016830	carbon-carbon lyase activity	67	6	1.91	0.01185	0.250166666666667	gene-LOC110670854;gene-LOC110656032;gene-LOC110665380;gene-LOC110667615;gene-LOC110638482;gene-LOC110642052
GO:0016887	ATPase activity	203	12	5.77	0.01353	0.266345454545455	gene-LOC110642964;gene-LOC110654397;gene-LOC110656821;gene-LOC110658659;gene-LOC110662636;gene-LOC110666249;gene-LOC110639026;gene-LOC110639474;gene-LOC110644296;gene-LOC110646768;gene-LOC110647965;gene-LOC110650192
GO:0008094	DNA-dependent ATPase activity	18	3	0.51	0.01358	0.266345454545455	gene-LOC110654397;gene-LOC110656821;gene-LOC110639026
GO:0005509	calcium ion binding	279	15	7.94	0.01402	0.266345454545455	gene-LOC110669847;gene-LOC110643036;gene-LOC110651534;gene-LOC110653370;gene-LOC110653638;gene-LOC110658423;gene-LOC110659753;gene-LOC110663210;gene-LOC110668770;gene-LOC110669204;gene-LOC110672598;gene-LOC110672663;gene-LOC110632738;gene-LOC110645778;gene-LOC110646248
GO:0008017	microtubule binding	91	7	2.59	0.015	0.266345454545455	gene-LOC110634965;gene-LOC110655486;gene-LOC110655893;gene-LOC110672918;gene-LOC110637086;gene-LOC110640549;gene-LOC110644508
GO:0003918	DNA topoisomerase type II (ATP-hydrolyzi...	7	2	0.2	0.01542	0.266345454545455	gene-LOC110656821;gene-LOC110639026
GO:0061505	DNA topoisomerase II activity	7	2	0.2	0.01542	0.266345454545455	gene-LOC110656821;gene-LOC110639026
GO:0003677	DNA binding	1263	49	35.93	0.0162	0.271588235294118	gene-LOC110672488;gene-LOC110672538;gene-LOC110654153;gene-LOC110654397;gene-LOC110656334;gene-LOC110656821;gene-LOC110657018;gene-LOC110657299;gene-LOC110658611;gene-LOC110663779;gene-LOC110663988;gene-LOC110665535;gene-LOC110667797;gene-LOC110668030;gene-LOC110669033;gene-LOC110669878;gene-LOC110670429;gene-LOC110673150;gene-LOC110631753;gene-LOC110632678;gene-LOC110633735;gene-LOC110634356;gen…
GO:0004014	adenosylmethionine decarboxylase activit...	8	2	0.23	0.02018	0.328645714285714	gene-LOC110670854;gene-LOC110656032
GO:0051536	iron-sulfur cluster binding	77	6	2.19	0.02226	0.33585	gene-LOC110653889;gene-LOC110656423;gene-LOC110669703;gene-LOC110671525;gene-LOC110671505;gene-LOC110640640
GO:0051540	metal cluster binding	77	6	2.19	0.02226	0.33585	gene-LOC110653889;gene-LOC110656423;gene-LOC110669703;gene-LOC110671525;gene-LOC110671505;gene-LOC110640640
GO:0004553	hydrolase activity, hydrolyzing O-glycos...	431	20	12.26	0.02239	0.33585	gene-LOC110669290;gene-LOC110645974;gene-LOC110645984;gene-LOC110646004;gene-LOC110646350;gene-LOC110646360;gene-LOC110653412;gene-LOC110656008;gene-LOC110661530;gene-LOC110669259;gene-LOC110669341;gene-LOC110673429;gene-LOC110632202;gene-LOC110641156;gene-LOC110644230;gene-LOC110644299;gene-LOC110646181;gene-LOC110646175;gene-LOC110646248;gene-LOC110649093
GO:0004089	carbonate dehydratase activity	9	2	0.26	0.02546	0.345528571428571	gene-LOC110660904;gene-LOC110638855
GO:0004332	fructose-bisphosphate aldolase activity	9	2	0.26	0.02546	0.345528571428571	gene-LOC110638482;gene-LOC110642052
GO:0010277	chlorophyllide a oxygenase [overall] act...	9	2	0.26	0.02546	0.345528571428571	gene-LOC110671525;gene-LOC110671505
GO:0046933	proton-transporting ATP synthase activit...	9	2	0.26	0.02546	0.345528571428571	gene-LOC110642964;gene-LOC110639474
GO:0003777	microtubule motor activity	80	6	2.28	0.02631	0.348760465116279	gene-LOC110634965;gene-LOC110655486;gene-LOC110655893;gene-LOC110672918;gene-LOC110640549;gene-LOC110644508
GO:0015631	tubulin binding	103	7	2.93	0.02759	0.357415909090909	gene-LOC110634965;gene-LOC110655486;gene-LOC110655893;gene-LOC110672918;gene-LOC110637086;gene-LOC110640549;gene-LOC110644508
GO:0008092	cytoskeletal protein binding	153	9	4.35	0.03096	0.378746808510638	gene-LOC110634965;gene-LOC110655486;gene-LOC110655893;gene-LOC110664783;gene-LOC110671556;gene-LOC110672918;gene-LOC110637086;gene-LOC110640549;gene-LOC110644508
GO:0008131	primary amine oxidase activity	10	2	0.28	0.03123	0.378746808510638	gene-LOC110658877;gene-LOC110642586
GO:0016641	oxidoreductase activity, acting on the C...	10	2	0.28	0.03123	0.378746808510638	gene-LOC110658877;gene-LOC110642586
GO:0008146	sulfotransferase activity	26	3	0.74	0.03661	0.418782352941176	gene-LOC110648257;gene-LOC110648266;gene-LOC110645378
GO:0016782	transferase activity, transferring sulfu...	26	3	0.74	0.03661	0.418782352941176	gene-LOC110648257;gene-LOC110648266;gene-LOC110645378
GO:0016703	oxidoreductase activity, acting on singl...	11	2	0.31	0.03747	0.418782352941176	gene-LOC110671525;gene-LOC110671505
GO:0016832	aldehyde-lyase activity	11	2	0.31	0.03747	0.418782352941176	gene-LOC110638482;gene-LOC110642052
GO:0048038	quinone binding	12	2	0.34	0.04413	0.475358490566038	gene-LOC110658877;gene-LOC110642586
GO:0016798	hydrolase activity, acting on glycosyl b...	465	20	13.23	0.0442	0.475358490566038	gene-LOC110669290;gene-LOC110645974;gene-LOC110645984;gene-LOC110646004;gene-LOC110646350;gene-LOC110646360;gene-LOC110653412;gene-LOC110656008;gene-LOC110661530;gene-LOC110669259;gene-LOC110669341;gene-LOC110673429;gene-LOC110632202;gene-LOC110641156;gene-LOC110644230;gene-LOC110644299;gene-LOC110646181;gene-LOC110646175;gene-LOC110646248;gene-LOC110649093
GO:0003916	DNA topoisomerase activity	13	2	0.37	0.05119	0.496672881355932	gene-LOC110656821;gene-LOC110639026
GO:0019829	cation-transporting ATPase activity	13	2	0.37	0.05119	0.496672881355932	gene-LOC110642964;gene-LOC110639474
GO:0022853	active ion transmembrane transporter act...	13	2	0.37	0.05119	0.496672881355932	gene-LOC110642964;gene-LOC110639474
GO:0042625	ATPase coupled ion transmembrane transpo...	13	2	0.37	0.05119	0.496672881355932	gene-LOC110642964;gene-LOC110639474
GO:0044769	ATPase activity, coupled to transmembran...	13	2	0.37	0.05119	0.496672881355932	gene-LOC110642964;gene-LOC110639474
GO:0140097	catalytic activity, acting on DNA	71	5	2.02	0.05141	0.496672881355932	gene-LOC110654153;gene-LOC110654397;gene-LOC110656821;gene-LOC110658371;gene-LOC110639026
GO:0004871	signal transducer activity	51	4	1.45	0.05664	0.498792537313433	gene-LOC110662539;gene-LOC110638510;gene-LOC110642107;gene-LOC110646809
GO:0004872	receptor activity	51	4	1.45	0.05664	0.498792537313433	gene-LOC110662539;gene-LOC110638510;gene-LOC110642107;gene-LOC110646809
GO:0038023	signaling receptor activity	51	4	1.45	0.05664	0.498792537313433	gene-LOC110662539;gene-LOC110638510;gene-LOC110642107;gene-LOC110646809
GO:0060089	molecular transducer activity	51	4	1.45	0.05664	0.498792537313433	gene-LOC110662539;gene-LOC110638510;gene-LOC110642107;gene-LOC110646809
GO:0003774	motor activity	97	6	2.76	0.05831	0.498792537313433	gene-LOC110634965;gene-LOC110655486;gene-LOC110655893;gene-LOC110672918;gene-LOC110640549;gene-LOC110644508
GO:0003887	DNA-directed DNA polymerase activity	14	2	0.4	0.05863	0.498792537313433	gene-LOC110654153;gene-LOC110658371
GO:0008061	chitin binding	14	2	0.4	0.05863	0.498792537313433	gene-LOC110661530;gene-LOC110647335
GO:0008519	ammonium transmembrane transporter activ...	14	2	0.4	0.05863	0.498792537313433	gene-LOC110657054;gene-LOC110657521
GO:0016829	lyase activity	206	10	5.86	0.07041	0.585034782608696	gene-LOC110670854;gene-LOC110656032;gene-LOC110660904;gene-LOC110665380;gene-LOC110667615;gene-LOC110638482;gene-LOC110638855;gene-LOC110642052;gene-LOC110646249;gene-LOC110648843
GO:0042623	ATPase activity, coupled	102	6	2.9	0.07082	0.585034782608696	gene-LOC110642964;gene-LOC110654397;gene-LOC110656821;gene-LOC110666249;gene-LOC110639026;gene-LOC110639474
GO:0016747	transferase activity, transferring acyl ...	185	9	5.26	0.08238	0.655578082191781	gene-LOC110660586;gene-LOC110653537;gene-LOC110657043;gene-LOC110661205;gene-LOC110667220;gene-LOC110638310;gene-LOC110639547;gene-LOC110640948;gene-LOC110642058
GO:0034061	DNA polymerase activity	17	2	0.48	0.0829	0.655578082191781	gene-LOC110654153;gene-LOC110658371
GO:0071949	FAD binding	17	2	0.48	0.0829	0.655578082191781	gene-LOC110655700;gene-LOC110634440
GO:0016746	transferase activity, transferring acyl ...	241	11	6.86	0.08396	0.655578082191781	gene-LOC110660586;gene-LOC110653537;gene-LOC110657043;gene-LOC110661205;gene-LOC110662363;gene-LOC110665281;gene-LOC110667220;gene-LOC110638310;gene-LOC110639547;gene-LOC110640948;gene-LOC110642058
GO:0016209	antioxidant activity	162	8	4.61	0.09167	0.705888	gene-LOC110660630;gene-LOC110660980;gene-LOC110663821;gene-LOC110670691;gene-LOC110638723;gene-LOC110645836;gene-LOC110652184;gene-LOC110652185
GO:0008374	O-acyltransferase activity	38	3	1.08	0.09288	0.705888	gene-LOC110660586;gene-LOC110657043;gene-LOC110661205
GO:0016160	amylase activity	19	2	0.54	0.10048	0.7536	gene-LOC110632202;gene-LOC110646248
GO:0016836	hydro-lyase activity	40	3	1.14	0.10446	0.773275324675325	gene-LOC110660904;gene-LOC110638855;gene-LOC110648843
GO:0046906	tetrapyrrole binding	522	20	14.85	0.10959	0.781042	gene-HebrCp068;gene-LOC110660630;gene-LOC110655445;gene-LOC110657579;gene-LOC110660980;gene-LOC110662071;gene-LOC110662303;gene-LOC110670691;gene-LOC110671049;gene-LOC110671277;gene-LOC110632257;gene-LOC110636791;gene-LOC110638723;gene-LOC110640195;gene-LOC110643423;gene-LOC110644424;gene-LOC110645836;gene-LOC110648249;gene-LOC110652184;gene-LOC110652185
GO:0061630	ubiquitin protein ligase activity	20	2	0.57	0.10962	0.781042	gene-LOC110635180;gene-LOC110636933
GO:0061659	ubiquitin-like protein ligase activity	20	2	0.57	0.10962	0.781042	gene-LOC110635180;gene-LOC110636933
GO:0050662	coenzyme binding	284	12	8.08	0.11256	0.792088888888889	gene-LOC110672348;gene-LOC110672727;gene-LOC110655634;gene-LOC110655700;gene-LOC110655802;gene-LOC110659354;gene-LOC110663359;gene-LOC110634440;gene-LOC110634579;gene-LOC110638667;gene-LOC110645289;gene-LOC110650044
GO:0017111	nucleoside-triphosphatase activity	568	21	16.16	0.13346	0.922781927710843	gene-LOC110634965;gene-LOC110642964;gene-LOC110654397;gene-LOC110655486;gene-LOC110655893;gene-LOC110656821;gene-LOC110658659;gene-LOC110662636;gene-LOC110666249;gene-LOC110672918;gene-LOC110631806;gene-LOC110639026;gene-LOC110639474;gene-LOC110640549;gene-LOC110640659;gene-LOC110644296;gene-LOC110644508;gene-LOC110646768;gene-LOC110647965;gene-LOC110650153;gene-LOC110650192
GO:0003830	beta-1,4-mannosylglycoprotein 4-beta-N-a...	5	1	0.14	0.13437	0.922781927710843	gene-LOC110639534
GO:0015238	drug transmembrane transporter activity	97	5	2.76	0.14266	0.944063	gene-LOC110655794;gene-LOC110655825;gene-LOC110633831;gene-LOC110641581;gene-LOC110643694
GO:0090484	drug transporter activity	97	5	2.76	0.14266	0.944063	gene-LOC110655794;gene-LOC110655825;gene-LOC110633831;gene-LOC110641581;gene-LOC110643694
GO:0004601	peroxidase activity	153	7	4.35	0.14658	0.944063	gene-LOC110660630;gene-LOC110660980;gene-LOC110670691;gene-LOC110638723;gene-LOC110645836;gene-LOC110652184;gene-LOC110652185
GO:0020037	heme binding	518	19	14.73	0.15548	0.944063	gene-LOC110660630;gene-LOC110655445;gene-LOC110657579;gene-LOC110660980;gene-LOC110662071;gene-LOC110662303;gene-LOC110670691;gene-LOC110671049;gene-LOC110671277;gene-LOC110632257;gene-LOC110636791;gene-LOC110638723;gene-LOC110640195;gene-LOC110643423;gene-LOC110644424;gene-LOC110645836;gene-LOC110648249;gene-LOC110652184;gene-LOC110652185
GO:0016684	oxidoreductase activity, acting on perox...	156	7	4.44	0.15718	0.944063	gene-LOC110660630;gene-LOC110660980;gene-LOC110670691;gene-LOC110638723;gene-LOC110645836;gene-LOC110652184;gene-LOC110652185
GO:0004860	protein kinase inhibitor activity	6	1	0.17	0.159	0.944063	gene-LOC110664405
GO:0004861	cyclin-dependent protein serine/threonin...	6	1	0.17	0.159	0.944063	gene-LOC110664405
GO:0008199	ferric iron binding	6	1	0.17	0.159	0.944063	gene-LOC110645561
GO:0009001	serine O-acetyltransferase activity	6	1	0.17	0.159	0.944063	gene-LOC110660586
GO:0016412	serine O-acyltransferase activity	6	1	0.17	0.159	0.944063	gene-LOC110660586
GO:0016413	O-acetyltransferase activity	6	1	0.17	0.159	0.944063	gene-LOC110660586
GO:0019210	kinase inhibitor activity	6	1	0.17	0.159	0.944063	gene-LOC110664405
GO:0030291	protein serine/threonine kinase inhibito...	6	1	0.17	0.159	0.944063	gene-LOC110664405
GO:0048037	cofactor binding	397	15	11.29	0.16228	0.952074489795918	gene-LOC110672348;gene-LOC110672727;gene-LOC110655634;gene-LOC110655700;gene-LOC110655802;gene-LOC110656120;gene-LOC110658877;gene-LOC110659354;gene-LOC110663359;gene-LOC110634440;gene-LOC110634579;gene-LOC110638667;gene-LOC110642586;gene-LOC110645289;gene-LOC110650044
GO:0046914	transition metal ion binding	1133	38	32.23	0.16369	0.952074489795918	gene-LOC110670331;gene-LOC110670815;gene-LOC110653675;gene-LOC110653740;gene-LOC110654153;gene-LOC110655445;gene-LOC110657579;gene-LOC110658181;gene-LOC110658877;gene-LOC110660904;gene-LOC110661183;gene-LOC110661368;gene-LOC110662071;gene-LOC110662303;gene-LOC110668030;gene-LOC110669878;gene-LOC110671049;gene-LOC110671277;gene-LOC110673477;gene-LOC110631753;gene-LOC110632257;gene-LOC110635090;gen…
GO:0008270	zinc ion binding	624	22	17.75	0.1767	1	gene-LOC110670331;gene-LOC110670815;gene-LOC110653675;gene-LOC110653740;gene-LOC110654153;gene-LOC110660904;gene-LOC110661183;gene-LOC110661368;gene-LOC110668030;gene-LOC110669878;gene-LOC110673477;gene-LOC110631753;gene-LOC110635090;gene-LOC110637455;gene-LOC110638855;gene-LOC110642402;gene-LOC110644888;gene-LOC110645200;gene-LOC110646075;gene-LOC110646497;gene-LOC110650305;gene-LOC110650697
GO:0016462	pyrophosphatase activity	595	21	16.92	0.18224	1	gene-LOC110634965;gene-LOC110642964;gene-LOC110654397;gene-LOC110655486;gene-LOC110655893;gene-LOC110656821;gene-LOC110658659;gene-LOC110662636;gene-LOC110666249;gene-LOC110672918;gene-LOC110631806;gene-LOC110639026;gene-LOC110639474;gene-LOC110640549;gene-LOC110640659;gene-LOC110644296;gene-LOC110644508;gene-LOC110646768;gene-LOC110647965;gene-LOC110650153;gene-LOC110650192
GO:0004751	ribose-5-phosphate isomerase activity	7	1	0.2	0.18294	1	gene-LOC110644997
GO:0016818	hydrolase activity, acting on acid anhyd...	602	21	17.12	0.19623	1	gene-LOC110634965;gene-LOC110642964;gene-LOC110654397;gene-LOC110655486;gene-LOC110655893;gene-LOC110656821;gene-LOC110658659;gene-LOC110662636;gene-LOC110666249;gene-LOC110672918;gene-LOC110631806;gene-LOC110639026;gene-LOC110639474;gene-LOC110640549;gene-LOC110640659;gene-LOC110644296;gene-LOC110644508;gene-LOC110646768;gene-LOC110647965;gene-LOC110650153;gene-LOC110650192
GO:0016817	hydrolase activity, acting on acid anhyd...	604	21	17.18	0.20032	1	gene-LOC110634965;gene-LOC110642964;gene-LOC110654397;gene-LOC110655486;gene-LOC110655893;gene-LOC110656821;gene-LOC110658659;gene-LOC110662636;gene-LOC110666249;gene-LOC110672918;gene-LOC110631806;gene-LOC110639026;gene-LOC110639474;gene-LOC110640549;gene-LOC110640659;gene-LOC110644296;gene-LOC110644508;gene-LOC110646768;gene-LOC110647965;gene-LOC110650153;gene-LOC110650192
GO:0016538	cyclin-dependent protein serine/threonin...	8	1	0.23	0.20619	1	gene-LOC110664405
GO:0016742	hydroxymethyl-, formyl- and related tran...	8	1	0.23	0.20619	1	gene-LOC110666049
GO:0016740	transferase activity	3406	104	96.88	0.21972	1	gene-LOC110656809;gene-LOC110660586;gene-LOC110664236;gene-LOC110669030;gene-LOC110632834;gene-LOC110635180;gene-LOC110637577;gene-LOC110638853;gene-LOC110640332;gene-LOC110642262;gene-LOC110643036;gene-LOC110645974;gene-LOC110645984;gene-LOC110646004;gene-LOC110646350;gene-LOC110646360;gene-LOC110648257;gene-LOC110648266;gene-LOC110653537;gene-LOC110653745;gene-LOC110654153;gene-LOC110655227;gen…
GO:0022804	active transmembrane transporter activit...	235	9	6.68	0.22718	1	gene-LOC110642964;gene-LOC110655794;gene-LOC110655825;gene-LOC110666249;gene-LOC110633831;gene-LOC110639474;gene-LOC110640697;gene-LOC110641581;gene-LOC110643694
GO:0016701	oxidoreductase activity, acting on singl...	58	3	1.65	0.22805	1	gene-LOC110671525;gene-LOC110671505;gene-LOC110672115
GO:0004356	glutamate-ammonia ligase activity	9	1	0.26	0.22878	1	gene-LOC110640854
GO:0004556	alpha-amylase activity	9	1	0.26	0.22878	1	gene-LOC110646248
GO:0016211	ammonia ligase activity	9	1	0.26	0.22878	1	gene-LOC110640854
GO:0016872	intramolecular lyase activity	9	1	0.26	0.22878	1	gene-LOC110671455
GO:0016880	acid-ammonia (or amide) ligase activity	9	1	0.26	0.22878	1	gene-LOC110640854
GO:0046872	metal ion binding	1784	56	50.75	0.23349	1	gene-LOC110669847;gene-LOC110670331;gene-LOC110670815;gene-LOC110643036;gene-LOC110651534;gene-LOC110653370;gene-LOC110653638;gene-LOC110653675;gene-LOC110653740;gene-LOC110654153;gene-LOC110655445;gene-LOC110656470;gene-LOC110657579;gene-LOC110658181;gene-LOC110658423;gene-LOC110658877;gene-LOC110659753;gene-LOC110660904;gene-LOC110661183;gene-LOC110661368;gene-LOC110662071;gene-LOC110662303;gen…
GO:0043169	cation binding	1790	56	50.92	0.24158	1	gene-LOC110669847;gene-LOC110670331;gene-LOC110670815;gene-LOC110643036;gene-LOC110651534;gene-LOC110653370;gene-LOC110653638;gene-LOC110653675;gene-LOC110653740;gene-LOC110654153;gene-LOC110655445;gene-LOC110656470;gene-LOC110657579;gene-LOC110658181;gene-LOC110658423;gene-LOC110658877;gene-LOC110659753;gene-LOC110660904;gene-LOC110661183;gene-LOC110661368;gene-LOC110662071;gene-LOC110662303;gen…
GO:0005524	ATP binding	2101	65	59.76	0.24947	1	gene-LOC110656809;gene-LOC110634965;gene-LOC110640332;gene-LOC110642262;gene-LOC110643036;gene-LOC110653745;gene-LOC110654349;gene-LOC110654371;gene-LOC110654397;gene-LOC110655486;gene-LOC110655792;gene-LOC110655893;gene-LOC110655895;gene-LOC110656144;gene-LOC110656821;gene-LOC110657018;gene-LOC110657304;gene-LOC110657421;gene-LOC110658659;gene-LOC110659940;gene-LOC110660184;gene-LOC110662636;gen…
GO:0004003	ATP-dependent DNA helicase activity	10	1	0.28	0.25073	1	gene-LOC110654397
GO:0005102	receptor binding	10	1	0.28	0.25073	1	gene-LOC110664690
GO:0008083	growth factor activity	10	1	0.28	0.25073	1	gene-LOC110664690
GO:0016161	beta-amylase activity	10	1	0.28	0.25073	1	gene-LOC110632202
GO:0019900	kinase binding	10	1	0.28	0.25073	1	gene-LOC110663297
GO:0019901	protein kinase binding	10	1	0.28	0.25073	1	gene-LOC110663297
GO:0030545	receptor regulator activity	10	1	0.28	0.25073	1	gene-LOC110664690
GO:0031683	G-protein beta/gamma-subunit complex bin...	10	1	0.28	0.25073	1	gene-LOC110650153
GO:0032403	protein complex binding	10	1	0.28	0.25073	1	gene-LOC110650153
GO:0048018	receptor ligand activity	10	1	0.28	0.25073	1	gene-LOC110664690
GO:0015291	secondary active transmembrane transport...	150	6	4.27	0.25544	1	gene-LOC110655794;gene-LOC110655825;gene-LOC110633831;gene-LOC110640697;gene-LOC110641581;gene-LOC110643694
GO:0016853	isomerase activity	151	6	4.3	0.26023	1	gene-LOC110656821;gene-LOC110671455;gene-LOC110639026;gene-LOC110639743;gene-LOC110640550;gene-LOC110644997
GO:0016157	sucrose synthase activity	11	1	0.31	0.27205	1	gene-LOC110636212
GO:0046912	transferase activity, transferring acyl ...	11	1	0.31	0.27205	1	gene-LOC110665281
GO:0005506	iron ion binding	408	14	11.61	0.27362	1	gene-LOC110655445;gene-LOC110657579;gene-LOC110658181;gene-LOC110662071;gene-LOC110662303;gene-LOC110671049;gene-LOC110671277;gene-LOC110632257;gene-LOC110636791;gene-LOC110640195;gene-LOC110643423;gene-LOC110644424;gene-LOC110645561;gene-LOC110648249
GO:0016779	nucleotidyltransferase activity	124	5	3.53	0.27799	1	gene-LOC110654153;gene-LOC110655227;gene-LOC110657780;gene-LOC110658371;gene-LOC110638128
GO:0019207	kinase regulator activity	12	1	0.34	0.29277	1	gene-LOC110664405
GO:0019887	protein kinase regulator activity	12	1	0.34	0.29277	1	gene-LOC110664405
GO:0005088	Ras guanyl-nucleotide exchange factor ac...	13	1	0.37	0.31291	1	gene-LOC110645942
GO:0005089	Rho guanyl-nucleotide exchange factor ac...	13	1	0.37	0.31291	1	gene-LOC110645942
GO:0008026	ATP-dependent helicase activity	13	1	0.37	0.31291	1	gene-LOC110654397
GO:0016679	oxidoreductase activity, acting on diphe...	13	1	0.37	0.31291	1	gene-LOC110656423
GO:0017048	Rho GTPase binding	13	1	0.37	0.31291	1	gene-LOC110645942
GO:0070035	purine NTP-dependent helicase activity	13	1	0.37	0.31291	1	gene-LOC110654397
GO:0004650	polygalacturonase activity	71	3	2.02	0.32867	1	gene-LOC110669290;gene-LOC110653412;gene-LOC110644299
GO:0016835	carbon-oxygen lyase activity	102	4	2.9	0.33025	1	gene-LOC110660904;gene-LOC110638855;gene-LOC110646249;gene-LOC110648843
GO:0016868	intramolecular transferase activity, pho...	14	1	0.4	0.33247	1	gene-LOC110639743
GO:0016717	oxidoreductase activity, acting on paire...	15	1	0.43	0.35147	1	gene-LOC110648982
GO:0004674	protein serine/threonine kinase activity	107	4	3.04	0.36267	1	gene-LOC110640332;gene-LOC110672663;gene-LOC110673594;gene-LOC110634096
GO:0016820	hydrolase activity, acting on acid anhyd...	76	3	2.16	0.36773	1	gene-LOC110642964;gene-LOC110666249;gene-LOC110639474
GO:0042626	ATPase activity, coupled to transmembran...	76	3	2.16	0.36773	1	gene-LOC110642964;gene-LOC110666249;gene-LOC110639474
GO:0043492	ATPase activity, coupled to movement of ...	76	3	2.16	0.36773	1	gene-LOC110642964;gene-LOC110666249;gene-LOC110639474
GO:0004497	monooxygenase activity	48	2	1.37	0.39815	1	gene-LOC110671525;gene-LOC110671505
GO:0016705	oxidoreductase activity, acting on paire...	417	13	11.86	0.40769	1	gene-LOC110655445;gene-LOC110657579;gene-LOC110662071;gene-LOC110662303;gene-LOC110671049;gene-LOC110671277;gene-LOC110632257;gene-LOC110636791;gene-LOC110640195;gene-LOC110643423;gene-LOC110644424;gene-LOC110648249;gene-LOC110648982
GO:0003779	actin binding	50	2	1.42	0.41812	1	gene-LOC110664783;gene-LOC110671556
GO:0016831	carboxy-lyase activity	50	2	1.42	0.41812	1	gene-LOC110670854;gene-LOC110656032
GO:0050661	NADP binding	50	2	1.42	0.41812	1	gene-LOC110655802;gene-LOC110645289
GO:0015297	antiporter activity	149	5	4.24	0.41845	1	gene-LOC110655794;gene-LOC110655825;gene-LOC110633831;gene-LOC110641581;gene-LOC110643694
GO:0003678	DNA helicase activity	19	1	0.54	0.42224	1	gene-LOC110654397
GO:0016407	acetyltransferase activity	19	1	0.54	0.42224	1	gene-LOC110660586
GO:0140103	catalytic activity, acting on a glycopro...	19	1	0.54	0.42224	1	gene-LOC110639534
GO:0050660	flavin adenine dinucleotide binding	117	4	3.33	0.42713	1	gene-LOC110655700;gene-LOC110663359;gene-LOC110634440;gene-LOC110634579
GO:0015399	primary active transmembrane transporter...	85	3	2.42	0.43677	1	gene-LOC110642964;gene-LOC110666249;gene-LOC110639474
GO:0015405	P-P-bond-hydrolysis-driven transmembrane...	85	3	2.42	0.43677	1	gene-LOC110642964;gene-LOC110666249;gene-LOC110639474
GO:0015116	sulfate transmembrane transporter activi...	20	1	0.57	0.43869	1	gene-LOC110664928
GO:1901682	sulfur compound transmembrane transporte...	20	1	0.57	0.43869	1	gene-LOC110664928
GO:0008408	3'-5' exonuclease activity	21	1	0.6	0.45468	1	gene-LOC110641831
GO:0016861	intramolecular oxidoreductase activity, ...	21	1	0.6	0.45468	1	gene-LOC110644997
GO:0051287	NAD binding	55	2	1.56	0.46648	1	gene-LOC110659354;gene-LOC110638667
GO:0004568	chitinase activity	22	1	0.63	0.47021	1	gene-LOC110661530
GO:0005085	guanyl-nucleotide exchange factor activi...	22	1	0.63	0.47021	1	gene-LOC110645942
GO:0051087	chaperone binding	22	1	0.63	0.47021	1	gene-LOC110641188
GO:0015035	protein disulfide oxidoreductase activit...	57	2	1.62	0.48515	1	gene-LOC110634565;gene-LOC110637029
GO:0015036	disulfide oxidoreductase activity	57	2	1.62	0.48515	1	gene-LOC110634565;gene-LOC110637029
GO:0032559	adenyl ribonucleotide binding	2582	74	73.44	0.49161	1	gene-LOC110656809;gene-LOC110634965;gene-LOC110640332;gene-LOC110642262;gene-LOC110643036;gene-LOC110645382;gene-LOC110653745;gene-LOC110654349;gene-LOC110654371;gene-LOC110654397;gene-LOC110655486;gene-LOC110655792;gene-LOC110655863;gene-LOC110655893;gene-LOC110655895;gene-LOC110656144;gene-LOC110656821;gene-LOC110657018;gene-LOC110657304;gene-LOC110657421;gene-LOC110657452;gene-LOC110658659;gen…
GO:0140101	catalytic activity, acting on a tRNA	93	3	2.65	0.49566	1	gene-LOC110655802;gene-LOC110639856;gene-LOC110645289
GO:0016860	intramolecular oxidoreductase activity	24	1	0.68	0.49996	1	gene-LOC110644997
GO:0030554	adenyl nucleotide binding	2588	74	73.61	0.50042	1	gene-LOC110656809;gene-LOC110634965;gene-LOC110640332;gene-LOC110642262;gene-LOC110643036;gene-LOC110645382;gene-LOC110653745;gene-LOC110654349;gene-LOC110654371;gene-LOC110654397;gene-LOC110655486;gene-LOC110655792;gene-LOC110655863;gene-LOC110655893;gene-LOC110655895;gene-LOC110656144;gene-LOC110656821;gene-LOC110657018;gene-LOC110657304;gene-LOC110657421;gene-LOC110657452;gene-LOC110658659;gen…
GO:0046983	protein dimerization activity	446	13	12.69	0.5042	1	gene-LOC110656334;gene-LOC110660962;gene-LOC110661118;gene-LOC110661936;gene-LOC110637846;gene-LOC110643693;gene-LOC110644841;gene-LOC110646008;gene-LOC110648474;gene-LOC110650424;gene-LOC110650958;gene-LOC110652470;gene-LOC110652595
GO:0035251	UDP-glucosyltransferase activity	61	2	1.74	0.52125	1	gene-LOC110633249;gene-LOC110636212
GO:0004527	exonuclease activity	27	1	0.77	0.54149	1	gene-LOC110641831
GO:0016874	ligase activity	65	2	1.85	0.55561	1	gene-LOC110659585;gene-LOC110640854
GO:0035639	purine ribonucleoside triphosphate bindi...	2381	67	67.73	0.5594	1	gene-LOC110656809;gene-LOC110634965;gene-LOC110640332;gene-LOC110642262;gene-LOC110643036;gene-LOC110653745;gene-LOC110654349;gene-LOC110654371;gene-LOC110654397;gene-LOC110655486;gene-LOC110655792;gene-LOC110655893;gene-LOC110655895;gene-LOC110656144;gene-LOC110656821;gene-LOC110657018;gene-LOC110657304;gene-LOC110657421;gene-LOC110658659;gene-LOC110659940;gene-LOC110660184;gene-LOC110662636;gen…
GO:0015079	potassium ion transmembrane transporter ...	29	1	0.82	0.56725	1	gene-LOC110660922
GO:0044877	macromolecular complex binding	29	1	0.82	0.56725	1	gene-LOC110650153
GO:0009055	electron transfer activity	177	5	5.03	0.56917	1	gene-LOC110634565;gene-LOC110653889;gene-LOC110669703;gene-LOC110637029;gene-LOC110640640
GO:0003682	chromatin binding	31	1	0.88	0.59156	1	gene-LOC110633709
GO:0019899	enzyme binding	72	2	2.05	0.61144	1	gene-LOC110663297;gene-LOC110645942
GO:0000166	nucleotide binding	3092	86	87.95	0.61198	1	gene-LOC110656809;gene-LOC110634965;gene-LOC110640332;gene-LOC110642262;gene-LOC110643036;gene-LOC110645382;gene-LOC110653745;gene-LOC110654153;gene-LOC110654349;gene-LOC110654371;gene-LOC110654397;gene-LOC110655486;gene-LOC110655700;gene-LOC110655792;gene-LOC110655802;gene-LOC110655863;gene-LOC110655893;gene-LOC110655895;gene-LOC110656144;gene-LOC110656821;gene-LOC110657018;gene-LOC110657304;gen…
GO:1901265	nucleoside phosphate binding	3092	86	87.95	0.61198	1	gene-LOC110656809;gene-LOC110634965;gene-LOC110640332;gene-LOC110642262;gene-LOC110643036;gene-LOC110645382;gene-LOC110653745;gene-LOC110654153;gene-LOC110654349;gene-LOC110654371;gene-LOC110654397;gene-LOC110655486;gene-LOC110655700;gene-LOC110655792;gene-LOC110655802;gene-LOC110655863;gene-LOC110655893;gene-LOC110655895;gene-LOC110656144;gene-LOC110656821;gene-LOC110657018;gene-LOC110657304;gen…
GO:0008378	galactosyltransferase activity	33	1	0.94	0.61451	1	gene-LOC110665550
GO:0016866	intramolecular transferase activity	33	1	0.94	0.61451	1	gene-LOC110639743
GO:0016667	oxidoreductase activity, acting on a sul...	73	2	2.08	0.61897	1	gene-LOC110634565;gene-LOC110637029
GO:0043167	ion binding	4845	135	137.81	0.63206	1	gene-LOC110656809;gene-LOC110669847;gene-LOC110670331;gene-LOC110670815;gene-LOC110634965;gene-LOC110640332;gene-LOC110642262;gene-LOC110643036;gene-LOC110645382;gene-LOC110651534;gene-LOC110653370;gene-LOC110653638;gene-LOC110653675;gene-LOC110653740;gene-LOC110653745;gene-LOC110654153;gene-LOC110654349;gene-LOC110654371;gene-LOC110654397;gene-LOC110655445;gene-LOC110655486;gene-LOC110655700;gen…
GO:0008194	UDP-glycosyltransferase activity	114	3	3.24	0.63352	1	gene-LOC110633249;gene-LOC110636212;gene-LOC110639534
GO:0004672	protein kinase activity	1902	52	54.1	0.64322	1	gene-LOC110656809;gene-LOC110632834;gene-LOC110637577;gene-LOC110640332;gene-LOC110642262;gene-LOC110643036;gene-LOC110653745;gene-LOC110655792;gene-LOC110655895;gene-LOC110656144;gene-LOC110657421;gene-LOC110659940;gene-LOC110660040;gene-LOC110660184;gene-LOC110662539;gene-LOC110663210;gene-LOC110664258;gene-LOC110664259;gene-LOC110665736;gene-LOC110668077;gene-LOC110668445;gene-LOC110669014;gen…
GO:0016879	ligase activity, forming carbon-nitrogen...	37	1	1.05	0.65662	1	gene-LOC110640854
GO:0017016	Ras GTPase binding	37	1	1.05	0.65662	1	gene-LOC110645942
GO:0031267	small GTPase binding	37	1	1.05	0.65662	1	gene-LOC110645942
GO:0005216	ion channel activity	79	2	2.25	0.66177	1	gene-LOC110649926;gene-LOC110666186
GO:0022838	substrate-specific channel activity	79	2	2.25	0.66177	1	gene-LOC110649926;gene-LOC110666186
GO:0015103	inorganic anion transmembrane transporte...	39	1	1.11	0.67593	1	gene-LOC110664928
GO:0016759	cellulose synthase activity	39	1	1.11	0.67593	1	gene-LOC110633249
GO:0016760	cellulose synthase (UDP-forming) activit...	39	1	1.11	0.67593	1	gene-LOC110633249
GO:0003743	translation initiation factor activity	40	1	1.14	0.68517	1	gene-LOC110633184
GO:0005507	copper ion binding	83	2	2.36	0.6881	1	gene-LOC110658877;gene-LOC110642586
GO:0036094	small molecule binding	3193	87	90.82	0.69361	1	gene-LOC110656809;gene-LOC110634965;gene-LOC110640332;gene-LOC110642262;gene-LOC110643036;gene-LOC110645382;gene-LOC110653745;gene-LOC110654153;gene-LOC110654349;gene-LOC110654371;gene-LOC110654397;gene-LOC110655486;gene-LOC110655700;gene-LOC110655792;gene-LOC110655802;gene-LOC110655863;gene-LOC110655893;gene-LOC110655895;gene-LOC110656120;gene-LOC110656144;gene-LOC110656821;gene-LOC110657018;gen…
GO:0003755	peptidyl-prolyl cis-trans isomerase acti...	41	1	1.17	0.69414	1	gene-LOC110640550
GO:0016859	cis-trans isomerase activity	41	1	1.17	0.69414	1	gene-LOC110640550
GO:0016614	oxidoreductase activity, acting on CH-OH...	126	3	3.58	0.6996	1	gene-LOC110659354;gene-LOC110663359;gene-LOC110638667
GO:0016787	hydrolase activity	2410	65	68.55	0.70131	1	gene-LOC110664916;gene-LOC110669290;gene-LOC110670989;gene-LOC110634965;gene-LOC110641360;gene-LOC110642964;gene-LOC110645974;gene-LOC110645984;gene-LOC110646004;gene-LOC110646350;gene-LOC110646360;gene-LOC110653412;gene-LOC110654371;gene-LOC110654397;gene-LOC110655086;gene-LOC110655486;gene-LOC110655893;gene-LOC110656008;gene-LOC110656821;gene-LOC110658659;gene-LOC110659910;gene-LOC110661461;gen…
GO:0008509	anion transmembrane transporter activity	42	1	1.19	0.70287	1	gene-LOC110664928
GO:0004842	ubiquitin-protein transferase activity	128	3	3.64	0.70968	1	gene-LOC110635180;gene-LOC110670222;gene-LOC110636933
GO:0019787	ubiquitin-like protein transferase activ...	128	3	3.64	0.70968	1	gene-LOC110635180;gene-LOC110670222;gene-LOC110636933
GO:0016702	oxidoreductase activity, acting on singl...	44	1	1.25	0.71957	1	gene-LOC110672115
GO:0051213	dioxygenase activity	44	1	1.25	0.71957	1	gene-LOC110672115
GO:0097367	carbohydrate derivative binding	2895	78	82.35	0.72266	1	gene-LOC110656809;gene-LOC110634965;gene-LOC110640332;gene-LOC110642262;gene-LOC110643036;gene-LOC110645382;gene-LOC110653745;gene-LOC110654349;gene-LOC110654371;gene-LOC110654397;gene-LOC110655486;gene-LOC110655792;gene-LOC110655863;gene-LOC110655893;gene-LOC110655895;gene-LOC110656144;gene-LOC110656821;gene-LOC110657018;gene-LOC110657304;gene-LOC110657421;gene-LOC110657452;gene-LOC110658659;gen…
GO:0003899	DNA-directed 5'-3' RNA polymerase activi...	45	1	1.28	0.72757	1	gene-LOC110638128
GO:0016765	transferase activity, transferring alkyl...	46	1	1.31	0.73534	1	gene-LOC110649413
GO:0051020	GTPase binding	46	1	1.31	0.73534	1	gene-LOC110645942
GO:0008289	lipid binding	92	2	2.62	0.74119	1	gene-LOC110635416;gene-LOC110649637
GO:0045735	nutrient reservoir activity	92	2	2.62	0.74119	1	gene-LOC110663126;gene-LOC110669171
GO:0008375	acetylglucosaminyltransferase activity	47	1	1.34	0.74289	1	gene-LOC110639534
GO:0017076	purine nucleotide binding	2878	77	81.86	0.74443	1	gene-LOC110656809;gene-LOC110634965;gene-LOC110640332;gene-LOC110642262;gene-LOC110643036;gene-LOC110645382;gene-LOC110653745;gene-LOC110654349;gene-LOC110654371;gene-LOC110654397;gene-LOC110655486;gene-LOC110655792;gene-LOC110655863;gene-LOC110655893;gene-LOC110655895;gene-LOC110656144;gene-LOC110656821;gene-LOC110657018;gene-LOC110657304;gene-LOC110657421;gene-LOC110657452;gene-LOC110658659;gen…
GO:0015077	monovalent inorganic cation transmembran...	136	3	3.87	0.74743	1	gene-LOC110642964;gene-LOC110660922;gene-LOC110639474
GO:0005543	phospholipid binding	48	1	1.37	0.75023	1	gene-LOC110649637
GO:0004857	enzyme inhibitor activity	138	3	3.93	0.75623	1	gene-LOC110664405;gene-LOC110631809;gene-LOC110631796
GO:0015075	ion transmembrane transporter activity	342	8	9.73	0.76098	1	gene-LOC110642964;gene-LOC110649926;gene-LOC110657054;gene-LOC110657521;gene-LOC110660922;gene-LOC110664928;gene-LOC110666186;gene-LOC110639474
GO:0032555	purine ribonucleotide binding	2862	76	81.41	0.76649	1	gene-LOC110656809;gene-LOC110634965;gene-LOC110640332;gene-LOC110642262;gene-LOC110643036;gene-LOC110645382;gene-LOC110653745;gene-LOC110654349;gene-LOC110654371;gene-LOC110654397;gene-LOC110655486;gene-LOC110655792;gene-LOC110655863;gene-LOC110655893;gene-LOC110655895;gene-LOC110656144;gene-LOC110656821;gene-LOC110657018;gene-LOC110657304;gene-LOC110657421;gene-LOC110657452;gene-LOC110658659;gen…
GO:0005215	transporter activity	844	21	24.01	0.7682	1	gene-LOC110642964;gene-LOC110648005;gene-LOC110649238;gene-LOC110649926;gene-LOC110655794;gene-LOC110655825;gene-LOC110657054;gene-LOC110657521;gene-LOC110660922;gene-LOC110663364;gene-LOC110664928;gene-LOC110666186;gene-LOC110666249;gene-LOC110633831;gene-LOC110633846;gene-LOC110639474;gene-LOC110640697;gene-LOC110641581;gene-LOC110643694;gene-LOC110645826;gene-LOC110649463
GO:0016772	transferase activity, transferring phosp...	2174	57	61.84	0.76845	1	gene-LOC110656809;gene-LOC110632834;gene-LOC110637577;gene-LOC110640332;gene-LOC110642262;gene-LOC110643036;gene-LOC110653745;gene-LOC110654153;gene-LOC110655227;gene-LOC110655792;gene-LOC110655895;gene-LOC110656144;gene-LOC110657421;gene-LOC110657780;gene-LOC110658371;gene-LOC110659940;gene-LOC110660040;gene-LOC110660184;gene-LOC110662539;gene-LOC110663210;gene-LOC110664258;gene-LOC110664259;gen…
GO:0016773	phosphotransferase activity, alcohol gro...	1992	52	56.66	0.7691	1	gene-LOC110656809;gene-LOC110632834;gene-LOC110637577;gene-LOC110640332;gene-LOC110642262;gene-LOC110643036;gene-LOC110653745;gene-LOC110655792;gene-LOC110655895;gene-LOC110656144;gene-LOC110657421;gene-LOC110659940;gene-LOC110660040;gene-LOC110660184;gene-LOC110662539;gene-LOC110663210;gene-LOC110664258;gene-LOC110664259;gene-LOC110665736;gene-LOC110668077;gene-LOC110668445;gene-LOC110669014;gen…
GO:0052689	carboxylic ester hydrolase activity	99	2	2.82	0.77697	1	gene-LOC110655086;gene-LOC110632586
GO:0016301	kinase activity	1999	52	56.86	0.77762	1	gene-LOC110656809;gene-LOC110632834;gene-LOC110637577;gene-LOC110640332;gene-LOC110642262;gene-LOC110643036;gene-LOC110653745;gene-LOC110655792;gene-LOC110655895;gene-LOC110656144;gene-LOC110657421;gene-LOC110659940;gene-LOC110660040;gene-LOC110660184;gene-LOC110662539;gene-LOC110663210;gene-LOC110664258;gene-LOC110664259;gene-LOC110665736;gene-LOC110668077;gene-LOC110668445;gene-LOC110669014;gen…
GO:0032553	ribonucleotide binding	2878	76	81.86	0.78325	1	gene-LOC110656809;gene-LOC110634965;gene-LOC110640332;gene-LOC110642262;gene-LOC110643036;gene-LOC110645382;gene-LOC110653745;gene-LOC110654349;gene-LOC110654371;gene-LOC110654397;gene-LOC110655486;gene-LOC110655792;gene-LOC110655863;gene-LOC110655893;gene-LOC110655895;gene-LOC110656144;gene-LOC110656821;gene-LOC110657018;gene-LOC110657304;gene-LOC110657421;gene-LOC110657452;gene-LOC110658659;gen…
GO:0004386	helicase activity	53	1	1.51	0.78389	1	gene-LOC110654397
GO:0008324	cation transmembrane transporter activit...	231	5	6.57	0.79017	1	gene-LOC110642964;gene-LOC110657054;gene-LOC110657521;gene-LOC110660922;gene-LOC110639474
GO:0034062	5'-3' RNA polymerase activity	55	1	1.56	0.79605	1	gene-LOC110638128
GO:0097747	RNA polymerase activity	55	1	1.56	0.79605	1	gene-LOC110638128
GO:0022891	substrate-specific transmembrane transpo...	357	8	10.15	0.80034	1	gene-LOC110642964;gene-LOC110649926;gene-LOC110657054;gene-LOC110657521;gene-LOC110660922;gene-LOC110664928;gene-LOC110666186;gene-LOC110639474
GO:0004185	serine-type carboxypeptidase activity	57	1	1.62	0.80752	1	gene-LOC110659910
GO:0015078	hydrogen ion transmembrane transporter a...	107	2	3.04	0.81251	1	gene-LOC110642964;gene-LOC110639474
GO:0004222	metalloendopeptidase activity	59	1	1.68	0.81836	1	gene-LOC110654371
GO:0016616	oxidoreductase activity, acting on the C...	110	2	3.13	0.82447	1	gene-LOC110659354;gene-LOC110638667
GO:0022857	transmembrane transporter activity	802	19	22.81	0.8257	1	gene-LOC110642964;gene-LOC110648005;gene-LOC110649238;gene-LOC110649926;gene-LOC110655794;gene-LOC110655825;gene-LOC110657054;gene-LOC110657521;gene-LOC110660922;gene-LOC110663364;gene-LOC110664928;gene-LOC110666186;gene-LOC110666249;gene-LOC110633831;gene-LOC110639474;gene-LOC110640697;gene-LOC110641581;gene-LOC110643694;gene-LOC110645826
GO:0004180	carboxypeptidase activity	61	1	1.74	0.82858	1	gene-LOC110659910
GO:0004812	aminoacyl-tRNA ligase activity	63	1	1.79	0.83823	1	gene-LOC110639856
GO:0070008	serine-type exopeptidase activity	63	1	1.79	0.83823	1	gene-LOC110659910
GO:0043168	anion binding	3159	82	89.86	0.84099	1	gene-LOC110656809;gene-LOC110634965;gene-LOC110640332;gene-LOC110642262;gene-LOC110643036;gene-LOC110645382;gene-LOC110653745;gene-LOC110654349;gene-LOC110654371;gene-LOC110654397;gene-LOC110655486;gene-LOC110655700;gene-LOC110655792;gene-LOC110655863;gene-LOC110655893;gene-LOC110655895;gene-LOC110656120;gene-LOC110656144;gene-LOC110656821;gene-LOC110657018;gene-LOC110657304;gene-LOC110657421;gen…
GO:0008135	translation factor activity, RNA binding	65	1	1.85	0.84734	1	gene-LOC110633184
GO:0098772	molecular function regulator	253	5	7.2	0.85014	1	gene-LOC110664405;gene-LOC110664690;gene-LOC110631809;gene-LOC110631796;gene-LOC110645942
GO:0004523	RNA-DNA hybrid ribonuclease activity	166	3	4.72	0.85514	1	gene-LOC110673749;XLOC_025961;XLOC_035816
GO:0004252	serine-type endopeptidase activity	120	2	3.41	0.85956	1	gene-LOC110641360;gene-LOC110638471
GO:0008237	metallopeptidase activity	70	1	1.99	0.86793	1	gene-LOC110654371
GO:0004518	nuclease activity	261	5	7.42	0.86811	1	gene-LOC110673749;gene-LOC110641831;gene-LOC110651019;XLOC_025961;XLOC_035816
GO:0022892	substrate-specific transporter activity	392	8	11.15	0.87299	1	gene-LOC110642964;gene-LOC110649926;gene-LOC110657054;gene-LOC110657521;gene-LOC110660922;gene-LOC110664928;gene-LOC110666186;gene-LOC110639474
GO:0015267	channel activity	128	2	3.64	0.88288	1	gene-LOC110649926;gene-LOC110666186
GO:0022803	passive transmembrane transporter activi...	128	2	3.64	0.88288	1	gene-LOC110649926;gene-LOC110666186
GO:0016891	endoribonuclease activity, producing 5'-...	177	3	5.03	0.88319	1	gene-LOC110673749;XLOC_025961;XLOC_035816
GO:0016893	endonuclease activity, active with eithe...	177	3	5.03	0.88319	1	gene-LOC110673749;XLOC_025961;XLOC_035816
GO:0008238	exopeptidase activity	75	1	2.13	0.88575	1	gene-LOC110659910
GO:0140098	catalytic activity, acting on RNA	363	7	10.33	0.89519	1	gene-LOC110655802;gene-LOC110673749;gene-LOC110638128;gene-LOC110639856;gene-LOC110645289;XLOC_025961;XLOC_035816
GO:0004521	endoribonuclease activity	183	3	5.21	0.89637	1	gene-LOC110673749;XLOC_025961;XLOC_035816
GO:0030599	pectinesterase activity	80	1	2.28	0.90117	1	gene-LOC110655086
GO:0030170	pyridoxal phosphate binding	86	1	2.45	0.91696	1	gene-LOC110656120
GO:0070279	vitamin B6 binding	86	1	2.45	0.91696	1	gene-LOC110656120
GO:0004540	ribonuclease activity	196	3	5.58	0.92043	1	gene-LOC110673749;XLOC_025961;XLOC_035816
GO:0022890	inorganic cation transmembrane transport...	196	3	5.58	0.92043	1	gene-LOC110642964;gene-LOC110660922;gene-LOC110639474
GO:0046873	metal ion transmembrane transporter acti...	89	1	2.53	0.92388	1	gene-LOC110660922
GO:0042578	phosphoric ester hydrolase activity	91	1	2.59	0.92817	1	gene-LOC110664916
GO:0004519	endonuclease activity	201	3	5.72	0.92825	1	gene-LOC110673749;XLOC_025961;XLOC_035816
GO:0043531	ADP binding	481	9	13.68	0.93333	1	gene-LOC110645382;gene-LOC110655863;gene-LOC110657452;gene-LOC110664721;gene-LOC110642630;gene-LOC110643100;gene-LOC110645230;gene-LOC110648952;gene-LOC110648953
GO:0008236	serine-type peptidase activity	211	3	6	0.9418	1	gene-LOC110641360;gene-LOC110659910;gene-LOC110638471
GO:0017171	serine hydrolase activity	211	3	6	0.9418	1	gene-LOC110641360;gene-LOC110659910;gene-LOC110638471
GO:0097159	organic cyclic compound binding	5960	154	169.53	0.94332	1	gene-HebrCp068;gene-LOC110656809;gene-LOC110660630;gene-LOC110672488;gene-LOC110672538;gene-LOC110672689;gene-LOC110634965;gene-LOC110640332;gene-LOC110642262;gene-LOC110643036;gene-LOC110645382;gene-LOC110653745;gene-LOC110654153;gene-LOC110654349;gene-LOC110654371;gene-LOC110654397;gene-LOC110655445;gene-LOC110655486;gene-LOC110655700;gene-LOC110655792;gene-LOC110655802;gene-LOC110655863;gene-L…
GO:1901363	heterocyclic compound binding	5960	154	169.53	0.94332	1	gene-HebrCp068;gene-LOC110656809;gene-LOC110660630;gene-LOC110672488;gene-LOC110672538;gene-LOC110672689;gene-LOC110634965;gene-LOC110640332;gene-LOC110642262;gene-LOC110643036;gene-LOC110645382;gene-LOC110653745;gene-LOC110654153;gene-LOC110654349;gene-LOC110654371;gene-LOC110654397;gene-LOC110655445;gene-LOC110655486;gene-LOC110655700;gene-LOC110655792;gene-LOC110655802;gene-LOC110655863;gene-L…
GO:0019842	vitamin binding	100	1	2.84	0.94469	1	gene-LOC110656120
GO:0005515	protein binding	3270	80	93.01	0.94655	1	gene-LOC110670526;gene-LOC110658800;gene-LOC110668729;gene-LOC110670815;gene-LOC110634965;gene-LOC110645382;gene-LOC110653745;gene-LOC110654040;gene-LOC110655486;gene-LOC110655893;gene-LOC110655895;gene-LOC110656334;gene-LOC110657421;gene-LOC110657883;gene-LOC110658727;gene-LOC110660962;gene-LOC110661118;gene-LOC110661936;gene-LOC110662539;gene-LOC110663076;gene-LOC110663247;gene-LOC110663297;gen…
GO:0030234	enzyme regulator activity	221	3	6.29	0.95295	1	gene-LOC110664405;gene-LOC110631809;gene-LOC110631796
GO:0003676	nucleic acid binding	2430	57	69.12	0.95556	1	gene-LOC110672488;gene-LOC110672538;gene-LOC110672689;gene-LOC110654153;gene-LOC110654397;gene-LOC110656334;gene-LOC110656821;gene-LOC110657018;gene-LOC110657299;gene-LOC110658611;gene-LOC110663779;gene-LOC110663988;gene-LOC110665535;gene-LOC110667797;gene-LOC110668030;gene-LOC110669033;gene-LOC110669878;gene-LOC110670429;gene-LOC110673150;gene-LOC110673749;gene-LOC110631753;gene-LOC110632678;gen…
GO:0003924	GTPase activity	228	3	6.49	0.95953	1	gene-LOC110631806;gene-LOC110640659;gene-LOC110650153
GO:0140096	catalytic activity, acting on a protein	2600	61	73.96	0.96124	1	gene-LOC110656809;gene-LOC110632834;gene-LOC110635180;gene-LOC110637577;gene-LOC110640332;gene-LOC110641360;gene-LOC110642262;gene-LOC110643036;gene-LOC110653745;gene-LOC110654371;gene-LOC110655792;gene-LOC110655895;gene-LOC110656144;gene-LOC110657421;gene-LOC110659910;gene-LOC110659940;gene-LOC110660040;gene-LOC110660184;gene-LOC110662539;gene-LOC110663210;gene-LOC110664258;gene-LOC110664259;gen…
GO:0004175	endopeptidase activity	235	3	6.68	0.96525	1	gene-LOC110641360;gene-LOC110654371;gene-LOC110638471
GO:0005488	binding	9898	263	281.54	0.96834	1	gene-HebrCp068;gene-LOC110670526;gene-LOC110672348;gene-LOC110672727;gene-LOC110656809;gene-LOC110658800;gene-LOC110660630;gene-LOC110668729;gene-LOC110669847;gene-LOC110670331;gene-LOC110670815;gene-LOC110672488;gene-LOC110672538;gene-LOC110672689;gene-LOC110634965;gene-LOC110640332;gene-LOC110642262;gene-LOC110643036;gene-LOC110645382;gene-LOC110651534;gene-LOC110653370;gene-LOC110653638;gene-L…
GO:0016788	hydrolase activity, acting on ester bond...	605	10	17.21	0.97979	1	gene-LOC110664916;gene-LOC110655086;gene-LOC110670646;gene-LOC110673749;gene-LOC110632586;gene-LOC110639498;gene-LOC110641831;gene-LOC110651019;XLOC_025961;XLOC_035816
GO:0016741	transferase activity, transferring one-c...	281	3	7.99	0.98762	1	gene-LOC110666049;gene-LOC110667000;gene-LOC110633709
GO:0019001	guanyl nucleotide binding	291	3	8.28	0.99017	1	gene-LOC110673940;gene-LOC110631806;gene-LOC110650153
GO:0008168	methyltransferase activity	270	2	7.68	0.99651	1	gene-LOC110667000;gene-LOC110633709
GO:0001882	nucleoside binding	281	2	7.99	0.99738	1	gene-LOC110673940;gene-LOC110631806
GO:0001883	purine nucleoside binding	281	2	7.99	0.99738	1	gene-LOC110673940;gene-LOC110631806
GO:0005525	GTP binding	281	2	7.99	0.99738	1	gene-LOC110673940;gene-LOC110631806
GO:0032549	ribonucleoside binding	281	2	7.99	0.99738	1	gene-LOC110673940;gene-LOC110631806
GO:0032550	purine ribonucleoside binding	281	2	7.99	0.99738	1	gene-LOC110673940;gene-LOC110631806
GO:0032561	guanyl ribonucleotide binding	281	2	7.99	0.99738	1	gene-LOC110673940;gene-LOC110631806
GO:0070011	peptidase activity, acting on L-amino ac...	450	4	12.8	0.99902	1	gene-LOC110641360;gene-LOC110654371;gene-LOC110659910;gene-LOC110638471
GO:0008233	peptidase activity	466	4	13.26	0.99933	1	gene-LOC110641360;gene-LOC110654371;gene-LOC110659910;gene-LOC110638471
GO:0003723	RNA binding	383	2	10.89	0.99983	1	gene-LOC110633184;gene-LOC110639856
GO:0003735	structural constituent of ribosome	365	1	10.38	0.99998	1	gene-LOC110655571
GO:0005198	structural molecule activity	388	1	11.04	0.99999	1	gene-LOC110655571
GO:0003674	molecular_function	15996	455	455	1	1	gene-HebrCp068;gene-LOC110656743;gene-LOC110670526;gene-LOC110672348;gene-LOC110672727;gene-LOC110656809;gene-LOC110658800;gene-LOC110660586;gene-LOC110660630;gene-LOC110664236;gene-LOC110664916;gene-LOC110668729;gene-LOC110669030;gene-LOC110669290;gene-LOC110669847;gene-LOC110670331;gene-LOC110670815;gene-LOC110670854;gene-LOC110670989;gene-LOC110672488;gene-LOC110672538;gene-LOC110672689;gene-L…
GO:0000049	tRNA binding	10	0	0.28	1	1
GO:0000062	fatty-acyl-CoA binding	8	0	0.23	1	1
GO:0000287	magnesium ion binding	100	0	2.84	1	1
GO:0000774	adenyl-nucleotide exchange factor activi...	6	0	0.17	1	1
GO:0000988	transcription factor activity, protein b...	39	0	1.11	1	1
GO:0000989	transcription factor activity, transcrip...	39	0	1.11	1	1
GO:0002161	aminoacyl-tRNA editing activity	7	0	0.2	1	1
GO:0003684	damaged DNA binding	15	0	0.43	1	1
GO:0003690	double-stranded DNA binding	77	0	2.19	1	1
GO:0003697	single-stranded DNA binding	17	0	0.48	1	1
GO:0003712	transcription cofactor activity	39	0	1.11	1	1
GO:0003713	transcription coactivator activity	8	0	0.23	1	1
GO:0003714	transcription corepressor activity	7	0	0.2	1	1
GO:0003729	mRNA binding	7	0	0.2	1	1
GO:0003746	translation elongation factor activity	18	0	0.51	1	1
GO:0003747	translation release factor activity	7	0	0.2	1	1
GO:0003843	1,3-beta-D-glucan synthase activity	8	0	0.23	1	1
GO:0003849	3-deoxy-7-phosphoheptulonate synthase ac...	7	0	0.2	1	1
GO:0003854	3-beta-hydroxy-delta5-steroid dehydrogen...	10	0	0.28	1	1
GO:0003855	3-dehydroquinate dehydratase activity	11	0	0.31	1	1
GO:0003857	3-hydroxyacyl-CoA dehydrogenase activity	6	0	0.17	1	1
GO:0003860	3-hydroxyisobutyryl-CoA hydrolase activi...	9	0	0.26	1	1
GO:0003872	6-phosphofructokinase activity	13	0	0.37	1	1
GO:0003883	CTP synthase activity	6	0	0.17	1	1
GO:0003905	alkylbase DNA N-glycosylase activity	14	0	0.4	1	1
GO:0003950	NAD+ ADP-ribosyltransferase activity	8	0	0.23	1	1
GO:0003951	NAD+ kinase activity	5	0	0.14	1	1
GO:0003954	NADH dehydrogenase activity	10	0	0.28	1	1
GO:0003968	RNA-directed 5'-3' RNA polymerase activi...	10	0	0.28	1	1
GO:0003989	acetyl-CoA carboxylase activity	5	0	0.14	1	1
GO:0003993	acid phosphatase activity	20	0	0.57	1	1
GO:0003997	acyl-CoA oxidase activity	8	0	0.23	1	1
GO:0004045	aminoacyl-tRNA hydrolase activity	6	0	0.17	1	1
GO:0004097	catechol oxidase activity	5	0	0.14	1	1
GO:0004129	cytochrome-c oxidase activity	5	0	0.14	1	1
GO:0004143	diacylglycerol kinase activity	7	0	0.2	1	1
GO:0004144	diacylglycerol O-acyltransferase activit...	15	0	0.43	1	1
GO:0004176	ATP-dependent peptidase activity	5	0	0.14	1	1
GO:0004177	aminopeptidase activity	8	0	0.23	1	1
GO:0004190	aspartic-type endopeptidase activity	18	0	0.51	1	1
GO:0004298	threonine-type endopeptidase activity	34	0	0.97	1	1
GO:0004345	glucose-6-phosphate dehydrogenase activi...	7	0	0.2	1	1
GO:0004347	glucose-6-phosphate isomerase activity	5	0	0.14	1	1
GO:0004367	glycerol-3-phosphate dehydrogenase [NAD+...	6	0	0.17	1	1
GO:0004392	heme oxygenase (decyclizing) activity	5	0	0.14	1	1
GO:0004402	histone acetyltransferase activity	11	0	0.31	1	1
GO:0004420	hydroxymethylglutaryl-CoA reductase (NAD...	6	0	0.17	1	1
GO:0004427	inorganic diphosphatase activity	17	0	0.48	1	1
GO:0004435	phosphatidylinositol phospholipase C act...	9	0	0.26	1	1
GO:0004470	malic enzyme activity	9	0	0.26	1	1
GO:0004471	malate dehydrogenase (decarboxylating) (...	9	0	0.26	1	1
GO:0004478	methionine adenosyltransferase activity	7	0	0.2	1	1
GO:0004499	N,N-dimethylaniline monooxygenase activi...	23	0	0.65	1	1
GO:0004506	squalene monooxygenase activity	14	0	0.4	1	1
GO:0004525	ribonuclease III activity	11	0	0.31	1	1
GO:0004559	alpha-mannosidase activity	11	0	0.31	1	1
GO:0004571	mannosyl-oligosaccharide 1,2-alpha-manno...	5	0	0.14	1	1
GO:0004576	oligosaccharyl transferase activity	9	0	0.26	1	1
GO:0004579	dolichyl-diphosphooligosaccharide-protei...	5	0	0.14	1	1
GO:0004602	glutathione peroxidase activity	9	0	0.26	1	1
GO:0004611	phosphoenolpyruvate carboxykinase activi...	9	0	0.26	1	1
GO:0004616	phosphogluconate dehydrogenase (decarbox...	5	0	0.14	1	1
GO:0004618	phosphoglycerate kinase activity	6	0	0.17	1	1
GO:0004619	phosphoglycerate mutase activity	5	0	0.14	1	1
GO:0004620	phospholipase activity	10	0	0.28	1	1
GO:0004629	phospholipase C activity	9	0	0.26	1	1
GO:0004652	polynucleotide adenylyltransferase activ...	5	0	0.14	1	1
GO:0004659	prenyltransferase activity	6	0	0.17	1	1
GO:0004664	prephenate dehydratase activity	8	0	0.23	1	1
GO:0004721	phosphoprotein phosphatase activity	26	0	0.74	1	1
GO:0004743	pyruvate kinase activity	18	0	0.51	1	1
GO:0004764	shikimate 3-dehydrogenase (NADP+) activi...	11	0	0.31	1	1
GO:0004807	triose-phosphate isomerase activity	5	0	0.14	1	1
GO:0004809	tRNA (guanine-N2-)-methyltransferase act...	6	0	0.17	1	1
GO:0004843	thiol-dependent ubiquitin-specific prote...	13	0	0.37	1	1
GO:0004866	endopeptidase inhibitor activity	20	0	0.57	1	1
GO:0004867	serine-type endopeptidase inhibitor acti...	6	0	0.17	1	1
GO:0004869	cysteine-type endopeptidase inhibitor ac...	12	0	0.34	1	1
GO:0004888	transmembrane signaling receptor activit...	26	0	0.74	1	1
GO:0004970	ionotropic glutamate receptor activity	26	0	0.74	1	1
GO:0005048	signal sequence binding	15	0	0.43	1	1
GO:0005086	ARF guanyl-nucleotide exchange factor ac...	9	0	0.26	1	1
GO:0005092	GDP-dissociation inhibitor activity	15	0	0.43	1	1
GO:0005094	Rho GDP-dissociation inhibitor activity	8	0	0.23	1	1
GO:0005096	GTPase activator activity	28	0	0.8	1	1
GO:0005230	extracellular ligand-gated ion channel a...	26	0	0.74	1	1
GO:0005244	voltage-gated ion channel activity	10	0	0.28	1	1
GO:0005247	voltage-gated chloride channel activity	10	0	0.28	1	1
GO:0005253	anion channel activity	10	0	0.28	1	1
GO:0005254	chloride channel activity	10	0	0.28	1	1
GO:0005319	lipid transporter activity	12	0	0.34	1	1
GO:0005337	nucleoside transmembrane transporter act...	7	0	0.2	1	1
GO:0005338	nucleotide-sugar transmembrane transport...	8	0	0.23	1	1
GO:0005375	copper ion transmembrane transporter act...	10	0	0.28	1	1
GO:0005487	nucleocytoplasmic transporter activity	12	0	0.34	1	1
GO:0005516	calmodulin binding	30	0	0.85	1	1
GO:0005544	calcium-dependent phospholipid binding	14	0	0.4	1	1
GO:0008047	enzyme activator activity	37	0	1.05	1	1
GO:0008066	glutamate receptor activity	26	0	0.74	1	1
GO:0008079	translation termination factor activity	7	0	0.2	1	1
GO:0008080	N-acetyltransferase activity	13	0	0.37	1	1
GO:0008081	phosphoric diester hydrolase activity	23	0	0.65	1	1
GO:0008097	5S rRNA binding	5	0	0.14	1	1
GO:0008107	galactoside 2-alpha-L-fucosyltransferase...	8	0	0.23	1	1
GO:0008113	peptide-methionine (S)-S-oxide reductase...	6	0	0.17	1	1
GO:0008134	transcription factor binding	6	0	0.17	1	1
GO:0008137	NADH dehydrogenase (ubiquinone) activity	10	0	0.28	1	1
GO:0008138	protein tyrosine/serine/threonine phosph...	22	0	0.63	1	1
GO:0008170	N-methyltransferase activity	22	0	0.63	1	1
GO:0008171	O-methyltransferase activity	60	0	1.71	1	1
GO:0008173	RNA methyltransferase activity	23	0	0.65	1	1
GO:0008175	tRNA methyltransferase activity	10	0	0.28	1	1
GO:0008192	RNA guanylyltransferase activity	7	0	0.2	1	1
GO:0008234	cysteine-type peptidase activity	109	0	3.1	1	1
GO:0008276	protein methyltransferase activity	18	0	0.51	1	1
GO:0008308	voltage-gated anion channel activity	10	0	0.28	1	1
GO:0008312	7S RNA binding	11	0	0.31	1	1
GO:0008318	protein prenyltransferase activity	6	0	0.17	1	1
GO:0008373	sialyltransferase activity	7	0	0.2	1	1
GO:0008417	fucosyltransferase activity	11	0	0.31	1	1
GO:0008443	phosphofructokinase activity	14	0	0.4	1	1
GO:0008483	transaminase activity	12	0	0.34	1	1
GO:0008536	Ran GTPase binding	24	0	0.68	1	1
GO:0008565	protein transporter activity	23	0	0.65	1	1
GO:0008641	ubiquitin-like modifier activating enzym...	16	0	0.46	1	1
GO:0008661	1-deoxy-D-xylulose-5-phosphate synthase ...	10	0	0.28	1	1
GO:0008725	DNA-3-methyladenine glycosylase activity	13	0	0.37	1	1
GO:0008757	S-adenosylmethionine-dependent methyltra...	32	0	0.91	1	1
GO:0008964	phosphoenolpyruvate carboxylase activity	5	0	0.14	1	1
GO:0009678	hydrogen-translocating pyrophosphatase a...	9	0	0.26	1	1
GO:0009982	pseudouridine synthase activity	19	0	0.54	1	1
GO:0010181	FMN binding	16	0	0.46	1	1
GO:0010333	terpene synthase activity	54	0	1.54	1	1
GO:0015002	heme-copper terminal oxidase activity	6	0	0.17	1	1
GO:0015018	galactosylgalactosylxylosylprotein 3-bet...	5	0	0.14	1	1
GO:0015020	glucuronosyltransferase activity	5	0	0.14	1	1
GO:0015095	magnesium ion transmembrane transporter ...	11	0	0.31	1	1
GO:0015098	molybdate ion transmembrane transporter ...	9	0	0.26	1	1
GO:0015108	chloride transmembrane transporter activ...	10	0	0.28	1	1
GO:0015165	pyrimidine nucleotide-sugar transmembran...	8	0	0.23	1	1
GO:0015197	peptide transporter activity	23	0	0.65	1	1
GO:0015276	ligand-gated ion channel activity	26	0	0.74	1	1
GO:0015298	solute:cation antiporter activity	49	0	1.39	1	1
GO:0015299	solute:proton antiporter activity	49	0	1.39	1	1
GO:0015923	mannosidase activity	11	0	0.31	1	1
GO:0015924	mannosyl-oligosaccharide mannosidase act...	5	0	0.14	1	1
GO:0015932	nucleobase-containing compound transmemb...	18	0	0.51	1	1
GO:0016229	steroid dehydrogenase activity	10	0	0.28	1	1
GO:0016278	lysine N-methyltransferase activity	16	0	0.46	1	1
GO:0016279	protein-lysine N-methyltransferase activ...	16	0	0.46	1	1
GO:0016289	CoA hydrolase activity	9	0	0.26	1	1
GO:0016298	lipase activity	12	0	0.34	1	1
GO:0016307	phosphatidylinositol phosphate kinase ac...	19	0	0.54	1	1
GO:0016410	N-acyltransferase activity	17	0	0.48	1	1
GO:0016411	acylglycerol O-acyltransferase activity	15	0	0.43	1	1
GO:0016421	CoA carboxylase activity	5	0	0.14	1	1
GO:0016423	tRNA (guanine) methyltransferase activit...	9	0	0.26	1	1
GO:0016615	malate dehydrogenase activity	9	0	0.26	1	1
GO:0016624	oxidoreductase activity, acting on the a...	10	0	0.28	1	1
GO:0016627	oxidoreductase activity, acting on the C...	39	0	1.11	1	1
GO:0016628	oxidoreductase activity, acting on the C...	7	0	0.2	1	1
GO:0016634	oxidoreductase activity, acting on the C...	9	0	0.26	1	1
GO:0016645	oxidoreductase activity, acting on the C...	22	0	0.63	1	1
GO:0016646	oxidoreductase activity, acting on the C...	10	0	0.28	1	1
GO:0016671	oxidoreductase activity, acting on a sul...	12	0	0.34	1	1
GO:0016675	oxidoreductase activity, acting on a hem...	5	0	0.14	1	1
GO:0016676	oxidoreductase activity, acting on a hem...	5	0	0.14	1	1
GO:0016682	oxidoreductase activity, acting on diphe...	8	0	0.23	1	1
GO:0016709	oxidoreductase activity, acting on paire...	37	0	1.05	1	1
GO:0016725	oxidoreductase activity, acting on CH or...	7	0	0.2	1	1
GO:0016744	transferase activity, transferring aldeh...	10	0	0.28	1	1
GO:0016755	transferase activity, transferring amino...	8	0	0.23	1	1
GO:0016763	transferase activity, transferring pento...	13	0	0.37	1	1
GO:0016769	transferase activity, transferring nitro...	12	0	0.34	1	1
GO:0016774	phosphotransferase activity, carboxyl gr...	6	0	0.17	1	1
GO:0016778	diphosphotransferase activity	6	0	0.17	1	1
GO:0016780	phosphotransferase activity, for other s...	10	0	0.28	1	1
GO:0016790	thiolester hydrolase activity	18	0	0.51	1	1
GO:0016791	phosphatase activity	59	0	1.68	1	1
GO:0016799	hydrolase activity, hydrolyzing N-glycos...	21	0	0.6	1	1
GO:0016814	hydrolase activity, acting on carbon-nit...	7	0	0.2	1	1
GO:0016838	carbon-oxygen lyase activity, acting on ...	57	0	1.62	1	1
GO:0016840	carbon-nitrogen lyase activity	13	0	0.37	1	1
GO:0016843	amine-lyase activity	10	0	0.28	1	1
GO:0016844	strictosidine synthase activity	10	0	0.28	1	1
GO:0016846	carbon-sulfur lyase activity	11	0	0.31	1	1
GO:0016854	racemase and epimerase activity	7	0	0.2	1	1
GO:0016877	ligase activity, forming carbon-sulfur b...	16	0	0.46	1	1
GO:0016881	acid-amino acid ligase activity	6	0	0.17	1	1
GO:0016884	carbon-nitrogen ligase activity, with gl...	7	0	0.2	1	1
GO:0016885	ligase activity, forming carbon-carbon b...	5	0	0.14	1	1
GO:0016892	endoribonuclease activity, producing 3'-...	5	0	0.14	1	1
GO:0016894	endonuclease activity, active with eithe...	5	0	0.14	1	1
GO:0017025	TBP-class protein binding	5	0	0.14	1	1
GO:0017056	structural constituent of nuclear pore	5	0	0.14	1	1
GO:0018024	histone-lysine N-methyltransferase activ...	16	0	0.46	1	1
GO:0019104	DNA N-glycosylase activity	15	0	0.43	1	1
GO:0019139	cytokinin dehydrogenase activity	12	0	0.34	1	1
GO:0019200	carbohydrate kinase activity	14	0	0.4	1	1
GO:0019205	nucleobase-containing compound kinase ac...	6	0	0.17	1	1
GO:0019208	phosphatase regulator activity	17	0	0.48	1	1
GO:0019239	deaminase activity	10	0	0.28	1	1
GO:0019783	ubiquitin-like protein-specific protease...	51	0	1.45	1	1
GO:0019843	rRNA binding	28	0	0.8	1	1
GO:0019888	protein phosphatase regulator activity	15	0	0.43	1	1
GO:0022824	transmitter-gated ion channel activity	26	0	0.74	1	1
GO:0022832	voltage-gated channel activity	10	0	0.28	1	1
GO:0022834	ligand-gated channel activity	26	0	0.74	1	1
GO:0022835	transmitter-gated channel activity	26	0	0.74	1	1
GO:0022836	gated channel activity	36	0	1.02	1	1
GO:0030145	manganese ion binding	9	0	0.26	1	1
GO:0030151	molybdenum ion binding	5	0	0.14	1	1
GO:0030414	peptidase inhibitor activity	20	0	0.57	1	1
GO:0030594	neurotransmitter receptor activity	26	0	0.74	1	1
GO:0030597	RNA glycosylase activity	5	0	0.14	1	1
GO:0030598	rRNA N-glycosylase activity	5	0	0.14	1	1
GO:0030695	GTPase regulator activity	43	0	1.22	1	1
GO:0030955	potassium ion binding	18	0	0.51	1	1
GO:0030976	thiamine pyrophosphate binding	10	0	0.28	1	1
GO:0030983	mismatched DNA binding	13	0	0.37	1	1
GO:0031072	heat shock protein binding	11	0	0.31	1	1
GO:0031127	alpha-(1,2)-fucosyltransferase activity	8	0	0.23	1	1
GO:0031406	carboxylic acid binding	5	0	0.14	1	1
GO:0031420	alkali metal ion binding	18	0	0.51	1	1
GO:0031625	ubiquitin protein ligase binding	16	0	0.46	1	1
GO:0032296	double-stranded RNA-specific ribonucleas...	11	0	0.31	1	1
GO:0032977	membrane insertase activity	6	0	0.17	1	1
GO:0033218	amide binding	17	0	0.48	1	1
GO:0033743	peptide-methionine (R)-S-oxide reductase...	5	0	0.14	1	1
GO:0033764	steroid dehydrogenase activity, acting o...	10	0	0.28	1	1
GO:0033926	glycopeptide alpha-N-acetylgalactosamini...	13	0	0.37	1	1
GO:0034212	peptide N-acetyltransferase activity	11	0	0.31	1	1
GO:0035091	phosphatidylinositol binding	12	0	0.34	1	1
GO:0036459	thiol-dependent ubiquitinyl hydrolase ac...	51	0	1.45	1	1
GO:0042054	histone methyltransferase activity	16	0	0.46	1	1
GO:0042277	peptide binding	15	0	0.43	1	1
GO:0042393	histone binding	14	0	0.4	1	1
GO:0042802	identical protein binding	6	0	0.17	1	1
GO:0042803	protein homodimerization activity	6	0	0.17	1	1
GO:0043015	gamma-tubulin binding	9	0	0.26	1	1
GO:0043021	ribonucleoprotein complex binding	15	0	0.43	1	1
GO:0043022	ribosome binding	11	0	0.31	1	1
GO:0043177	organic acid binding	5	0	0.14	1	1
GO:0043733	DNA-3-methylbase glycosylase activity	13	0	0.37	1	1
GO:0044389	ubiquitin-like protein ligase binding	16	0	0.46	1	1
GO:0045156	electron transporter, transferring elect...	5	0	0.14	1	1
GO:0045300	acyl-[acyl-carrier-protein] desaturase a...	6	0	0.17	1	1
GO:0046915	transition metal ion transmembrane trans...	14	0	0.4	1	1
GO:0046923	ER retention sequence binding	11	0	0.31	1	1
GO:0047429	nucleoside-triphosphate diphosphatase ac...	8	0	0.23	1	1
GO:0050136	NADH dehydrogenase (quinone) activity	10	0	0.28	1	1
GO:0050664	oxidoreductase activity, acting on NAD(P...	9	0	0.26	1	1
GO:0051082	unfolded protein binding	40	0	1.14	1	1
GO:0051539	4 iron, 4 sulfur cluster binding	8	0	0.23	1	1
GO:0060589	nucleoside-triphosphatase regulator acti...	55	0	1.56	1	1
GO:0060590	ATPase regulator activity	12	0	0.34	1	1
GO:0061134	peptidase regulator activity	20	0	0.57	1	1
GO:0061135	endopeptidase regulator activity	20	0	0.57	1	1
GO:0061608	nuclear import signal receptor activity	10	0	0.28	1	1
GO:0061733	peptide-lysine-N-acetyltransferase activ...	11	0	0.31	1	1
GO:0070001	aspartic-type peptidase activity	18	0	0.51	1	1
GO:0070003	threonine-type peptidase activity	34	0	0.97	1	1
GO:0070566	adenylyltransferase activity	9	0	0.26	1	1
GO:0070568	guanylyltransferase activity	7	0	0.2	1	1
GO:0070569	uridylyltransferase activity	8	0	0.23	1	1
GO:0072509	divalent inorganic cation transmembrane ...	11	0	0.31	1	1
GO:0099600	transmembrane receptor activity	26	0	0.74	1	1
GO:0101005	ubiquitinyl hydrolase activity	51	0	1.45	1	1
GO:0120013	intermembrane lipid transfer activity	9	0	0.26	1	1
GO:0140102	catalytic activity, acting on a rRNA	7	0	0.2	1	1
GO:1901505	carbohydrate derivative transmembrane tr...	18	0	0.51	1	1
GO:1901567	fatty acid derivative binding	8	0	0.23	1	1
GO:1901681	sulfur compound binding	20	0	0.57	1	1
GO:2001070	starch binding	10	0	0.28	1	1
