# Supplementary material for: Transcriptomic Analysis of Differential Gene Expression in Hevea brasiliensis Under Short-Term Cold Stress
Source: Plants (Basel). 2025 Sep 18;14(18):2900. doi: 10.3390/plants14182900 (PMC12473355; doi:10.3390/plants14182900)
Supplement: Supplementary file 1 [file plants-14-02900-s001.zip › Supplementatry table S2. KEGG Enrichment Results (10C2h_vs_4C2h).xlsx]

## Sheet: Sheet1
Supplementatry table 4. KEGG Enrichment Results (10C2h_vs_4C2h)
KEGG pathway	DEG_num	p_value	enrichment_factor	correct_p_value
ko00195:Photosynthesis	22	9.46194236469992e-14	9.73581790020038	3.34006565473907e-11
ko00196:Photosynthesis - antenna proteins	8	1.14440411851992e-07	18.5636338602736	2.01987326918766e-05
ko00630:Glyoxylate and dicarboxylate metabolism	14	3.80904683066441e-07	6.15898989990823	4.48197843741512e-05
ko01200:Carbon metabolism	23	7.29712051017982e-05	2.66306050867956	0.00643970885023369
ko00710:Carbon fixation in photosynthetic organisms	11	0.000156666098797022	4.18665704689601	0.0110606265750698
ko00860:Porphyrin and chlorophyll metabolism	8	0.000304043254302585	5.24342344296155	0.0178878781281354
ko00260:Glycine, serine and threonine metabolism	9	0.000960041056737007	3.8927122386028	0.0484134990040234
ko00680:Methane metabolism	8	0.00147434484747525	4.02760446476981	0.0650554663948454
ko04075:Plant hormone signal transduction	20	0.0017896391216714	2.20016424816216	0.0701936233277782
ko03030:DNA replication	6	0.00548333468095024	4.04192288677506	0.193561714237543
ko05322:Systemic lupus erythematosus	6	0.010314255043454	3.49636933540216	0.32336836771375
ko00250:Alanine, aspartate and glutamate metabolism	6	0.0109926923868697	3.4446642108145	0.32336836771375
ko00910:Nitrogen metabolism	5	0.0143999345576704	3.7465897837063	0.391013607604435
ko04113:Meiosis - yeast	7	0.0171743001854339	2.79084845624197	0.433037711818441
ko04712:Circadian rhythm - plant	5	0.0201089616877695	3.41626854682476	0.473230898385509
ko00540:Lipopolysaccharide biosynthesis	2	0.0414569557701682	7.03606506795417	0.91368524090748
ko04146:Peroxisome	7	0.0440018387972441	2.25612184532426	0.91368524090748
ko04626:Plant-pathogen interaction	11	0.0534545106504591	1.80078642743756	1
ko00740:Riboflavin metabolism	2	0.0539960441280073	5.95332603911542	1
ko00073:Cutin, suberine and wax biosynthesis	3	0.0579938247504666	3.63428581073211	1
ko00960:Tropane, piperidine and pyridine alkaloid biosynthesis	3	0.0707863006064102	3.32222211125544	1
ko00030:Pentose phosphate pathway	5	0.072308608397628	2.34104785895154	1
ko05034:Alcoholism	6	0.0765944196612771	2.10262358683873	1
ko04111:Cell cycle - yeast	6	0.0841759956616865	2.04677671976763	1
ko00380:Tryptophan metabolism	4	0.0858417199234271	2.50344721427305	1
ko04011:MAPK signaling pathway - yeast	4	0.105236544615867	2.31552757093364	1
ko04110:Cell cycle	7	0.109257902119148	1.79107926435725	1
ko00906:Carotenoid biosynthesis	3	0.115714771438363	2.64066729315418	1
ko00943:Isoflavonoid biosynthesis	1	0.120357134139753	9.64680460668511	1
ko05014:Amyotrophic lateral sclerosis (ALS)	3	0.121244466974871	2.5818924699631	1
ko00966:Glucosinolate biosynthesis	1	0.142636812176671	7.71937540767814	1
ko05202:Transcriptional misregulation in cancer	3	0.144280749207059	2.37032744776012	1
ko00051:Fructose and mannose metabolism	4	0.153996913531017	1.9871502104087	1
ko00520:Amino sugar and nucleotide sugar metabolism	7	0.162577211847967	1.59897086930864	1
ko00626:Naphthalene degradation	1	0.164354003775941	6.43172230940051	1
ko00350:Tyrosine metabolism	3	0.174881449214404	2.1499921097672	1
ko00670:One carbon pool by folate	2	0.193852253018281	2.57663729866128	1
ko00950:Isoquinoline alkaloid biosynthesis	2	0.212444475478082	2.4151564990429	1
ko00500:Starch and sucrose metabolism	12	0.213177720428127	1.32529094596214	1
ko04213:Longevity regulating pathway - multiple species	3	0.247285364526128	1.7844932384106	1
ko04211:Longevity regulating pathway	3	0.281620217714904	1.6563284486665	1
ko00625:Chloroalkane and chloroalkene degradation	1	0.301770110614114	2.96740333087585	1
ko03420:Nucleotide excision repair	3	0.30242886014165	1.5878481767854	1
ko04068:FoxO signaling pathway	3	0.309383972901896	1.56625466058794	1
ko00920:Sulfur metabolism	2	0.325397214506264	1.75479637346438	1
ko02024:Quorum sensing	3	0.330271714733511	1.50484277060482	1
ko04978:Mineral absorption	1	0.336719251088939	2.57141691280746	1
ko00904:Diterpenoid biosynthesis	2	0.343997824077445	1.67821640203637	1
ko00830:Retinol metabolism	1	0.369924534634308	2.26845691236276	1
ko00040:Pentose and glucuronate interconversions	5	0.371149483785375	1.26241733572861	1
ko01230:Biosynthesis of amino acids	10	0.383457551225758	1.14722876962865	1
ko04212:Longevity regulating pathway - worm	3	0.38574379402765	1.36229472481196	1
ko04973:Carbohydrate digestion and absorption	1	0.385900506685003	2.14237444583249	1
ko00900:Terpenoid backbone biosynthesis	3	0.406304892512615	1.31553177998853	1
ko03410:Base excision repair	2	0.416446638598408	1.42861842760179	1
ko00941:Flavonoid biosynthesis	2	0.433945929428603	1.37736963302751	1
ko00071:Fatty acid degradation	2	0.433945929428603	1.37736963302751	1
ko04130:SNARE interactions in vesicular transport	2	0.442589808217216	1.35310892280689	1
ko01220:Degradation of aromatic compounds	1	0.445867065700446	1.75229682678986	1
ko05140:Leishmaniasis	4	0.458414052905606	1.15994	1
ko00940:Phenylpropanoid biosynthesis	7	0.468192421957814	1.0886735360573	1
ko04142:Lysosome	3	0.479630054646233	1.16826500103468	1
ko00410:beta-Alanine metabolism	2	0.484676335583896	1.24346216905956	1
ko02020:Two-component system	1	0.499995345126753	1.48220799989214	1
ko04064:NF-kappa B signaling pathway	4	0.507823351578283	1.08556821125758	1
ko00510:N-Glycan biosynthesis	2	0.508967632983049	1.1857709166302	1
ko00010:Glycolysis / Gluconeogenesis	5	0.509746960582501	1.06451675843715	1
ko00908:Zeatin biosynthesis	1	0.512682842859488	1.42719849536108	1
ko05145:Toxoplasmosis	5	0.514505751403519	1.05863971316702	1
ko01524:Platinum drug resistance	3	0.536336386254855	1.07005900740029	1
ko00290:Valine, leucine and isoleucine biosynthesis	1	0.548852055521764	1.28418382196721	1
ko00531:Glycosaminoglycan degradation	1	0.548852055521764	1.28418382196721	1
ko04620:Toll-like receptor signaling pathway	4	0.549989654459265	1.02698429381382	1
ko05206:MicroRNAs in cancer	2	0.55525378753893	1.08500082135987	1
ko00980:Metabolism of xenobiotics by cytochrome P450	2	0.569982404026868	1.05513720082524	1
ko05142:Chagas disease (American trypanosomiasis)	4	0.570353069800287	0.99993896484375	1
ko00770:Pantothenate and CoA biosynthesis	1	0.582344950248977	1.16715059614883	1
ko00062:Fatty acid elongation	1	0.582344950248977	1.16715059614883	1
ko00360:Phenylalanine metabolism	2	0.584355703768276	1.02680519816757	1
ko04540:Gap junction	1	0.592949062874631	1.1327289095942	1
ko05133:Pertussis	4	0.59507272293054	0.968093242815144	1
ko01210:2-Oxocarboxylic acid metabolism	2	0.598372291654299	0.99993896484375	1
ko00982:Drug metabolism - cytochrome P450	2	0.605246665421499	0.987052771950146	1
ko00945:Stilbenoid, diarylheptanoid and gingerol biosynthesis	1	0.613358952390359	1.0695957822799	1
ko04722:Neurotrophin signaling pathway	5	0.617868148146301	0.93796506545586	1
ko04976:Bile secretion	1	0.623178098935135	1.04064375800398	1
ko02010:ABC transporters	1	0.623178098935135	1.04064375800398	1
ko05162:Measles	4	0.641899408351872	0.910022183936479	1
ko04920:Adipocytokine signaling pathway	1	0.642076968522002	0.987095644545863	1
ko04115:p53 signaling pathway	1	0.651169077722021	0.962337441415205	1
ko05164:Influenza A	3	0.653778125870849	0.894271164267146	1
ko05130:Pathogenic Escherichia coli infection	1	0.660030968344158	0.938786843547398	1
ko04721:Synaptic vesicle cycle	2	0.663122100355928	0.884263830725756	1
ko03320:PPAR signaling pathway	1	0.716088198993245	0.801406296010492	1
ko03430:Mismatch repair	1	0.716088198993245	0.801406296010492	1
ko04727:GABAergic synapse	1	0.730340291134037	0.769219514281187	1
ko00220:Arginine biosynthesis	1	0.737196621736234	0.754072733085298	1
ko04391:Hippo signaling pathway - fly	1	0.750392370624334	0.72549379720459	1
ko04724:Glutamatergic synapse	1	0.762927618242267	0.698993210368576	1
ko04962:Vasopressin-regulated water reabsorption	1	0.768957918080463	0.686452714716086	1
ko04390:Hippo signaling pathway	1	0.774835321390145	0.674352212701097	1
ko00053:Ascorbate and aldarate metabolism	1	0.774835321390145	0.674352212701097	1
ko03460:Fanconi anemia pathway	1	0.791588309240524	0.640470684202059	1
ko00240:Pyrimidine metabolism	3	0.805684577065559	0.692726686253048	1
ko00061:Fatty acid biosynthesis	1	0.807098627006658	0.609815813811762	1
ko05203:Viral carcinogenesis	3	0.80887240564031	0.688518929138916	1
ko00480:Glutathione metabolism	2	0.811738253507524	0.650222921719268	1
ko04152:AMPK signaling pathway	2	0.811738253507524	0.650222921719268	1
ko00564:Glycerophospholipid metabolism	2	0.83266357632452	0.618440378732149	1
ko04910:Insulin signaling pathway	2	0.83266357632452	0.618440378732149	1
ko00270:Cysteine and methionine metabolism	2	0.839159553266828	0.608518811217142	1
ko05204:Chemical carcinogenesis	1	0.843061789765161	0.540733888266057	1
ko00970:Aminoacyl-tRNA biosynthesis	1	0.850954968921073	0.525829131518949	1
ko00330:Arginine and proline metabolism	1	0.862058941894918	0.50494280441056	1
ko00400:Phenylalanine, tyrosine and tryptophan biosynthesis	1	0.865573880975386	0.498342349778967	1
ko00460:Cyanoamino acid metabolism	1	0.865573880975386	0.498342349778967	1
ko03018:RNA degradation	2	0.901085435875635	0.51009602901058	1
ko05152:Tuberculosis	4	0.90405372050736	0.589161117040157	1
ko00230:Purine metabolism	3	0.915939276860253	0.535110688905366	1
ko01212:Fatty acid metabolism	1	0.919816496803735	0.394913528894558	1
ko00620:Pyruvate metabolism	1	0.956917534622287	0.3159289638042	1
ko04145:Phagosome	1	0.961159694090369	0.305713548935013	1
ko00190:Oxidative phosphorylation	2	0.963571133541474	0.386818993918342	1
NA:NA	95	0.965495085692101	0.804020110926247	1
ko05169:Epstein-Barr virus infection	3	0.96746523232358	0.431877123346581	1
ko04151:PI3K-Akt signaling pathway	1	0.970798582953617	0.280719508169385	1
ko05166:HTLV-I infection	1	0.974351802854193	0.270647733553589	1
ko04114:Oocyte meiosis	1	0.978051316443096	0.259465987872295	1
ko04144:Endocytosis	2	0.984638915275321	0.321799312315626	1
ko03013:RNA transport	2	0.986273719857531	0.314985313207046	1
ko03015:mRNA surveillance pathway	1	0.987610137341123	0.225258975649107	1
ko04141:Protein processing in endoplasmic reticulum	2	0.995826140730546	0.257905550118124	1
ko03010:Ribosome	3	0.998924167871007	0.263843276006693	1
ko04062:Chemokine signaling pathway	0	1	0	1
ko05010:Alzheimer's disease	0	1	0	1
ko00627:Aminobenzoate degradation	0	1	0	1
ko04622:RIG-I-like receptor signaling pathway	0	1	0	1
ko04330:Notch signaling pathway	0	1	0	1
ko01040:Biosynthesis of unsaturated fatty acids	0	1	0	1
ko04922:Glucagon signaling pathway	0	1	0	1
ko04024:cAMP signaling pathway	0	1	0	1
ko00232:Caffeine metabolism	0	1	0	1
ko05210:Colorectal cancer	0	1	0	1
ko00785:Lipoic acid metabolism	0	1	0	1
ko03440:Homologous recombination	0	1	0	1
ko04320:Dorso-ventral axis formation	0	1	0	1
ko04970:Salivary secretion	0	1	0	1
ko04912:GnRH signaling pathway	0	1	0	1
ko01521:EGFR tyrosine kinase inhibitor resistance	0	1	0	1
ko00760:Nicotinate and nicotinamide metabolism	0	1	0	1
ko00100:Steroid biosynthesis	0	1	0	1
ko04921:Oxytocin signaling pathway	0	1	0	1
ko04662:B cell receptor signaling pathway	0	1	0	1
ko00903:Limonene and pinene degradation	0	1	0	1
ko03040:Spliceosome	0	1	0	1
ko04742:Taste transduction	0	1	0	1
ko04614:Renin-angiotensin system	0	1	0	1
ko05200:Pathways in cancer	0	1	0	1
ko00364:Fluorobenzoate degradation	0	1	0	1
ko00362:Benzoate degradation	0	1	0	1
ko03450:Non-homologous end-joining	0	1	0	1
ko05132:Salmonella infection	0	1	0	1
ko04711:Circadian rhythm - fly	0	1	0	1
ko04911:Insulin secretion	0	1	0	1
ko04066:HIF-1 signaling pathway	0	1	0	1
ko03020:RNA polymerase	0	1	0	1
ko04122:Sulfur relay system	0	1	0	1
ko04310:Wnt signaling pathway	0	1	0	1
ko04723:Retrograde endocannabinoid signaling	0	1	0	1
ko04139:Regulation of mitophagy - yeast	0	1	0	1
ko04140:Regulation of autophagy	0	1	0	1
ko05340:Primary immunodeficiency	0	1	0	1
ko00440:Phosphonate and phosphinate metabolism	0	1	0	1
ko00905:Brassinosteroid biosynthesis	0	1	0	1
ko05218:Melanoma	0	1	0	1
ko00523:Polyketide sugar unit biosynthesis	0	1	0	1
ko01522:Endocrine resistance	0	1	0	1
ko05222:Small cell lung cancer	0	1	0	1
ko04510:Focal adhesion	0	1	0	1
ko00790:Folate biosynthesis	0	1	0	1
ko05230:Central carbon metabolism in cancer	0	1	0	1
ko04670:Leukocyte transendothelial migration	0	1	0	1
ko04913:Ovarian steroidogenesis	0	1	0	1
ko00730:Thiamine metabolism	0	1	0	1
ko04070:Phosphatidylinositol signaling system	0	1	0	1
ko04380:Osteoclast differentiation	0	1	0	1
ko04919:Thyroid hormone signaling pathway	0	1	0	1
ko05168:Herpes simplex infection	0	1	0	1
ko00401:Novobiocin biosynthesis	0	1	0	1
ko04120:Ubiquitin mediated proteolysis	0	1	0	1
ko03008:Ribosome biogenesis in eukaryotes	0	1	0	1
ko05220:Chronic myeloid leukemia	0	1	0	1
ko00604:Glycosphingolipid biosynthesis - ganglio series	0	1	0	1
ko04745:Phototransduction - fly	0	1	0	1
ko04071:Sphingolipid signaling pathway	0	1	0	1
ko04270:Vascular smooth muscle contraction	0	1	0	1
ko00592:alpha-Linolenic acid metabolism	0	1	0	1
ko04022:cGMP-PKG signaling pathway	0	1	0	1
ko04013:MAPK signaling pathway - fly	0	1	0	1
ko04710:Circadian rhythm	0	1	0	1
ko04914:Progesterone-mediated oocyte maturation	0	1	0	1
ko04623:Cytosolic DNA-sensing pathway	0	1	0	1
ko04341:Hedgehog signaling pathway - fly	0	1	0	1
ko03060:Protein export	0	1	0	1
ko00310:Lysine degradation	0	1	0	1
ko04072:Phospholipase D signaling pathway	0	1	0	1
ko04664:Fc epsilon RI signaling pathway	0	1	0	1
ko04666:Fc gamma R-mediated phagocytosis	0	1	0	1
ko01053:Biosynthesis of siderophore group nonribosomal peptides	0	1	0	1
ko00513:Various types of N-glycan biosynthesis	0	1	0	1
ko00471:D-Glutamine and D-glutamate metabolism	0	1	0	1
ko00261:Monobactam biosynthesis	0	1	0	1
ko00930:Caprolactam degradation	0	1	0	1
ko04964:Proximal tubule bicarbonate reclamation	0	1	0	1
ko05231:Choline metabolism in cancer	0	1	0	1
ko00300:Lysine biosynthesis	0	1	0	1
ko03070:Bacterial secretion system	0	1	0	1
ko00791:Atrazine degradation	0	1	0	1
ko00140:Steroid hormone biosynthesis	0	1	0	1
ko04668:TNF signaling pathway	0	1	0	1
ko05410:Hypertrophic cardiomyopathy (HCM)	0	1	0	1
ko00281:Geraniol degradation	0	1	0	1
ko04015:Rap1 signaling pathway	0	1	0	1
ko00942:Anthocyanin biosynthesis	0	1	0	1
ko04261:Adrenergic signaling in cardiomyocytes	0	1	0	1
ko00643:Styrene degradation	0	1	0	1
ko04728:Dopaminergic synapse	0	1	0	1
ko04750:Inflammatory mediator regulation of TRP channels	0	1	0	1
ko04966:Collecting duct acid secretion	0	1	0	1
ko04933:AGE-RAGE signaling pathway in diabetic complications	0	1	0	1
ko05213:Endometrial cancer	0	1	0	1
ko03022:Basal transcription factors	0	1	0	1
ko00720:Carbon fixation pathways in prokaryotes	0	1	0	1
ko00534:Glycosaminoglycan biosynthesis - heparan sulfate / heparin	0	1	0	1
ko05032:Morphine addiction	0	1	0	1
ko00902:Monoterpenoid biosynthesis	0	1	0	1
ko05110:Vibrio cholerae infection	0	1	0	1
ko04918:Thyroid hormone synthesis	0	1	0	1
ko00623:Toluene degradation	0	1	0	1
ko00660:C5-Branched dibasic acid metabolism	0	1	0	1
ko05219:Bladder cancer	0	1	0	1
ko04916:Melanogenesis	0	1	0	1
ko00072:Synthesis and degradation of ketone bodies	0	1	0	1
ko04014:Ras signaling pathway	0	1	0	1
ko04621:NOD-like receptor signaling pathway	0	1	0	1
ko00561:Glycerolipid metabolism	0	1	0	1
ko00590:Arachidonic acid metabolism	0	1	0	1
ko00565:Ether lipid metabolism	0	1	0	1
ko05016:Huntington's disease	0	1	0	1
ko00909:Sesquiterpenoid and triterpenoid biosynthesis	0	1	0	1
ko00600:Sphingolipid metabolism	0	1	0	1
ko00550:Peptidoglycan biosynthesis	0	1	0	1
ko03050:Proteasome	0	1	0	1
ko01051:Biosynthesis of ansamycins	0	1	0	1
ko04930:Type II diabetes mellitus	0	1	0	1
ko00524:Neomycin, kanamycin and gentamicin biosynthesis	0	1	0	1
ko04370:VEGF signaling pathway	0	1	0	1
ko04726:Serotonergic synapse	0	1	0	1
ko00253:Tetracycline biosynthesis	0	1	0	1
ko05031:Amphetamine addiction	0	1	0	1
ko05223:Non-small cell lung cancer	0	1	0	1
ko00750:Vitamin B6 metabolism	0	1	0	1
ko04260:Cardiac muscle contraction	0	1	0	1
ko05160:Hepatitis C	0	1	0	1
ko05416:Viral myocarditis	0	1	0	1
ko04550:Signaling pathways regulating pluripotency of stem cells	0	1	0	1
ko00514:Other types of O-glycan biosynthesis	0	1	0	1
ko04925:Aldosterone synthesis and secretion	0	1	0	1
ko05211:Renal cell carcinoma	0	1	0	1
ko00965:Betalain biosynthesis	0	1	0	1
ko04530:Tight junction	0	1	0	1
ko05033:Nicotine addiction	0	1	0	1
ko04611:Platelet activation	0	1	0	1
ko04112:Cell cycle - Caulobacter	0	1	0	1
ko04932:Non-alcoholic fatty liver disease (NAFLD)	0	1	0	1
ko05100:Bacterial invasion of epithelial cells	0	1	0	1
ko04923:Regulation of lipolysis in adipocytes	0	1	0	1
ko04215:Apoptosis - multiple species	0	1	0	1
ko05214:Glioma	0	1	0	1
ko04931:Insulin resistance	0	1	0	1
ko00591:Linoleic acid metabolism	0	1	0	1
ko05221:Acute myeloid leukemia	0	1	0	1
ko04744:Phototransduction	0	1	0	1
ko04080:Neuroactive ligand-receptor interaction	0	1	0	1
ko00254:Aflatoxin biosynthesis	0	1	0	1
ko04961:Endocrine and other factor-regulated calcium reabsorption	0	1	0	1
ko04917:Prolactin signaling pathway	0	1	0	1
ko00511:Other glycan degradation	0	1	0	1
ko04977:Vitamin digestion and absorption	0	1	0	1
ko00130:Ubiquinone and other terpenoid-quinone biosynthesis	0	1	0	1
ko00780:Biotin metabolism	0	1	0	1
ko04650:Natural killer cell mediated cytotoxicity	0	1	0	1
ko00640:Propanoate metabolism	0	1	0	1
ko05131:Shigellosis	0	1	0	1
ko05212:Pancreatic cancer	0	1	0	1
ko04660:T cell receptor signaling pathway	0	1	0	1
ko04720:Long-term potentiation	0	1	0	1
ko04612:Antigen processing and presentation	0	1	0	1
ko04392:Hippo signaling pathway -multiple species	0	1	0	1
ko00280:Valine, leucine and isoleucine degradation	0	1	0	1
ko05146:Amoebiasis	0	1	0	1
ko04350:TGF-beta signaling pathway	0	1	0	1
ko04915:Estrogen signaling pathway	0	1	0	1
ko00340:Histidine metabolism	0	1	0	1
ko04520:Adherens junction	0	1	0	1
ko04020:Calcium signaling pathway	0	1	0	1
ko05143:African trypanosomiasis	0	1	0	1
ko04810:Regulation of actin cytoskeleton	0	1	0	1
ko05030:Cocaine addiction	0	1	0	1
ko04730:Long-term depression	0	1	0	1
ko00361:Chlorocyclohexane and chlorobenzene degradation	0	1	0	1
ko05217:Basal cell carcinoma	0	1	0	1
ko00944:Flavone and flavonol biosynthesis	0	1	0	1
ko04940:Type I diabetes mellitus	0	1	0	1
ko04210:Apoptosis	0	1	0	1
ko04150:mTOR signaling pathway	0	1	0	1
ko00052:Galactose metabolism	0	1	0	1
ko00563:Glycosylphosphatidylinositol(GPI)-anchor biosynthesis	0	1	0	1
ko05215:Prostate cancer	0	1	0	1
ko01503:Cationic antimicrobial peptide (CAMP) resistance	0	1	0	1
ko00603:Glycosphingolipid biosynthesis - globo series	0	1	0	1
ko00521:Streptomycin biosynthesis	0	1	0	1
ko00020:Citrate cycle (TCA cycle)	0	1	0	1
ko00450:Selenocompound metabolism	0	1	0	1
ko04971:Gastric acid secretion	0	1	0	1
ko05020:Prion diseases	0	1	0	1
ko04975:Fat digestion and absorption	0	1	0	1
ko04960:Aldosterone-regulated sodium reabsorption	0	1	0	1
ko05134:Legionellosis	0	1	0	1
ko05012:Parkinson's disease	0	1	0	1
ko04740:Olfactory transduction	0	1	0	1
ko04924:Renin secretion	0	1	0	1
ko04972:Pancreatic secretion	0	1	0	1
ko04974:Protein digestion and absorption	0	1	0	1
ko05120:Epithelial cell signaling in Helicobacter pylori infection	0	1	0	1
ko00983:Drug metabolism - other enzymes	0	1	0	1
ko04340:Hedgehog signaling pathway	0	1	0	1
ko04360:Axon guidance	0	1	0	1
ko04713:Circadian entrainment	0	1	0	1
ko04725:Cholinergic synapse	0	1	0	1
ko01502:Vancomycin resistance	0	1	0	1
ko00901:Indole alkaloid biosynthesis	0	1	0	1
ko04214:Apoptosis - fly	0	1	0	1
ko05205:Proteoglycans in cancer	0	1	0	1
ko00650:Butanoate metabolism	0	1	0	1
ko04630:Jak-STAT signaling pathway	0	1	0	1
ko04012:ErbB signaling pathway	0	1	0	1
ko05323:Rheumatoid arthritis	0	1	0	1
ko05216:Thyroid cancer	0	1	0	1
ko00562:Inositol phosphate metabolism	0	1	0	1
ko04010:MAPK signaling pathway	0	1	0	1
ko00430:Taurine and hypotaurine metabolism	0	1	0	1
ko05161:Hepatitis B	0	1	0	1
